# Supplementary material for: Single-cell analysis reveals prognostic fibroblast subpopulations linked to molecular and immunological subtypes of lung cancer
Source: Nat Commun. 2023 Jan 31;14:387. doi: 10.1038/s41467-023-35832-6 (PMC9889778; doi:10.1038/s41467-023-35832-6)
Supplement: Supplementary file 4 — Supplementary Data 1 [file 41467_2023_35832_MOESM4_ESM.xlsx]

## Sheet: SD1 Key
Column	Description
PatientID	Patient ID from Target Lung study
Sample.Subtype	NSCLC histological subtype of tumour sample
Gender	6 female and 6 male
Age	range 53-87
pT	Pathological Tumour Size status
pN	Pathological Nodal status
pM	Pathological distant metastasis status
Stage	AJCC Stage classification
Driver.mutation	Mutation detected by routine molecular path analysis
Smoking.status	Current Smoking status at time of sample collection
Pack.years	Smoking history in pack years
EGFR.ALK_Tested	Boolean for whether EGFR or ALK status testing was performed
EGFR.ALK_Result	Result of EGFR or ALK status test
Subtype.detailed
Differentiation	Differentation status
COPD	Boolean for whether patient had COPD
Control.tissue.Sampled	Boolean for whether control tissue was sampled

## Sheet: SD1
PatientID	Sample.Subtype	pT	pN	pM	Stage	Driver.mutation	Smoking.status	Pack.years	EGFR.ALK_Tested	EGFR.ALK_Result	Subtype.detailed	Differentiation	COPD	Control.tissue.Sampled
TL710	LUSC	3	NA	0	2B	NA	Ex	75	N	NA	LUSC	G3	FALSE	TRUE
TL717	LUSC	3	2	0	3A	NA	Current	20	N	NA	LUSC	G3	FALSE	TRUE
TL676	LUSC	1a	NA	0	1A	NA	Ex	45	N	NA	LUSC	G2	TRUE	FALSE
TL750	LUAD	2a	NA	0	1B	NA	Current	70	N	NA	LUAD	G3	TRUE	FALSE
TL757	LUAD	2a	NA	0	1B	EGFR	Never	NA	Y	EGFR exon 19 deletion	LUAD	G2	FALSE	FALSE
TL724	LUAD	3	NA	0	2B	NA	Ex	NA	N	NA	LUAD	G2	FALSE	FALSE
TL823	LUSC	1b	0	0	1A	NA	Ex	NA	N	NA	LUSC	NA	TRUE	FALSE
TL901	LUAD	3	2	0	3A	ALK	Ex	NA	Y	ALK translocation	LUAD	G3	FALSE	TRUE
TL952	LUSC	1b	0	0	1A	NA	Current	16	N	NA	LUSC with microinvasive LUAD	NA	FALSE	TRUE
TL997	LUSC	2a	0	NA	1B	NA	Current	40	N	NA	LUSC	G3	TRUE	TRUE
TL815	LUAD	1b	NA	NA	1A	EGFR	Ex	NA	Y	EGFR missense at codon 858, exon 21	LUAD	G1	FALSE	TRUE
TL1001	LUSC	2b	0	NA	2A	NA	NA	NA	N	NA	LUSC	G2	FALSE	FALSE
