# Supplementary material for: Single-cell analysis reveals prognostic fibroblast subpopulations linked to molecular and immunological subtypes of lung cancer
Source: Nat Commun. 2023 Jan 31;14:387. doi: 10.1038/s41467-023-35832-6 (PMC9889778; doi:10.1038/s41467-023-35832-6)
Supplement: Supplementary file 5 — Supplementary Data 2 [file 41467_2023_35832_MOESM5_ESM.xlsx]

## Sheet: SD2 key
Column title	Description
Cluster	Fibroblast Subpopulation tested (compared to the remaining two subpopulations)
Gene.Symbol	Gene Symbol for gene tested formatted to avoid excel autocorrect
gene	Gene Symbol for gene tested
ENSEMBL	ENSEMBL code for gene tested
p_val	p value for single cell differential expression analysis (wilcox test, 2-sided)
p_val_adj	adjusted p value for single cell differential expression analysis (bonferroni)
avg_log2FC	Single cell log2 fold change in gene expression between fibroblast subpopulation tested (defined in Cluster) and the other two subpopulations
pct.1	Fraction of fibroblast subpopulation tested (defined in Cluster) where the relevant gene was detected
pct.2	Fraction of fibroblast subpopulations compared against where the relevant gene was detected
pct.diff	Difference between pct.1 and pct.2
p_val_adj.Sample	adjusted p value for sample level differential expression analysis (bonferroni)
log2FC.Sample	Sample level log2 fold change in gene expression between fibroblast subpopulation tested (defined in Cluster) and the other two subpopulations

## Sheet: SD2
				Single Cell DE results						Sample-level DE results
Cluster	Gene.Symbol	gene	ENSEMBL	p_val	p_val_adj	avg_log2FC	pct.1	pct.2	pct.diff	p_val_adj.Sample	log2FC.Sample
Adventitial	'IGFBP6	IGFBP6	ENSG00000167779	0	0	3.62437	0.908	0.407	0.501	4.77461e-09	2.92133
Adventitial	'PI16	PI16	ENSG00000164530	0	0	2.75246	0.491	0.013	0.478	4.35939e-16	2.49537
Adventitial	'MFAP5	MFAP5	ENSG00000197614	0	0	2.94999	0.574	0.057	0.517	1.54131e-12	2.43443
Adventitial	'APOD	APOD	ENSG00000189058	0	0	1.74843	0.712	0.338	0.374	3.97204e-09	2.1874
Adventitial	'PLA2G2A	PLA2G2A	ENSG00000188257	2.28734e-142	1.79488e-137	1.63088	0.323	0.098	0.225	0.0040966	2.14216
Adventitial	'GSN	GSN	ENSG00000148180	0	0	2.79075	0.962	0.723	0.239	1.06057e-10	2.1082
Adventitial	'CFD	CFD	ENSG00000197766	0	0	2.3539	0.887	0.572	0.315	5.11257e-05	2.05232
Adventitial	'SLPI	SLPI	ENSG00000124107	0	0	2.91306	0.497	0.083	0.414	0.0318648	2.04633
Adventitial	'CCDC80	CCDC80	ENSG00000091986	0	0	2.17926	0.976	0.619	0.357	2.08273e-18	1.82184
Adventitial	'SFRP4	SFRP4	ENSG00000106483	0	0	2.57215	0.704	0.306	0.398	4.23183e-06	1.78831
Adventitial	'PCOLCE2	PCOLCE2	ENSG00000163710	0	0	2.11856	0.539	0.025	0.514	1.89722e-08	1.59879
Adventitial	'SFRP2	SFRP2	ENSG00000145423	0	0	1.69496	0.878	0.403	0.475	2.63374e-09	1.59627
Adventitial	'OGN	OGN	ENSG00000106809	0	0	2.13901	0.818	0.176	0.642	1.74594e-11	1.59106
Adventitial	'SCARA5	SCARA5	ENSG00000168079	0	0	1.92113	0.699	0.087	0.612	1.6926e-11	1.55737
Adventitial	'SFRP1	SFRP1	ENSG00000104332	0	0	1.80889	0.53	0.044	0.486	5.95086e-17	1.54075
Adventitial	'FBLN1	FBLN1	ENSG00000077942	0	0	1.9168	0.987	0.863	0.124	6.47464e-13	1.5331
Adventitial	'LEPR	LEPR	ENSG00000116678	0	0	1.86149	0.644	0.091	0.553	9.62841e-10	1.47226
Adventitial	'HAS1	HAS1	ENSG00000105509	5.98242e-175	4.6944e-170	1.97501	0.282	0.063	0.219	1	1.45123
Adventitial	'EFEMP1	EFEMP1	ENSG00000115380	0	0	1.54867	0.87	0.513	0.357	4.55275e-11	1.43402
Adventitial	'MYOC	MYOC	ENSG00000034971	2.16147688087126e-313	0	1.51014	0.294	0.022	0.272	4.14359e-06	1.40443
Adventitial	'CXCL14	CXCL14	ENSG00000145824	4.19709e-108	3.29346e-103	1.3752	0.363	0.167	0.196	0.0258594	1.40097
Adventitial	'CPE	CPE	ENSG00000109472	0	0	1.36916	0.749	0.328	0.421	1.11924e-10	1.31847
Adventitial	'C3	C3	ENSG00000125730	0	0	1.40244	0.946	0.511	0.435	1.76685e-09	1.28209
Adventitial	'FGL2	FGL2	ENSG00000127951	0	0	1.31549	0.471	0.058	0.413	1.02028e-06	1.27561
Adventitial	'AKAP12	AKAP12	ENSG00000131016	0	0	1.68694	0.824	0.426	0.398	4.51675e-05	1.24071
Adventitial	'C1QTNF3	C1QTNF3	ENSG00000082196	0	0	1.58364	0.581	0.082	0.499	5.12578e-08	1.18867
Adventitial	'GPNMB	GPNMB	ENSG00000136235	0	0	1.31961	0.818	0.357	0.461	1.0558e-12	1.16782
Adventitial	'C7	C7	ENSG00000112936	1.00516e-211	7.88751e-207	1.35396	0.784	0.544	0.24	0.00032411	1.16326
Adventitial	'PTGIS	PTGIS	ENSG00000124212	0	0	1.352	0.664	0.199	0.465	2.86096e-09	1.14647
Adventitial	'DCN	DCN	ENSG00000011465	0	0	1.58405	0.999	0.99	0.009	1.80404e-10	1.137
Adventitial	'PDGFRL	PDGFRL	ENSG00000104213	0	0	1.31389	0.635	0.198	0.437	3.70705e-06	1.12479
Adventitial	'DHRS3	DHRS3	ENSG00000162496	5.19393e-145	4.07567e-140	0.937919	0.542	0.259	0.283	0.0501567	1.11218
Adventitial	'CST3	CST3	ENSG00000101439	0	0	1.58751	0.972	0.87	0.102	1.66273e-06	1.1022
Adventitial	'ITM2A	ITM2A	ENSG00000078596	0	0	1.55745	0.526	0.059	0.467	1.1152e-05	1.0912
Adventitial	'RSPO3	RSPO3	ENSG00000146374	6.98974431797445e-319	5.48485236631455e-314	1.23829	0.451	0.1	0.351	7.18261e-05	1.06355
Adventitial	'MGST1	MGST1	ENSG00000008394	0	0	1.33872	0.696	0.224	0.472	1.29717e-06	1.05017
Adventitial	'MT1A	MT1A	ENSG00000205362	1.51901e-57	1.19197e-52	0.877545	0.331	0.174	0.157	1	1.02319
Adventitial	'IGFBP5	IGFBP5	ENSG00000115461	2.11815e-134	1.66211e-129	1.02867	0.653	0.394	0.259	1	0.982072
Adventitial	'TXNIP	TXNIP	ENSG00000265972	2.87451e-230	2.25562e-225	1.28605	0.749	0.515	0.234	0.00350622	0.9764
Adventitial	'SERPINF1	SERPINF1	ENSG00000132386	5.73198e-257	4.49788e-252	0.980738	0.95	0.718	0.232	0.000159377	0.970446
Adventitial	'UAP1	UAP1	ENSG00000117143	6.12014e-235	4.80248e-230	1.20222	0.59	0.283	0.307	0.036689	0.958792
Adventitial	'CLEC3B	CLEC3B	ENSG00000163815	4.70538e-167	3.69231e-162	1.47942	0.318	0.088	0.23	0.00182554	0.939094
Adventitial	'CD34	CD34	ENSG00000174059	0	0	1.19745	0.545	0.116	0.429	1.04196e-06	0.936364
Adventitial	'KLF4	KLF4	ENSG00000136826	1.13314e-296	8.89172e-292	1.2336	0.789	0.438	0.351	0.00535807	0.935648
Adventitial	'IGF1	IGF1	ENSG00000017427	1.53089e-178	1.20129e-173	0.507947	0.585	0.278	0.307	0.67993	0.928052
Adventitial	'AOX1	AOX1	ENSG00000138356	0	0	0.936356	0.451	0.092	0.359	7.51976e-10	0.91616
Adventitial	'OMD	OMD	ENSG00000127083	0	0	1.13312	0.55	0.15	0.4	5.24467e-06	0.886801
Adventitial	'COL14A1	COL14A1	ENSG00000187955	1.42622e-165	1.11915e-160	0.826099	0.626	0.317	0.309	1	0.871615
Adventitial	'RARRES1	RARRES1	ENSG00000118849	8.16969e-137	6.41075e-132	0.920338	0.704	0.435	0.269	1	0.866317
Adventitial	'PODN	PODN	ENSG00000174348	0	0	1.21507	0.796	0.36	0.436	2.02008e-05	0.857367
Adventitial	'MEDAG	MEDAG	ENSG00000102802	3.28912e-162	2.58097e-157	1.04062	0.392	0.141	0.251	0.000569269	0.856773
Adventitial	'IL6	IL6	ENSG00000136244	3.66387e-88	2.87504e-83	1.26785	0.367	0.173	0.194	1	0.852288
Adventitial	'ACKR3	ACKR3	ENSG00000144476	5.69742e-239	4.47076e-234	0.839391	0.285	0.038	0.247	2.19382e-06	0.849559
Adventitial	'GPRC5A	GPRC5A	ENSG00000013588	3.08355e-264	2.41966e-259	1.26111	0.436	0.11	0.326	0.00711228	0.828132
Adventitial	'CXCL2	CXCL2	ENSG00000081041	6.5848e-99	5.16709e-94	1.15811	0.429	0.213	0.216	1	0.816105
Adventitial	'PLAC9	PLAC9	ENSG00000189129	0	0	1.34074	0.894	0.632	0.262	1	0.810527
Adventitial	'ADD3	ADD3	ENSG00000148700	2.25919e-205	1.77278e-200	0.877838	0.674	0.378	0.296	2.21075e-07	0.804134
Adventitial	'C16orf89	C16orf89	ENSG00000153446	1.35202e-270	1.06093e-265	1.07269	0.524	0.162	0.362	0.0390546	0.781778
Adventitial	'PLAT	PLAT	ENSG00000104368	3.44137e-88	2.70044e-83	0.811828	0.521	0.312	0.209	1	0.780776
Adventitial	'SOD3	SOD3	ENSG00000109610	7.22201e-93	5.66711e-88	0.521141	0.836	0.67	0.166	1	0.774487
Adventitial	'LSP1	LSP1	ENSG00000130592	0	0	1.21167	0.488	0.081	0.407	0.147555	0.772751
Adventitial	'NDRG1	NDRG1	ENSG00000104419	3.34149e-110	2.62207e-105	0.522883	0.487	0.254	0.233	1.26071e-06	0.769132
Adventitial	'MGP	MGP	ENSG00000111341	2.07616e-297	1.62916e-292	0.91964	0.986	0.866	0.12	0.0596407	0.747638
Adventitial	'FBLN2	FBLN2	ENSG00000163520	5.18078e-289	4.06536e-284	1.04944	0.804	0.447	0.357	0.000281879	0.731288
Adventitial	'GNG11	GNG11	ENSG00000127920	2.32586e-291	1.8251e-286	1.04421	0.654	0.294	0.36	0.14624	0.731072
Adventitial	'IGFBP4	IGFBP4	ENSG00000141753	6.56115e-208	5.14854e-203	0.482724	0.854	0.535	0.319	1	0.699052
Adventitial	'CLU	CLU	ENSG00000120885	0	0	0.909495	0.927	0.505	0.422	8.84904e-09	0.674096
Adventitial	'KLF2	KLF2	ENSG00000127528	6.69017e-160	5.24978e-155	0.803203	0.566	0.287	0.279	1	0.671222
Adventitial	'NTRK2	NTRK2	ENSG00000148053	1.96331e-41	1.54061e-36	0.328816	0.1	0.031	0.069	0.0915951	0.669755
Adventitial	'SOD2	SOD2	ENSG00000112096	2.72864e-46	2.14116e-41	0.626885	0.695	0.548	0.147	1	0.666582
Adventitial	'MYC	MYC	ENSG00000136997	1.11098e-206	8.71783e-202	1.08605	0.65	0.319	0.331	1	0.656216
Adventitial	'CD55	CD55	ENSG00000196352	2.91697e-129	2.28894e-124	1.01124	0.497	0.289	0.208	1	0.655171
Adventitial	'TNXB	TNXB	ENSG00000168477	2.35867e-304	1.85084e-299	1.27198	0.588	0.204	0.384	1	0.653774
Adventitial	'ABCA8	ABCA8	ENSG00000141338	2.06095e-281	1.61723e-276	0.97134	0.702	0.31	0.392	0.0285004	0.650623
Adventitial	'AKR1C1	AKR1C1	ENSG00000187134	1.49882e-177	1.17613e-172	0.741826	0.361	0.102	0.259	0.165313	0.647484
Adventitial	'EBF1	EBF1	ENSG00000164330	5.60135414212827e-312	4.39538e-307	0.857884	0.445	0.094	0.351	1.21818e-06	0.646259
Adventitial	'F10	F10	ENSG00000126218	2.76257e-121	2.16779e-116	0.551914	0.492	0.24	0.252	1	0.643187
Adventitial	'CD248	CD248	ENSG00000174807	3.95864e-152	3.10634e-147	0.865888	0.543	0.283	0.26	1	0.641039
Adventitial	'ABLIM1	ABLIM1	ENSG00000099204	1.81941e-277	1.42769e-272	0.914671	0.431	0.102	0.329	0.000570531	0.637563
Adventitial	'SRPX	SRPX	ENSG00000101955	1.59402e-117	1.25082e-112	0.790817	0.451	0.226	0.225	1	0.62285
Adventitial	'ADIRF	ADIRF	ENSG00000148671	9.20778e-269	7.22534e-264	1.19263	0.777	0.461	0.316	1	0.621625
Adventitial	'CHRDL1	CHRDL1	ENSG00000101938	0	0	1.19263	0.726	0.297	0.429	0.334118	0.621483
Adventitial	'CDKN1A	CDKN1A	ENSG00000124762	2.01699e-147	1.58273e-142	0.861786	0.635	0.359	0.276	1	0.614148
Adventitial	'ADH1B	ADH1B	ENSG00000196616	1.26375e-277	9.91663e-273	0.688441	0.912	0.579	0.333	0.850204	0.612405
Adventitial	'F3	F3	ENSG00000117525	3.75668e-124	2.94787e-119	0.745331	0.449	0.204	0.245	1	0.609519
Adventitial	'ANK2	ANK2	ENSG00000145362	1.2189e-98	9.56467e-94	0.570151	0.394	0.183	0.211	0.873028	0.603192
Adventitial	'NR4A1	NR4A1	ENSG00000123358	1.4016e-165	1.09984e-160	0.797206	0.767	0.483	0.284	1	0.596121
Adventitial	'MT1M	MT1M	ENSG00000205364	2.53467e-27	1.98895e-22	0.613781	0.426	0.307	0.119	1	0.594789
Adventitial	'SEMA3C	SEMA3C	ENSG00000075223	1.68695e-103	1.32375e-98	0.862983	0.386	0.209	0.177	1	0.593488
Adventitial	'GAS1	GAS1	ENSG00000180447	2.79851e-238	2.19599e-233	1.03993	0.591	0.261	0.33	0.0641382	0.593268
Adventitial	'ABCA10	ABCA10	ENSG00000154263	1.9674e-198	1.54382e-193	0.674994	0.346	0.083	0.263	0.0015661	0.589101
Adventitial	'FBN1	FBN1	ENSG00000166147	4.28131e-88	3.35954e-83	0.85306	0.666	0.515	0.151	1	0.584874
Adventitial	'GSTM5	GSTM5	ENSG00000134201	2.40731e-153	1.88902e-148	0.609118	0.497	0.219	0.278	1	0.583727
Adventitial	'MT1G	MT1G	ENSG00000125144	1.61069e-41	1.26391e-36	0.763263	0.126	0.062	0.064	1	0.580958
Adventitial	'SCPEP1	SCPEP1	ENSG00000121064	3.29628e-101	2.58659e-96	0.498097	0.658	0.427	0.231	0.0431168	0.577675
Adventitial	'C1R	C1R	ENSG00000159403	8.57702e-89	6.73039e-84	0.495462	0.965	0.895	0.07	0.00458506	0.552736
Adventitial	'TSHZ2	TSHZ2	ENSG00000182463	1.73343e-59	1.36022e-54	0.406579	0.47	0.293	0.177	1	0.547936
Adventitial	'HLA-DRB1	HLA-DRB1	ENSG00000196126	3.831e-45	3.00618e-40	0.391439	0.484	0.326	0.158	1	0.54245
Adventitial	'BIN1	BIN1	ENSG00000136717	4.36805e-123	3.42761e-118	0.475649	0.348	0.134	0.214	0.0109281	0.53922
Adventitial	'HSPB6	HSPB6	ENSG00000004776	4.01765e-142	3.15265e-137	0.528177	0.526	0.262	0.264	1	0.53549
Adventitial	'LRRN4CL	LRRN4CL	ENSG00000177363	5.4472e-244	4.27442e-239	0.647584	0.359	0.071	0.288	1.58324e-07	0.529164
Adventitial	'CYBRD1	CYBRD1	ENSG00000071967	1.27227e-258	9.98353e-254	0.856674	0.811	0.517	0.294	4.83244e-05	0.526056
Adventitial	'CPXM2	CPXM2	ENSG00000121898	2.2614e-256	1.77452e-251	0.910962	0.417	0.108	0.309	0.000964848	0.521937
Adventitial	'CD74	CD74	ENSG00000019582	4.08488e-44	3.20541e-39	0.34021	0.73	0.582	0.148	1	0.521251
Adventitial	'SEMA3D	SEMA3D	ENSG00000153993	2.43224e-89	1.90858e-84	0.373059	0.231	0.075	0.156	1	0.518384
Adventitial	'BTG2	BTG2	ENSG00000159388	6.98729e-121	5.48293e-116	0.598795	0.735	0.485	0.25	1	0.518002
Adventitial	'TSKU	TSKU	ENSG00000182704	1.00936e-86	7.92041e-82	0.668487	0.324	0.178	0.146	1	0.509029
Adventitial	'OSR1	OSR1	ENSG00000143867	3.68429e-110	2.89107e-105	0.528835	0.362	0.147	0.215	0.0831147	0.508045
Adventitial	'HSPB8	HSPB8	ENSG00000152137	1.04695e-60	8.2154e-56	0.389621	0.414	0.24	0.174	1	0.506921
Adventitial	'GSTM3	GSTM3	ENSG00000134202	1.66501e-104	1.30653e-99	0.472064	0.6	0.372	0.228	0.823478	0.505427
Adventitial	'S100A4	S100A4	ENSG00000196154	1.67634e-196	1.31543e-191	0.914146	0.904	0.748	0.156	1	0.503396
Adventitial	'TIPARP	TIPARP	ENSG00000163659	3.40618e-111	2.67283e-106	0.702107	0.424	0.201	0.223	1	0.499118
Adventitial	'ZNF331	ZNF331	ENSG00000130844	2.72079e-56	2.13501e-51	0.570177	0.342	0.191	0.151	1	0.498552
Adventitial	'ANXA2	ANXA2	ENSG00000182718	1.00258e-70	7.86728e-66	0.444481	0.923	0.822	0.101	1	0.496431
Adventitial	'ABHD14A	ABHD14A	ENSG00000248487	5.7422e-129	4.50591e-124	0.50009	0.423	0.182	0.241	1	0.49586
Adventitial	'CBR3	CBR3	ENSG00000159231	1.11256e-141	8.73026e-137	0.5516	0.317	0.098	0.219	1	0.48947
Adventitial	'SCN1B	SCN1B	ENSG00000105711	1.0494e-114	8.23468e-110	0.42155	0.235	0.066	0.169	0.00800916	0.486904
Adventitial	'JUNB	JUNB	ENSG00000171223	8.23726e-120	6.46378e-115	0.707825	0.949	0.862	0.087	1	0.486658
Adventitial	'FSTL1	FSTL1	ENSG00000163430	1.32465e-92	1.03945e-87	0.633584	0.836	0.674	0.162	1	0.482896
Adventitial	'FOSB	FOSB	ENSG00000125740	3.55621e-156	2.79056e-151	0.871923	0.851	0.642	0.209	1	0.481375
Adventitial	'HLA-DPB1	HLA-DPB1	ENSG00000223865	8.96503e-37	7.03486e-32	0.266104	0.405	0.272	0.133	1	0.480801
Adventitial	'MEG3	MEG3	ENSG00000214548	4.93178e-276	3.86996e-271	1.25029	0.736	0.371	0.365	0.123662	0.479878
Adventitial	'PDK4	PDK4	ENSG00000004799	1.44334e-51	1.13259e-46	0.502377	0.419	0.254	0.165	1	0.478201
Adventitial	'DDAH2	DDAH2	ENSG00000213722	1.76683e-172	1.38643e-167	0.743713	0.701	0.432	0.269	1	0.477167
Adventitial	'TFPI2	TFPI2	ENSG00000105825	9.37493e-73	7.3565e-68	0.884327	0.176	0.053	0.123	1	0.474022
Adventitial	'TPPP3	TPPP3	ENSG00000159713	3.01549e-35	2.36625e-30	0.289276	0.378	0.25	0.128	1	0.473872
Adventitial	'AHNAK	AHNAK	ENSG00000124942	3.51763e-124	2.76029e-119	0.611286	0.814	0.616	0.198	1	0.473156
Adventitial	'NR4A3	NR4A3	ENSG00000119508	3.26504e-45	2.56208e-40	0.491066	0.257	0.134	0.123	1	0.472715
Adventitial	'PID1	PID1	ENSG00000153823	1.77058e-265	1.38937e-260	0.732448	0.437	0.114	0.323	0.00152804	0.472161
Adventitial	'CADM3	CADM3	ENSG00000162706	4.45769e-219	3.49795e-214	0.716748	0.323	0.061	0.262	0.0130608	0.466291
Adventitial	'EGR1	EGR1	ENSG00000120738	2.13855e-116	1.67812e-111	0.558243	0.912	0.743	0.169	1	0.464948
Adventitial	'GFPT2	GFPT2	ENSG00000131459	4.74366e-20	3.72235e-15	0.342371	0.346	0.253	0.093	1	0.456137
Adventitial	'CYCS	CYCS	ENSG00000172115	2.38527e-74	1.87172e-69	0.653625	0.588	0.447	0.141	1	0.456029
Adventitial	'HLA-DPA1	HLA-DPA1	ENSG00000231389	3.69465e-45	2.89919e-40	0.271944	0.402	0.258	0.144	1	0.45466
Adventitial	'MATN2	MATN2	ENSG00000132561	6.84878e-248	5.37423e-243	0.759378	0.423	0.105	0.318	1	0.45417
Adventitial	'ALDH1A1	ALDH1A1	ENSG00000165092	4.36397e-126	3.42441e-121	0.510211	0.673	0.405	0.268	1	0.453721
Adventitial	'MTUS1	MTUS1	ENSG00000129422	1.85878e-78	1.45858e-73	0.440572	0.338	0.169	0.169	0.000217352	0.452657
Adventitial	'AKR1C3	AKR1C3	ENSG00000196139	1.35794e-114	1.06558e-109	0.437306	0.323	0.119	0.204	0.136677	0.452089
Adventitial	'IGF2	IGF2	ENSG00000167244	4.5659e-146	3.58286e-141	0.887251	0.274	0.077	0.197	0.396387	0.448595
Adventitial	'CNTFR	CNTFR	ENSG00000122756	6.80418e-268	5.33924e-263	0.614807	0.27	0.024	0.246	8.28626e-05	0.445592
Adventitial	'SMOC2	SMOC2	ENSG00000112562	1.33207e-223	1.04527e-218	0.751454	0.503	0.176	0.327	1	0.441536
Adventitial	'CXCL8	CXCL8	ENSG00000169429	1.63586e-12	1.28366e-07	0.355018	0.144	0.089	0.055	1	0.440471
Adventitial	'EMP1	EMP1	ENSG00000134531	4.09408e-86	3.21263e-81	0.601881	0.81	0.63	0.18	1	0.439528
Adventitial	'SH3BP5	SH3BP5	ENSG00000131370	7.31501e-197	5.74009e-192	0.70356	0.44	0.15	0.29	0.0164192	0.435314
Adventitial	'ZFP36	ZFP36	ENSG00000128016	1.35414e-106	1.0626e-101	0.385989	0.924	0.786	0.138	1	0.434182
Adventitial	'CPVL	CPVL	ENSG00000106066	1.45736e-184	1.14359e-179	0.616086	0.316	0.074	0.242	0.504769	0.433782
Adventitial	'NPDC1	NPDC1	ENSG00000107281	4.53399e-114	3.55782e-109	0.510221	0.526	0.284	0.242	0.271667	0.429533
Adventitial	'ADAMTSL3	ADAMTSL3	ENSG00000156218	1.92119e-193	1.50756e-188	0.555959	0.311	0.068	0.243	1	0.42945
Adventitial	'CREM	CREM	ENSG00000095794	2.2883e-50	1.79563e-45	0.604905	0.333	0.22	0.113	1	0.426125
Adventitial	'RGS2	RGS2	ENSG00000116741	1.80255e-09	0.000141446	0.334485	0.523	0.508	0.015	1	0.413357
Adventitial	'MBNL1	MBNL1	ENSG00000152601	5.78477e-58	4.53931e-53	0.378513	0.538	0.372	0.166	1	0.410417
Adventitial	'SELENBP1	SELENBP1	ENSG00000143416	5.67002e-77	4.44927e-72	0.370417	0.386	0.204	0.182	1	0.409699
Adventitial	'NR4A2	NR4A2	ENSG00000153234	2.39421e-61	1.87874e-56	0.603718	0.444	0.27	0.174	1	0.409308
Adventitial	'FAM107A	FAM107A	ENSG00000168309	1.8064e-64	1.41749e-59	0.307596	0.143	0.038	0.105	0.893313	0.409254
Adventitial	'NFIA	NFIA	ENSG00000162599	7.75385e-259	6.08444e-254	0.841073	0.769	0.415	0.354	0.148774	0.408579
Adventitial	'PRRX1	PRRX1	ENSG00000116132	2.42149e-103	1.90014e-98	0.486263	0.692	0.452	0.24	1	0.408019
Adventitial	'PIM1	PIM1	ENSG00000137193	5.56976e-40	4.37059e-35	0.462946	0.397	0.261	0.136	1	0.406866
Adventitial	'NFIB	NFIB	ENSG00000147862	1.07198e-136	8.41184e-132	0.596196	0.787	0.543	0.244	1	0.403985
Adventitial	'APP	APP	ENSG00000142192	1.04449e-97	8.19611e-93	0.453589	0.763	0.544	0.219	0.738086	0.400939
Adventitial	'OAF	OAF	ENSG00000184232	2.31314e-227	1.81512e-222	0.842147	0.529	0.203	0.326	1	0.400135
Adventitial	'ADAMTS5	ADAMTS5	ENSG00000154736	9.28008e-75	7.28208e-70	0.371216	0.161	0.043	0.118	1	0.397755
Adventitial	'CRISPLD2	CRISPLD2	ENSG00000103196	7.15863e-70	5.61737e-65	0.59838	0.711	0.524	0.187	1	0.396856
Adventitial	'CRIP1	CRIP1	ENSG00000213145	1.15551e-19	9.06733e-15	0.403987	0.336	0.241	0.095	1	0.396408
Adventitial	'JUN	JUN	ENSG00000177606	2.4812e-91	1.947e-86	0.451418	0.927	0.816	0.111	1	0.396244
Adventitial	'NAMPT	NAMPT	ENSG00000105835	1.89369e-113	1.48598e-108	0.826162	0.646	0.402	0.244	1	0.396224
Adventitial	'GABARAPL1	GABARAPL1	ENSG00000139112	3.01134e-52	2.363e-47	0.348351	0.464	0.304	0.16	0.741781	0.394022
Adventitial	'SEMA3B	SEMA3B	ENSG00000012171	1.63951e-148	1.28652e-143	0.633525	0.413	0.16	0.253	1	0.393653
Adventitial	'TFPI	TFPI	ENSG00000003436	2.86076e-93	2.24484e-88	0.35508	0.786	0.594	0.192	1	0.390856
Adventitial	'FOS	FOS	ENSG00000170345	5.16506e-110	4.05302e-105	0.263307	0.959	0.852	0.107	1	0.38989
Adventitial	'S100A10	S100A10	ENSG00000197747	5.19851e-87	4.07927e-82	0.548419	0.883	0.752	0.131	1	0.387309
Adventitial	'PHGDH	PHGDH	ENSG00000092621	8.214e-145	6.44553e-140	0.584689	0.348	0.116	0.232	1	0.385845
Adventitial	'PXDC1	PXDC1	ENSG00000168994	7.57736e-37	5.94595e-32	0.292617	0.327	0.211	0.116	1	0.384221
Adventitial	'FLRT2	FLRT2	ENSG00000185070	1.63531e-81	1.28323e-76	0.445397	0.312	0.148	0.164	1	0.381933
Adventitial	'PNRC1	PNRC1	ENSG00000146278	8.48434e-90	6.65766e-85	0.66089	0.842	0.713	0.129	1	0.380557
Adventitial	'ID4	ID4	ENSG00000172201	2.82801e-24	2.21914e-19	0.251706	0.383	0.273	0.11	1	0.380292
Adventitial	'RGMA	RGMA	ENSG00000182175	1.21095e-172	9.50233e-168	0.481316	0.244	0.043	0.201	0.00152697	0.379573
Adventitial	'NPR1	NPR1	ENSG00000169418	3.74774e-247	2.94085e-242	0.499973	0.221	0.013	0.208	8.9573e-10	0.379272
Adventitial	'SPOCK1	SPOCK1	ENSG00000152377	5.46109e-79	4.28532e-74	0.329963	0.236	0.087	0.149	1	0.378449
Adventitial	'YBX3	YBX3	ENSG00000060138	3.28004e-113	2.57384e-108	0.566843	0.789	0.572	0.217	1	0.377991
Adventitial	'LGALS3	LGALS3	ENSG00000131981	1.54497e-80	1.21233e-75	0.429714	0.895	0.766	0.129	1	0.373807
Adventitial	'NFIL3	NFIL3	ENSG00000165030	2.54569e-18	1.99761e-13	0.263608	0.254	0.178	0.076	1	0.373439
Adventitial	'CLDN11	CLDN11	ENSG00000013297	2.25088e-85	1.76627e-80	0.477265	0.246	0.09	0.156	0.881244	0.372439
Adventitial	'FST	FST	ENSG00000134363	0.000181643	1	0.296612	0.139	0.109	0.03	1	0.37228
Adventitial	'KLF9	KLF9	ENSG00000119138	1.03897e-97	8.15282e-93	0.539515	0.653	0.43	0.223	1	0.371956
Adventitial	'FTL	FTL	ENSG00000087086	5.64144e-162	4.42684e-157	0.593013	0.99	0.978	0.012	1	0.371703
Adventitial	'EIF4A1	EIF4A1	ENSG00000161960	2.84463e-48	2.23218e-43	0.270418	0.53	0.365	0.165	1	0.36953
Adventitial	'SPTBN1	SPTBN1	ENSG00000115306	1.81943e-164	1.42771e-159	0.677592	0.813	0.584	0.229	1	0.369239
Adventitial	'SPARCL1	SPARCL1	ENSG00000152583	1.16732e-162	9.15996e-158	0.581742	0.969	0.846	0.123	1	0.366655
Adventitial	'ABI3BP	ABI3BP	ENSG00000154175	1.49686e-98	1.17459e-93	0.444485	0.696	0.462	0.234	1	0.364145
Adventitial	'NFIX	NFIX	ENSG00000008441	2.40268e-92	1.88538e-87	0.518108	0.535	0.336	0.199	1	0.360995
Adventitial	'C1orf21	C1orf21	ENSG00000116667	1.9304e-95	1.51478e-90	0.448846	0.497	0.274	0.223	1	0.359832
Adventitial	'EID1	EID1	ENSG00000255302	1.00865e-59	7.91486e-55	0.334583	0.878	0.748	0.13	1	0.359731
Adventitial	'SERTAD1	SERTAD1	ENSG00000197019	1.17897e-65	9.25139e-61	0.513267	0.562	0.375	0.187	1	0.358049
Adventitial	'PIK3R1	PIK3R1	ENSG00000145675	1.33254e-108	1.04565e-103	0.66702	0.597	0.373	0.224	1	0.356608
Adventitial	'FCGRT	FCGRT	ENSG00000104870	6.28556e-83	4.93228e-78	0.406358	0.782	0.618	0.164	1	0.356153
Adventitial	'CTSH	CTSH	ENSG00000103811	1.60997e-92	1.26334e-87	0.520166	0.398	0.191	0.207	1	0.354502
Adventitial	'GALNT15	GALNT15	ENSG00000131386	3.87212e-61	3.03845e-56	0.294859	0.141	0.039	0.102	0.00918414	0.353235
Adventitial	'ANGPTL1	ANGPTL1	ENSG00000116194	3.56969e-119	2.80114e-114	0.445872	0.407	0.179	0.228	1	0.349936
Adventitial	'NCOA1	NCOA1	ENSG00000084676	8.12214e-58	6.37344e-53	0.31375	0.31	0.172	0.138	1	0.349785
Adventitial	'PLBD1	PLBD1	ENSG00000121316	2.67543e-140	2.09941e-135	0.560573	0.412	0.166	0.246	1	0.349291
Adventitial	'MAFF	MAFF	ENSG00000185022	3.69765e-103	2.90155e-98	0.66794	0.543	0.309	0.234	1	0.348158
Adventitial	'PAMR1	PAMR1	ENSG00000149090	9.95795e-117	7.81401e-112	0.443786	0.325	0.121	0.204	1	0.345554
Adventitial	'IER3	IER3	ENSG00000137331	1.64394e-58	1.29e-53	0.639732	0.649	0.487	0.162	1	0.344867
Adventitial	'NUPR1	NUPR1	ENSG00000176046	6.61151e-76	5.18805e-71	0.436908	0.843	0.712	0.131	1	0.344725
Adventitial	'CEBPD	CEBPD	ENSG00000221869	2.88576e-48	2.26445e-43	0.280237	0.822	0.688	0.134	1	0.344357
Adventitial	'ACKR4	ACKR4	ENSG00000129048	1.13856e-129	8.93428e-125	0.352823	0.158	0.019	0.139	0.00331659	0.34296
Adventitial	'VEGFA	VEGFA	ENSG00000112715	1.46688e-29	1.15106e-24	0.406701	0.327	0.212	0.115	1	0.342425
Adventitial	'TNNT3	TNNT3	ENSG00000130595	3.67332e-205	2.88245e-200	0.434981	0.172	0.007	0.165	5.91634e-16	0.341961
Adventitial	'TGFBR2	TGFBR2	ENSG00000163513	6.84752e-87	5.37325e-82	0.462748	0.503	0.303	0.2	1	0.341918
Adventitial	'ZNF385A	ZNF385A	ENSG00000161642	3.61489e-131	2.83661e-126	0.488145	0.23	0.054	0.176	1	0.337888
Adventitial	'JUND	JUND	ENSG00000130522	2.21806e-58	1.74051e-53	0.53809	0.743	0.584	0.159	1	0.33738
Adventitial	'EIF1	EIF1	ENSG00000173812	4.14245e-156	3.25058e-151	0.459597	0.974	0.944	0.03	1	0.336775
Adventitial	'OSR2	OSR2	ENSG00000164920	1.08465e-93	8.51126e-89	0.554094	0.28	0.103	0.177	1	0.336423
Adventitial	'PALM	PALM	ENSG00000099864	1.84474e-94	1.44757e-89	0.349335	0.297	0.124	0.173	1	0.335631
Adventitial	'SESTD1	SESTD1	ENSG00000187231	6.838e-64	5.36578e-59	0.376067	0.318	0.165	0.153	1	0.333378
Adventitial	'MAP1B	MAP1B	ENSG00000131711	2.45341e-26	1.92519e-21	0.270141	0.355	0.243	0.112	1	0.332969
Adventitial	'PLTP	PLTP	ENSG00000100979	1.27458e-89	1.00017e-84	0.525562	0.783	0.592	0.191	1	0.329658
Adventitial	'ITM2B	ITM2B	ENSG00000136156	1.62379e-74	1.27419e-69	0.31398	0.966	0.931	0.035	1	0.327752
Adventitial	'LHFPL6	LHFPL6	ENSG00000183722	4.12963e-41	3.24052e-36	0.61454	0.188	0.105	0.083	1	0.326451
Adventitial	'LINC01133	LINC01133	ENSG00000224259	7.17945e-191	5.63371e-186	0.444093	0.178	0.012	0.166	0.000139223	0.325409
Adventitial	'MSX1	MSX1	ENSG00000163132	1.74679e-68	1.37071e-63	0.361594	0.168	0.052	0.116	1	0.324957
Adventitial	'PDLIM4	PDLIM4	ENSG00000131435	1.93628e-51	1.5194e-46	0.39479	0.367	0.21	0.157	1	0.323584
Adventitial	'KDM6B	KDM6B	ENSG00000132510	3.74471e-74	2.93848e-69	0.605171	0.429	0.252	0.177	1	0.322986
Adventitial	'MXRA7	MXRA7	ENSG00000182534	5.58794e-69	4.38486e-64	0.383876	0.51	0.338	0.172	1	0.320561
Adventitial	'FYN	FYN	ENSG00000010810	5.37129e-60	4.21485e-55	0.322437	0.313	0.163	0.15	1	0.318436
Adventitial	'UGDH	UGDH	ENSG00000109814	5.17694e-59	4.06234e-54	0.491463	0.44	0.282	0.158	1	0.317808
Adventitial	'NEGR1	NEGR1	ENSG00000172260	9.75964e-99	7.65839e-94	0.491196	0.338	0.144	0.194	1	0.316379
Adventitial	'CTSF	CTSF	ENSG00000174080	2.68758e-100	2.10895e-95	0.534967	0.696	0.476	0.22	1	0.313762
Adventitial	'SLC2A3	SLC2A3	ENSG00000059804	1.50243e-71	1.17895e-66	0.470048	0.54	0.343	0.197	1	0.313587
Adventitial	'MAT2A	MAT2A	ENSG00000168906	1.23301e-11	9.67544e-07	0.257901	0.4	0.329	0.071	1	0.313369
Adventitial	'SDCBP	SDCBP	ENSG00000137575	6.12587e-44	4.80697e-39	0.290518	0.719	0.572	0.147	1	0.311945
Adventitial	'NFE2L2	NFE2L2	ENSG00000116044	1.34409e-119	1.05471e-114	0.545348	0.755	0.523	0.232	1	0.310024
Adventitial	'XBP1	XBP1	ENSG00000100219	2.04678e-35	1.6061e-30	0.288324	0.646	0.508	0.138	1	0.309377
Adventitial	'FAIM2	FAIM2	ENSG00000135472	7.80546e-157	6.12494e-152	0.452582	0.193	0.027	0.166	0.00472828	0.30692
Adventitial	'ACVRL1	ACVRL1	ENSG00000139567	1.33914e-83	1.05082e-78	0.404967	0.309	0.138	0.171	1	0.304603
Adventitial	'ID3	ID3	ENSG00000117318	5.04568e-137	3.95934e-132	0.941965	0.741	0.522	0.219	1	0.304447
Adventitial	'GAS6	GAS6	ENSG00000183087	3.63736e-67	2.85424e-62	0.395949	0.621	0.425	0.196	1	0.304068
Adventitial	'ZFYVE21	ZFYVE21	ENSG00000100711	1.94082e-78	1.52296e-73	0.265636	0.451	0.273	0.178	1	0.303856
Adventitial	'PCDH9	PCDH9	ENSG00000184226	2.32929e-96	1.8278e-91	0.373398	0.188	0.046	0.142	1	0.303682
Adventitial	'FGFR1	FGFR1	ENSG00000077782	3.18569e-73	2.49981e-68	0.335507	0.663	0.473	0.19	1	0.302061
Adventitial	'SLC25A4	SLC25A4	ENSG00000151729	5.27798e-75	4.14163e-70	0.305887	0.265	0.117	0.148	1	0.300923
Adventitial	'NOVA1	NOVA1	ENSG00000139910	1.3976e-153	1.09669e-148	0.421753	0.295	0.077	0.218	1	0.296818
Adventitial	'PROCR	PROCR	ENSG00000101000	2.25859e-38	1.77232e-33	0.332705	0.183	0.1	0.083	1	0.295351
Adventitial	'RNH1	RNH1	ENSG00000023191	2.31414e-57	1.81591e-52	0.328419	0.688	0.519	0.169	1	0.294408
Adventitial	'PROS1	PROS1	ENSG00000184500	2.29416e-136	1.80023e-131	0.533462	0.456	0.205	0.251	0.000296363	0.294104
Adventitial	'ABCA9	ABCA9	ENSG00000154258	8.11268e-155	6.36602e-150	0.601618	0.382	0.133	0.249	1	0.292871
Adventitial	'BOC	BOC	ENSG00000144857	2.88399e-86	2.26306e-81	0.456908	0.348	0.162	0.186	1	0.292623
Adventitial	'CSRNP1	CSRNP1	ENSG00000144655	1.60598e-68	1.26021e-63	0.429382	0.519	0.336	0.183	1	0.291408
Adventitial	'ANGPTL5	ANGPTL5	ENSG00000187151	1.66082e-140	1.30325e-135	0.42781	0.169	0.02	0.149	0.196294	0.290189
Adventitial	'AHNAK2	AHNAK2	ENSG00000185567	5.95071e-74	4.66952e-69	0.348219	0.19	0.061	0.129	0.860678	0.290174
Adventitial	'EIF4A3	EIF4A3	ENSG00000141543	1.38128e-56	1.08389e-51	0.492579	0.565	0.39	0.175	1	0.290093
Adventitial	'ZFP36L2	ZFP36L2	ENSG00000152518	1.2461e-78	9.77816e-74	0.287938	0.887	0.754	0.133	1	0.289731
Adventitial	'GLUL	GLUL	ENSG00000135821	4.55659e-72	3.57556e-67	0.399187	0.748	0.566	0.182	1	0.286077
Adventitial	'VAT1	VAT1	ENSG00000108828	6.58587e-107	5.16794e-102	0.448688	0.452	0.237	0.215	1	0.285152
Adventitial	'ADAMTS4	ADAMTS4	ENSG00000158859	1.24516e-26	9.77077e-22	0.720757	0.232	0.181	0.051	1	0.28378
Adventitial	'RAMP2	RAMP2	ENSG00000131477	1.04978e-220	8.2376e-216	0.583619	0.269	0.038	0.231	0.0828117	0.278915
Adventitial	'IGFBP7	IGFBP7	ENSG00000163453	1.51027e-94	1.18511e-89	0.344148	0.953	0.861	0.092	1	0.276987
Adventitial	'CCND2	CCND2	ENSG00000118971	1.14784e-77	9.00713e-73	0.409465	0.409	0.225	0.184	1	0.276197
Adventitial	'NT5E	NT5E	ENSG00000135318	1.17158e-164	9.19336e-160	0.523323	0.296	0.074	0.222	0.024987	0.2761
Adventitial	'BST1	BST1	ENSG00000109743	6.32858e-146	4.96603e-141	0.50152	0.309	0.093	0.216	1	0.27562
Adventitial	'PTGFR	PTGFR	ENSG00000122420	8.38457e-125	6.57937e-120	0.352799	0.189	0.035	0.154	0.000287624	0.27355
Adventitial	'FXYD1	FXYD1	ENSG00000266964	6.44922e-132	5.0607e-127	0.650593	0.689	0.437	0.252	1	0.273046
Adventitial	'CHD1	CHD1	ENSG00000153922	8.25794e-59	6.48001e-54	0.55491	0.409	0.254	0.155	1	0.272464
Adventitial	'NFKBIZ	NFKBIZ	ENSG00000144802	5.54044e-67	4.34758e-62	0.358373	0.633	0.437	0.196	1	0.272422
Adventitial	'TWIST2	TWIST2	ENSG00000233608	2.08134e-48	1.63323e-43	0.260734	0.282	0.149	0.133	1	0.268706
Adventitial	'EPHA3	EPHA3	ENSG00000044524	1.22834e-31	9.63876e-27	0.250468	0.154	0.072	0.082	1	0.267753
Adventitial	'LTBP4	LTBP4	ENSG00000090006	4.50685e-177	3.53652e-172	0.505342	0.863	0.632	0.231	1	0.266487
Adventitial	'CLTB	CLTB	ENSG00000175416	1.4776e-61	1.15948e-56	0.314039	0.528	0.353	0.175	1	0.266333
Adventitial	'CRABP2	CRABP2	ENSG00000143320	1.41083e-103	1.10708e-98	0.501081	0.382	0.169	0.213	1	0.264767
Adventitial	'VEGFB	VEGFB	ENSG00000173511	7.59186e-44	5.95733e-39	0.349311	0.354	0.226	0.128	1	0.264341
Adventitial	'DBN1	DBN1	ENSG00000113758	5.39671e-83	4.2348e-78	0.468112	0.353	0.18	0.173	1	0.264149
Adventitial	'RDH10	RDH10	ENSG00000121039	1.79551e-72	1.40893e-67	0.48488	0.284	0.122	0.162	1	0.263716
Adventitial	'CRYL1	CRYL1	ENSG00000165475	1.00955e-75	7.92197e-71	0.268211	0.252	0.107	0.145	1	0.260038
Adventitial	'HMOX1	HMOX1	ENSG00000100292	1.85589e-10	1.45632e-05	0.290574	0.111	0.07	0.041	1	0.259821
Adventitial	'PAM	PAM	ENSG00000145730	9.21067e-54	7.22762e-49	0.293408	0.481	0.322	0.159	1	0.258553
Adventitial	'TCN2	TCN2	ENSG00000185339	2.51864e-52	1.97638e-47	0.293589	0.247	0.121	0.126	1	0.256982
Adventitial	'METRNL	METRNL	ENSG00000176845	7.25777e-34	5.69518e-29	0.278292	0.187	0.102	0.085	1	0.256014
Adventitial	'ESR1	ESR1	ENSG00000091831	3.54675e-197	2.78313e-192	0.488349	0.232	0.029	0.203	0.0184289	0.255224
Adventitial	'PRDX1	PRDX1	ENSG00000117450	8.32225e-42	6.53047e-37	0.268468	0.793	0.661	0.132	1	0.254116
Adventitial	'VIT	VIT	ENSG00000205221	1.19976e-220	9.41452e-216	0.436048	0.167	0.004	0.163	1.19368e-10	0.253073
Adventitial	'HIGD1A	HIGD1A	ENSG00000181061	2.12664e-40	1.66878e-35	0.266021	0.392	0.253	0.139	1	0.253032
Adventitial	'ATP1B3	ATP1B3	ENSG00000069849	3.5713e-29	2.8024e-24	0.505453	0.459	0.358	0.101	1	0.252884
Adventitial	'CRYAB	CRYAB	ENSG00000109846	3.16435e-71	2.48307e-66	0.271434	0.602	0.423	0.179	1	0.251656
Adventitial	'ROBO3	ROBO3	ENSG00000154134	6.19153e-62	4.8585e-57	0.258752	0.197	0.075	0.122	1	0.251205
Adventitial	'CPQ	CPQ	ENSG00000104324	2.66286e-94	2.08955e-89	0.427796	0.591	0.381	0.21	1	0.249279
Adventitial	'PBX1	PBX1	ENSG00000185630	2.14089e-63	1.67996e-58	0.313415	0.573	0.406	0.167	1	0.248967
Adventitial	'ADI1	ADI1	ENSG00000182551	2.84682e-59	2.2339e-54	0.337842	0.57	0.396	0.174	1	0.248638
Adventitial	'NTN4	NTN4	ENSG00000074527	2.61067e-159	2.04859e-154	0.402443	0.192	0.025	0.167	0.000820814	0.244149
Adventitial	'TIMP2	TIMP2	ENSG00000035862	1.74592e-89	1.37002e-84	0.265048	0.823	0.64	0.183	1	0.241699
Adventitial	'EMILIN2	EMILIN2	ENSG00000132205	9.73837e-62	7.6417e-57	0.295964	0.15	0.046	0.104	1	0.241679
Adventitial	'ANXA4	ANXA4	ENSG00000196975	2.80168e-49	2.19848e-44	0.26977	0.501	0.351	0.15	1	0.240955
Adventitial	'MBP	MBP	ENSG00000197971	7.14944e-157	5.61017e-152	0.429998	0.212	0.035	0.177	0.00707946	0.240266
Adventitial	'IFI27	IFI27	ENSG00000165949	2.58965e-78	2.0321e-73	0.648803	0.401	0.207	0.194	1	0.239345
Adventitial	'WNT2B	WNT2B	ENSG00000134245	3.27639e-60	2.57098e-55	0.348555	0.151	0.047	0.104	1	0.238675
Adventitial	'LMO3	LMO3	ENSG00000048540	1.49649e-156	1.1743e-151	0.388801	0.182	0.02	0.162	5.4577e-06	0.236716
Adventitial	'NR3C1	NR3C1	ENSG00000113580	2.31678e-41	1.81798e-36	0.274809	0.485	0.349	0.136	1	0.234724
Adventitial	'IL33	IL33	ENSG00000137033	2.5084e-106	1.96834e-101	0.401496	0.274	0.089	0.185	1	0.232987
Adventitial	'NPY1R	NPY1R	ENSG00000164128	3.06186e-135	2.40264e-130	0.3559	0.145	0.013	0.132	0.00483623	0.232738
Adventitial	'GFRA1	GFRA1	ENSG00000151892	3.21274e-85	2.52103e-80	0.351955	0.247	0.092	0.155	1	0.231848
Adventitial	'SNX3	SNX3	ENSG00000112335	1.65311e-48	1.29719e-43	0.302854	0.755	0.603	0.152	1	0.22918
Adventitial	'C17orf58	C17orf58	ENSG00000186665	3.07077e-78	2.40963e-73	0.402439	0.179	0.058	0.121	1	0.229076
Adventitial	'BICC1	BICC1	ENSG00000122870	2.99932e-51	2.35357e-46	0.319138	0.538	0.376	0.162	1	0.228919
Adventitial	'TXNRD1	TXNRD1	ENSG00000198431	3.7852e-24	2.97025e-19	0.257091	0.283	0.187	0.096	1	0.228599
Adventitial	'PPL	PPL	ENSG00000118898	1.86318e-70	1.46203e-65	0.25249	0.177	0.059	0.118	1	0.225839
Adventitial	'SMIM14	SMIM14	ENSG00000163683	5.82125e-67	4.56794e-62	0.395689	0.496	0.321	0.175	1	0.224822
Adventitial	'NFKB1	NFKB1	ENSG00000109320	4.12591e-25	3.2376e-20	0.280778	0.287	0.194	0.093	1	0.223997
Adventitial	'PIGT	PIGT	ENSG00000124155	2.45556e-47	1.92688e-42	0.345832	0.57	0.412	0.158	1	0.223151
Adventitial	'SMARCA2	SMARCA2	ENSG00000080503	1.2188e-83	9.56394e-79	0.42566	0.518	0.318	0.2	1	0.220813
Adventitial	'CSF1	CSF1	ENSG00000184371	2.12172e-49	1.66491e-44	0.28784	0.32	0.186	0.134	1	0.220671
Adventitial	'RGS10	RGS10	ENSG00000148908	4.94756e-51	3.88235e-46	0.279569	0.286	0.16	0.126	1	0.220342
Adventitial	'BLVRB	BLVRB	ENSG00000090013	9.50212e-87	7.45631e-82	0.339825	0.573	0.363	0.21	1	0.219026
Adventitial	'UBE2S	UBE2S	ENSG00000108106	1.94084e-27	1.52298e-22	0.260165	0.327	0.219	0.108	1	0.218888
Adventitial	'IL18	IL18	ENSG00000150782	1.36483e-101	1.07098e-96	0.314095	0.136	0.02	0.116	0.191741	0.216087
Adventitial	'SOCS3	SOCS3	ENSG00000184557	1.61255e-87	1.26537e-82	0.514412	0.74	0.546	0.194	1	0.215367
Adventitial	'DNAJB1	DNAJB1	ENSG00000132002	2.83392e-106	2.22378e-101	0.372957	0.755	0.531	0.224	1	0.214592
Adventitial	'EML1	EML1	ENSG00000066629	2.53889e-65	1.99227e-60	0.305623	0.204	0.08	0.124	0.200578	0.214542
Adventitial	'ZC3H12A	ZC3H12A	ENSG00000163874	1.33338e-55	1.0463e-50	0.338119	0.329	0.181	0.148	1	0.214454
Adventitial	'LAMA2	LAMA2	ENSG00000196569	1.77087e-53	1.38961e-48	0.476447	0.497	0.331	0.166	1	0.21014
Adventitial	'MT2A	MT2A	ENSG00000125148	5.96657e-24	4.68197e-19	0.368942	0.876	0.788	0.088	1	0.20746
Adventitial	'TXN	TXN	ENSG00000136810	1.08521e-31	8.51567e-27	0.324418	0.763	0.645	0.118	1	0.206818
Adventitial	'IER2	IER2	ENSG00000160888	2.63033e-61	2.06402e-56	0.282099	0.856	0.711	0.145	1	0.205676
Adventitial	'THSD4	THSD4	ENSG00000187720	1.26136e-82	9.8979e-78	0.463609	0.236	0.088	0.148	1	0.20528
Adventitial	'NQO1	NQO1	ENSG00000181019	8.80906e-62	6.91247e-57	0.281412	0.158	0.053	0.105	1	0.204136
Adventitial	'ALDH1A2	ALDH1A2	ENSG00000128918	1.61219e-155	1.26509e-150	0.422619	0.191	0.025	0.166	1	0.203696
Adventitial	'TSC22D2	TSC22D2	ENSG00000196428	6.24589e-37	4.90115e-32	0.370065	0.346	0.234	0.112	1	0.202355
Adventitial	'PCYOX1	PCYOX1	ENSG00000116005	7.59535e-60	5.96007e-55	0.271511	0.407	0.254	0.153	1	0.201752
Adventitial	'ADAM33	ADAM33	ENSG00000149451	4.58091e-151	3.59464e-146	0.399077	0.291	0.079	0.212	1	0.201059
Adventitial	'ZC3HAV1	ZC3HAV1	ENSG00000105939	7.12021e-107	5.58723e-102	0.539591	0.454	0.233	0.221	1	0.200581
Adventitial	'TNFAIP2	TNFAIP2	ENSG00000185215	2.47372e-159	1.94112e-154	0.438236	0.509	0.238	0.271	1	0.200019
Adventitial	'CALHM2	CALHM2	ENSG00000138172	2.80308e-58	2.19958e-53	0.284497	0.32	0.175	0.145	1	0.199437
Adventitial	'EIF1B	EIF1B	ENSG00000114784	3.16967e-28	2.48724e-23	0.289089	0.581	0.458	0.123	1	0.198848
Adventitial	'DDR2	DDR2	ENSG00000162733	3.90413e-53	3.06357e-48	0.425253	0.526	0.363	0.163	1	0.198669
Adventitial	'CSTB	CSTB	ENSG00000160213	2.19932e-65	1.72581e-60	0.367544	0.704	0.527	0.177	1	0.197532
Adventitial	'FGF9	FGF9	ENSG00000102678	6.00384e-142	4.71121e-137	0.38372	0.177	0.024	0.153	0.360114	0.197471
Adventitial	'FAM180B	FAM180B	ENSG00000196666	7.59855e-131	5.96258e-126	0.321411	0.107	0.003	0.104	4.81769e-06	0.197092
Adventitial	'ABCC9	ABCC9	ENSG00000069431	1.34578e-66	1.05603e-61	0.353008	0.278	0.128	0.15	1	0.19575
Adventitial	'ADAMTSL4	ADAMTSL4	ENSG00000143382	2.2258e-133	1.74659e-128	0.405604	0.255	0.068	0.187	1	0.195433
Adventitial	'LTC4S	LTC4S	ENSG00000213316	3.39785e-72	2.66629e-67	0.275776	0.141	0.036	0.105	1	0.195049
Adventitial	'HHIP-AS1	HHIP-AS1	ENSG00000248890	8.36384e-95	6.56311e-90	0.294925	0.139	0.024	0.115	0.497783	0.19414
Adventitial	'LRRC17	LRRC17	ENSG00000128606	6.32647e-32	4.96438e-27	0.265185	0.255	0.15	0.105	1	0.194114
Adventitial	'SLC19A2	SLC19A2	ENSG00000117479	3.0825e-35	2.41884e-30	0.252432	0.294	0.177	0.117	1	0.193814
Adventitial	'MN1	MN1	ENSG00000169184	1.74842e-98	1.37198e-93	0.352906	0.223	0.066	0.157	1	0.193019
Adventitial	'S100A6	S100A6	ENSG00000197956	5.26778e-131	4.13362e-126	0.569693	0.98	0.959	0.021	1	0.191947
Adventitial	'CNTN4	CNTN4	ENSG00000144619	6.55825e-85	5.14626e-80	0.29594	0.117	0.017	0.1	1	0.190875
Adventitial	'RPL7	RPL7	ENSG00000147604	1.22068e-31	9.57866e-27	0.319855	0.895	0.87	0.025	1	0.189548
Adventitial	'ERRFI1	ERRFI1	ENSG00000116285	7.79827e-117	6.1193e-112	0.457383	0.482	0.242	0.24	1	0.186402
Adventitial	'ID2	ID2	ENSG00000115738	6.36198e-54	4.99225e-49	0.291229	0.771	0.614	0.157	1	0.185617
Adventitial	'HSPE1	HSPE1	ENSG00000115541	1.54282e-27	1.21065e-22	0.262215	0.657	0.531	0.126	1	0.185506
Adventitial	'BCHE	BCHE	ENSG00000114200	2.07521e-215	1.62841e-210	0.448931	0.441	0.153	0.288	1	0.17995
Adventitial	'S100A13	S100A13	ENSG00000189171	2.00724e-49	1.57508e-44	0.274618	0.804	0.656	0.148	1	0.179653
Adventitial	'PARVB	PARVB	ENSG00000188677	4.15295e-30	3.25882e-25	0.25651	0.187	0.101	0.086	1	0.176855
Adventitial	'ARHGAP21	ARHGAP21	ENSG00000107863	2.81128e-38	2.20601e-33	0.297612	0.35	0.238	0.112	1	0.172624
Adventitial	'DNAJA1	DNAJA1	ENSG00000086061	4.61711e-67	3.62305e-62	0.396153	0.749	0.563	0.186	1	0.170161
Adventitial	'DEPTOR	DEPTOR	ENSG00000155792	1.19908e-50	9.40917e-46	0.253246	0.142	0.05	0.092	1	0.169653
Adventitial	'DDX21	DDX21	ENSG00000165732	1.43773e-26	1.12819e-21	0.377333	0.488	0.379	0.109	1	0.169242
Adventitial	'INTS6	INTS6	ENSG00000102786	4.73424e-110	3.71495e-105	0.761625	0.453	0.25	0.203	1	0.168894
Adventitial	'MAP1A	MAP1A	ENSG00000166963	1.98387e-36	1.55674e-31	0.318464	0.252	0.145	0.107	1	0.168115
Adventitial	'SPTAN1	SPTAN1	ENSG00000197694	1.50119e-54	1.17798e-49	0.25492	0.454	0.307	0.147	1	0.167822
Adventitial	'MIDN	MIDN	ENSG00000167470	1.40956e-47	1.10608e-42	0.386551	0.463	0.335	0.128	1	0.166606
Adventitial	'PPP1R15B	PPP1R15B	ENSG00000158615	2.71717e-29	2.13217e-24	0.276112	0.302	0.2	0.102	1	0.166372
Adventitial	'PCF11	PCF11	ENSG00000165494	1.07874e-34	8.46491e-30	0.280656	0.354	0.235	0.119	1	0.16551
Adventitial	'NENF	NENF	ENSG00000117691	3.76032e-66	2.95072e-61	0.38861	0.689	0.507	0.182	1	0.165118
Adventitial	'RPL23A	RPL23A	ENSG00000198242	1.25847e-24	9.87525e-20	0.286849	0.951	0.917	0.034	1	0.163334
Adventitial	'AKR1C2	AKR1C2	ENSG00000151632	3.68482e-64	2.89148e-59	0.26148	0.2	0.075	0.125	1	0.163248
Adventitial	'ADAMTS1	ADAMTS1	ENSG00000154734	2.29309e-79	1.79939e-74	0.684184	0.571	0.356	0.215	1	0.16097
Adventitial	'SPSB1	SPSB1	ENSG00000171621	4.39421e-20	3.44814e-15	0.382848	0.332	0.257	0.075	1	0.159234
Adventitial	'TNFSF14	TNFSF14	ENSG00000125735	3.1921e-117	2.50484e-112	0.542514	0.213	0.05	0.163	1	0.157472
Adventitial	'ARL5B	ARL5B	ENSG00000165997	1.13261e-23	8.88761e-19	0.263744	0.185	0.116	0.069	1	0.155901
Adventitial	'TMEM159	TMEM159	ENSG00000011638	2.43336e-44	1.90946e-39	0.252524	0.278	0.168	0.11	1	0.155374
Adventitial	'GATA6	GATA6	ENSG00000141448	8.11459e-51	6.36752e-46	0.290748	0.296	0.159	0.137	1	0.154833
Adventitial	'CYB5D1	CYB5D1	ENSG00000182224	1.31947e-38	1.03539e-33	0.294761	0.148	0.066	0.082	1	0.154514
Adventitial	'PPP1R15A	PPP1R15A	ENSG00000087074	2.40814e-56	1.88967e-51	0.401398	0.806	0.656	0.15	1	0.153791
Adventitial	'RTN4	RTN4	ENSG00000115310	9.79244e-61	7.68413e-56	0.314591	0.889	0.803	0.086	1	0.152982
Adventitial	'ALDH2	ALDH2	ENSG00000111275	1.98713e-75	1.5593e-70	0.281935	0.7	0.511	0.189	1	0.152923
Adventitial	'CREB5	CREB5	ENSG00000146592	3.02021e-48	2.36996e-43	0.368777	0.237	0.113	0.124	1	0.151257
Adventitial	'ADCY3	ADCY3	ENSG00000138031	3.56944e-76	2.80094e-71	0.258496	0.204	0.076	0.128	1	0.150794
Adventitial	'GAS7	GAS7	ENSG00000007237	9.33644e-45	7.32631e-40	0.353419	0.414	0.274	0.14	1	0.147833
Adventitial	'DCLK1	DCLK1	ENSG00000133083	9.06981e-121	7.11708e-116	0.455295	0.299	0.102	0.197	1	0.146828
Adventitial	'RPS27	RPS27	ENSG00000177954	1.91255e-75	1.50078e-70	0.423001	0.965	0.934	0.031	1	0.14602
Adventitial	'TPST1	TPST1	ENSG00000169902	1.48842e-32	1.16796e-27	0.256377	0.385	0.259	0.126	1	0.143616
Adventitial	'RARG	RARG	ENSG00000172819	4.06626e-48	3.1908e-43	0.272276	0.226	0.113	0.113	1	0.143426
Adventitial	'PGF	PGF	ENSG00000119630	1.54636e-38	1.21343e-33	0.321522	0.223	0.113	0.11	1	0.143264
Adventitial	'ZFAND5	ZFAND5	ENSG00000107372	1.29251e-19	1.01423e-14	0.289558	0.647	0.551	0.096	1	0.141697
Adventitial	'SASH1	SASH1	ENSG00000111961	1.83285e-64	1.43824e-59	0.313432	0.24	0.107	0.133	1	0.136678
Adventitial	'SMDT1	SMDT1	ENSG00000183172	7.2044e-49	5.65329e-44	0.251411	0.488	0.344	0.144	1	0.134556
Adventitial	'FAM3C	FAM3C	ENSG00000196937	1.24273e-41	9.75174e-37	0.254468	0.545	0.402	0.143	1	0.133258
Adventitial	'NUCB2	NUCB2	ENSG00000070081	1.56536e-67	1.22834e-62	0.399881	0.619	0.436	0.183	1	0.133254
Adventitial	'ZNF503	ZNF503	ENSG00000165655	7.10258e-44	5.57339e-39	0.295013	0.483	0.348	0.135	1	0.131984
Adventitial	'TCEAL7	TCEAL7	ENSG00000182916	2.54954e-29	2.00062e-24	0.268803	0.236	0.139	0.097	1	0.1305
Adventitial	'REXO2	REXO2	ENSG00000076043	3.14925e-76	2.47122e-71	0.503343	0.657	0.479	0.178	1	0.129109
Adventitial	'YME1L1	YME1L1	ENSG00000136758	2.84721e-30	2.23421e-25	0.291916	0.424	0.317	0.107	1	0.123158
Adventitial	'TMEM106C	TMEM106C	ENSG00000134291	3.60042e-65	2.82525e-60	0.321994	0.272	0.125	0.147	1	0.123133
Adventitial	'SEMA4A	SEMA4A	ENSG00000196189	3.56703e-110	2.79905e-105	0.520566	0.308	0.114	0.194	1	0.122406
Adventitial	'UCHL1	UCHL1	ENSG00000154277	5.4425e-66	4.27073e-61	0.352703	0.261	0.12	0.141	1	0.122284
Adventitial	'PTHLH	PTHLH	ENSG00000087494	4.04448e-57	3.1737e-52	0.335734	0.14	0.043	0.097	1	0.121115
Adventitial	'SELENOW	SELENOW	ENSG00000178980	5.79818e-20	4.54983e-15	0.29882	0.176	0.112	0.064	1	0.119792
Adventitial	'EEF1A1	EEF1A1	ENSG00000156508	4.11517e-44	3.22917e-39	0.252168	0.965	0.929	0.036	1	0.118251
Adventitial	'SH3BGRL3	SH3BGRL3	ENSG00000142669	6.8165e-30	5.34891e-25	0.270355	0.712	0.585	0.127	1	0.117936
Adventitial	'THBD	THBD	ENSG00000178726	1.51018e-39	1.18504e-34	0.31343	0.13	0.047	0.083	1	0.108663
Adventitial	'JAM2	JAM2	ENSG00000154721	6.54164e-67	5.13322e-62	0.287651	0.24	0.103	0.137	1	0.108081
Adventitial	'RPS25	RPS25	ENSG00000118181	3.19245e-62	2.50511e-57	0.397413	0.916	0.86	0.056	1	0.10735
Adventitial	'HEXIM1	HEXIM1	ENSG00000186834	1.05949e-46	8.31385e-42	0.354376	0.444	0.3	0.144	1	0.101734
Adventitial	'DDX3Y	DDX3Y	ENSG00000067048	1.33752e-34	1.04956e-29	0.25674	0.221	0.126	0.095	1	0.100264
Adventitial	'RPL41	RPL41	ENSG00000229117	1.54725e-57	1.21413e-52	0.261917	0.973	0.928	0.045	1	0.0998965
Adventitial	'SNCG	SNCG	ENSG00000173267	2.00376e-84	1.57235e-79	0.324641	0.139	0.028	0.111	1	0.0998363
Adventitial	'NEAT1	NEAT1	ENSG00000245532	3.16094e-36	2.48039e-31	0.321013	0.929	0.872	0.057	1	0.0997833
Adventitial	'DYNLL1	DYNLL1	ENSG00000088986	1.79302e-44	1.40698e-39	0.270018	0.853	0.728	0.125	1	0.0960726
Adventitial	'TOMM7	TOMM7	ENSG00000196683	1.18247e-73	9.27884e-69	0.444396	0.877	0.747	0.13	1	0.095687
Adventitial	'RPL34	RPL34	ENSG00000109475	1.18639e-41	9.30963e-37	0.279023	0.978	0.948	0.03	1	0.0954883
Adventitial	'PLPP3	PLPP3	ENSG00000162407	4.84145e-113	3.79908e-108	0.261815	0.508	0.29	0.218	1	0.0948905
Adventitial	'KCNE4	KCNE4	ENSG00000152049	4.03727e-09	0.000316805	0.257215	0.155	0.143	0.012	1	0.0941708
Adventitial	'FKBP8	FKBP8	ENSG00000105701	1.39101e-46	1.09153e-41	0.308074	0.592	0.445	0.147	1	0.0921957
Adventitial	'RPS13	RPS13	ENSG00000110700	8.96998e-49	7.03874e-44	0.286255	0.959	0.913	0.046	1	0.0898418
Adventitial	'RPS4Y1	RPS4Y1	ENSG00000129824	1.02886e-60	8.07349e-56	0.299961	0.512	0.338	0.174	1	0.0881165
Adventitial	'RPL32	RPL32	ENSG00000144713	2.43303e-43	1.9092e-38	0.25625	0.97	0.937	0.033	1	0.0861047
Adventitial	'CCNL1	CCNL1	ENSG00000163660	8.74236e-107	6.86013e-102	0.602134	0.784	0.572	0.212	1	0.081175
Adventitial	'EMP3	EMP3	ENSG00000142227	4.0146e-27	3.15025e-22	0.296591	0.699	0.586	0.113	1	0.0766428
Adventitial	'SLC25A44	SLC25A44	ENSG00000160785	3.54977e-71	2.7855e-66	0.407635	0.215	0.088	0.127	1	0.0758445
Adventitial	'SSPN	SSPN	ENSG00000123096	3.60118e-79	2.82584e-74	0.427463	0.674	0.473	0.201	1	0.0727702
Adventitial	'SMIM19	SMIM19	ENSG00000176209	5.2414e-48	4.11293e-43	0.257949	0.407	0.269	0.138	1	0.0697764
Adventitial	'RBP1	RBP1	ENSG00000114115	4.50366e-57	3.53402e-52	0.355429	0.481	0.311	0.17	1	0.062677
Adventitial	'RPS28	RPS28	ENSG00000233927	9.61441e-44	7.54443e-39	0.252793	0.956	0.898	0.058	1	0.0596474
Adventitial	'RBBP6	RBBP6	ENSG00000122257	3.69837e-33	2.90211e-28	0.336414	0.503	0.368	0.135	1	0.0583502
Adventitial	'AMD1	AMD1	ENSG00000123505	3.49342e-95	2.74128e-90	0.50266	0.489	0.275	0.214	1	0.0575639
Adventitial	'RPL21	RPL21	ENSG00000122026	1.09946e-27	8.62743e-23	0.309223	0.913	0.897	0.016	1	0.0559709
Adventitial	'CXCL3	CXCL3	ENSG00000163734	4.78143e-39	3.75199e-34	0.446027	0.233	0.12	0.113	1	0.0536566
Adventitial	'RHOU	RHOU	ENSG00000116574	3.90231e-58	3.06214e-53	0.302534	0.209	0.083	0.126	1	0.0535949
Adventitial	'ECM2	ECM2	ENSG00000106823	3.87815e-58	3.04318e-53	0.281917	0.495	0.334	0.161	1	0.0495458
Adventitial	'RPL10	RPL10	ENSG00000147403	3.56109e-35	2.79439e-30	0.285244	0.981	0.968	0.013	1	0.0446466
Adventitial	'HNRNPU	HNRNPU	ENSG00000153187	2.83065e-20	2.22121e-15	0.297739	0.67	0.569	0.101	1	0.0281461
Adventitial	'INSIG1	INSIG1	ENSG00000186480	7.70149e-33	6.04336e-28	0.256794	0.225	0.127	0.098	1	0.0240648
Adventitial	'RECK	RECK	ENSG00000122707	7.31203e-67	5.73775e-62	0.259854	0.327	0.182	0.145	1	0.0145373
Adventitial	'FAM43A	FAM43A	ENSG00000185112	5.41071e-65	4.24578e-60	0.279615	0.247	0.112	0.135	1	0.00831208
Adventitial	'POLR2L	POLR2L	ENSG00000177700	7.81858e-53	6.13524e-48	0.273592	0.747	0.603	0.144	1	0.00726879
Adventitial	'REL	REL	ENSG00000162924	5.43982e-29	4.26863e-24	0.395807	0.317	0.216	0.101	1	0.00623764
Adventitial	'SCGB1A1	SCGB1A1	ENSG00000149021	2.67607e-134	2.09991e-129	0.279272	0.357	0.154	0.203	1	0.00027164
Adventitial	'DPT	DPT	ENSG00000143196	9.48502e-63	7.4429e-58	0.432532	0.686	0.5	0.186	1	-0.00512587
Adventitial	'ELL2	ELL2	ENSG00000118985	9.41416e-25	7.38729e-20	0.480289	0.285	0.22	0.065	1	-0.00562441
Adventitial	'FAM133B	FAM133B	ENSG00000234545	5.0369e-44	3.95246e-39	0.29936	0.494	0.352	0.142	1	-0.0191293
Adventitial	'MTRNR2L1	MTRNR2L1	ENSG00000256618	2.92012e-19	2.29142e-14	0.85003	0.155	0.091	0.064	1	-0.0284346
Adventitial	'IFRD1	IFRD1	ENSG00000006652	4.44755e-66	3.48999e-61	0.332398	0.507	0.334	0.173	1	-0.0441105
Adventitial	'FUS	FUS	ENSG00000089280	4.18662e-54	3.28524e-49	0.312856	0.758	0.597	0.161	1	-0.0529827
Adventitial	'SFTPC	SFTPC	ENSG00000168484	2.67565e-140	2.09958e-135	0.284681	0.52	0.268	0.252	1	-0.0574378
Adventitial	'IRF1	IRF1	ENSG00000125347	8.76778e-168	6.88008e-163	1.05973	0.68	0.446	0.234	1	-0.0625865
Adventitial	'TMOD1	TMOD1	ENSG00000136842	6.87798e-104	5.39715e-99	0.271888	0.189	0.047	0.142	1	-0.0703738
Adventitial	'TSPAN8	TSPAN8	ENSG00000127324	1.61033e-80	1.26363e-75	0.400417	0.51	0.3	0.21	1	-0.0815296
Adventitial	'KCNQ1OT1	KCNQ1OT1	ENSG00000269821	3.373e-16	2.64679e-11	0.271319	0.521	0.427	0.094	1	-0.082148
Adventitial	'PLK2	PLK2	ENSG00000145632	1.40121e-30	1.09953e-25	0.279176	0.291	0.183	0.108	1	-0.0832223
Adventitial	'MMP23B	MMP23B	ENSG00000189409	6.14509e-44	4.82205e-39	0.33081	0.416	0.271	0.145	1	-0.105558
Adventitial	'BRD2	BRD2	ENSG00000204256	2.19582e-56	1.72306e-51	0.419192	0.589	0.424	0.165	1	-0.136875
Adventitial	'MIR22HG	MIR22HG	ENSG00000186594	4.46026e-58	3.49996e-53	0.311945	0.391	0.238	0.153	1	-0.164946
Adventitial	'SELENOP	SELENOP	ENSG00000250722	5.93779e-21	4.65938e-16	0.449898	0.198	0.138	0.06	1	-0.220974
Adventitial	'H19	H19	ENSG00000130600	4.10531e-84	3.22144e-79	0.74326	0.115	0.016	0.099
Alveolar	'MACF1	MACF1	ENSG00000127603	0	0	2.54626	0.84	0.499	0.341	5.58516e-17	2.47084
Alveolar	'RGCC	RGCC	ENSG00000102760	0	0	3.13707	0.881	0.47	0.411	3.59152e-11	2.3507
Alveolar	'INMT	INMT	ENSG00000241644	0	0	3.31283	0.791	0.323	0.468	9.49061e-08	2.31518
Alveolar	'LIMCH1	LIMCH1	ENSG00000064042	0	0	2.69626	0.786	0.229	0.557	1.30387e-18	2.24115
Alveolar	'A2M	A2M	ENSG00000175899	0	0	2.63975	0.989	0.658	0.331	1.51221e-23	2.23387
Alveolar	'GPC3	GPC3	ENSG00000147257	0	0	2.78575	0.829	0.267	0.562	9.6555e-10	1.81272
Alveolar	'PLEKHH2	PLEKHH2	ENSG00000152527	0	0	1.98197	0.583	0.26	0.323	2.20144e-11	1.74928
Alveolar	'TCF21	TCF21	ENSG00000118526	0	0	2.41216	0.796	0.3	0.496	9.83178e-14	1.72675
Alveolar	'ANGPT1	ANGPT1	ENSG00000154188	0	0	1.72239	0.56	0.139	0.421	4.5089e-16	1.72543
Alveolar	'MFAP4	MFAP4	ENSG00000166482	0	0	2.33161	0.969	0.8	0.169	1.46182e-09	1.68837
Alveolar	'PPP1R14A	PPP1R14A	ENSG00000167641	0	0	2.10149	0.724	0.144	0.58	1.6459e-10	1.68012
Alveolar	'G0S2	G0S2	ENSG00000123689	0	0	2.12947	0.588	0.294	0.294	4.20241e-05	1.62936
Alveolar	'CES1	CES1	ENSG00000198848	0	0	1.94356	0.761	0.395	0.366	2.48335e-06	1.62798
Alveolar	'AOC3	AOC3	ENSG00000131471	0	0	1.96839	0.69	0.196	0.494	3.23869e-10	1.542
Alveolar	'MYH10	MYH10	ENSG00000133026	0	0	1.54509	0.723	0.397	0.326	5.65805e-11	1.53712
Alveolar	'FMO2	FMO2	ENSG00000094963	0	0	1.75704	0.77	0.443	0.327	1.04918e-08	1.49968
Alveolar	'GPM6B	GPM6B	ENSG00000046653	0	0	1.75038	0.516	0.123	0.393	6.76377e-08	1.47357
Alveolar	'NPNT	NPNT	ENSG00000168743	0	0	1.5935	0.561	0.125	0.436	1.51906e-07	1.4388
Alveolar	'DST	DST	ENSG00000151914	0	0	1.34035	0.782	0.594	0.188	8.81435e-06	1.43353
Alveolar	'SPINT2	SPINT2	ENSG00000167642	0	0	1.94532	0.606	0.136	0.47	1.77944e-09	1.43157
Alveolar	'FGFR4	FGFR4	ENSG00000160867	0	0	2.01043	0.551	0.034	0.517	3.39048e-16	1.43
Alveolar	'SCN7A	SCN7A	ENSG00000136546	0	0	1.87837	0.77	0.326	0.444	3.73785e-05	1.41839
Alveolar	'GPX3	GPX3	ENSG00000211445	0	0	1.99316	0.873	0.531	0.342	0.0181188	1.38762
Alveolar	'PRG4	PRG4	ENSG00000116690	7.52416e-107	5.90421e-102	1.2119	0.192	0.054	0.138	0.0225475	1.37192
Alveolar	'LBH	LBH	ENSG00000213626	0	0	1.68893	0.709	0.391	0.318	9.97047e-10	1.24116
Alveolar	'GDF10	GDF10	ENSG00000266524	0	0	1.52806	0.46	0.112	0.348	8.09016e-07	1.22845
Alveolar	'ADAMTS8	ADAMTS8	ENSG00000134917	0	0	1.76388	0.447	0.049	0.398	3.43079e-09	1.22632
Alveolar	'PTGDS	PTGDS	ENSG00000107317	0	0	1.31574	0.844	0.552	0.292	2.04402e-05	1.20867
Alveolar	'MAMDC2	MAMDC2	ENSG00000165072	0	0	1.50812	0.531	0.183	0.348	8.49473e-09	1.18778
Alveolar	'QSOX1	QSOX1	ENSG00000116260	0	0	1.21339	0.656	0.472	0.184	2.75386e-05	1.13886
Alveolar	'BMP5	BMP5	ENSG00000112175	1.29031e-297	1.01251e-292	1.13729	0.345	0.068	0.277	2.3636e-14	1.13769
Alveolar	'TGM2	TGM2	ENSG00000198959	2.14846e-293	1.6859e-288	1.2915	0.68	0.422	0.258	3.46551e-05	1.12646
Alveolar	'DKK3	DKK3	ENSG00000050165	0	0	1.32609	0.763	0.458	0.305	8.41916e-07	1.10978
Alveolar	'ITGA8	ITGA8	ENSG00000077943	0	0	1.55899	0.539	0.119	0.42	3.57684e-08	1.10895
Alveolar	'TIMP3	TIMP3	ENSG00000100234	0	0	1.49505	0.949	0.773	0.176	4.20404e-05	1.07534
Alveolar	'CRIM1	CRIM1	ENSG00000150938	5.7407e-208	4.50473e-203	1.03282	0.395	0.176	0.219	3.24385e-05	1.04853
Alveolar	'CAMK2N1	CAMK2N1	ENSG00000162545	5.1781e-231	4.06326e-226	1.01548	0.508	0.319	0.189	2.11111e-05	1.04029
Alveolar	'CSRP1	CSRP1	ENSG00000159176	0	0	1.58907	0.723	0.475	0.248	0.0227358	1.00006
Alveolar	'FIBIN	FIBIN	ENSG00000176971	8.84192e-265	6.93825e-260	1.35972	0.54	0.381	0.159	1	0.998196
Alveolar	'FBLN5	FBLN5	ENSG00000140092	0	0	1.36395	0.766	0.555	0.211	7.94648e-05	0.995404
Alveolar	'SGCA	SGCA	ENSG00000108823	2.34422e-221	1.83951e-216	1.14531	0.376	0.133	0.243	0.00430578	0.985041
Alveolar	'CD82	CD82	ENSG00000085117	1.52971e-227	1.20036e-222	1.33995	0.531	0.273	0.258	0.000524102	0.967704
Alveolar	'USP53	USP53	ENSG00000145390	2.19791e-169	1.7247e-164	1.01997	0.465	0.271	0.194	1	0.961879
Alveolar	'CITED2	CITED2	ENSG00000164442	5.54233e-272	4.34907e-267	1.39998	0.558	0.353	0.205	0.131124	0.957883
Alveolar	'FHL1	FHL1	ENSG00000022267	0	0	1.60571	0.856	0.569	0.287	0.708836	0.955931
Alveolar	'CALCOCO2	CALCOCO2	ENSG00000136436	8.26104e-67	6.48244e-62	0.454238	0.355	0.381	-0.026	1	0.953361
Alveolar	'SELENOP	SELENOP	ENSG00000250722	3.79202e-15	2.9756e-10	0.36859	0.162	0.15	0.012	1	0.951597
Alveolar	'CCBE1	CCBE1	ENSG00000183287	0	0	1.29129	0.444	0.115	0.329	0.000106934	0.94192
Alveolar	'SRGN	SRGN	ENSG00000122862	0	0	1.57421	0.596	0.292	0.304	0.01053	0.91632
Alveolar	'LMCD1	LMCD1	ENSG00000071282	0	0	1.57465	0.696	0.397	0.299	0.131174	0.906403
Alveolar	'RARRES2	RARRES2	ENSG00000106538	0	0	1.03566	0.971	0.912	0.059	0.00147699	0.903769
Alveolar	'PMP22	PMP22	ENSG00000109099	0	0	1.47159	0.896	0.789	0.107	0.000127116	0.899401
Alveolar	'SLIT2	SLIT2	ENSG00000145147	4.08196e-304	3.20311e-299	1.44608	0.642	0.494	0.148	0.298589	0.880264
Alveolar	'AKAP9	AKAP9	ENSG00000127914	1.60796e-120	1.26177e-115	0.631798	0.536	0.516	0.02	0.971817	0.875265
Alveolar	'WNT2	WNT2	ENSG00000105989	5.14987e-204	4.04111e-199	1.06866	0.368	0.146	0.222	0.00112097	0.870101
Alveolar	'LTBP2	LTBP2	ENSG00000119681	5.34568e-154	4.19476e-149	0.940155	0.613	0.469	0.144	0.000671884	0.856872
Alveolar	'MCOLN3	MCOLN3	ENSG00000055732	3.65703e-231	2.86967e-226	1.02922	0.216	0.025	0.191	3.58758e-06	0.853985
Alveolar	'MALAT1	MALAT1	ENSG00000251562	1.21096e-254	9.50239e-250	1.27382	0.986	0.981	0.005	0.00206995	0.846424
Alveolar	'ROBO2	ROBO2	ENSG00000185008	3.39276e-197	2.6623e-192	0.931657	0.323	0.086	0.237	8.15872e-07	0.844892
Alveolar	'ITGA2	ITGA2	ENSG00000164171	1.8261e-92	1.43294e-87	0.770121	0.217	0.107	0.11	1	0.833866
Alveolar	'PIEZO2	PIEZO2	ENSG00000154864	1.08046e-95	8.47834e-91	0.66547	0.294	0.168	0.126	3.84806e-05	0.832045
Alveolar	'LPL	LPL	ENSG00000175445	9.04788e-280	7.09987e-275	1.27998	0.266	0.035	0.231	0.0056352	0.825921
Alveolar	'CD302	CD302	ENSG00000241399	6.83368e-67	5.36239e-62	0.435423	0.305	0.265	0.04	0.00330154	0.824693
Alveolar	'CDH11	CDH11	ENSG00000140937	3.49491e-105	2.74245e-100	0.69931	0.652	0.49	0.162	0.000477941	0.817183
Alveolar	'SVEP1	SVEP1	ENSG00000165124	1.30534e-153	1.0243e-148	0.912428	0.458	0.306	0.152	3.03814e-07	0.804097
Alveolar	'MYO10	MYO10	ENSG00000145555	3.54194e-104	2.77936e-99	0.665421	0.233	0.11	0.123	0.000259441	0.791297
Alveolar	'ADH1B	ADH1B	ENSG00000196616	0	0	1.0728	0.892	0.552	0.34	0.0021245	0.78834
Alveolar	'CD14	CD14	ENSG00000170458	1.06117e-196	8.32704e-192	1.37849	0.294	0.124	0.17	1	0.786772
Alveolar	'ZYX	ZYX	ENSG00000159840	0	0	1.25094	0.619	0.414	0.205	0.0132601	0.772491
Alveolar	'ENPEP	ENPEP	ENSG00000138792	2.8606e-76	2.24471e-71	0.509675	0.16	0.069	0.091	1	0.770537
Alveolar	'XIST	XIST	ENSG00000229807	1.51044e-98	1.18525e-93	0.980943	0.36	0.183	0.177	1	0.761847
Alveolar	'CD46	CD46	ENSG00000117335	2.00939e-100	1.57677e-95	0.500783	0.338	0.316	0.022	0.193131	0.760921
Alveolar	'EMP2	EMP2	ENSG00000213853	0	0	1.58211	0.728	0.531	0.197	1	0.752913
Alveolar	'N4BP2L2	N4BP2L2	ENSG00000244754	5.61358e-136	4.40498e-131	0.634576	0.588	0.55	0.038	0.0119502	0.742736
Alveolar	'METTL7A	METTL7A	ENSG00000185432	2.75841e-171	2.16452e-166	0.864646	0.552	0.419	0.133	0.00165773	0.737853
Alveolar	'COL6A6	COL6A6	ENSG00000206384	1.72907e-101	1.3568e-96	0.66418	0.213	0.096	0.117	1	0.732754
Alveolar	'HMCN1	HMCN1	ENSG00000143341	2.91996e-91	2.29129e-86	0.607135	0.339	0.248	0.091	0.00120769	0.725158
Alveolar	'LTBP4	LTBP4	ENSG00000090006	3.6101e-185	2.83285e-180	0.882821	0.821	0.628	0.193	0.404964	0.724099
Alveolar	'CDH13	CDH13	ENSG00000140945	1.31091e-154	1.02867e-149	0.989303	0.25	0.084	0.166	1	0.711189
Alveolar	'PTGIR	PTGIR	ENSG00000160013	2.39862e-196	1.8822e-191	1.06424	0.374	0.188	0.186	1	0.706773
Alveolar	'PHACTR2	PHACTR2	ENSG00000112419	3.09137e-82	2.4258e-77	0.549492	0.396	0.32	0.076	1	0.705511
Alveolar	'FRAS1	FRAS1	ENSG00000138759	4.4791e-117	3.51475e-112	0.48485	0.137	0.022	0.115	6.84533e-05	0.701138
Alveolar	'UACA	UACA	ENSG00000137831	2.51432e-46	1.97298e-41	0.397592	0.476	0.462	0.014	1	0.700865
Alveolar	'APLP2	APLP2	ENSG00000084234	2.70789e-190	2.12488e-185	0.782074	0.718	0.639	0.079	0.00373158	0.699348
Alveolar	'ADAM9	ADAM9	ENSG00000168615	9.35548e-113	7.34125e-108	0.595815	0.358	0.268	0.09	0.000912336	0.696965
Alveolar	'PRELP	PRELP	ENSG00000188783	1.39554e-237	1.09508e-232	1.1467	0.816	0.65	0.166	1	0.695457
Alveolar	'SLC1A5	SLC1A5	ENSG00000105281	4.26966e-223	3.3504e-218	1.00973	0.45	0.258	0.192	0.506507	0.692003
Alveolar	'LSAMP	LSAMP	ENSG00000185565	4.3331e-76	3.40019e-71	0.50823	0.381	0.332	0.049	0.00499543	0.690163
Alveolar	'ADARB1	ADARB1	ENSG00000197381	5.99872e-176	4.7072e-171	0.890404	0.316	0.113	0.203	0.00136272	0.689418
Alveolar	'IGSF10	IGSF10	ENSG00000152580	5.77137e-88	4.5288e-83	0.658804	0.291	0.17	0.121	0.458297	0.688843
Alveolar	'PTGER4	PTGER4	ENSG00000171522	2.11225e-109	1.65748e-104	0.71545	0.319	0.198	0.121	0.00772548	0.684911
Alveolar	'ITIH5	ITIH5	ENSG00000123243	1.05433e-95	8.27329e-91	0.657086	0.385	0.263	0.122	0.000368885	0.684636
Alveolar	'COL13A1	COL13A1	ENSG00000197467	5.58294179800609e-322	4.38093442889538e-317	1.18995	0.335	0.06	0.275	0.00332626	0.673639
Alveolar	'LIMS1	LIMS1	ENSG00000169756	2.405e-258	1.8872e-253	0.951085	0.552	0.435	0.117	0.000120307	0.672385
Alveolar	'NR2F1	NR2F1	ENSG00000175745	3.11298e-58	2.44276e-53	0.47618	0.435	0.402	0.033	1	0.665933
Alveolar	'ABCA6	ABCA6	ENSG00000154262	1.55743e-95	1.22212e-90	0.690516	0.403	0.295	0.108	0.236724	0.658482
Alveolar	'TMEM176B	TMEM176B	ENSG00000106565	4.13745e-60	3.24666e-55	0.356033	0.61	0.639	-0.029	1	0.654785
Alveolar	'EZR	EZR	ENSG00000092820	2.52304e-105	1.97983e-100	0.704942	0.36	0.241	0.119	1	0.646532
Alveolar	'SLC40A1	SLC40A1	ENSG00000138449	4.72154e-265	3.70499e-260	1.16279	0.557	0.332	0.225	5.40639e-05	0.645599
Alveolar	'PLPP3	PLPP3	ENSG00000162407	1.39979e-134	1.09842e-129	0.610836	0.326	0.36	-0.034	1	0.64353
Alveolar	'FILIP1	FILIP1	ENSG00000118407	1.09356e-207	8.58117e-203	1.03058	0.391	0.17	0.221	0.0744845	0.640683
Alveolar	'SLC38A2	SLC38A2	ENSG00000134294	5.25766e-153	4.12569e-148	0.764501	0.645	0.622	0.023	1	0.636486
Alveolar	'MAOB	MAOB	ENSG00000069535	1.83581e-228	1.44056e-223	1.00455	0.381	0.144	0.237	0.00212175	0.634693
Alveolar	'OLFML3	OLFML3	ENSG00000116774	3.67043e-243	2.88018e-238	1.03376	0.698	0.635	0.063	1	0.633166
Alveolar	'NKD2	NKD2	ENSG00000145506	1.78609e-244	1.40154e-239	1.09091	0.432	0.205	0.227	0.0885896	0.63051
Alveolar	'MMP19	MMP19	ENSG00000123342	2.6694e-175	2.09468e-170	1.25436	0.359	0.287	0.072	1	0.630194
Alveolar	'MME	MME	ENSG00000196549	1.61829e-53	1.26988e-48	0.541393	0.163	0.075	0.088	1	0.623862
Alveolar	'ELN	ELN	ENSG00000049540	1.79985e-187	1.41234e-182	1.06788	0.677	0.513	0.164	1	0.621059
Alveolar	'LGMN	LGMN	ENSG00000100600	1.18328e-214	9.28519e-210	1.0266	0.448	0.343	0.105	1	0.61955
Alveolar	'TMEM47	TMEM47	ENSG00000147027	5.75187e-72	4.51349e-67	0.499565	0.359	0.307	0.052	1	0.619117
Alveolar	'ANGPTL4	ANGPTL4	ENSG00000167772	1.31218e-55	1.02967e-50	0.846552	0.268	0.205	0.063	1	0.608834
Alveolar	'LIFR	LIFR	ENSG00000113594	1.38686e-72	1.08827e-67	0.495184	0.212	0.121	0.091	0.0681272	0.608741
Alveolar	'CH25H	CH25H	ENSG00000138135	9.5535e-41	7.49663e-36	0.7805	0.155	0.127	0.028	1	0.607831
Alveolar	'MAL	MAL	ENSG00000172005	1.67891e-154	1.31744e-149	0.926034	0.328	0.144	0.184	0.0850694	0.607636
Alveolar	'RGS3	RGS3	ENSG00000138835	4.16369e-232	3.26724e-227	1.24791	0.443	0.248	0.195	1	0.605289
Alveolar	'NRP1	NRP1	ENSG00000099250	5.73373e-136	4.49926e-131	0.792846	0.478	0.383	0.095	1	0.600006
Alveolar	'ACP5	ACP5	ENSG00000102575	2.23643e-76	1.75492e-71	0.47386	0.245	0.226	0.019	1	0.599977
Alveolar	'CA3	CA3	ENSG00000164879	1.33041e-48	1.04397e-43	0.666639	0.111	0.051	0.06	1	0.599657
Alveolar	'SLIT3	SLIT3	ENSG00000184347	3.93145e-96	3.08501e-91	0.636633	0.456	0.377	0.079	0.125824	0.598063
Alveolar	'LITAF	LITAF	ENSG00000189067	0	0	1.26541	0.742	0.591	0.151	0.726193	0.598009
Alveolar	'TSC22D3	TSC22D3	ENSG00000157514	4.49199e-185	3.52487e-180	1.03294	0.732	0.644	0.088	1	0.59725
Alveolar	'CD81	CD81	ENSG00000110651	1.04033e-72	8.16349e-68	0.275658	0.585	0.688	-0.103	1	0.592437
Alveolar	'CACNA1D	CACNA1D	ENSG00000157388	4.87849e-85	3.82815e-80	0.539187	0.181	0.071	0.11	1	0.591937
Alveolar	'EDNRA	EDNRA	ENSG00000151617	1.99851e-152	1.56823e-147	0.947153	0.369	0.166	0.203	0.0529311	0.588924
Alveolar	'BTG1	BTG1	ENSG00000133639	1.21097e-100	9.50249e-96	0.540114	0.665	0.652	0.013	0.00882381	0.588562
Alveolar	'TACC1	TACC1	ENSG00000147526	4.20838e-111	3.30232e-106	0.610081	0.639	0.617	0.022	1	0.581338
Alveolar	'KCNK6	KCNK6	ENSG00000099337	3.6302e-120	2.84861e-115	0.753964	0.188	0.072	0.116	0.649735	0.578364
Alveolar	'DPYSL2	DPYSL2	ENSG00000092964	7.98855e-141	6.26862e-136	0.753118	0.537	0.49	0.047	1	0.577659
Alveolar	'LRRN3	LRRN3	ENSG00000173114	2.80684e-270	2.20253e-265	0.998977	0.248	0.029	0.219	0.0144584	0.576361
Alveolar	'NEDD9	NEDD9	ENSG00000111859	2.62234e-71	2.05775e-66	0.650496	0.244	0.154	0.09	1	0.570825
Alveolar	'THBS1	THBS1	ENSG00000137801	7.10426e-69	5.57471e-64	0.807527	0.482	0.472	0.01	1	0.568037
Alveolar	'ALDH1A1	ALDH1A1	ENSG00000165092	3.15118e-111	2.47273e-106	0.771754	0.582	0.422	0.16	1	0.567724
Alveolar	'FBP1	FBP1	ENSG00000165140	8.48784e-208	6.6604e-203	0.974882	0.298	0.108	0.19	1	0.556844
Alveolar	'OMG	OMG	ENSG00000126861	7.99996e-51	6.27757e-46	0.370416	0.101	0.034	0.067	0.00403377	0.556057
Alveolar	'COL6A5	COL6A5	ENSG00000172752	3.36962e-63	2.64414e-58	0.445067	0.115	0.031	0.084	0.00081969	0.554881
Alveolar	'NEXN	NEXN	ENSG00000162614	1.40485e-61	1.10239e-56	0.491254	0.432	0.395	0.037	1	0.553156
Alveolar	'PGAP1	PGAP1	ENSG00000197121	1.77092e-39	1.38964e-34	0.394771	0.182	0.113	0.069	1	0.547845
Alveolar	'ITGA1	ITGA1	ENSG00000213949	2.88465e-45	2.26358e-40	0.491888	0.334	0.253	0.081	1	0.544904
Alveolar	'PDE5A	PDE5A	ENSG00000138735	9.28511e-86	7.28603e-81	0.590285	0.287	0.189	0.098	1	0.544286
Alveolar	'SCARB2	SCARB2	ENSG00000138760	1.38343e-85	1.08558e-80	0.277379	0.44	0.512	-0.072	1	0.544157
Alveolar	'VGLL3	VGLL3	ENSG00000206538	6.75717e-48	5.30235e-43	0.362455	0.287	0.258	0.029	0.88227	0.543485
Alveolar	'SLC38A5	SLC38A5	ENSG00000017483	8.23326e-179	6.46064e-174	1.02541	0.371	0.184	0.187	1	0.542381
Alveolar	'CCDC102B	CCDC102B	ENSG00000150636	4.69205e-101	3.68185e-96	0.70101	0.413	0.297	0.116	1	0.539313
Alveolar	'SRSF10	SRSF10	ENSG00000188529	5.40187e-142	4.23884e-137	0.576164	0.426	0.398	0.028	1	0.538931
Alveolar	'EPHX1	EPHX1	ENSG00000143819	1.96187e-146	1.53948e-141	0.75885	0.542	0.473	0.069	1	0.537901
Alveolar	'TSPAN3	TSPAN3	ENSG00000140391	1.99209e-143	1.56319e-138	0.711413	0.421	0.38	0.041	1	0.531898
Alveolar	'RYR2	RYR2	ENSG00000198626	7.96265e-108	6.24829e-103	0.48594	0.173	0.044	0.129	0.00201862	0.531438
Alveolar	'LAMA4	LAMA4	ENSG00000112769	2.51647e-104	1.97467e-99	0.574315	0.548	0.531	0.017	1	0.529924
Alveolar	'PLXDC2	PLXDC2	ENSG00000120594	2.04993e-74	1.60858e-69	0.554227	0.583	0.532	0.051	1	0.529896
Alveolar	'TNS1	TNS1	ENSG00000079308	2.52891e-108	1.98443e-103	0.665269	0.403	0.32	0.083	1	0.529829
Alveolar	'SFTA1P	SFTA1P	ENSG00000225383	1.75124e-165	1.3742e-160	0.944401	0.266	0.082	0.184	0.0630918	0.529528
Alveolar	'COL21A1	COL21A1	ENSG00000124749	1.82112e-146	1.42903e-141	0.80167	0.223	0.061	0.162	0.0209906	0.526305
Alveolar	'KIAA0040	KIAA0040	ENSG00000235750	2.93631e-104	2.30412e-99	0.708497	0.261	0.136	0.125	1	0.525137
Alveolar	'NEBL	NEBL	ENSG00000078114	1.27006e-150	9.96617e-146	0.583358	0.185	0.031	0.154	2.244e-05	0.524624
Alveolar	'SYNE1	SYNE1	ENSG00000131018	1.92134e-83	1.50767e-78	0.550635	0.389	0.367	0.022	1	0.523884
Alveolar	'GADD45B	GADD45B	ENSG00000099860	1.86807e-97	1.46587e-92	0.610224	0.626	0.717	-0.091	1	0.520379
Alveolar	'DOCK4	DOCK4	ENSG00000128512	6.04434e-133	4.74299e-128	0.730144	0.292	0.134	0.158	0.32929	0.519561
Alveolar	'TMEM37	TMEM37	ENSG00000171227	9.14938e-132	7.17952e-127	0.719872	0.159	0.035	0.124	1	0.512856
Alveolar	'PPM1K	PPM1K	ENSG00000163644	2.69795e-158	2.11708e-153	0.818768	0.332	0.198	0.134	0.898216	0.511605
Alveolar	'TBX2	TBX2	ENSG00000121068	2.39235e-117	1.87728e-112	0.756998	0.355	0.177	0.178	0.0021406	0.507925
Alveolar	'LAMC1	LAMC1	ENSG00000135862	4.35431e-70	3.41683e-65	0.369372	0.381	0.405	-0.024	1	0.506498
Alveolar	'SPTBN1	SPTBN1	ENSG00000115306	5.41442e-49	4.2487e-44	0.371437	0.643	0.647	-0.004	0.84247	0.502929
Alveolar	'TMEM176A	TMEM176A	ENSG00000002933	8.75838e-77	6.8727e-72	0.450566	0.542	0.575	-0.033	1	0.500661
Alveolar	'HSD11B1	HSD11B1	ENSG00000117594	6.25138e-217	4.90546e-212	1.13217	0.418	0.22	0.198	1	0.499442
Alveolar	'GJA5	GJA5	ENSG00000265107	7.09362e-19	5.56637e-14	0.305144	0.138	0.11	0.028	1	0.495114
Alveolar	'NABP1	NABP1	ENSG00000173559	1.78013e-75	1.39687e-70	0.670515	0.296	0.217	0.079	1	0.494324
Alveolar	'ETS2	ETS2	ENSG00000157557	2.08623e-111	1.63706e-106	0.759679	0.37	0.222	0.148	1	0.490779
Alveolar	'BMP4	BMP4	ENSG00000125378	2.08179e-57	1.63358e-52	0.628705	0.242	0.179	0.063	1	0.488939
Alveolar	'AASS	AASS	ENSG00000008311	2.34888e-129	1.84316e-124	0.783406	0.289	0.151	0.138	1	0.488881
Alveolar	'CCL2	CCL2	ENSG00000108691	2.82548e-47	2.21716e-42	0.962876	0.477	0.476	0.001	1	0.486011
Alveolar	'MAOA	MAOA	ENSG00000189221	2.1223e-95	1.66537e-90	0.580526	0.191	0.078	0.113	1	0.485349
Alveolar	'FN1	FN1	ENSG00000115414	8.23187e-274	6.45955e-269	0.563621	0.966	0.881	0.085	0.074252	0.485024
Alveolar	'MLH3	MLH3	ENSG00000119684	3.48324e-54	2.7333e-49	0.392441	0.181	0.148	0.033	1	0.477688
Alveolar	'SAMHD1	SAMHD1	ENSG00000101347	5.67712e-85	4.45484e-80	0.540515	0.339	0.317	0.022	1	0.475823
Alveolar	'LUM	LUM	ENSG00000139329	3.51984e-162	2.76202e-157	0.486738	0.989	0.964	0.025	0.416553	0.474482
Alveolar	'PNISR	PNISR	ENSG00000132424	3.87869e-163	3.0436e-158	0.740706	0.661	0.605	0.056	1	0.472062
Alveolar	'FRMD4B	FRMD4B	ENSG00000114541	1.49696e-128	1.17467e-123	0.71319	0.276	0.12	0.156	0.941394	0.46981
Alveolar	'ETV1	ETV1	ENSG00000006468	3.48428e-78	2.73412e-73	0.556476	0.339	0.231	0.108	0.0626614	0.469216
Alveolar	'ARL4D	ARL4D	ENSG00000175906	6.57137e-112	5.15655e-107	0.691988	0.259	0.233	0.026	1	0.467884
Alveolar	'CD4	CD4	ENSG00000010610	9.76557e-40	7.66304e-35	0.351149	0.25	0.235	0.015	1	0.464518
Alveolar	'FEZ1	FEZ1	ENSG00000149557	3.23153e-175	2.53578e-170	0.745258	0.377	0.296	0.081	1	0.461443
Alveolar	'CDO1	CDO1	ENSG00000129596	2.7906e-173	2.18978e-168	0.879969	0.283	0.133	0.15	1	0.460234
Alveolar	'NTNG1	NTNG1	ENSG00000162631	4.48382e-173	3.51845e-168	0.642031	0.169	0.017	0.152	0.000918919	0.45525
Alveolar	'FMO3	FMO3	ENSG00000007933	3.6276e-103	2.84658e-98	0.736023	0.271	0.12	0.151	0.0438763	0.453126
Alveolar	'KCNS3	KCNS3	ENSG00000170745	8.64911e-190	6.78696e-185	0.914657	0.306	0.101	0.205	1	0.452545
Alveolar	'PGAP2	PGAP2	ENSG00000148985	6.00202e-201	4.70979e-196	1.10416	0.231	0.055	0.176	1	0.451022
Alveolar	'SGIP1	SGIP1	ENSG00000118473	1.28254e-33	1.00641e-28	0.383883	0.238	0.171	0.067	1	0.450836
Alveolar	'ECHDC2	ECHDC2	ENSG00000121310	9.63656e-73	7.56181e-68	0.328783	0.311	0.328	-0.017	1	0.450586
Alveolar	'ZEB2	ZEB2	ENSG00000169554	1.11256e-60	8.73027e-56	0.318267	0.421	0.453	-0.032	1	0.445578
Alveolar	'ROCK2	ROCK2	ENSG00000134318	4.18064e-48	3.28055e-43	0.317223	0.292	0.301	-0.009	1	0.44484
Alveolar	'FXYD1	FXYD1	ENSG00000266964	3.93553e-32	3.08821e-27	0.372505	0.543	0.484	0.059	1	0.443625
Alveolar	'MEOX2	MEOX2	ENSG00000106511	6.04525e-67	4.7437e-62	0.432308	0.246	0.191	0.055	1	0.442386
Alveolar	'COMT	COMT	ENSG00000093010	1.03924e-192	8.15495e-188	0.694921	0.53	0.514	0.016	1	0.440859
Alveolar	'ZNF106	ZNF106	ENSG00000103994	1.93184e-166	1.51591e-161	0.863166	0.534	0.436	0.098	1	0.44015
Alveolar	'MLXIP	MLXIP	ENSG00000175727	2.31934e-72	1.81999e-67	0.274784	0.313	0.358	-0.045	1	0.438942
Alveolar	'TNS2	TNS2	ENSG00000111077	1.40177e-51	1.09997e-46	0.277646	0.242	0.248	-0.006	1	0.437978
Alveolar	'GRIA1	GRIA1	ENSG00000155511	1.41732e-162	1.11217e-157	0.58745	0.149	0.012	0.137	2.43728e-05	0.437783
Alveolar	'WSB1	WSB1	ENSG00000109046	8.4153e-112	6.60348e-107	0.539463	0.723	0.731	-0.008	0.448122	0.434015
Alveolar	'LUC7L3	LUC7L3	ENSG00000108848	1.93039e-145	1.51478e-140	0.736026	0.539	0.48	0.059	1	0.433861
Alveolar	'ADAMTSL2	ADAMTSL2	ENSG00000197859	2.69869e-46	2.11766e-41	0.368745	0.199	0.136	0.063	1	0.43296
Alveolar	'SMPDL3A	SMPDL3A	ENSG00000172594	3.14354e-63	2.46674e-58	0.420009	0.224	0.162	0.062	1	0.431006
Alveolar	'EFCC1	EFCC1	ENSG00000114654	2.2242e-171	1.74533e-166	0.812631	0.227	0.053	0.174	1	0.430526
Alveolar	'RGN	RGN	ENSG00000130988	4.4781e-121	3.51396e-116	0.706534	0.219	0.081	0.138	0.015056	0.427222
Alveolar	'RAPGEF5	RAPGEF5	ENSG00000136237	5.59564e-119	4.3909e-114	0.59177	0.172	0.04	0.132	1	0.426613
Alveolar	'EOGT	EOGT	ENSG00000163378	6.66705e-62	5.23164e-57	0.441703	0.177	0.102	0.075	1	0.425751
Alveolar	'HSD17B12	HSD17B12	ENSG00000149084	1.15619e-108	9.07265e-104	0.493999	0.37	0.346	0.024	0.99263	0.425675
Alveolar	'GYPC	GYPC	ENSG00000136732	1.10609e-119	8.67951e-115	0.519968	0.6	0.591	0.009	1	0.423569
Alveolar	'TMEM108	TMEM108	ENSG00000144868	4.90235e-92	3.84687e-87	0.481749	0.178	0.059	0.119	0.0395719	0.420357
Alveolar	'RSPO2	RSPO2	ENSG00000147655	6.8176e-160	5.34977e-155	0.527435	0.126	0.005	0.121	1.74173e-09	0.418327
Alveolar	'ADM	ADM	ENSG00000148926	1.96007e-99	1.53806e-94	0.956104	0.347	0.37	-0.023	1	0.417963
Alveolar	'PAG1	PAG1	ENSG00000076641	6.77879e-25	5.31932e-20	0.318111	0.163	0.106	0.057	1	0.414506
Alveolar	'NAV2	NAV2	ENSG00000166833	8.27352e-100	6.49223e-95	0.664549	0.204	0.1	0.104	1	0.408734
Alveolar	'DHRS7B	DHRS7B	ENSG00000109016	4.33526e-56	3.40188e-51	0.304377	0.15	0.164	-0.014	1	0.408158
Alveolar	'S1PR2	S1PR2	ENSG00000267534	1.16627e-133	9.15174e-129	1.08401	0.387	0.245	0.142	1	0.40804
Alveolar	'HIF3A	HIF3A	ENSG00000124440	6.71745e-93	5.27118e-88	0.581121	0.186	0.068	0.118	1	0.407932
Alveolar	'TSPAN9	TSPAN9	ENSG00000011105	4.71382e-60	3.69894e-55	0.271574	0.211	0.218	-0.007	1	0.40727
Alveolar	'DDX17	DDX17	ENSG00000100201	2.247e-116	1.76322e-111	0.58226	0.611	0.603	0.008	1	0.406918
Alveolar	'ENPP2	ENPP2	ENSG00000136960	9.69185e-104	7.60519e-99	0.671682	0.291	0.145	0.146	0.155253	0.404815
Alveolar	'SERPING1	SERPING1	ENSG00000149131	6.0801e-157	4.77106e-152	0.765952	0.951	0.938	0.013	1	0.404587
Alveolar	'DUSP6	DUSP6	ENSG00000139318	1.45264e-145	1.13989e-140	0.932438	0.352	0.186	0.166	1	0.403389
Alveolar	'KITLG	KITLG	ENSG00000049130	2.20396e-43	1.72945e-38	0.351559	0.19	0.137	0.053	1	0.403043
Alveolar	'SERPINA3	SERPINA3	ENSG00000196136	9.43829e-107	7.40622e-102	1.43264	0.271	0.103	0.168	1	0.401581
Alveolar	'LINC00968	LINC00968	ENSG00000246430	2.35191e-134	1.84554e-129	0.591925	0.164	0.03	0.134	0.0297678	0.397403
Alveolar	'HGF	HGF	ENSG00000019991	5.28539e-49	4.14745e-44	0.452315	0.286	0.212	0.074	1	0.396409
Alveolar	'TRPC6	TRPC6	ENSG00000137672	1.82773e-147	1.43422e-142	0.578434	0.162	0.021	0.141	1.48146e-05	0.396319
Alveolar	'VSTM4	VSTM4	ENSG00000165633	7.17112e-49	5.62718e-44	0.378477	0.225	0.185	0.04	0.714706	0.396166
Alveolar	'FHOD1	FHOD1	ENSG00000135723	1.5273e-174	1.19847e-169	0.762035	0.244	0.064	0.18	0.00170651	0.394401
Alveolar	'ALDH2	ALDH2	ENSG00000111275	3.58789e-49	2.81542e-44	0.370952	0.582	0.551	0.031	1	0.394138
Alveolar	'TSPAN4	TSPAN4	ENSG00000214063	8.9735e-122	7.0415e-117	0.500876	0.644	0.658	-0.014	1	0.39343
Alveolar	'RNASE4	RNASE4	ENSG00000258818	1.49111e-109	1.17007e-104	0.822932	0.33	0.209	0.121	1	0.392783
Alveolar	'TCIM	TCIM	ENSG00000176907	1.6294e-35	1.27859e-30	0.549592	0.105	0.089	0.016	1	0.388674
Alveolar	'PDGFRA	PDGFRA	ENSG00000134853	8.4773e-71	6.65213e-66	0.295744	0.456	0.523	-0.067	1	0.387585
Alveolar	'DAAM1	DAAM1	ENSG00000100592	8.18329e-68	6.42143e-63	0.506296	0.4	0.364	0.036	1	0.386173
Alveolar	'NR2F2	NR2F2	ENSG00000185551	9.83317e-57	7.71609e-52	0.385766	0.433	0.434	-0.001	1	0.38483
Alveolar	'SPRY1	SPRY1	ENSG00000164056	2.14105e-54	1.68008e-49	0.413151	0.513	0.502	0.011	1	0.3844
Alveolar	'PTPRS	PTPRS	ENSG00000105426	2.99923e-88	2.35349e-83	0.6597	0.347	0.309	0.038	1	0.383024
Alveolar	'FRZB	FRZB	ENSG00000162998	8.71133e-78	6.83578e-73	0.694319	0.36	0.213	0.147	1	0.381802
Alveolar	'SAT1	SAT1	ENSG00000130066	2.25085e-154	1.76624e-149	0.911801	0.883	0.853	0.03	1	0.381525
Alveolar	'AQP3	AQP3	ENSG00000165272	1.40602e-36	1.1033e-31	0.32568	0.139	0.089	0.05	1	0.380589
Alveolar	'SRGAP1	SRGAP1	ENSG00000196935	1.2791e-98	1.00371e-93	0.615096	0.351	0.287	0.064	1	0.376429
Alveolar	'ATP6V1B2	ATP6V1B2	ENSG00000147416	9.66571e-100	7.58468e-95	0.515225	0.286	0.242	0.044	1	0.374795
Alveolar	'MGLL	MGLL	ENSG00000074416	2.82322e-69	2.21538e-64	0.589554	0.242	0.149	0.093	1	0.374595
Alveolar	'BAG2	BAG2	ENSG00000112208	1.44677e-118	1.13528e-113	0.587247	0.303	0.232	0.071	1	0.37413
Alveolar	'IFNGR1	IFNGR1	ENSG00000027697	5.12301e-83	4.02003e-78	0.453593	0.396	0.374	0.022	1	0.371597
Alveolar	'BNIP3	BNIP3	ENSG00000176171	4.49606e-73	3.52806e-68	0.290236	0.253	0.271	-0.018	1	0.371138
Alveolar	'BMPER	BMPER	ENSG00000164619	2.35599e-62	1.84875e-57	0.370079	0.115	0.029	0.086	1	0.369709
Alveolar	'SH3D19	SH3D19	ENSG00000109686	1.11685e-48	8.76391e-44	0.323566	0.321	0.318	0.003	1	0.368313
Alveolar	'FAT3	FAT3	ENSG00000165323	1.91388e-125	1.50182e-120	0.495555	0.13	0.015	0.115	0.00856735	0.362933
Alveolar	'SLC9A3R2	SLC9A3R2	ENSG00000065054	8.91025e-63	6.99187e-58	0.377245	0.276	0.227	0.049	1	0.36282
Alveolar	'B4GAT1	B4GAT1	ENSG00000174684	1.60862e-96	1.26229e-91	0.520591	0.209	0.146	0.063	1	0.361069
Alveolar	'RHBDD2	RHBDD2	ENSG00000005486	2.41053e-89	1.89154e-84	0.412516	0.279	0.304	-0.025	1	0.360639
Alveolar	'UCP2	UCP2	ENSG00000175567	8.38474e-119	6.57951e-114	0.899276	0.165	0.048	0.117	1	0.35942
Alveolar	'FOXO3	FOXO3	ENSG00000118689	2.77066e-106	2.17414e-101	0.591688	0.472	0.435	0.037	1	0.357666
Alveolar	'ZFP36L2	ZFP36L2	ENSG00000152518	1.70308e-79	1.3364e-74	0.576137	0.81	0.779	0.031	1	0.357514
Alveolar	'CSTA	CSTA	ENSG00000121552	6.2203e-60	4.88107e-55	0.383102	0.194	0.135	0.059	1	0.356954
Alveolar	'PLAGL1	PLAGL1	ENSG00000118495	4.8703e-46	3.82172e-41	0.26069	0.199	0.208	-0.009	1	0.356953
Alveolar	'ANO6	ANO6	ENSG00000177119	7.58296e-63	5.95035e-58	0.413257	0.313	0.29	0.023	1	0.355291
Alveolar	'MDFI	MDFI	ENSG00000112559	6.84465e-67	5.371e-62	0.441096	0.244	0.176	0.068	1	0.35346
Alveolar	'ANXA6	ANXA6	ENSG00000197043	2.79795e-87	2.19555e-82	0.351376	0.493	0.527	-0.034	1	0.353437
Alveolar	'ACSL3	ACSL3	ENSG00000123983	4.85346e-79	3.80851e-74	0.379812	0.279	0.275	0.004	1	0.35059
Alveolar	'EMILIN1	EMILIN1	ENSG00000138080	2.78058e-54	2.18192e-49	0.432403	0.604	0.578	0.026	1	0.34997
Alveolar	'PLXNA2	PLXNA2	ENSG00000076356	1.83918e-47	1.44321e-42	0.436143	0.165	0.106	0.059	1	0.349298
Alveolar	'KIF5B	KIF5B	ENSG00000170759	2.77702e-114	2.17913e-109	0.32561	0.471	0.548	-0.077	1	0.349174
Alveolar	'CSNK1A1	CSNK1A1	ENSG00000113712	1.23989e-102	9.72941e-98	0.274227	0.449	0.532	-0.083	1	0.348997
Alveolar	'PKN2	PKN2	ENSG00000065243	1.41249e-85	1.10838e-80	0.525487	0.289	0.231	0.058	1	0.348649
Alveolar	'CYP3A5	CYP3A5	ENSG00000106258	1.29723e-105	1.01794e-100	0.586708	0.145	0.044	0.101	1	0.34821
Alveolar	'CYP4B1	CYP4B1	ENSG00000142973	4.71523e-94	3.70004e-89	0.918728	0.12	0.042	0.078	1	0.347375
Alveolar	'DNAJC3	DNAJC3	ENSG00000102580	3.96902e-81	3.11449e-76	0.344002	0.415	0.474	-0.059	1	0.345348
Alveolar	'CELF2	CELF2	ENSG00000048740	3.23945e-95	2.542e-90	0.550465	0.471	0.419	0.052	1	0.344834
Alveolar	'CYB561A3	CYB561A3	ENSG00000162144	7.8011e-63	6.12152e-58	0.288219	0.174	0.176	-0.002	1	0.339751
Alveolar	'NDRG2	NDRG2	ENSG00000165795	5.00818e-94	3.92992e-89	0.647264	0.394	0.3	0.094	1	0.338787
Alveolar	'SEC62	SEC62	ENSG00000008952	1.38966e-83	1.09047e-78	0.273641	0.678	0.757	-0.079	1	0.338744
Alveolar	'SPARCL1	SPARCL1	ENSG00000152583	1.9881e-82	1.56006e-77	0.367458	0.94	0.847	0.093	1	0.337997
Alveolar	'CASS4	CASS4	ENSG00000087589	1.5089e-88	1.18403e-83	0.405053	0.136	0.032	0.104	0.0259021	0.337301
Alveolar	'SLC29A1	SLC29A1	ENSG00000112759	1.17727e-109	9.23803e-105	0.813869	0.321	0.177	0.144	1	0.336408
Alveolar	'GPSM1	GPSM1	ENSG00000160360	3.94711e-43	3.0973e-38	0.356974	0.136	0.078	0.058	1	0.335541
Alveolar	'CNN2	CNN2	ENSG00000064666	1.73607e-63	1.3623e-58	0.550487	0.492	0.391	0.101	1	0.335394
Alveolar	'CARHSP1	CARHSP1	ENSG00000153048	3.8701e-97	3.03687e-92	0.480645	0.395	0.359	0.036	1	0.334988
Alveolar	'SMPD1	SMPD1	ENSG00000166311	8.14209e-82	6.3891e-77	0.264643	0.204	0.25	-0.046	1	0.334571
Alveolar	'PAPSS2	PAPSS2	ENSG00000198682	2.24956e-72	1.76523e-67	0.420536	0.282	0.253	0.029	1	0.33419
Alveolar	'ARL6IP5	ARL6IP5	ENSG00000144746	1.74629e-82	1.37031e-77	0.369844	0.716	0.754	-0.038	1	0.334155
Alveolar	'CKB	CKB	ENSG00000166165	9.00845e-77	7.06893e-72	0.63836	0.403	0.298	0.105	1	0.332774
Alveolar	'TSC22D1	TSC22D1	ENSG00000102804	5.70106e-163	4.47362e-158	0.763277	0.742	0.616	0.126	1	0.332766
Alveolar	'ALDH6A1	ALDH6A1	ENSG00000119711	4.06498e-41	3.18979e-36	0.31134	0.185	0.153	0.032	1	0.332279
Alveolar	'NCAM2	NCAM2	ENSG00000154654	4.29479e-69	3.37012e-64	0.421105	0.16	0.082	0.078	0.301292	0.331461
Alveolar	'GPRC5C	GPRC5C	ENSG00000170412	5.92545e-92	4.6497e-87	0.622083	0.139	0.041	0.098	1	0.33044
Alveolar	'SGCG	SGCG	ENSG00000102683	3.29e-143	2.58167e-138	0.770135	0.186	0.045	0.141	1	0.327354
Alveolar	'SCGB3A1	SCGB3A1	ENSG00000161055	2.49799e-84	1.96017e-79	0.962385	0.196	0.167	0.029	1	0.326402
Alveolar	'CHPT1	CHPT1	ENSG00000111666	1.27529e-136	1.00072e-131	0.537666	0.322	0.298	0.024	1	0.326021
Alveolar	'RHOJ	RHOJ	ENSG00000126785	2.83089e-73	2.2214e-68	0.460878	0.188	0.108	0.08	1	0.325638
Alveolar	'CYHR1	CYHR1	ENSG00000187954	2.05858e-67	1.61537e-62	0.296384	0.208	0.218	-0.01	1	0.325471
Alveolar	'TBX2-AS1	TBX2-AS1	ENSG00000267280	2.71784e-97	2.13269e-92	0.516392	0.206	0.072	0.134	1	0.32511
Alveolar	'PPP1R12B	PPP1R12B	ENSG00000077157	2.45302e-62	1.92489e-57	0.459152	0.255	0.219	0.036	1	0.324308
Alveolar	'PKIG	PKIG	ENSG00000168734	4.93553e-88	3.87291e-83	0.47685	0.459	0.456	0.003	1	0.323596
Alveolar	'RSPO4	RSPO4	ENSG00000101282	2.48044e-84	1.9464e-79	0.360125	0.103	0.016	0.087	0.0116991	0.321629
Alveolar	'F11R	F11R	ENSG00000158769	3.11578e-131	2.44495e-126	0.623943	0.164	0.034	0.13	0.268273	0.320647
Alveolar	'LEFTY2	LEFTY2	ENSG00000143768	2.99743e-81	2.35208e-76	0.491003	0.116	0.021	0.095	1	0.319672
Alveolar	'ZBTB20	ZBTB20	ENSG00000181722	3.02351e-47	2.37255e-42	0.339829	0.532	0.539	-0.007	1	0.316807
Alveolar	'THUMPD1	THUMPD1	ENSG00000066654	3.50359e-50	2.74927e-45	0.2773	0.251	0.275	-0.024	1	0.315692
Alveolar	'ST8SIA1	ST8SIA1	ENSG00000111728	1.49932e-79	1.17652e-74	0.459719	0.149	0.048	0.101	1	0.315683
Alveolar	'QTRT1	QTRT1	ENSG00000213339	1.99319e-88	1.56406e-83	0.277031	0.177	0.219	-0.042	1	0.315052
Alveolar	'WDR91	WDR91	ENSG00000105875	8.57917e-48	6.73208e-43	0.394677	0.165	0.082	0.083	1	0.313298
Alveolar	'PTCH1	PTCH1	ENSG00000185920	1.41335e-25	1.10905e-20	0.2836	0.153	0.113	0.04	1	0.3125
Alveolar	'PDE3B	PDE3B	ENSG00000152270	5.60308e-33	4.39674e-28	0.257596	0.114	0.064	0.05	0.131809	0.312466
Alveolar	'FXYD6	FXYD6	ENSG00000137726	1.00865e-55	7.91485e-51	0.469199	0.413	0.357	0.056	1	0.311228
Alveolar	'ANKRD10	ANKRD10	ENSG00000088448	1.16657e-58	9.1541e-54	0.294899	0.332	0.379	-0.047	1	0.311112
Alveolar	'SYNGR2	SYNGR2	ENSG00000108639	1.43844e-67	1.12875e-62	0.634747	0.19	0.107	0.083	1	0.307448
Alveolar	'NR2F2-AS1	NR2F2-AS1	ENSG00000247809	4.46867e-38	3.50657e-33	0.282987	0.128	0.078	0.05	1	0.307142
Alveolar	'MYO1B	MYO1B	ENSG00000128641	1.73246e-40	1.35946e-35	0.376853	0.226	0.203	0.023	1	0.306924
Alveolar	'PER1	PER1	ENSG00000179094	2.20559e-57	1.73073e-52	0.422478	0.267	0.246	0.021	1	0.305973
Alveolar	'LURAP1L	LURAP1L	ENSG00000153714	8.61003e-139	6.75629e-134	0.680279	0.262	0.121	0.141	1	0.305707
Alveolar	'ZNF397	ZNF397	ENSG00000186812	2.11093e-32	1.65644e-27	0.287671	0.14	0.106	0.034	1	0.305572
Alveolar	'NRP2	NRP2	ENSG00000118257	9.68487e-27	7.59972e-22	0.281099	0.19	0.173	0.017	1	0.304899
Alveolar	'PEMT	PEMT	ENSG00000133027	8.83141e-91	6.93001e-86	0.540041	0.235	0.169	0.066	1	0.304765
Alveolar	'CSRP2	CSRP2	ENSG00000175183	1.33848e-61	1.0503e-56	0.500046	0.256	0.229	0.027	1	0.304739
Alveolar	'ASPA	ASPA	ENSG00000108381	4.06646e-51	3.19095e-46	0.374026	0.143	0.086	0.057	1	0.304379
Alveolar	'OFD1	OFD1	ENSG00000046651	2.3053e-57	1.80897e-52	0.292318	0.178	0.18	-0.002	1	0.30426
Alveolar	'ARPC5	ARPC5	ENSG00000162704	2.08733e-116	1.63793e-111	0.400338	0.539	0.583	-0.044	1	0.304061
Alveolar	'SLC35A1	SLC35A1	ENSG00000164414	2.40428e-96	1.88664e-91	0.594894	0.253	0.154	0.099	1	0.303623
Alveolar	'ITPR1	ITPR1	ENSG00000150995	2.99292e-57	2.34854e-52	0.400194	0.186	0.1	0.086	1	0.298325
Alveolar	'IL15RA	IL15RA	ENSG00000134470	5.54373e-69	4.35017e-64	0.463003	0.261	0.236	0.025	1	0.298172
Alveolar	'HBB	HBB	ENSG00000244734	3.97177e-58	3.11665e-53	0.966043	0.066	0.105	-0.039	1	0.297674
Alveolar	'TMEM9	TMEM9	ENSG00000116857	4.78835e-100	3.75742e-95	0.381535	0.33	0.368	-0.038	1	0.297453
Alveolar	'GFOD1	GFOD1	ENSG00000145990	5.35322e-111	4.20067e-106	0.664393	0.154	0.037	0.117	1	0.296977
Alveolar	'ACADVL	ACADVL	ENSG00000072778	1.58526e-106	1.24395e-101	0.254995	0.403	0.5	-0.097	1	0.296889
Alveolar	'CITED4	CITED4	ENSG00000179862	1.19585e-43	9.38387e-39	0.336608	0.111	0.058	0.053	1	0.29682
Alveolar	'DEGS1	DEGS1	ENSG00000143753	8.04906e-96	6.3161e-91	0.366787	0.368	0.397	-0.029	1	0.296615
Alveolar	'HELZ	HELZ	ENSG00000198265	2.34618e-49	1.84105e-44	0.273771	0.188	0.19	-0.002	1	0.296023
Alveolar	'SHISA3	SHISA3	ENSG00000178343	6.7688e-48	5.31148e-43	0.331877	0.12	0.045	0.075	1	0.295296
Alveolar	'DYNC2LI1	DYNC2LI1	ENSG00000138036	2.17808e-98	1.70914e-93	0.546396	0.269	0.199	0.07	1	0.294895
Alveolar	'PTGER1	PTGER1	ENSG00000160951	9.09848e-52	7.13958e-47	0.417439	0.129	0.052	0.077	1	0.294491
Alveolar	'NR2F1-AS1	NR2F1-AS1	ENSG00000237187	8.26526e-46	6.48575e-41	0.299928	0.197	0.16	0.037	1	0.294354
Alveolar	'BCAS3	BCAS3	ENSG00000141376	5.57424e-91	4.3741e-86	0.514795	0.213	0.09	0.123	1	0.294309
Alveolar	'PSMA3-AS1	PSMA3-AS1	ENSG00000257621	1.886e-86	1.47995e-81	0.399531	0.279	0.269	0.01	1	0.294075
Alveolar	'IRS2	IRS2	ENSG00000185950	3.20736e-45	2.51681e-40	0.357646	0.261	0.241	0.02	1	0.294023
Alveolar	'SYNGR1	SYNGR1	ENSG00000100321	3.39736e-73	2.66591e-68	0.275664	0.213	0.239	-0.026	1	0.293732
Alveolar	'CASP1	CASP1	ENSG00000137752	2.58743e-46	2.03035e-41	0.311681	0.131	0.109	0.022	1	0.293355
Alveolar	'MAP3K8	MAP3K8	ENSG00000107968	3.28391e-69	2.57689e-64	0.365898	0.268	0.265	0.003	1	0.293318
Alveolar	'IL16	IL16	ENSG00000172349	1.43948e-47	1.12956e-42	0.349953	0.168	0.131	0.037	1	0.292133
Alveolar	'AAMDC	AAMDC	ENSG00000087884	4.10077e-77	3.21787e-72	0.254146	0.293	0.332	-0.039	1	0.291997
Alveolar	'ZFP36	ZFP36	ENSG00000128016	3.66346e-82	2.87472e-77	0.797352	0.85	0.809	0.041	1	0.291997
Alveolar	'CAV1	CAV1	ENSG00000105974	1.90815e-76	1.49732e-71	0.549991	0.567	0.527	0.04	1	0.29118
Alveolar	'ARGLU1	ARGLU1	ENSG00000134884	8.77667e-88	6.88705e-83	0.457031	0.58	0.579	0.001	1	0.290372
Alveolar	'TFPI	TFPI	ENSG00000003436	1.08609e-87	8.52257e-83	0.584446	0.697	0.619	0.078	1	0.288917
Alveolar	'CAV2	CAV2	ENSG00000105971	4.70985e-107	3.69582e-102	0.663148	0.402	0.286	0.116	1	0.288304
Alveolar	'CAB39L	CAB39L	ENSG00000102547	3.61025e-67	2.83296e-62	0.520637	0.231	0.151	0.08	1	0.288123
Alveolar	'RASD1	RASD1	ENSG00000108551	9.86249e-29	7.73909e-24	0.452578	0.231	0.182	0.049	1	0.287019
Alveolar	'PIK3IP1	PIK3IP1	ENSG00000100100	3.99163e-74	3.13224e-69	0.531368	0.251	0.179	0.072	1	0.286197
Alveolar	'TNRC6B	TNRC6B	ENSG00000100354	9.21469e-71	7.23077e-66	0.320579	0.42	0.465	-0.045	1	0.284671
Alveolar	'ANO1	ANO1	ENSG00000131620	1.81157e-53	1.42154e-48	0.411195	0.178	0.103	0.075	1	0.28462
Alveolar	'LPAR6	LPAR6	ENSG00000139679	5.27691e-44	4.14079e-39	0.333189	0.17	0.132	0.038	1	0.284454
Alveolar	'VAV2	VAV2	ENSG00000160293	1.22253e-42	9.59322e-38	0.325119	0.122	0.058	0.064	1	0.284202
Alveolar	'SLC39A4	SLC39A4	ENSG00000147804	2.28006e-56	1.78916e-51	0.253862	0.101	0.091	0.01	1	0.283248
Alveolar	'VEGFC	VEGFC	ENSG00000150630	4.51827e-59	3.54548e-54	0.341154	0.107	0.064	0.043	1	0.281727
Alveolar	'ADH5	ADH5	ENSG00000197894	5.81459e-87	4.56271e-82	0.326913	0.4	0.447	-0.047	1	0.280532
Alveolar	'TNFAIP2	TNFAIP2	ENSG00000185215	1.33258e-76	1.04568e-71	0.316543	0.243	0.346	-0.103	1	0.280456
Alveolar	'CD36	CD36	ENSG00000135218	1.09653e-99	8.60451e-95	0.619737	0.103	0.012	0.091	1	0.276887
Alveolar	'GABPB2	GABPB2	ENSG00000143458	3.82635e-34	3.00253e-29	0.262641	0.107	0.109	-0.002	1	0.276725
Alveolar	'SLC39A1	SLC39A1	ENSG00000143570	1.24206e-95	9.74647e-91	0.325692	0.389	0.446	-0.057	1	0.274744
Alveolar	'OLFML2A	OLFML2A	ENSG00000185585	6.0522e-59	4.74916e-54	0.473529	0.12	0.048	0.072	1	0.274284
Alveolar	'SFTPC	SFTPC	ENSG00000168484	1.99146e-74	1.5627e-69	0.698944	0.353	0.327	0.026	1	0.273332
Alveolar	'NMRK1	NMRK1	ENSG00000106733	1.1558e-52	9.06957e-48	0.331107	0.175	0.147	0.028	1	0.272762
Alveolar	'KIFC3	KIFC3	ENSG00000140859	4.03206e-50	3.16396e-45	0.323977	0.155	0.112	0.043	1	0.272301
Alveolar	'CYB5R1	CYB5R1	ENSG00000159348	1.7595e-68	1.38068e-63	0.383236	0.221	0.213	0.008	1	0.270948
Alveolar	'ATP6V0B	ATP6V0B	ENSG00000117410	1.50128e-113	1.17806e-108	0.287359	0.393	0.488	-0.095	1	0.270676
Alveolar	'MGST2	MGST2	ENSG00000085871	3.86752e-76	3.03485e-71	0.298668	0.161	0.158	0.003	1	0.270269
Alveolar	'SLC35E3	SLC35E3	ENSG00000175782	6.07176e-39	4.76451e-34	0.309117	0.149	0.118	0.031	1	0.269111
Alveolar	'CYP7B1	CYP7B1	ENSG00000172817	6.10995e-44	4.79448e-39	0.288758	0.165	0.139	0.026	1	0.265694
Alveolar	'IL6ST	IL6ST	ENSG00000134352	8.63076e-62	6.77256e-57	0.362868	0.579	0.604	-0.025	1	0.263285
Alveolar	'SRSF7	SRSF7	ENSG00000115875	4.1487e-89	3.25548e-84	0.310369	0.538	0.613	-0.075	1	0.262554
Alveolar	'PTPRD	PTPRD	ENSG00000153707	8.08018e-29	6.34052e-24	0.262454	0.176	0.149	0.027	1	0.261915
Alveolar	'OGT	OGT	ENSG00000147162	2.35074e-45	1.84462e-40	0.256844	0.186	0.203	-0.017	1	0.261283
Alveolar	'PDLIM1	PDLIM1	ENSG00000107438	5.30784e-124	4.16506e-119	0.611603	0.515	0.515	0	1	0.260299
Alveolar	'TBC1D2B	TBC1D2B	ENSG00000167202	1.33479e-40	1.04741e-35	0.256487	0.202	0.193	0.009	1	0.257453
Alveolar	'TYROBP	TYROBP	ENSG00000011600	8.19047e-51	6.42706e-46	0.35161	0.163	0.154	0.009	1	0.256858
Alveolar	'FOXF2	FOXF2	ENSG00000137273	1.41171e-27	1.10777e-22	0.278491	0.158	0.109	0.049	1	0.256114
Alveolar	'DMPK	DMPK	ENSG00000104936	6.18784e-40	4.8556e-35	0.261394	0.114	0.076	0.038	1	0.254878
Alveolar	'ABI3BP	ABI3BP	ENSG00000154175	6.26999e-52	4.92006e-47	0.495705	0.577	0.498	0.079	1	0.254769
Alveolar	'OLFML1	OLFML1	ENSG00000183801	6.35937e-105	4.9902e-100	0.494038	0.324	0.324	0	1	0.254039
Alveolar	'CMKLR1	CMKLR1	ENSG00000174600	3.67431e-83	2.88323e-78	0.511233	0.129	0.033	0.096	1	0.253285
Alveolar	'PDK4	PDK4	ENSG00000004799	1.7933e-19	1.4072e-14	0.321126	0.347	0.273	0.074	1	0.248314
Alveolar	'MARCKS	MARCKS	ENSG00000277443	5.00866e-31	3.9303e-26	0.281137	0.606	0.502	0.104	1	0.24767
Alveolar	'KANK4	KANK4	ENSG00000132854	2.76591e-88	2.17041e-83	0.432147	0.112	0.019	0.093	1	0.246838
Alveolar	'CDS2	CDS2	ENSG00000101290	4.07451e-45	3.19727e-40	0.315819	0.174	0.166	0.008	1	0.246592
Alveolar	'KCNJ8	KCNJ8	ENSG00000121361	1.22657e-42	9.62491e-38	0.261161	0.138	0.129	0.009	1	0.245086
Alveolar	'KAZN	KAZN	ENSG00000189337	2.51623e-57	1.97448e-52	0.443965	0.194	0.153	0.041	1	0.243378
Alveolar	'TMEM59	TMEM59	ENSG00000116209	8.76612e-95	6.87877e-90	0.381969	0.77	0.807	-0.037	1	0.2431
Alveolar	'IGF2BP2	IGF2BP2	ENSG00000073792	4.06834e-44	3.19243e-39	0.317815	0.157	0.128	0.029	1	0.242718
Alveolar	'AIG1	AIG1	ENSG00000146416	1.32753e-88	1.04171e-83	0.460712	0.301	0.273	0.028	1	0.241476
Alveolar	'SRSF5	SRSF5	ENSG00000100650	5.95224e-104	4.67072e-99	0.445589	0.688	0.714	-0.026	1	0.240756
Alveolar	'CRYBG3	CRYBG3	ENSG00000080200	7.03812e-54	5.52281e-49	0.28011	0.136	0.13	0.006	1	0.240623
Alveolar	'PLTP	PLTP	ENSG00000100979	2.97502e-44	2.3345e-39	0.284607	0.615	0.658	-0.043	1	0.240054
Alveolar	'KLHL42	KLHL42	ENSG00000087448	2.99798e-51	2.35251e-46	0.318114	0.194	0.173	0.021	1	0.238963
Alveolar	'YIPF6	YIPF6	ENSG00000181704	2.24459e-68	1.76133e-63	0.269263	0.225	0.262	-0.037	1	0.238261
Alveolar	'LYZ	LYZ	ENSG00000090382	1.37924e-52	1.08229e-47	0.392548	0.221	0.191	0.03	1	0.235838
Alveolar	'FABP4	FABP4	ENSG00000170323	4.33787e-93	3.40393e-88	0.542929	0.187	0.133	0.054	1	0.235808
Alveolar	'TECR	TECR	ENSG00000099797	4.98454e-134	3.91137e-129	0.5018	0.38	0.376	0.004	1	0.234563
Alveolar	'DUSP1	DUSP1	ENSG00000120129	8.53513e-185	6.69752e-180	0.996637	0.897	0.852	0.045	1	0.233998
Alveolar	'SERINC5	SERINC5	ENSG00000164300	8.20633e-52	6.43951e-47	0.42396	0.229	0.197	0.032	1	0.233956
Alveolar	'ELMO1	ELMO1	ENSG00000155849	3.19695e-78	2.50865e-73	0.472444	0.164	0.063	0.101	1	0.23385
Alveolar	'CEBPD	CEBPD	ENSG00000221869	1.57287e-116	1.23423e-111	0.687528	0.763	0.703	0.06	1	0.233746
Alveolar	'NDUFS2	NDUFS2	ENSG00000158864	2.73774e-101	2.1483e-96	0.440627	0.296	0.332	-0.036	1	0.233704
Alveolar	'SUN2	SUN2	ENSG00000100242	3.58473e-74	2.81294e-69	0.416463	0.297	0.275	0.022	1	0.232385
Alveolar	'EMID1	EMID1	ENSG00000186998	2.56482e-89	2.01261e-84	0.433159	0.17	0.074	0.096	1	0.231166
Alveolar	'LAPTM4A	LAPTM4A	ENSG00000068697	4.34064e-135	3.4061e-130	0.524747	0.903	0.907	-0.004	1	0.229998
Alveolar	'S100A4	S100A4	ENSG00000196154	3.70118e-31	2.90431e-26	0.267781	0.835	0.767	0.068	1	0.229587
Alveolar	'KANK3	KANK3	ENSG00000186994	7.28703e-167	5.71813e-162	0.623329	0.167	0.021	0.146	1	0.2292
Alveolar	'MTSS1	MTSS1	ENSG00000170873	1.54916e-44	1.21562e-39	0.364675	0.167	0.111	0.056	1	0.229132
Alveolar	'PDLIM2	PDLIM2	ENSG00000120913	3.87706e-116	3.04233e-111	0.431506	0.557	0.592	-0.035	1	0.228889
Alveolar	'CTSC	CTSC	ENSG00000109861	1.36862e-62	1.07395e-57	0.528164	0.492	0.424	0.068	1	0.228691
Alveolar	'ANXA1	ANXA1	ENSG00000135046	3.76447e-84	2.95398e-79	0.541662	0.815	0.812	0.003	1	0.228258
Alveolar	'SOD3	SOD3	ENSG00000109610	1.64476e-138	1.29064e-133	0.661345	0.798	0.67	0.128	1	0.228155
Alveolar	'TANK	TANK	ENSG00000136560	8.7375e-84	6.85631e-79	0.334097	0.287	0.308	-0.021	1	0.22584
Alveolar	'CTNNAL1	CTNNAL1	ENSG00000119326	1.07639e-47	8.4464e-43	0.285741	0.214	0.208	0.006	1	0.224499
Alveolar	'ENG	ENG	ENSG00000106991	2.66719e-112	2.09294e-107	0.611449	0.495	0.439	0.056	1	0.224113
Alveolar	'AGTR1	AGTR1	ENSG00000144891	3.17902e-49	2.49458e-44	0.322719	0.137	0.084	0.053	1	0.22285
Alveolar	'EFHC1	EFHC1	ENSG00000096093	1.76428e-87	1.38443e-82	0.482989	0.223	0.17	0.053	1	0.222475
Alveolar	'PEAK1	PEAK1	ENSG00000173517	1.61167e-55	1.26468e-50	0.423618	0.255	0.206	0.049	1	0.221467
Alveolar	'HIVEP3	HIVEP3	ENSG00000127124	7.04683e-59	5.52965e-54	0.406549	0.173	0.108	0.065	1	0.220645
Alveolar	'PRNP	PRNP	ENSG00000171867	6.24915e-85	4.90371e-80	0.386062	0.533	0.562	-0.029	1	0.219107
Alveolar	'CERS2	CERS2	ENSG00000143418	7.62108e-97	5.98026e-92	0.40558	0.324	0.317	0.007	1	0.219061
Alveolar	'RASGEF1B	RASGEF1B	ENSG00000138670	1.51929e-82	1.19219e-77	0.521178	0.214	0.098	0.116	1	0.218986
Alveolar	'C1QTNF7	C1QTNF7	ENSG00000163145	5.16395e-39	4.05215e-34	0.394049	0.23	0.154	0.076	1	0.21764
Alveolar	'SORL1	SORL1	ENSG00000137642	1.13195e-33	8.88244e-29	0.255574	0.1	0.041	0.059	1	0.216839
Alveolar	'GNAI1	GNAI1	ENSG00000127955	2.24229e-75	1.75952e-70	0.561959	0.234	0.132	0.102	1	0.216764
Alveolar	'SERPINB9	SERPINB9	ENSG00000170542	5.20835e-42	4.08699e-37	0.309809	0.224	0.191	0.033	1	0.216692
Alveolar	'RAPH1	RAPH1	ENSG00000173166	2.43428e-53	1.91018e-48	0.3531	0.157	0.127	0.03	1	0.215145
Alveolar	'NFASC	NFASC	ENSG00000163531	4.70212e-52	3.68976e-47	0.378223	0.151	0.062	0.089	1	0.21513
Alveolar	'PLA2G5	PLA2G5	ENSG00000127472	1.10079e-68	8.63788e-64	0.395255	0.166	0.14	0.026	1	0.213891
Alveolar	'CAT	CAT	ENSG00000121691	1.05462e-84	8.27561e-80	0.415918	0.279	0.258	0.021	1	0.213675
Alveolar	'SYPL1	SYPL1	ENSG00000008282	1.40522e-122	1.10268e-117	0.520737	0.414	0.391	0.023	1	0.213015
Alveolar	'MYADM	MYADM	ENSG00000179820	6.14751e-204	4.82395e-199	0.895628	0.743	0.675	0.068	1	0.21278
Alveolar	'PPP1CB	PPP1CB	ENSG00000213639	7.17001e-100	5.62631e-95	0.560392	0.58	0.553	0.027	1	0.212422
Alveolar	'SLC51B	SLC51B	ENSG00000186198	9.99607e-133	7.84392e-128	0.576891	0.11	0.008	0.102	0.577867	0.212339
Alveolar	'S1PR1	S1PR1	ENSG00000170989	3.72014e-113	2.9192e-108	0.407702	0.117	0.014	0.103	0.170818	0.212188
Alveolar	'SOCS3	SOCS3	ENSG00000184557	2.98159e-71	2.33965e-66	0.437792	0.54	0.628	-0.088	1	0.211887
Alveolar	'VWA5A	VWA5A	ENSG00000110002	2.01588e-45	1.58186e-40	0.363027	0.167	0.109	0.058	1	0.211463
Alveolar	'AKAP13	AKAP13	ENSG00000170776	2.05263e-85	1.6107e-80	0.337249	0.495	0.552	-0.057	1	0.211416
Alveolar	'NDNF	NDNF	ENSG00000173376	3.02739e-50	2.37559e-45	0.427266	0.229	0.151	0.078	1	0.211118
Alveolar	'SLF2	SLF2	ENSG00000119906	2.88913e-65	2.2671e-60	0.362223	0.159	0.119	0.04	1	0.209548
Alveolar	'WFDC1	WFDC1	ENSG00000103175	3.26851e-38	2.5648e-33	0.344845	0.13	0.054	0.076	1	0.2095
Alveolar	'DOCK6	DOCK6	ENSG00000130158	7.90999e-37	6.20697e-32	0.29837	0.125	0.085	0.04	1	0.208846
Alveolar	'PTMS	PTMS	ENSG00000159335	2.17658e-66	1.70796e-61	0.284136	0.638	0.698	-0.06	1	0.208398
Alveolar	'NOTCH2	NOTCH2	ENSG00000134250	5.113e-48	4.01217e-43	0.274724	0.292	0.312	-0.02	1	0.208176
Alveolar	'TRIP10	TRIP10	ENSG00000125733	5.46108e-82	4.28531e-77	0.43124	0.321	0.301	0.02	1	0.207324
Alveolar	'AMOTL2	AMOTL2	ENSG00000114019	9.38346e-70	7.3632e-65	0.467994	0.263	0.211	0.052	1	0.20731
Alveolar	'EPM2AIP1	EPM2AIP1	ENSG00000178567	1.85922e-82	1.45893e-77	0.468501	0.22	0.206	0.014	1	0.206994
Alveolar	'PDE7A	PDE7A	ENSG00000205268	1.30971e-33	1.02773e-28	0.276135	0.142	0.1	0.042	1	0.206206
Alveolar	'SNCA	SNCA	ENSG00000145335	3.19786e-84	2.50936e-79	0.413172	0.121	0.03	0.091	1	0.204641
Alveolar	'ZBTB16	ZBTB16	ENSG00000109906	2.09726e-81	1.64572e-76	0.607592	0.268	0.243	0.025	1	0.20459
Alveolar	'ZDHHC14	ZDHHC14	ENSG00000175048	1.53057e-55	1.20104e-50	0.363769	0.122	0.054	0.068	1	0.204419
Alveolar	'RERG	RERG	ENSG00000134533	1.89588e-64	1.4877e-59	0.499507	0.317	0.213	0.104	1	0.203252
Alveolar	'CYP27A1	CYP27A1	ENSG00000135929	4.24714e-72	3.33273e-67	0.466282	0.302	0.292	0.01	1	0.200001
Alveolar	'HSD11B2	HSD11B2	ENSG00000176387	1.50731e-61	1.18279e-56	0.406006	0.107	0.033	0.074	1	0.199709
Alveolar	'MCOLN2	MCOLN2	ENSG00000153898	7.10458e-93	5.57496e-88	0.442948	0.109	0.017	0.092	0.0121056	0.199591
Alveolar	'LIPA	LIPA	ENSG00000107798	4.71186e-53	3.6974e-48	0.269126	0.183	0.186	-0.003	1	0.199038
Alveolar	'TMX2	TMX2	ENSG00000213593	5.89076e-112	4.62248e-107	0.383481	0.257	0.29	-0.033	1	0.198759
Alveolar	'TMBIM4	TMBIM4	ENSG00000155957	3.17091e-97	2.48822e-92	0.29846	0.521	0.58	-0.059	1	0.197089
Alveolar	'CYP20A1	CYP20A1	ENSG00000119004	3.24726e-70	2.54813e-65	0.370964	0.309	0.301	0.008	1	0.195914
Alveolar	'NKD1	NKD1	ENSG00000140807	2.35323e-57	1.84658e-52	0.39741	0.146	0.062	0.084	1	0.193359
Alveolar	'SMARCD2	SMARCD2	ENSG00000108604	5.04613e-51	3.9597e-46	0.250315	0.188	0.201	-0.013	1	0.193233
Alveolar	'SARAF	SARAF	ENSG00000133872	1.06375e-92	8.34726e-88	0.331024	0.567	0.614	-0.047	1	0.191071
Alveolar	'PRDM6	PRDM6	ENSG00000061455	7.60546e-27	5.96801e-22	0.265898	0.214	0.193	0.021	1	0.190969
Alveolar	'AKR1B1	AKR1B1	ENSG00000085662	2.62696e-83	2.06137e-78	0.293455	0.292	0.34	-0.048	1	0.190658
Alveolar	'CARD16	CARD16	ENSG00000204397	9.66992e-51	7.58799e-46	0.313609	0.167	0.123	0.044	1	0.187018
Alveolar	'RASL12	RASL12	ENSG00000103710	9.63439e-74	7.5601e-69	0.538227	0.242	0.16	0.082	1	0.1856
Alveolar	'TMBIM6	TMBIM6	ENSG00000139644	3.28297e-87	2.57614e-82	0.307983	0.716	0.779	-0.063	1	0.18479
Alveolar	'ALG2	ALG2	ENSG00000119523	1.92524e-76	1.51074e-71	0.352988	0.193	0.196	-0.003	1	0.184784
Alveolar	'ANG	ANG	ENSG00000214274	4.43637e-77	3.48122e-72	0.390197	0.231	0.202	0.029	1	0.182639
Alveolar	'IP6K2	IP6K2	ENSG00000068745	2.60419e-92	2.04351e-87	0.460888	0.284	0.281	0.003	1	0.182345
Alveolar	'HBEGF	HBEGF	ENSG00000113070	8.41976e-38	6.60699e-33	0.286876	0.135	0.145	-0.01	1	0.182231
Alveolar	'LCLAT1	LCLAT1	ENSG00000172954	4.72192e-46	3.70529e-41	0.319401	0.124	0.066	0.058	1	0.180862
Alveolar	'PLEKHF1	PLEKHF1	ENSG00000166289	1.08796e-53	8.53721e-49	0.27943	0.141	0.147	-0.006	1	0.180289
Alveolar	'TTC14	TTC14	ENSG00000163728	3.30117e-93	2.59043e-88	0.503979	0.285	0.24	0.045	1	0.179314
Alveolar	'GRINA	GRINA	ENSG00000178719	1.75314e-90	1.37569e-85	0.318825	0.334	0.371	-0.037	1	0.179062
Alveolar	'TANC1	TANC1	ENSG00000115183	2.44979e-47	1.92235e-42	0.376232	0.181	0.123	0.058	1	0.178878
Alveolar	'DLC1	DLC1	ENSG00000164741	4.98785e-58	3.91397e-53	0.333633	0.297	0.306	-0.009	1	0.177599
Alveolar	'SGCD	SGCD	ENSG00000170624	4.45535e-39	3.49611e-34	0.25528	0.207	0.218	-0.011	1	0.176662
Alveolar	'BOK	BOK	ENSG00000176720	9.83835e-40	7.72015e-35	0.289436	0.152	0.118	0.034	1	0.176085
Alveolar	'HMGN3	HMGN3	ENSG00000118418	4.69632e-126	3.6852e-121	0.467654	0.498	0.527	-0.029	1	0.175978
Alveolar	'AHI1	AHI1	ENSG00000135541	1.31502e-59	1.0319e-54	0.255533	0.276	0.327	-0.051	1	0.175568
Alveolar	'FAXDC2	FAXDC2	ENSG00000170271	5.1577e-34	4.04724e-29	0.257887	0.143	0.127	0.016	1	0.174825
Alveolar	'TPCN1	TPCN1	ENSG00000186815	2.28154e-46	1.79032e-41	0.348736	0.185	0.138	0.047	1	0.173637
Alveolar	'SLC10A3	SLC10A3	ENSG00000126903	3.59362e-59	2.81992e-54	0.29111	0.167	0.172	-0.005	1	0.170939
Alveolar	'ADGRE5	ADGRE5	ENSG00000123146	1.1755e-62	9.22415e-58	0.399588	0.16	0.136	0.024	1	0.170063
Alveolar	'CFAP20	CFAP20	ENSG00000070761	2.84366e-115	2.23142e-110	0.481663	0.248	0.24	0.008	1	0.17004
Alveolar	'HEYL	HEYL	ENSG00000163909	1.58558e-20	1.2442e-15	0.256045	0.117	0.072	0.045	1	0.168832
Alveolar	'FSTL3	FSTL3	ENSG00000070404	1.94221e-106	1.52405e-101	0.698992	0.416	0.358	0.058	1	0.167777
Alveolar	'SLC12A4	SLC12A4	ENSG00000124067	3.01829e-51	2.36845e-46	0.255201	0.149	0.153	-0.004	1	0.167444
Alveolar	'MCUR1	MCUR1	ENSG00000050393	6.29258e-108	4.93779e-103	0.393981	0.197	0.191	0.006	1	0.166451
Alveolar	'TMED4	TMED4	ENSG00000158604	3.51287e-79	2.75655e-74	0.336211	0.365	0.402	-0.037	1	0.164519
Alveolar	'CALM2	CALM2	ENSG00000143933	3.00468e-83	2.35777e-78	0.356806	0.87	0.896	-0.026	1	0.164433
Alveolar	'KLF10	KLF10	ENSG00000155090	1.50555e-72	1.18141e-67	0.275574	0.371	0.441	-0.07	1	0.163331
Alveolar	'TTC17	TTC17	ENSG00000052841	1.02195e-60	8.01921e-56	0.302572	0.23	0.232	-0.002	1	0.16208
Alveolar	'REM1	REM1	ENSG00000088320	1.01646e-49	7.97619e-45	0.388444	0.143	0.077	0.066	1	0.160628
Alveolar	'ATP6AP1	ATP6AP1	ENSG00000071553	4.7936e-68	3.76153e-63	0.254348	0.288	0.354	-0.066	1	0.160175
Alveolar	'ZBTB38	ZBTB38	ENSG00000177311	5.71615e-70	4.48546e-65	0.266394	0.309	0.357	-0.048	1	0.160048
Alveolar	'MSRB2	MSRB2	ENSG00000148450	8.30567e-107	6.51746e-102	0.360637	0.345	0.363	-0.018	1	0.159167
Alveolar	'ORMDL1	ORMDL1	ENSG00000128699	1.05552e-102	8.28264e-98	0.259608	0.258	0.31	-0.052	1	0.15862
Alveolar	'TLE2	TLE2	ENSG00000065717	3.00653e-43	2.35923e-38	0.333257	0.162	0.111	0.051	1	0.158293
Alveolar	'BCAP31	BCAP31	ENSG00000185825	2.93662e-131	2.30437e-126	0.258373	0.355	0.469	-0.114	1	0.15731
Alveolar	'SERPINA1	SERPINA1	ENSG00000197249	7.32293e-54	5.7463e-49	0.305736	0.123	0.097	0.026	1	0.157023
Alveolar	'ECHDC3	ECHDC3	ENSG00000134463	1.0556e-73	8.28328e-69	0.4678	0.123	0.042	0.081	1	0.15639
Alveolar	'ARHGAP6	ARHGAP6	ENSG00000047648	7.90443e-46	6.20261e-41	0.313045	0.137	0.079	0.058	1	0.155305
Alveolar	'ARVCF	ARVCF	ENSG00000099889	1.63876e-69	1.28593e-64	0.349753	0.107	0.029	0.078	1	0.154635
Alveolar	'TSPAN8	TSPAN8	ENSG00000127324	1.68924e-48	1.32554e-43	0.366969	0.445	0.31	0.135	1	0.154075
Alveolar	'TAGLN2	TAGLN2	ENSG00000158710	2.43089e-217	1.90752e-212	0.805686	0.843	0.81	0.033	1	0.153489
Alveolar	'OSTF1	OSTF1	ENSG00000134996	1.17622e-118	9.22978e-114	0.428408	0.225	0.227	-0.002	1	0.153366
Alveolar	'C1QB	C1QB	ENSG00000173369	2.84282e-99	2.23076e-94	0.605952	0.239	0.175	0.064	1	0.151428
Alveolar	'TARID	TARID	ENSG00000227954	2.12581e-114	1.66813e-109	0.421299	0.105	0.008	0.097	0.174978	0.150476
Alveolar	'SLC8B1	SLC8B1	ENSG00000089060	2.94782e-37	2.31315e-32	0.280246	0.115	0.085	0.03	1	0.150387
Alveolar	'HMGN2	HMGN2	ENSG00000198830	2.69805e-128	2.11716e-123	0.548656	0.698	0.69	0.008	1	0.147764
Alveolar	'TMSB4X	TMSB4X	ENSG00000205542	3.66501e-147	2.87594e-142	0.485725	0.991	0.982	0.009	1	0.147313
Alveolar	'ARHGAP20	ARHGAP20	ENSG00000137727	3.98869e-63	3.12993e-58	0.400725	0.151	0.076	0.075	1	0.146083
Alveolar	'ZSCAN18	ZSCAN18	ENSG00000121413	4.9923e-69	3.91746e-64	0.359532	0.255	0.249	0.006	1	0.145942
Alveolar	'RPA2	RPA2	ENSG00000117748	8.45743e-84	6.63654e-79	0.338164	0.25	0.281	-0.031	1	0.145909
Alveolar	'ADGRD1	ADGRD1	ENSG00000111452	1.97339e-47	1.54852e-42	0.324611	0.146	0.13	0.016	1	0.145186
Alveolar	'PELO	PELO	ENSG00000152684	2.23281e-80	1.75209e-75	0.532764	0.256	0.22	0.036	1	0.145029
Alveolar	'PPP1R3C	PPP1R3C	ENSG00000119938	1.03275e-49	8.10398e-45	0.355232	0.119	0.053	0.066	1	0.143111
Alveolar	'JKAMP	JKAMP	ENSG00000050130	2.27393e-61	1.78435e-56	0.288288	0.211	0.219	-0.008	1	0.142337
Alveolar	'WLS	WLS	ENSG00000116729	2.3163e-46	1.8176e-41	0.252765	0.255	0.277	-0.022	1	0.142248
Alveolar	'TM2D2	TM2D2	ENSG00000169490	5.22265e-84	4.09821e-79	0.257042	0.225	0.266	-0.041	1	0.142008
Alveolar	'VDAC2	VDAC2	ENSG00000165637	4.10675e-135	3.22256e-130	0.381087	0.497	0.557	-0.06	1	0.141363
Alveolar	'LMBRD1	LMBRD1	ENSG00000168216	2.49314e-62	1.95636e-57	0.300554	0.248	0.243	0.005	1	0.139458
Alveolar	'DNPEP	DNPEP	ENSG00000123992	4.54496e-76	3.56643e-71	0.298799	0.234	0.262	-0.028	1	0.138257
Alveolar	'CYB5A	CYB5A	ENSG00000166347	5.1705e-104	4.05729e-99	0.32156	0.432	0.489	-0.057	1	0.137918
Alveolar	'NDN	NDN	ENSG00000182636	5.42412e-101	4.25631e-96	0.294852	0.404	0.484	-0.08	1	0.137691
Alveolar	'SLC25A37	SLC25A37	ENSG00000147454	5.33887e-106	4.18941e-101	0.363325	0.229	0.314	-0.085	1	0.136711
Alveolar	'LRRFIP2	LRRFIP2	ENSG00000093167	6.06438e-64	4.75872e-59	0.299481	0.277	0.286	-0.009	1	0.134248
Alveolar	'F2R	F2R	ENSG00000181104	1.06144e-22	8.32912e-18	0.353723	0.351	0.284	0.067	1	0.134177
Alveolar	'FILIP1L	FILIP1L	ENSG00000168386	6.85559e-29	5.37959e-24	0.27356	0.487	0.487	0	1	0.133025
Alveolar	'VAMP8	VAMP8	ENSG00000118640	7.70368e-52	6.04507e-47	0.251165	0.143	0.145	-0.002	1	0.132805
Alveolar	'RBMS3	RBMS3	ENSG00000144642	5.31466e-44	4.17042e-39	0.286846	0.413	0.428	-0.015	1	0.129501
Alveolar	'APOC1	APOC1	ENSG00000130208	2.82943e-74	2.22025e-69	0.517704	0.293	0.253	0.04	1	0.12931
Alveolar	'CD52	CD52	ENSG00000169442	6.51953e-47	5.11587e-42	0.281465	0.148	0.147	0.001	1	0.127292
Alveolar	'RBM6	RBM6	ENSG00000004534	4.2056e-41	3.30013e-36	0.250829	0.251	0.27	-0.019	1	0.12625
Alveolar	'FAS	FAS	ENSG00000026103	1.61049e-90	1.26375e-85	0.457796	0.319	0.298	0.021	1	0.125782
Alveolar	'TMUB2	TMUB2	ENSG00000168591	6.80254e-43	5.33795e-38	0.277435	0.144	0.15	-0.006	1	0.125259
Alveolar	'STON2	STON2	ENSG00000140022	8.77284e-27	6.88405e-22	0.296531	0.12	0.081	0.039	1	0.123064
Alveolar	'LINC-PINT	LINC-PINT	ENSG00000231721	5.43016e-48	4.26105e-43	0.353837	0.174	0.11	0.064	1	0.119283
Alveolar	'C1QA	C1QA	ENSG00000173372	5.5651e-109	4.36694e-104	0.621608	0.26	0.201	0.059	1	0.115437
Alveolar	'RCAN1	RCAN1	ENSG00000159200	3.57523e-71	2.80548e-66	0.627845	0.291	0.221	0.07	1	0.1152
Alveolar	'NUTM2B-AS1	NUTM2B-AS1	ENSG00000225484	1.05391e-80	8.27005e-76	0.28317	0.184	0.188	-0.004	1	0.109534
Alveolar	'CCDC47	CCDC47	ENSG00000108588	1.48351e-61	1.16411e-56	0.304558	0.333	0.368	-0.035	1	0.10692
Alveolar	'TM2D3	TM2D3	ENSG00000184277	4.21026e-106	3.30379e-101	0.406969	0.27	0.295	-0.025	1	0.104451
Alveolar	'TMEM120A	TMEM120A	ENSG00000189077	3.46603e-75	2.71979e-70	0.37414	0.208	0.213	-0.005	1	0.102778
Alveolar	'TMEM138	TMEM138	ENSG00000149483	3.68883e-59	2.89463e-54	0.310405	0.149	0.152	-0.003	1	0.101993
Alveolar	'TMEM205	TMEM205	ENSG00000105518	4.32535e-77	3.3941e-72	0.2542	0.346	0.393	-0.047	1	0.100916
Alveolar	'OSBPL9	OSBPL9	ENSG00000117859	1.54987e-49	1.21618e-44	0.351297	0.263	0.239	0.024	1	0.0997634
Alveolar	'PRKG1	PRKG1	ENSG00000185532	4.03921e-34	3.16957e-29	0.292858	0.242	0.217	0.025	1	0.0961947
Alveolar	'BSDC1	BSDC1	ENSG00000160058	1.89461e-63	1.4867e-58	0.281697	0.2	0.213	-0.013	1	0.0935249
Alveolar	'FAM76A	FAM76A	ENSG00000009780	1.25842e-65	9.87486e-61	0.355051	0.169	0.153	0.016	1	0.0911244
Alveolar	'HSPB2	HSPB2	ENSG00000170276	1.31063e-79	1.02845e-74	0.289428	0.195	0.21	-0.015	1	0.0895977
Alveolar	'GSTK1	GSTK1	ENSG00000197448	5.78118e-122	4.53649e-117	0.422865	0.414	0.454	-0.04	1	0.0892602
Alveolar	'PNRC2	PNRC2	ENSG00000189266	1.85102e-90	1.45249e-85	0.355868	0.36	0.378	-0.018	1	0.0891771
Alveolar	'SLC19A2	SLC19A2	ENSG00000117479	5.89151e-25	4.62307e-20	0.285939	0.214	0.206	0.008	1	0.0891153
Alveolar	'INSR	INSR	ENSG00000171105	4.30582e-38	3.37877e-33	0.345878	0.257	0.231	0.026	1	0.0889803
Alveolar	'C1orf198	C1orf198	ENSG00000119280	1.02122e-36	8.01355e-32	0.387359	0.238	0.185	0.053	1	0.088747
Alveolar	'RRAS2	RRAS2	ENSG00000133818	7.91905e-50	6.21408e-45	0.298975	0.155	0.121	0.034	1	0.0855407
Alveolar	'CADM1	CADM1	ENSG00000182985	1.36456e-11	1.07077e-06	0.259689	0.147	0.108	0.039	1	0.0838935
Alveolar	'HSPA2	HSPA2	ENSG00000126803	4.47693e-83	3.51305e-78	0.55099	0.201	0.117	0.084	1	0.0806036
Alveolar	'PGM3	PGM3	ENSG00000013375	5.55884e-58	4.36202e-53	0.314125	0.241	0.247	-0.006	1	0.0797497
Alveolar	'SLC44A1	SLC44A1	ENSG00000070214	2.61021e-72	2.04823e-67	0.336294	0.394	0.431	-0.037	1	0.0775461
Alveolar	'MDM4	MDM4	ENSG00000198625	9.75091e-67	7.65154e-62	0.395642	0.314	0.31	0.004	1	0.0768989
Alveolar	'FOS	FOS	ENSG00000170345	3.5699e-15	2.8013e-10	0.30888	0.865	0.889	-0.024	1	0.0732283
Alveolar	'TSPYL1	TSPYL1	ENSG00000189241	6.55192e-74	5.14129e-69	0.428188	0.32	0.333	-0.013	1	0.0725598
Alveolar	'CNBP	CNBP	ENSG00000169714	2.51909e-97	1.97673e-92	0.360196	0.698	0.748	-0.05	1	0.0723254
Alveolar	'DDRGK1	DDRGK1	ENSG00000198171	1.61392e-125	1.26644e-120	0.281218	0.242	0.315	-0.073	1	0.0704284
Alveolar	'PER2	PER2	ENSG00000132326	8.19572e-90	6.43118e-85	0.65106	0.293	0.232	0.061	1	0.0701979
Alveolar	'CD44	CD44	ENSG00000026508	3.83831e-115	3.01193e-110	0.683353	0.583	0.529	0.054	1	0.0692884
Alveolar	'BTG2	BTG2	ENSG00000159388	1.38281e-24	1.08509e-19	0.357691	0.559	0.548	0.011	1	0.0675301
Alveolar	'PKNOX2	PKNOX2	ENSG00000165495	3.81232e-50	2.99153e-45	0.307737	0.104	0.033	0.071	1	0.0656001
Alveolar	'GALM	GALM	ENSG00000143891	1.80092e-38	1.41318e-33	0.254326	0.193	0.194	-0.001	1	0.0628817
Alveolar	'ARSI	ARSI	ENSG00000183876	5.38005e-48	4.22172e-43	0.340664	0.13	0.089	0.041	1	0.0610492
Alveolar	'RHEB	RHEB	ENSG00000106615	2.57628e-111	2.02161e-106	0.290953	0.479	0.548	-0.069	1	0.0594999
Alveolar	'HMGB2	HMGB2	ENSG00000164104	9.46542e-56	7.42752e-51	0.268923	0.287	0.31	-0.023	1	0.057546
Alveolar	'SCGB1A1	SCGB1A1	ENSG00000149021	2.78422e-87	2.18477e-82	0.428749	0.19	0.218	-0.028	1	0.0561901
Alveolar	'ZNF24	ZNF24	ENSG00000172466	5.23916e-71	4.11117e-66	0.278161	0.222	0.255	-0.033	1	0.0522645
Alveolar	'CHIC2	CHIC2	ENSG00000109220	1.75628e-88	1.37815e-83	0.289252	0.199	0.231	-0.032	1	0.046287
Alveolar	'RFX2	RFX2	ENSG00000087903	6.16567e-33	4.8382e-28	0.337333	0.156	0.117	0.039	1	0.0433335
Alveolar	'HLA-DRA	HLA-DRA	ENSG00000204287	2.08851e-64	1.63886e-59	0.478761	0.491	0.463	0.028	1	0.0425396
Alveolar	'CFLAR	CFLAR	ENSG00000003402	1.29513e-50	1.01629e-45	0.25287	0.345	0.381	-0.036	1	0.0392387
Alveolar	'SRSF1	SRSF1	ENSG00000136450	1.01635e-94	7.97531e-90	0.253652	0.265	0.328	-0.063	1	0.038655
Alveolar	'DDX5	DDX5	ENSG00000108654	9.94241e-83	7.80181e-78	0.414388	0.882	0.909	-0.027	1	0.0356411
Alveolar	'C1QTNF2	C1QTNF2	ENSG00000145861	3.83524e-50	3.00951e-45	0.318969	0.205	0.181	0.024	1	0.0354616
Alveolar	'MT1M	MT1M	ENSG00000205364	2.45999e-25	1.93035e-20	0.421073	0.348	0.334	0.014	1	0.0353119
Alveolar	'SNHG6	SNHG6	ENSG00000245910	5.3246e-16	4.17822e-11	0.256013	0.262	0.228	0.034	1	0.0341478
Alveolar	'ICAM1	ICAM1	ENSG00000090339	1.1932e-88	9.36304e-84	0.851936	0.371	0.388	-0.017	1	0.0292795
Alveolar	'TNFRSF1A	TNFRSF1A	ENSG00000067182	4.31994e-143	3.38986e-138	0.510071	0.506	0.528	-0.022	1	0.0283317
Alveolar	'CCL18	CCL18	ENSG00000275385	3.6229e-76	2.84289e-71	0.368954	0.128	0.115	0.013	1	0.0264532
Alveolar	'MRPS6	MRPS6	ENSG00000243927	4.07355e-52	3.19652e-47	0.27181	0.296	0.3	-0.004	1	0.0261747
Alveolar	'VAMP2	VAMP2	ENSG00000220205	1.9918e-73	1.56297e-68	0.270005	0.486	0.545	-0.059	1	0.0240258
Alveolar	'MAGEH1	MAGEH1	ENSG00000187601	5.36438e-114	4.20943e-109	0.258011	0.273	0.356	-0.083	1	0.0225745
Alveolar	'CORO1C	CORO1C	ENSG00000110880	1.65255e-69	1.29675e-64	0.360376	0.211	0.227	-0.016	1	0.0221082
Alveolar	'C1QC	C1QC	ENSG00000159189	5.26522e-47	4.13162e-42	0.317849	0.109	0.077	0.032	1	0.0207477
Alveolar	'HADHB	HADHB	ENSG00000138029	4.93828e-103	3.87507e-98	0.267727	0.298	0.371	-0.073	1	0.0110279
Alveolar	'TMEM119	TMEM119	ENSG00000183160	8.1673e-30	6.40888e-25	0.30188	0.356	0.333	0.023	1	0.00693631
Alveolar	'BAMBI	BAMBI	ENSG00000095739	1.16453e-64	9.13806e-60	0.545543	0.25	0.189	0.061	1	0.00410378
Alveolar	'POR	POR	ENSG00000127948	2.08081e-87	1.63281e-82	0.486523	0.27	0.26	0.01	1	0.00410369
Alveolar	'TAF7	TAF7	ENSG00000178913	4.39849e-87	3.45149e-82	0.252566	0.359	0.432	-0.073	1	-0.000375572
Alveolar	'ZNF302	ZNF302	ENSG00000089335	3.55721e-71	2.79135e-66	0.413435	0.26	0.211	0.049	1	-0.00198164
Alveolar	'TRAPPC5	TRAPPC5	ENSG00000181029	3.0938e-39	2.4277e-34	0.27179	0.157	0.14	0.017	1	-0.00382065
Alveolar	'TCTN3	TCTN3	ENSG00000119977	1.00418e-60	7.8798e-56	0.274266	0.22	0.241	-0.021	1	-0.00394645
Alveolar	'TRIM56	TRIM56	ENSG00000169871	6.96185e-60	5.46297e-55	0.308991	0.231	0.255	-0.024	1	-0.00694079
Alveolar	'SLC39A13	SLC39A13	ENSG00000165915	2.24569e-70	1.7622e-65	0.337868	0.261	0.293	-0.032	1	-0.00918819
Alveolar	'PTGS2	PTGS2	ENSG00000073756	3.06776e-23	2.40727e-18	0.422481	0.228	0.155	0.073	1	-0.0205005
Alveolar	'ZRANB2	ZRANB2	ENSG00000132485	2.03567e-50	1.59739e-45	0.300245	0.341	0.35	-0.009	1	-0.0206581
Alveolar	'IFI30	IFI30	ENSG00000216490	1.35182e-26	1.06077e-21	0.257952	0.138	0.115	0.023	1	-0.0265587
Alveolar	'ARID5A	ARID5A	ENSG00000196843	1.01149e-46	7.93719e-42	0.319438	0.214	0.216	-0.002	1	-0.0272641
Alveolar	'IFT57	IFT57	ENSG00000114446	1.30336e-92	1.02274e-87	0.251253	0.315	0.374	-0.059	1	-0.0340267
Alveolar	'RGS2	RGS2	ENSG00000116741	1.93213e-42	1.51614e-37	0.34875	0.509	0.513	-0.004	1	-0.0350504
Alveolar	'ACTG1	ACTG1	ENSG00000184009	1.49896e-35	1.17623e-30	0.26104	0.938	0.954	-0.016	1	-0.0365583
Alveolar	'REEP5	REEP5	ENSG00000129625	2.76336e-108	2.16841e-103	0.272353	0.462	0.553	-0.091	1	-0.0435273
Alveolar	'CDC42EP1	CDC42EP1	ENSG00000128283	4.78747e-73	3.75673e-68	0.270307	0.28	0.304	-0.024	1	-0.0519629
Alveolar	'EHD1	EHD1	ENSG00000110047	4.29338e-64	3.36901e-59	0.382157	0.191	0.165	0.026	1	-0.0544833
Alveolar	'AQP1	AQP1	ENSG00000240583	3.16355e-36	2.48244e-31	0.449115	0.169	0.091	0.078	1	-0.0586061
Alveolar	'CACUL1	CACUL1	ENSG00000151893	1.49434e-40	1.17261e-35	0.291456	0.222	0.216	0.006	1	-0.0626784
Alveolar	'TRIM47	TRIM47	ENSG00000132481	1.41075e-62	1.10701e-57	0.309221	0.199	0.196	0.003	1	-0.0644709
Alveolar	'KLF6	KLF6	ENSG00000067082	1.17195e-63	9.1963e-59	0.500055	0.681	0.689	-0.008	1	-0.0662865
Alveolar	'TNFRSF12A	TNFRSF12A	ENSG00000006327	1.75498e-92	1.37713e-87	0.534892	0.345	0.395	-0.05	1	-0.0730256
Alveolar	'RRAD	RRAD	ENSG00000166592	5.57752e-27	4.37668e-22	0.492914	0.232	0.237	-0.005	1	-0.0742365
Alveolar	'AKIRIN2	AKIRIN2	ENSG00000135334	7.54929e-105	5.92393e-100	0.464584	0.24	0.202	0.038	1	-0.0788357
Alveolar	'HNRNPLL	HNRNPLL	ENSG00000143889	3.54426e-57	2.78118e-52	0.346422	0.207	0.169	0.038	1	-0.0886577
Alveolar	'SLC3A2	SLC3A2	ENSG00000168003	7.61481e-105	5.97534e-100	0.274957	0.352	0.459	-0.107	1	-0.102496
Alveolar	'ARID5B	ARID5B	ENSG00000150347	3.46894e-64	2.72208e-59	0.325364	0.605	0.661	-0.056	1	-0.109431
Alveolar	'CEBPB	CEBPB	ENSG00000172216	2.40665e-41	1.8885e-36	0.414618	0.676	0.698	-0.022	1	-0.128963
Alveolar	'DHRS3	DHRS3	ENSG00000162496	1.34973e-59	1.05913e-54	0.374694	0.288	0.359	-0.071	1	-0.134379
Alveolar	'TPPP3	TPPP3	ENSG00000159713	1.1731e-19	9.20534e-15	0.341234	0.304	0.274	0.03	1	-0.178748
Alveolar	'NFKBIA	NFKBIA	ENSG00000100906	2.76437e-34	2.1692e-29	0.33302	0.736	0.799	-0.063	1	-0.183566
Alveolar	'GABARAP	GABARAP	ENSG00000170296	4.95512e-32	3.88828e-27	0.287304	0.372	0.334	0.038	1	-0.195638
Alveolar	'CRIP2	CRIP2	ENSG00000182809	1.51896e-53	1.19192e-48	0.340163	0.435	0.472	-0.037	1	-0.227946
Alveolar	'EEF1G	EEF1G	ENSG00000254772	2.76953e-68	2.17325e-63	0.473546	0.418	0.273	0.145	1	-0.327554
Alveolar	'LMNA	LMNA	ENSG00000160789	5.6982e-53	4.47138e-48	0.300496	0.818	0.878	-0.06	1	-0.405145
Alveolar	'ATP6V0C	ATP6V0C	ENSG00000185883	7.13555e-78	5.59926e-73	0.600535	0.253	0.167	0.086
Alveolar	'OR7E47P	OR7E47P	ENSG00000257542	3.53721e-129	2.77565e-124	0.728132	0.188	0.043	0.145
Alveolar	'SBDSP1	SBDSP1	ENSG00000225648	1.23431e-41	9.68565e-37	0.35877	0.15	0.09	0.06
Alveolar	'TOMM6	TOMM6	ENSG00000214736	5.45663e-31	4.28182e-26	0.254112	0.15	0.123	0.027
Alveolar	'UBE2Q2P1	UBE2Q2P1	ENSG00000189136	1.27311e-64	9.99012e-60	0.386141	0.113	0.039	0.074
Myo	'MMP11	MMP11	ENSG00000099953	0	0	4.02164	0.336	0.019	0.317	1.2066e-10	2.96596
Myo	'POSTN	POSTN	ENSG00000133110	0	0	3.57365	0.596	0.057	0.539	1.23364e-17	2.57072
Myo	'CCL19	CCL19	ENSG00000172724	1.45656e-72	1.14297e-67	2.22133	0.121	0.033	0.088	0.000709829	2.32831
Myo	'CTHRC1	CTHRC1	ENSG00000164932	0	0	2.98556	0.759	0.142	0.617	8.70479e-15	2.01976
Myo	'COL1A1	COL1A1	ENSG00000108821	0	0	3.10496	0.958	0.752	0.206	1.91494e-10	1.85211
Myo	'ACTA2	ACTA2	ENSG00000107796	0	0	2.29703	0.659	0.334	0.325	9.23595e-13	1.78747
Myo	'COL3A1	COL3A1	ENSG00000168542	0	0	3.03868	0.947	0.664	0.283	1.97096e-11	1.64057
Myo	'INHBA	INHBA	ENSG00000122641	0	0	1.87336	0.515	0.095	0.42	1.35133e-15	1.60232
Myo	'COL12A1	COL12A1	ENSG00000111799	0	0	2.04421	0.453	0.083	0.37	8.01312e-12	1.46532
Myo	'MMP1	MMP1	ENSG00000196611	6.38947e-186	5.01382e-181	2.70227	0.127	0.002	0.125	8.00955e-08	1.40693
Myo	'TAGLN	TAGLN	ENSG00000149591	0	0	2.09908	0.783	0.483	0.3	4.45836e-12	1.4032
Myo	'SPARC	SPARC	ENSG00000113140	0	0	1.83269	0.971	0.871	0.1	1.58694e-10	1.29778
Myo	'COL5A2	COL5A2	ENSG00000204262	0	0	2.07505	0.763	0.33	0.433	1.00237e-10	1.26905
Myo	'ASPN	ASPN	ENSG00000106819	4.94127e-290	3.87741e-285	1.81	0.484	0.197	0.287	1.61884e-06	1.25593
Myo	'COL1A2	COL1A2	ENSG00000164692	0	0	2.00028	0.981	0.92	0.061	6.29469e-09	1.23236
Myo	'IGFBP2	IGFBP2	ENSG00000115457	3.14717e-249	2.46958e-244	1.35972	0.37	0.089	0.281	9.23778e-08	1.17088
Myo	'COL11A1	COL11A1	ENSG00000060718	0	0	1.90766	0.283	0.005	0.278	5.24767e-10	1.16
Myo	'VCAM1	VCAM1	ENSG00000162692	0	0	1.20324	0.409	0.065	0.344	2.60276e-15	1.14483
Myo	'THBS2	THBS2	ENSG00000186340	0	0	1.6872	0.72	0.298	0.422	1.96287e-11	1.13787
Myo	'COL5A1	COL5A1	ENSG00000130635	0	0	1.62588	0.709	0.33	0.379	2.15957e-08	1.11655
Myo	'TNC	TNC	ENSG00000041982	2.1613e-185	1.69597e-180	0.988635	0.316	0.083	0.233	1.03444e-10	1.11463
Myo	'TGFBI	TGFBI	ENSG00000120708	0	0	1.5283	0.448	0.059	0.389	4.61329e-11	1.09819
Myo	'COL10A1	COL10A1	ENSG00000123500	0	0	1.58459	0.377	0.041	0.336	6.21022e-09	1.07978
Myo	'PLAU	PLAU	ENSG00000122861	1.92746e-185	1.51247e-180	0.995015	0.383	0.13	0.253	4.31396e-07	1.05017
Myo	'TPM2	TPM2	ENSG00000198467	0	0	1.43569	0.823	0.535	0.288	7.25355e-11	1.04014
Myo	'SULF1	SULF1	ENSG00000137573	0	0	1.79729	0.565	0.179	0.386	8.74945e-09	1.00411
Myo	'LGALS1	LGALS1	ENSG00000100097	6.83385e-241	5.36252e-236	0.860096	0.976	0.928	0.048	2.28685e-07	0.965946
Myo	'MMP14	MMP14	ENSG00000157227	0	0	1.34006	0.651	0.263	0.388	0.00112776	0.955109
Myo	'PFN1	PFN1	ENSG00000108518	1.49728e-171	1.17492e-166	0.79059	0.846	0.711	0.135	0.00364248	0.946494
Myo	'THY1	THY1	ENSG00000154096	0	0	1.44892	0.797	0.385	0.412	3.05573e-05	0.936153
Myo	'ISG15	ISG15	ENSG00000187608	2.1707e-236	1.70335e-231	1.23272	0.402	0.134	0.268	4.96551e-10	0.922029
Myo	'FBXO32	FBXO32	ENSG00000156804	0	0	1.13605	0.347	0.056	0.291	5.80546e-09	0.892371
Myo	'BGN	BGN	ENSG00000182492	0	0	1.51129	0.934	0.681	0.253	8.04891e-06	0.888106
Myo	'SERPINH1	SERPINH1	ENSG00000149257	0	0	1.24091	0.793	0.46	0.333	3.77729e-09	0.883133
Myo	'PMEPA1	PMEPA1	ENSG00000124225	3.35528e-193	2.63289e-188	0.948735	0.453	0.187	0.266	2.15612e-07	0.85266
Myo	'IGFBP3	IGFBP3	ENSG00000146674	4.77324e-159	3.74556e-154	1.43867	0.32	0.12	0.2	0.000188383	0.845086
Myo	'TIMP1	TIMP1	ENSG00000102265	2.02031e-240	1.58534e-235	1.35279	0.944	0.867	0.077	0.00339254	0.836198
Myo	'HOPX	HOPX	ENSG00000171476	1.41884e-267	1.11336e-262	1.00534	0.318	0.053	0.265	1.55376e-10	0.816755
Myo	'CTSB	CTSB	ENSG00000164733	0	0	1.28723	0.79	0.494	0.296	1.51088e-05	0.814715
Myo	'CCL5	CCL5	ENSG00000271503	7.07224e-43	5.54959e-38	0.340985	0.136	0.054	0.082	1	0.806968
Myo	'VCAN	VCAN	ENSG00000038427	0	0	1.761	0.818	0.438	0.38	1.53493e-05	0.79759
Myo	'PRSS23	PRSS23	ENSG00000150687	2.62279e-187	2.0581e-182	1.17823	0.495	0.231	0.264	0.00198426	0.792506
Myo	'DIO2	DIO2	ENSG00000211448	2.01772e-177	1.5833e-172	1.46737	0.261	0.061	0.2	1	0.770665
Myo	'GJB2	GJB2	ENSG00000165474	2.43451e-271	1.91036e-266	0.884225	0.188	0.004	0.184	2.09705e-17	0.769664
Myo	'MYL9	MYL9	ENSG00000101335	1.17008e-155	9.18158e-151	0.894992	0.793	0.635	0.158	0.000508469	0.761183
Myo	'GREM1	GREM1	ENSG00000166923	9.06766e-295	7.11539e-290	1.01304	0.259	0.02	0.239	1.19514e-06	0.759697
Myo	'HSPA6	HSPA6	ENSG00000173110	3.23175e-72	2.53595e-67	1.10026	0.138	0.04	0.098	1	0.758804
Myo	'GAPDH	GAPDH	ENSG00000111640	0	0	1.01505	0.943	0.821	0.122	1.93517e-05	0.755143
Myo	'FAP	FAP	ENSG00000078098	0	0	1.11659	0.533	0.156	0.377	4.26017e-07	0.747941
Myo	'PKM	PKM	ENSG00000067225	8.16316e-178	6.40563e-173	0.749647	0.746	0.517	0.229	1.36592e-07	0.735506
Myo	'COL4A2	COL4A2	ENSG00000134871	3.46038e-242	2.71536e-237	1.0583	0.541	0.233	0.308	2.1211e-09	0.726204
Myo	'COL6A3	COL6A3	ENSG00000163359	0	0	1.46123	0.886	0.718	0.168	0.000873434	0.723996
Myo	'TPM4	TPM4	ENSG00000167460	0	0	1.1581	0.854	0.602	0.252	5.57786e-08	0.723396
Myo	'COL4A1	COL4A1	ENSG00000187498	7.0405e-176	5.52468e-171	0.999451	0.498	0.235	0.263	4.49733e-06	0.721127
Myo	'ADAM12	ADAM12	ENSG00000148848	0	0	0.943289	0.304	0.013	0.291	2.19943e-16	0.721001
Myo	'MFAP2	MFAP2	ENSG00000117122	2.16276e-106	1.69712e-101	0.669223	0.458	0.247	0.211	0.0036675	0.71988
Myo	'FNDC1	FNDC1	ENSG00000164694	3.9454e-237	3.09596e-232	0.928357	0.262	0.038	0.224	5.98756e-08	0.714413
Myo	'ARL4C	ARL4C	ENSG00000188042	9.69646e-248	7.60881e-243	0.848277	0.325	0.064	0.261	6.95217e-09	0.711428
Myo	'CALD1	CALD1	ENSG00000122786	1.43662e-235	1.12732e-230	0.856617	0.94	0.873	0.067	5.02765e-05	0.711036
Myo	'CTSK	CTSK	ENSG00000143387	4.01612e-265	3.15145e-260	1.29976	0.737	0.454	0.283	0.730475	0.703345
Myo	'FN1	FN1	ENSG00000115414	4.1231e-48	3.2354e-43	0.602409	0.925	0.901	0.024	1	0.696303
Myo	'ISLR	ISLR	ENSG00000129009	1.08845e-80	8.54111e-76	0.639997	0.635	0.507	0.128	0.0416888	0.691233
Myo	'LOXL2	LOXL2	ENSG00000134013	0	0	0.948812	0.299	0.015	0.284	1.04714e-17	0.684845
Myo	'COL8A1	COL8A1	ENSG00000144810	1.50905e-237	1.18415e-232	1.12841	0.636	0.32	0.316	0.00508495	0.680473
Myo	'S100A16	S100A16	ENSG00000188643	3.10356e-136	2.43537e-131	0.564273	0.601	0.35	0.251	2.50823e-07	0.677044
Myo	'EGFL6	EGFL6	ENSG00000198759	1.78685e-224	1.40214e-219	1.13479	0.337	0.08	0.257	0.000580857	0.660358
Myo	'TYMP	TYMP	ENSG00000025708	1.83979e-148	1.44368e-143	0.793193	0.554	0.316	0.238	0.022157	0.65974
Myo	'IL32	IL32	ENSG00000008517	6.52351e-94	5.119e-89	0.604133	0.622	0.42	0.202	1	0.655444
Myo	'COL18A1	COL18A1	ENSG00000182871	2.44474e-228	1.91839e-223	1.00595	0.521	0.229	0.292	0.000184684	0.651552
Myo	'PDLIM7	PDLIM7	ENSG00000196923	4.32771e-202	3.39595e-197	0.817168	0.534	0.25	0.284	1.45315e-06	0.649724
Myo	'CHI3L1	CHI3L1	ENSG00000133048	2.42248e-192	1.90092e-187	1.48607	0.173	0.013	0.16	3.14896e-05	0.64803
Myo	'ITGA11	ITGA11	ENSG00000137809	7.77579e-172	6.10166e-167	0.778096	0.273	0.076	0.197	4.79946e-07	0.647037
Myo	'ALDH1A3	ALDH1A3	ENSG00000184254	1.63408e-98	1.28226e-93	0.576521	0.266	0.1	0.166	0.00259512	0.645086
Myo	'MXRA5	MXRA5	ENSG00000101825	0	0	1.19754	0.573	0.193	0.38	0.000114223	0.644804
Myo	'HLA-B	HLA-B	ENSG00000234745	8.61732e-152	6.76201e-147	0.821094	0.877	0.857	0.02	1	0.64352
Myo	'MICAL2	MICAL2	ENSG00000133816	9.01691e-249	7.07557e-244	0.67255	0.274	0.038	0.236	1.83992e-10	0.637729
Myo	'MARCKS	MARCKS	ENSG00000277443	5.26927e-75	4.1348e-70	0.54798	0.644	0.469	0.175	0.00103721	0.63362
Myo	'KIAA1217	KIAA1217	ENSG00000120549	0	0	0.799116	0.294	0.016	0.278	5.72721e-15	0.633023
Myo	'MYH9	MYH9	ENSG00000100345	0	0	1.23104	0.635	0.267	0.368	0.00373912	0.623042
Myo	'SERPINE1	SERPINE1	ENSG00000106366	5.06706e-152	3.97613e-147	0.62743	0.426	0.184	0.242	0.0140371	0.6229
Myo	'ACTN1	ACTN1	ENSG00000072110	3.01459e-239	2.36555e-234	0.84451	0.652	0.317	0.335	7.30788e-05	0.611994
Myo	'PHLDA1	PHLDA1	ENSG00000139289	8.48983e-122	6.66197e-117	0.749703	0.501	0.269	0.232	0.00289145	0.611031
Myo	'RPS2	RPS2	ENSG00000140988	1.10586e-116	8.67772e-112	0.651176	0.958	0.892	0.066	1	0.604087
Myo	'MYL6	MYL6	ENSG00000092841	2.70511e-195	2.1227e-190	0.711451	0.945	0.891	0.054	0.00148231	0.60322
Myo	'SPHK1	SPHK1	ENSG00000176170	1.65917e-217	1.30195e-212	0.649305	0.338	0.082	0.256	1.02428e-10	0.603195
Myo	'SPATS2L	SPATS2L	ENSG00000196141	2.43073e-214	1.90739e-209	0.800905	0.62	0.323	0.297	1.15051e-11	0.60045
Myo	'P4HB	P4HB	ENSG00000185624	1.89622e-129	1.48796e-124	0.634208	0.793	0.618	0.175	1.53716e-05	0.600037
Myo	'CKAP4	CKAP4	ENSG00000136026	1.15215e-119	9.04096e-115	0.583164	0.51	0.283	0.227	0.0507135	0.598137
Myo	'NREP	NREP	ENSG00000134986	1.31018e-210	1.0281e-205	0.746566	0.36	0.101	0.259	1.89937e-08	0.593644
Myo	'COL6A1	COL6A1	ENSG00000142156	1.34009e-177	1.05157e-172	0.980618	0.88	0.811	0.069	0.731874	0.592277
Myo	'HTRA1	HTRA1	ENSG00000166033	1.08604e-169	8.52219e-165	0.910605	0.656	0.432	0.224	0.0467932	0.584298
Myo	'PTMA	PTMA	ENSG00000187514	5.43033e-166	4.26118e-161	0.579619	0.955	0.908	0.047	0.000105052	0.580993
Myo	'PTPRE	PTPRE	ENSG00000132334	3.56712e-144	2.79912e-139	0.340827	0.168	0.024	0.144	2.22896e-08	0.578835
Myo	'CHN1	CHN1	ENSG00000128656	1.1371e-303	8.92284e-299	0.842417	0.321	0.043	0.278	6.49208e-09	0.575395
Myo	'CFL1	CFL1	ENSG00000172757	7.48526e-145	5.87369e-140	0.557876	0.886	0.801	0.085	8.97965e-05	0.572816
Myo	'SCARA3	SCARA3	ENSG00000168077	1.74802e-48	1.37167e-43	0.430435	0.217	0.144	0.073	1	0.572561
Myo	'SLC16A3	SLC16A3	ENSG00000141526	3.2352e-284	2.53866e-279	0.861151	0.303	0.042	0.261	2.98108e-07	0.569414
Myo	'ARPC2	ARPC2	ENSG00000163466	3.19778e-159	2.5093e-154	0.671073	0.756	0.532	0.224	2.45845e-07	0.562192
Myo	'PXDN	PXDN	ENSG00000130508	2.72607e-177	2.13915e-172	0.852823	0.352	0.117	0.235	4.05186e-05	0.560198
Myo	'MYH11	MYH11	ENSG00000133392	4.48759e-80	3.52141e-75	0.816033	0.136	0.038	0.098	0.0952713	0.554382
Myo	'CILP	CILP	ENSG00000138615	1.62878e-32	1.27811e-27	0.394793	0.155	0.097	0.058	0.00365474	0.54849
Myo	'PLOD2	PLOD2	ENSG00000152952	3.85188e-245	3.02257e-240	0.841316	0.448	0.142	0.306	5.20431e-07	0.546349
Myo	'PHC2	PHC2	ENSG00000134686	2.01207e-98	1.57887e-93	0.43773	0.301	0.123	0.178	1	0.545483
Myo	'TM4SF1	TM4SF1	ENSG00000169908	3.87443e-77	3.04026e-72	0.54497	0.205	0.074	0.131	0.412518	0.539018
Myo	'PSME2	PSME2	ENSG00000100911	6.13174e-91	4.81157e-86	0.495477	0.545	0.34	0.205	0.832047	0.537881
Myo	'ENO1	ENO1	ENSG00000074800	6.55261e-158	5.14184e-153	0.780056	0.756	0.538	0.218	0.0124788	0.531881
Myo	'TMSB10	TMSB10	ENSG00000034510	2.14036e-93	1.67954e-88	0.586768	0.982	0.964	0.018	1	0.530888
Myo	'ACTR3	ACTR3	ENSG00000115091	9.78632e-93	7.67932e-88	0.430884	0.471	0.266	0.205	8.93631e-06	0.520856
Myo	'LPP	LPP	ENSG00000145012	9.21246e-95	7.22902e-90	0.5401	0.572	0.367	0.205	0.0173724	0.517037
Myo	'GOLM1	GOLM1	ENSG00000135052	1.31122e-225	1.02892e-220	0.691422	0.366	0.097	0.269	1.00238e-08	0.515134
Myo	'AREG	AREG	ENSG00000109321	8.83717e-41	6.93453e-36	0.734028	0.108	0.038	0.07	1	0.514512
Myo	'RUNX1	RUNX1	ENSG00000159216	1.22747e-216	9.63192e-212	0.676796	0.517	0.207	0.31	1.76505e-06	0.513167
Myo	'CYP1B1	CYP1B1	ENSG00000138061	2.91672e-101	2.28875e-96	0.799407	0.487	0.286	0.201	1	0.513111
Myo	'ITGB1	ITGB1	ENSG00000150093	5.03177e-52	3.94843e-47	0.473929	0.801	0.704	0.097	1	0.511369
Myo	'CERCAM	CERCAM	ENSG00000167123	3.52376e-138	2.7651e-133	0.667036	0.496	0.256	0.24	0.000508903	0.505901
Myo	'UNC5B	UNC5B	ENSG00000107731	2.41533e-240	1.89531e-235	0.685751	0.299	0.052	0.247	1.83569e-06	0.501583
Myo	'RGS16	RGS16	ENSG00000143333	7.54079e-68	5.91726e-63	0.601782	0.331	0.176	0.155	0.0129171	0.497285
Myo	'WDR1	WDR1	ENSG00000071127	1.43048e-121	1.1225e-116	0.486462	0.449	0.221	0.228	1.46196e-05	0.493116
Myo	'COL15A1	COL15A1	ENSG00000204291	1.19587e-89	9.38398e-85	0.571069	0.345	0.174	0.171	0.159508	0.483307
Myo	'EDIL3	EDIL3	ENSG00000164176	1.21186e-65	9.50945e-61	0.288292	0.278	0.139	0.139	1	0.48292
Myo	'PRELID1	PRELID1	ENSG00000169230	1.30498e-84	1.02402e-79	0.418698	0.58	0.378	0.202	4.75401e-05	0.482113
Myo	'EPSTI1	EPSTI1	ENSG00000133106	7.03841e-153	5.52304e-148	0.492786	0.308	0.094	0.214	0.00322014	0.480967
Myo	'TUBA1C	TUBA1C	ENSG00000167553	8.86991e-153	6.96022e-148	0.663209	0.476	0.223	0.253	0.000323743	0.475092
Myo	'SH3BGRL3	SH3BGRL3	ENSG00000142669	7.93577e-76	6.2272e-71	0.409032	0.73	0.547	0.183	0.199243	0.472194
Myo	'TMEM158	TMEM158	ENSG00000249992	5.60874e-214	4.40118e-209	0.529717	0.174	0.009	0.165	6.61154e-12	0.466515
Myo	'ANTXR1	ANTXR1	ENSG00000169604	3.09299e-163	2.42707e-158	0.885406	0.607	0.371	0.236	1	0.46377
Myo	'SDC1	SDC1	ENSG00000115884	3.44743e-287	2.7052e-282	0.876146	0.223	0.011	0.212	1.0411e-08	0.458744
Myo	'CD9	CD9	ENSG00000010278	3.66691e-80	2.87743e-75	0.617399	0.614	0.509	0.105	1	0.457305
Myo	'CPXM1	CPXM1	ENSG00000088882	8.64755e-146	6.78573e-141	0.560268	0.364	0.136	0.228	0.000203047	0.453885
Myo	'LY6E	LY6E	ENSG00000160932	8.81299e-105	6.91556e-100	0.581662	0.745	0.569	0.176	1	0.45286
Myo	'WNT5A	WNT5A	ENSG00000114251	1.30236e-129	1.02196e-124	0.629393	0.188	0.046	0.142	0.000617252	0.450972
Myo	'CALU	CALU	ENSG00000128595	6.14756e-189	4.82399e-184	0.807066	0.727	0.482	0.245	0.000507977	0.450406
Myo	'RPL28	RPL28	ENSG00000108107	1.12704e-59	8.84387e-55	0.449127	0.951	0.879	0.072	1	0.449886
Myo	'TUBB	TUBB	ENSG00000196230	1.09489e-75	8.5916e-71	0.479158	0.802	0.652	0.15	0.0535598	0.449318
Myo	'RCN3	RCN3	ENSG00000142552	8.40454e-103	6.59504e-98	0.603101	0.576	0.366	0.21	1	0.44863
Myo	'FSCN1	FSCN1	ENSG00000075618	2.99641e-101	2.35128e-96	0.342499	0.308	0.13	0.178	0.00143976	0.448561
Myo	'SPON2	SPON2	ENSG00000159674	6.52948e-31	5.12369e-26	0.423163	0.55	0.47	0.08	1	0.4471
Myo	'RPLP0	RPLP0	ENSG00000089157	1.21655e-102	9.54628e-98	0.514884	0.938	0.847	0.091	1	0.446758
Myo	'RPS18	RPS18	ENSG00000231500	5.75797e-73	4.51828e-68	0.466886	0.957	0.897	0.06	1	0.443136
Myo	'MIF	MIF	ENSG00000240972	6.64081e-31	5.21104e-26	0.251003	0.563	0.442	0.121	1	0.437354
Myo	'ANGPTL2	ANGPTL2	ENSG00000136859	7.47346e-147	5.86442e-142	0.706877	0.477	0.233	0.244	0.0211584	0.431026
Myo	'TPI1	TPI1	ENSG00000111669	1.5502e-111	1.21644e-106	0.599023	0.794	0.638	0.156	1	0.430674
Myo	'PRAF2	PRAF2	ENSG00000243279	1.09014e-89	8.55435e-85	0.32302	0.371	0.185	0.186	0.44389	0.430318
Myo	'RPS3	RPS3	ENSG00000149273	1.05423e-95	8.27258e-91	0.446614	0.957	0.908	0.049	1	0.429325
Myo	'ITM2C	ITM2C	ENSG00000135916	1.42979e-221	1.12196e-216	0.701136	0.504	0.195	0.309	0.000241166	0.428255
Myo	'TUBA1B	TUBA1B	ENSG00000123416	4.55357e-37	3.57318e-32	0.378221	0.835	0.746	0.089	1	0.42429
Myo	'S100A11	S100A11	ENSG00000163191	1.46821e-79	1.1521e-74	0.451866	0.872	0.766	0.106	1	0.421831
Myo	'CMTM3	CMTM3	ENSG00000140931	7.21398e-131	5.66081e-126	0.505599	0.442	0.208	0.234	0.000220687	0.421614
Myo	'TPM1	TPM1	ENSG00000140416	1.50019e-128	1.1772e-123	0.804166	0.761	0.603	0.158	1	0.421566
Myo	'CA12	CA12	ENSG00000074410	9.7494e-157	7.65036e-152	0.504573	0.161	0.017	0.144	3.6013e-07	0.421306
Myo	'ALDOA	ALDOA	ENSG00000149925	1.56997e-84	1.23196e-79	0.603901	0.698	0.576	0.122	1	0.420943
Myo	'ITGB5	ITGB5	ENSG00000082781	3.09613e-129	2.42953e-124	0.746549	0.457	0.235	0.222	1	0.41485
Myo	'SET	SET	ENSG00000119335	6.11452e-85	4.79806e-80	0.485648	0.625	0.442	0.183	0.195904	0.412552
Myo	'FKBP9	FKBP9	ENSG00000122642	7.8234e-29	6.13903e-24	0.278934	0.447	0.339	0.108	1	0.409202
Myo	'ACTR2	ACTR2	ENSG00000138071	6.39549e-112	5.01854e-107	0.463612	0.474	0.25	0.224	0.000388009	0.407634
Myo	'FKBP1A	FKBP1A	ENSG00000088832	6.22789e-62	4.88703e-57	0.421323	0.656	0.505	0.151	1	0.406462
Myo	'ACTB	ACTB	ENSG00000075624	5.67224e-54	4.45101e-49	0.441289	0.968	0.965	0.003	1	0.406338
Myo	'RCN1	RCN1	ENSG00000049449	1.63738e-148	1.28485e-143	0.623584	0.638	0.389	0.249	0.000683045	0.405112
Myo	'NOTCH3	NOTCH3	ENSG00000074181	8.27669e-135	6.49472e-130	0.463284	0.252	0.07	0.182	1.14417e-06	0.404872
Myo	'SLC12A8	SLC12A8	ENSG00000221955	5.44539e-234	4.273e-229	0.495459	0.199	0.013	0.186	5.90443e-09	0.402049
Myo	'BST2	BST2	ENSG00000130303	4.38783e-87	3.44313e-82	0.708078	0.46	0.292	0.168	1	0.400931
Myo	'PDGFRB	PDGFRB	ENSG00000113721	6.11645e-102	4.79958e-97	0.607831	0.571	0.361	0.21	1	0.399183
Myo	'RAB31	RAB31	ENSG00000168461	0	0	1.17695	0.583	0.198	0.385	0.0001824	0.398611
Myo	'RHOC	RHOC	ENSG00000155366	4.86722e-95	3.81931e-90	0.498999	0.682	0.497	0.185	0.527991	0.398606
Myo	'NDUFB2	NDUFB2	ENSG00000090266	1.00965e-68	7.92276e-64	0.346816	0.659	0.477	0.182	1	0.398345
Myo	'CAP1	CAP1	ENSG00000131236	4.03263e-78	3.1644e-73	0.401043	0.579	0.384	0.195	0.0188319	0.397998
Myo	'KIF26B	KIF26B	ENSG00000162849	1.93495e-290	1.51836e-285	0.547022	0.229	0.011	0.218	3.70066e-10	0.396361
Myo	'ADAMTS12	ADAMTS12	ENSG00000151388	1.06865e-143	8.3857e-139	0.447975	0.276	0.08	0.196	0.000126304	0.39629
Myo	'ARPC1B	ARPC1B	ENSG00000130429	2.52232e-161	1.97926e-156	0.699119	0.615	0.352	0.263	1	0.39458
Myo	'TNFAIP3	TNFAIP3	ENSG00000118503	1.63992e-44	1.28684e-39	0.453511	0.297	0.179	0.118	1	0.39392
Myo	'NTM	NTM	ENSG00000182667	1.78116e-123	1.39768e-118	0.57554	0.308	0.115	0.193	0.000190376	0.392997
Myo	'F2R	F2R	ENSG00000181104	7.67697e-61	6.02412e-56	0.299953	0.403	0.245	0.158	0.00886021	0.392606
Myo	'RPL27	RPL27	ENSG00000131469	4.03562e-69	3.16675e-64	0.432564	0.938	0.853	0.085	1	0.391731
Myo	'KDELR2	KDELR2	ENSG00000136240	2.89011e-89	2.26787e-84	0.482026	0.721	0.548	0.173	0.00756275	0.391668
Myo	'EIF5A	EIF5A	ENSG00000132507	1.46392e-48	1.14874e-43	0.356539	0.599	0.453	0.146	1	0.390778
Myo	'PDPN	PDPN	ENSG00000162493	9.24793e-201	7.25685e-196	0.721609	0.428	0.149	0.279	0.908649	0.390591
Myo	'PDGFC	PDGFC	ENSG00000145431	2.1867e-159	1.7159e-154	0.452733	0.255	0.06	0.195	3.97174e-08	0.389035
Myo	'HLA-A	HLA-A	ENSG00000206503	2.09834e-74	1.64657e-69	0.505495	0.865	0.856	0.009	1	0.386642
Myo	'SDC2	SDC2	ENSG00000169439	1.82888e-40	1.43512e-35	0.336914	0.478	0.351	0.127	1	0.386534
Myo	'PTN	PTN	ENSG00000105894	1.54585e-26	1.21303e-21	0.279622	0.17	0.096	0.074	0.0138506	0.38651
Myo	'OSTC	OSTC	ENSG00000198856	6.38765e-135	5.01239e-130	0.606221	0.701	0.491	0.21	0.00170789	0.385653
Myo	'RGS4	RGS4	ENSG00000117152	5.58451e-54	4.38216e-49	0.339312	0.13	0.042	0.088	0.0299147	0.385644
Myo	'LXN	LXN	ENSG00000079257	3.95647e-131	3.10464e-126	0.698449	0.495	0.255	0.24	0.56687	0.385115
Myo	'XAF1	XAF1	ENSG00000132530	8.62288e-90	6.76637e-85	0.37392	0.308	0.136	0.172	1	0.38482
Myo	'RPS7	RPS7	ENSG00000171863	8.60319e-41	6.75093e-36	0.319335	0.915	0.849	0.066	1	0.384544
Myo	'AP2S1	AP2S1	ENSG00000042753	1.18464e-115	9.29586e-111	0.515049	0.577	0.349	0.228	1	0.384364
Myo	'PLOD1	PLOD1	ENSG00000083444	2.40232e-149	1.8851e-144	0.568552	0.378	0.144	0.234	0.0050812	0.383748
Myo	'KDELR3	KDELR3	ENSG00000100196	1.0068e-104	7.90036e-100	0.43414	0.398	0.192	0.206	0.0272819	0.383352
Myo	'ATOX1	ATOX1	ENSG00000177556	4.07013e-124	3.19383e-119	0.467242	0.531	0.29	0.241	0.10198	0.381868
Myo	'TNFAIP6	TNFAIP6	ENSG00000123610	4.28794e-93	3.36475e-88	0.31035	0.39	0.204	0.186	0.0154527	0.381012
Myo	'IFI6	IFI6	ENSG00000126709	4.63338e-66	3.63581e-61	0.54163	0.487	0.349	0.138	1	0.377443
Myo	'RPS19	RPS19	ENSG00000105372	3.09732e-119	2.43047e-114	0.632892	0.968	0.912	0.056	1	0.377364
Myo	'YIF1A	YIF1A	ENSG00000174851	8.41339e-57	6.60199e-52	0.278402	0.529	0.363	0.166	1	0.377196
Myo	'HSPA1A	HSPA1A	ENSG00000204389	1.15155e-142	9.03623e-138	1.08855	0.719	0.542	0.177	1	0.377155
Myo	'TGFB1I1	TGFB1I1	ENSG00000140682	9.47951e-103	7.43857e-98	0.500067	0.49	0.273	0.217	0.706796	0.376216
Myo	'PPIC	PPIC	ENSG00000168938	9.68727e-105	7.6016e-100	0.493019	0.683	0.465	0.218	1	0.3762
Myo	'HES1	HES1	ENSG00000114315	2.30648e-31	1.8099e-26	0.476737	0.427	0.333	0.094	1	0.375762
Myo	'GNAI2	GNAI2	ENSG00000114353	4.73706e-78	3.71717e-73	0.42652	0.535	0.342	0.193	1	0.374846
Myo	'RPL15	RPL15	ENSG00000174748	2.22812e-40	1.74841e-35	0.267413	0.961	0.93	0.031	1	0.372404
Myo	'VDR	VDR	ENSG00000111424	9.48464e-129	7.4426e-124	0.373781	0.186	0.036	0.15	0.00905829	0.37174
Myo	'AFAP1	AFAP1	ENSG00000196526	2.69048e-84	2.11122e-79	0.283353	0.241	0.094	0.147	0.0015381	0.369839
Myo	'GJA1	GJA1	ENSG00000152661	3.23298e-168	2.53692e-163	0.650834	0.359	0.121	0.238	1.54614e-08	0.367742
Myo	'LAMP5	LAMP5	ENSG00000125869	2.46509e-129	1.93435e-124	0.429366	0.14	0.016	0.124	5.24408e-09	0.365572
Myo	'SMIM3	SMIM3	ENSG00000256235	9.34195e-120	7.33063e-115	0.287697	0.411	0.205	0.206	1	0.364828
Myo	'LAP3	LAP3	ENSG00000002549	5.37363e-57	4.21669e-52	0.393052	0.39	0.239	0.151	1	0.364089
Myo	'CHSY1	CHSY1	ENSG00000131873	2.32117e-86	1.82142e-81	0.350941	0.279	0.117	0.162	0.00555314	0.362626
Myo	'C12orf75	C12orf75	ENSG00000235162	1.35326e-98	1.0619e-93	0.327815	0.239	0.084	0.155	5.25928e-05	0.360772
Myo	'EEF1B2	EEF1B2	ENSG00000114942	1.29704e-58	1.01778e-53	0.321305	0.794	0.645	0.149	1	0.36063
Myo	'SNRPB	SNRPB	ENSG00000125835	7.39135e-87	5.8e-82	0.314565	0.57	0.364	0.206	0.0169008	0.360484
Myo	'FXYD5	FXYD5	ENSG00000089327	4.5613e-210	3.57925e-205	0.574655	0.417	0.136	0.281	0.0182301	0.35891
Myo	'AEBP1	AEBP1	ENSG00000106624	5.26399e-126	4.13065e-121	0.715711	0.871	0.744	0.127	1	0.357557
Myo	'RPLP1	RPLP1	ENSG00000137818	1.01461e-60	7.96168e-56	0.366674	0.988	0.971	0.017	1	0.356825
Myo	'SMC4	SMC4	ENSG00000113810	2.10952e-61	1.65534e-56	0.287715	0.214	0.094	0.12	0.0436783	0.355047
Myo	'MAGED1	MAGED1	ENSG00000179222	8.08102e-120	6.34118e-115	0.474798	0.456	0.227	0.229	0.902133	0.353833
Myo	'SURF4	SURF4	ENSG00000148248	1.40742e-82	1.1044e-77	0.394726	0.51	0.313	0.197	0.0178265	0.352775
Myo	'HSPG2	HSPG2	ENSG00000142798	3.15619e-40	2.47666e-35	0.267518	0.426	0.293	0.133	1	0.352014
Myo	'FAT1	FAT1	ENSG00000083857	1.02131e-92	8.01422e-88	0.327948	0.27	0.106	0.164	0.000664722	0.351535
Myo	'RPL29	RPL29	ENSG00000162244	1.27901e-27	1.00364e-22	0.299893	0.901	0.863	0.038	1	0.349608
Myo	'ITGA5	ITGA5	ENSG00000161638	2.45685e-94	1.92789e-89	0.381646	0.272	0.106	0.166	0.00961693	0.346368
Myo	'GPX8	GPX8	ENSG00000164294	7.94479e-87	6.23428e-82	0.358701	0.459	0.261	0.198	0.0510603	0.34466
Myo	'COL5A3	COL5A3	ENSG00000080573	2.20787e-87	1.73251e-82	0.306491	0.182	0.054	0.128	1.69184e-05	0.343776
Myo	'SERF2	SERF2	ENSG00000140264	8.10453e-118	6.35963e-113	0.543419	0.942	0.855	0.087	1	0.34288
Myo	'EIF4EBP1	EIF4EBP1	ENSG00000187840	5.52777e-107	4.33764e-102	0.33143	0.255	0.087	0.168	3.50081e-05	0.342632
Myo	'NET1	NET1	ENSG00000173848	3.68502e-97	2.89163e-92	0.368235	0.227	0.076	0.151	0.000451266	0.340613
Myo	'PPIB	PPIB	ENSG00000166794	2.35399e-149	1.84718e-144	0.579923	0.874	0.768	0.106	1	0.338216
Myo	'PDLIM4	PDLIM4	ENSG00000131435	3.92958e-88	3.08354e-83	0.381421	0.365	0.181	0.184	0.00302225	0.338101
Myo	'MARCKSL1	MARCKSL1	ENSG00000175130	1.58324e-130	1.24237e-125	0.466893	0.424	0.192	0.232	0.000600296	0.337879
Myo	'PLK2	PLK2	ENSG00000145632	3.88239e-51	3.04651e-46	0.352102	0.289	0.163	0.126	0.0361341	0.337854
Myo	'CLU	CLU	ENSG00000120885	4.79246e-183	3.76065e-178	0.487475	0.496	0.696	-0.2	1	0.337144
Myo	'NXN	NXN	ENSG00000167693	2.55612e-156	2.00578e-151	0.343785	0.216	0.041	0.175	6.99465e-09	0.336199
Myo	'RPS29	RPS29	ENSG00000213741	3.04728e-43	2.3912e-38	0.263754	0.941	0.863	0.078	1	0.333523
Myo	'NME1	NME1	ENSG00000239672	3.54823e-125	2.78429e-120	0.412007	0.421	0.195	0.226	5.95905e-05	0.333481
Myo	'MAP4K4	MAP4K4	ENSG00000071054	5.61707e-161	4.40772e-156	0.573135	0.427	0.172	0.255	0.0294505	0.333206
Myo	'RAB13	RAB13	ENSG00000143545	1.02845e-202	8.07024e-198	0.770114	0.608	0.311	0.297	0.00111002	0.33302
Myo	'LRRC15	LRRC15	ENSG00000172061	7.35989e-226	5.77531e-221	0.561146	0.186	0.01	0.176	8.43242e-09	0.331108
Myo	'RPS14	RPS14	ENSG00000164587	1.30891e-41	1.0271e-36	0.335388	0.973	0.942	0.031	1	0.329711
Myo	'SF3B5	SF3B5	ENSG00000169976	8.52048e-74	6.68602e-69	0.338466	0.582	0.392	0.19	0.815433	0.329379
Myo	'VCL	VCL	ENSG00000035403	1.67243e-58	1.31236e-53	0.273465	0.479	0.316	0.163	1	0.329028
Myo	'MDK	MDK	ENSG00000110492	5.0928e-101	3.99632e-96	0.430454	0.678	0.458	0.22	1	0.327831
Myo	'SMYD3	SMYD3	ENSG00000185420	5.57719e-181	4.37642e-176	0.489276	0.284	0.067	0.217	0.00181217	0.325571
Myo	'ARPC3	ARPC3	ENSG00000111229	2.2969e-78	1.80238e-73	0.38637	0.675	0.487	0.188	0.0168074	0.325487
Myo	'C1QTNF6	C1QTNF6	ENSG00000133466	3.42293e-238	2.68597e-233	0.526092	0.233	0.023	0.21	9.76697e-08	0.325268
Myo	'P3H4	P3H4	ENSG00000141696	1.63156e-113	1.28029e-108	0.363149	0.314	0.123	0.191	0.0435233	0.323693
Myo	'PGK1	PGK1	ENSG00000102144	9.64884e-52	7.57145e-47	0.354264	0.597	0.44	0.157	1	0.32353
Myo	'SEC61G	SEC61G	ENSG00000132432	4.63352e-64	3.63592e-59	0.3777	0.674	0.507	0.167	1	0.323356
Myo	'ARHGAP1	ARHGAP1	ENSG00000175220	6.87097e-81	5.39165e-76	0.456531	0.328	0.158	0.17	1	0.322945
Myo	'EVA1B	EVA1B	ENSG00000142694	5.02395e-79	3.94229e-74	0.361532	0.424	0.239	0.185	1	0.322678
Myo	'P3H1	P3H1	ENSG00000117385	9.36266e-122	7.34688e-117	0.413862	0.325	0.125	0.2	0.0652896	0.32072
Myo	'GPC6	GPC6	ENSG00000183098	2.08909e-76	1.63931e-71	0.302702	0.268	0.118	0.15	0.0468861	0.320244
Myo	'HLA-F	HLA-F	ENSG00000204642	6.66752e-98	5.232e-93	0.374727	0.309	0.13	0.179	1	0.318981
Myo	'RPS24	RPS24	ENSG00000138326	3.64169e-60	2.85763e-55	0.384297	0.97	0.902	0.068	1	0.318961
Myo	'NAA10	NAA10	ENSG00000102030	4.31511e-85	3.38607e-80	0.278456	0.372	0.193	0.179	0.0113721	0.317916
Myo	'DYNLT1	DYNLT1	ENSG00000146425	3.7156e-116	2.91564e-111	0.446996	0.577	0.339	0.238	0.000150368	0.317842
Myo	'HDLBP	HDLBP	ENSG00000115677	7.25077e-95	5.68968e-90	0.471653	0.643	0.434	0.209	0.27982	0.317384
Myo	'FHL3	FHL3	ENSG00000183386	1.86152e-80	1.46074e-75	0.29995	0.263	0.112	0.151	0.000127165	0.316561
Myo	'CD99	CD99	ENSG00000002586	3.09986e-99	2.43246e-94	0.526668	0.828	0.684	0.144	1	0.316395
Myo	'EGLN3	EGLN3	ENSG00000129521	6.95934e-66	5.461e-61	0.269399	0.195	0.075	0.12	0.402444	0.315012
Myo	'PGAM1	PGAM1	ENSG00000171314	3.54015e-38	2.77795e-33	0.271241	0.524	0.389	0.135	1	0.314917
Myo	'RABAC1	RABAC1	ENSG00000105404	5.82006e-60	4.567e-55	0.386406	0.739	0.602	0.137	1	0.314662
Myo	'GBP1	GBP1	ENSG00000117228	1.03885e-43	8.15186e-39	0.304167	0.349	0.218	0.131	1	0.314621
Myo	'PODNL1	PODNL1	ENSG00000132000	8.27627e-197	6.49439e-192	0.55286	0.263	0.05	0.213	0.000134903	0.314343
Myo	'TTC3	TTC3	ENSG00000182670	8.53929e-98	6.70078e-93	0.48733	0.648	0.436	0.212	0.201018	0.313627
Myo	'GDI2	GDI2	ENSG00000057608	2.71159e-75	2.12778e-70	0.35664	0.642	0.451	0.191	0.319592	0.31302
Myo	'CNN1	CNN1	ENSG00000130176	5.88126e-80	4.61503e-75	0.533772	0.179	0.06	0.119	0.00520563	0.312577
Myo	'FKBP10	FKBP10	ENSG00000141756	3.15749e-116	2.47768e-111	0.522213	0.611	0.376	0.235	0.767758	0.312455
Myo	'PPP1R14B	PPP1R14B	ENSG00000173457	2.34332e-66	1.83881e-61	0.27511	0.317	0.164	0.153	0.00506524	0.311572
Myo	'CILP2	CILP2	ENSG00000160161	6.18787e-104	4.85562e-99	0.342978	0.122	0.016	0.106	2.5117e-07	0.311463
Myo	'DCBLD2	DCBLD2	ENSG00000057019	4.91359e-65	3.85569e-60	0.271924	0.279	0.137	0.142	0.242963	0.310326
Myo	'BASP1	BASP1	ENSG00000176788	1.30023e-171	1.02029e-166	0.662528	0.42	0.16	0.26	0.0373167	0.309228
Myo	'BMP1	BMP1	ENSG00000168487	3.56602e-143	2.79825e-138	0.477358	0.353	0.13	0.223	0.00326926	0.308284
Myo	'RAI14	RAI14	ENSG00000039560	1.03764e-251	8.14234e-247	0.768192	0.329	0.064	0.265	0.000120499	0.306355
Myo	'SH3PXD2A	SH3PXD2A	ENSG00000107957	2.80529e-94	2.20131e-89	0.433975	0.469	0.261	0.208	1	0.30502
Myo	'GTF3C6	GTF3C6	ENSG00000155115	7.16375e-78	5.6214e-73	0.291711	0.394	0.216	0.178	2.88535e-05	0.304212
Myo	'ARF4	ARF4	ENSG00000168374	8.56881e-39	6.72395e-34	0.330223	0.734	0.622	0.112	0.145921	0.303679
Myo	'FARP1	FARP1	ENSG00000152767	2.52592e-176	1.98209e-171	0.433498	0.275	0.063	0.212	0.000259532	0.30328
Myo	'RPL12	RPL12	ENSG00000197958	2.17627e-29	1.70772e-24	0.335011	0.908	0.906	0.002	1	0.301365
Myo	'CD276	CD276	ENSG00000103855	2.15986e-115	1.69484e-110	0.384816	0.328	0.131	0.197	5.05427e-05	0.299591
Myo	'AP2M1	AP2M1	ENSG00000161203	1.01706e-63	7.98086e-59	0.338557	0.659	0.484	0.175	0.986717	0.298768
Myo	'LAYN	LAYN	ENSG00000204381	3.84241e-93	3.01514e-88	0.29163	0.189	0.055	0.134	0.00174003	0.298503
Myo	'LMOD1	LMOD1	ENSG00000163431	8.54288e-61	6.7036e-56	0.438923	0.204	0.088	0.116	1	0.298317
Myo	'PSMB9	PSMB9	ENSG00000240065	1.74634e-93	1.37035e-88	0.502975	0.394	0.209	0.185	1	0.298305
Myo	'SSR3	SSR3	ENSG00000114850	1.96463e-73	1.54164e-68	0.342553	0.645	0.456	0.189	0.157192	0.294454
Myo	'RNF7	RNF7	ENSG00000114125	3.86893e-61	3.03595e-56	0.272289	0.502	0.334	0.168	1	0.294086
Myo	'MRPL51	MRPL51	ENSG00000111639	1.00222e-67	7.8644e-63	0.285874	0.58	0.4	0.18	1	0.293052
Myo	'BPGM	BPGM	ENSG00000172331	4.91057e-86	3.85333e-81	0.439762	0.186	0.064	0.122	0.0993369	0.292482
Myo	'COMP	COMP	ENSG00000105664	7.46027e-83	5.85408e-78	0.866209	0.153	0.039	0.114	1	0.29228
Myo	'GLIPR1	GLIPR1	ENSG00000139278	1.74333e-77	1.36799e-72	0.354197	0.332	0.165	0.167	0.117478	0.291789
Myo	'LOXL1	LOXL1	ENSG00000129038	9.22831e-51	7.24146e-46	0.302556	0.513	0.356	0.157	1	0.29168
Myo	'SELENOM	SELENOM	ENSG00000198832	6.57869e-12	5.1623e-07	0.266473	0.178	0.154	0.024	1	0.291113
Myo	'PSMB8	PSMB8	ENSG00000204264	1.89147e-78	1.48423e-73	0.404802	0.421	0.239	0.182	1	0.29073
Myo	'ADAMTS2	ADAMTS2	ENSG00000087116	3.22848e-53	2.53339e-48	0.351916	0.321	0.18	0.141	1	0.290304
Myo	'IKBIP	IKBIP	ENSG00000166130	5.1622e-129	4.05078e-124	0.394251	0.373	0.155	0.218	0.00736751	0.288282
Myo	'GGT5	GGT5	ENSG00000099998	4.00189e-123	3.14028e-118	0.664565	0.419	0.197	0.222	1	0.287497
Myo	'FHL2	FHL2	ENSG00000115641	2.11034e-176	1.65599e-171	0.531403	0.431	0.169	0.262	1	0.28688
Myo	'TWIST1	TWIST1	ENSG00000122691	3.53576e-240	2.77451e-235	0.694708	0.242	0.027	0.215	3.60254e-06	0.286497
Myo	'RPL37	RPL37	ENSG00000145592	4.05e-33	3.17803e-28	0.314151	0.948	0.889	0.059	1	0.284162
Myo	'IL7R	IL7R	ENSG00000168685	7.09261e-107	5.56557e-102	0.569236	0.136	0.021	0.115	0.0147323	0.283713
Myo	'CALR	CALR	ENSG00000179218	5.09192e-67	3.99563e-62	0.381471	0.816	0.673	0.143	1	0.28279
Myo	'BCAT1	BCAT1	ENSG00000060982	3.83168e-130	3.00672e-125	0.366182	0.19	0.039	0.151	0.00062344	0.282243
Myo	'CLIC1	CLIC1	ENSG00000213719	1.28858e-43	1.01115e-38	0.270926	0.683	0.543	0.14	1	0.281697
Myo	'UGCG	UGCG	ENSG00000148154	2.62467e-60	2.05958e-55	0.370985	0.421	0.257	0.164	1	0.280771
Myo	'ITGAV	ITGAV	ENSG00000138448	5.9164e-107	4.6426e-102	0.457802	0.454	0.237	0.217	0.0528673	0.280422
Myo	'CLEC11A	CLEC11A	ENSG00000105472	9.70169e-152	7.61292e-147	0.652279	0.621	0.363	0.258	1	0.277985
Myo	'EGR2	EGR2	ENSG00000122877	1.32482e-73	1.03959e-68	0.312258	0.207	0.077	0.13	0.000204379	0.277881
Myo	'NME2	NME2	ENSG00000243678	2.90539e-83	2.27986e-78	0.435031	0.23	0.087	0.143	1	0.277846
Myo	'PSMD8	PSMD8	ENSG00000099341	5.65122e-70	4.43451e-65	0.280678	0.598	0.413	0.185	1	0.27776
Myo	'GNAS	GNAS	ENSG00000087460	2.68392e-60	2.10607e-55	0.384435	0.767	0.613	0.154	1	0.277412
Myo	'NOP10	NOP10	ENSG00000182117	2.82185e-68	2.2143e-63	0.25135	0.541	0.361	0.18	1	0.276921
Myo	'RPS6	RPS6	ENSG00000137154	1.99614e-90	1.56637e-85	0.474239	0.975	0.942	0.033	1	0.276616
Myo	'TGFB1	TGFB1	ENSG00000105329	4.65292e-105	3.65114e-100	0.332005	0.281	0.106	0.175	1	0.275383
Myo	'RPL27A	RPL27A	ENSG00000166441	2.55039e-41	2.00129e-36	0.302962	0.975	0.928	0.047	1	0.275271
Myo	'PLIN3	PLIN3	ENSG00000105355	2.19928e-113	1.72578e-108	0.459816	0.413	0.197	0.216	0.00276554	0.275152
Myo	'INAFM1	INAFM1	ENSG00000257704	4.18868e-84	3.28685e-79	0.35128	0.4	0.214	0.186	1	0.275016
Myo	'MYL12A	MYL12A	ENSG00000101608	1.56973e-47	1.23177e-42	0.372154	0.806	0.714	0.092	1	0.274763
Myo	'EGR3	EGR3	ENSG00000179388	1.61848e-45	1.27002e-40	0.290841	0.24	0.125	0.115	1	0.273333
Myo	'C4orf3	C4orf3	ENSG00000164096	3.59948e-68	2.82451e-63	0.367172	0.718	0.547	0.171	1	0.273102
Myo	'FLNA	FLNA	ENSG00000196924	4.23535e-71	3.32348e-66	0.445599	0.69	0.516	0.174	1	0.272446
Myo	'TMEM208	TMEM208	ENSG00000168701	2.65745e-111	2.0853e-106	0.40772	0.448	0.228	0.22	0.0342432	0.272393
Myo	'LRRC32	LRRC32	ENSG00000137507	5.07501e-109	3.98236e-104	0.28999	0.161	0.032	0.129	2.81507e-06	0.27163
Myo	'RAMP1	RAMP1	ENSG00000132329	2.0041e-98	1.57261e-93	0.428739	0.312	0.138	0.174	1	0.271587
Myo	'PDLIM5	PDLIM5	ENSG00000163110	4.95307e-80	3.88668e-75	0.372571	0.431	0.243	0.188	0.728794	0.271561
Myo	'RPL4	RPL4	ENSG00000174444	3.76249e-73	2.95243e-68	0.341412	0.919	0.806	0.113	1	0.271464
Myo	'MARVELD1	MARVELD1	ENSG00000155254	2.96502e-76	2.32665e-71	0.317301	0.323	0.159	0.164	1	0.271179
Myo	'OST4	OST4	ENSG00000228474	1.85669e-54	1.45695e-49	0.359632	0.786	0.652	0.134	1	0.270407
Myo	'SHC1	SHC1	ENSG00000160691	6.21165e-101	4.87428e-96	0.384795	0.384	0.185	0.199	0.00564167	0.269504
Myo	'TSPAN5	TSPAN5	ENSG00000168785	3.72604e-168	2.92382e-163	0.381447	0.201	0.03	0.171	2.49941e-08	0.269154
Myo	'RPL18A	RPL18A	ENSG00000105640	1.17187e-21	9.19564e-17	0.25089	0.902	0.913	-0.011	1	0.268752
Myo	'CAPZB	CAPZB	ENSG00000077549	8.27712e-111	6.49506e-106	0.53322	0.796	0.623	0.173	0.705836	0.267031
Myo	'PPP1CC	PPP1CC	ENSG00000186298	1.72276e-62	1.35185e-57	0.33821	0.486	0.317	0.169	1	0.264566
Myo	'PCOLCE	PCOLCE	ENSG00000106333	2.34979e-74	1.84388e-69	0.504501	0.844	0.734	0.11	1	0.264342
Myo	'GPX7	GPX7	ENSG00000116157	1.59614e-135	1.25249e-130	0.349163	0.311	0.109	0.202	4.03824e-05	0.26329
Myo	'ITPRIPL2	ITPRIPL2	ENSG00000205730	8.90003e-79	6.98385e-74	0.310918	0.372	0.196	0.176	1	0.263091
Myo	'SULF2	SULF2	ENSG00000196562	4.91097e-179	3.85364e-174	0.603522	0.343	0.104	0.239	3.18971e-05	0.262128
Myo	'APOE	APOE	ENSG00000130203	4.63935e-73	3.6405e-68	0.51312	0.494	0.307	0.187	1	0.261834
Myo	'RPL13	RPL13	ENSG00000167526	1.79375e-67	1.40755e-62	0.404402	0.987	0.959	0.028	1	0.261525
Myo	'PLEKHO1	PLEKHO1	ENSG00000023902	1.16623e-156	9.1514e-152	0.387074	0.276	0.074	0.202	3.65714e-05	0.261114
Myo	'SEC61B	SEC61B	ENSG00000106803	3.50815e-41	2.75284e-36	0.259469	0.738	0.606	0.132	1	0.260146
Myo	'P4HA3	P4HA3	ENSG00000149380	4.89758e-156	3.84313e-151	0.33897	0.176	0.023	0.153	0.000166798	0.260117
Myo	'PSMA7	PSMA7	ENSG00000101182	2.2718e-63	1.78269e-58	0.338492	0.767	0.616	0.151	0.337335	0.259148
Myo	'PTP4A2	PTP4A2	ENSG00000184007	3.11855e-60	2.44712e-55	0.298638	0.529	0.357	0.172	1	0.258681
Myo	'PSMB3	PSMB3	ENSG00000277791	3.02838e-68	2.37637e-63	0.366002	0.573	0.39	0.183	1	0.258627
Myo	'EIF4E2	EIF4E2	ENSG00000135930	4.10091e-107	3.21799e-102	0.329183	0.373	0.173	0.2	0.0101808	0.258442
Myo	'CHST11	CHST11	ENSG00000171310	6.12678e-149	4.80768e-144	0.39792	0.204	0.037	0.167	0.0275239	0.257706
Myo	'GNB1	GNB1	ENSG00000078369	5.44022e-73	4.26894e-68	0.310232	0.459	0.276	0.183	1	0.257268
Myo	'TDO2	TDO2	ENSG00000151790	3.42294e-142	2.68598e-137	0.689312	0.199	0.037	0.162	0.00182941	0.257214
Myo	'CDC42	CDC42	ENSG00000070831	9.89279e-36	7.76287e-31	0.257377	0.639	0.51	0.129	1	0.254282
Myo	'VKORC1	VKORC1	ENSG00000167397	4.41077e-58	3.46113e-53	0.365102	0.669	0.508	0.161	1	0.253407
Myo	'CTSZ	CTSZ	ENSG00000101160	1.86887e-87	1.4665e-82	0.468996	0.501	0.298	0.203	1	0.251754
Myo	'NDUFS5	NDUFS5	ENSG00000168653	4.48336e-62	3.51809e-57	0.323381	0.766	0.605	0.161	1	0.251552
Myo	'SPATS2	SPATS2	ENSG00000123352	7.66117e-94	6.01172e-89	0.272344	0.265	0.103	0.162	0.993809	0.251425
Myo	'HLA-C	HLA-C	ENSG00000204525	1.67577e-39	1.31498e-34	0.310215	0.848	0.869	-0.021	1	0.251032
Myo	'HSPA8	HSPA8	ENSG00000109971	6.68751e-42	5.24769e-37	0.349639	0.815	0.704	0.111	1	0.250364
Myo	'CCT6A	CCT6A	ENSG00000146731	2.63738e-75	2.06955e-70	0.277723	0.446	0.267	0.179	0.242931	0.250154
Myo	'NDUFA4	NDUFA4	ENSG00000189043	3.34348e-37	2.62363e-32	0.313187	0.836	0.754	0.082	1	0.250036
Myo	'ADAR	ADAR	ENSG00000160710	3.30553e-77	2.59385e-72	0.287559	0.372	0.199	0.173	1	0.249908
Myo	'OLFML2B	OLFML2B	ENSG00000162745	5.47044e-41	4.29266e-36	0.336545	0.342	0.218	0.124	1	0.249049
Myo	'IFITM3	IFITM3	ENSG00000142089	1.1525e-98	9.04368e-94	0.509992	0.949	0.913	0.036	1	0.248639
Myo	'POMP	POMP	ENSG00000132963	4.45854e-57	3.49862e-52	0.296486	0.649	0.482	0.167	1	0.248365
Myo	'TNFSF10	TNFSF10	ENSG00000121858	1.26659e-73	9.93891e-69	0.460656	0.33	0.17	0.16	1	0.248244
Myo	'CDK2AP1	CDK2AP1	ENSG00000111328	1.59593e-70	1.25233e-65	0.465729	0.228	0.101	0.127	1	0.24755
Myo	'KRT18	KRT18	ENSG00000111057	1.22847e-57	9.63981e-53	0.365288	0.116	0.031	0.085	1	0.246876
Myo	'UQCRQ	UQCRQ	ENSG00000164405	2.19838e-67	1.72507e-62	0.3951	0.691	0.521	0.17	1	0.246715
Myo	'SVIL	SVIL	ENSG00000197321	2.67012e-67	2.09524e-62	0.341476	0.453	0.28	0.173	0.0502599	0.246203
Myo	'JTB	JTB	ENSG00000143543	1.13375e-61	8.89653e-57	0.365534	0.643	0.476	0.167	1	0.246196
Myo	'SUGCT	SUGCT	ENSG00000175600	2.8225e-122	2.21482e-117	0.319426	0.148	0.022	0.126	0.000204795	0.2447
Myo	'CTNNB1	CTNNB1	ENSG00000168036	5.9843e-63	4.69588e-58	0.287794	0.536	0.367	0.169	1	0.244026
Myo	'ABRACL	ABRACL	ENSG00000146386	1.7327e-141	1.35965e-136	0.290878	0.248	0.068	0.18	0.497855	0.243402
Myo	'PRDM1	PRDM1	ENSG00000057657	5.63644e-149	4.42292e-144	0.453851	0.182	0.028	0.154	0.00620197	0.243161
Myo	'NRBP1	NRBP1	ENSG00000115216	8.8106e-78	6.91368e-73	0.261308	0.423	0.245	0.178	1	0.241771
Myo	'HSP90AB1	HSP90AB1	ENSG00000096384	1.32909e-43	1.04293e-38	0.32657	0.894	0.796	0.098	1	0.240343
Myo	'PHLDA2	PHLDA2	ENSG00000181649	2.6987e-113	2.11767e-108	0.423839	0.262	0.087	0.175	0.00116714	0.239933
Myo	'EMILIN1	EMILIN1	ENSG00000138080	3.77042e-87	2.95865e-82	0.323166	0.707	0.509	0.198	1	0.239922
Myo	'RPL18	RPL18	ENSG00000063177	1.5095e-53	1.18451e-48	0.345532	0.946	0.883	0.063	1	0.239499
Myo	'TAP1	TAP1	ENSG00000168394	3.78259e-75	2.9682e-70	0.266035	0.29	0.14	0.15	1	0.238749
Myo	'STAT1	STAT1	ENSG00000115415	1.45e-109	1.13782e-104	0.516154	0.393	0.185	0.208	1	0.238196
Myo	'MYLK	MYLK	ENSG00000065534	1.56429e-103	1.2275e-98	0.613595	0.606	0.385	0.221	1	0.237917
Myo	'SEC13	SEC13	ENSG00000157020	3.78237e-78	2.96802e-73	0.28127	0.466	0.281	0.185	1	0.237859
Myo	'LSM7	LSM7	ENSG00000130332	4.62488e-63	3.62914e-58	0.25527	0.503	0.331	0.172	1	0.237579
Myo	'RUNX2	RUNX2	ENSG00000124813	1.09916e-236	8.62513e-232	0.438845	0.197	0.011	0.186	1.08682e-07	0.237577
Myo	'GEM	GEM	ENSG00000164949	6.76634e-49	5.30955e-44	0.371741	0.57	0.417	0.153	1	0.236493
Myo	'TAPBP	TAPBP	ENSG00000231925	1.33e-70	1.04365e-65	0.3447	0.53	0.345	0.185	1	0.236224
Myo	'FADS1	FADS1	ENSG00000149485	1.82903e-64	1.43524e-59	0.326489	0.224	0.095	0.129	0.0631965	0.235479
Myo	'RPL8	RPL8	ENSG00000161016	1.08942e-48	8.54868e-44	0.311815	0.95	0.902	0.048	1	0.234859
Myo	'RPS11	RPS11	ENSG00000142534	1.78445e-72	1.40026e-67	0.314028	0.963	0.901	0.062	1	0.234415
Myo	'CHCHD10	CHCHD10	ENSG00000250479	8.46814e-116	6.64495e-111	0.34287	0.298	0.117	0.181	0.168022	0.234032
Myo	'EVA1A	EVA1A	ENSG00000115363	4.38321e-158	3.43951e-153	0.285296	0.136	0.008	0.128	5.7426e-14	0.233464
Myo	'ID1	ID1	ENSG00000125968	7.13088e-33	5.5956e-28	0.338934	0.332	0.226	0.106	1	0.233328
Myo	'DAP	DAP	ENSG00000112977	1.39335e-64	1.09336e-59	0.292206	0.389	0.226	0.163	1	0.232775
Myo	'SEZ6L2	SEZ6L2	ENSG00000174938	1.35216e-231	1.06104e-226	0.361468	0.178	0.007	0.171	1.64852e-12	0.232277
Myo	'TMEM54	TMEM54	ENSG00000121900	1.64586e-84	1.2915e-79	0.28478	0.215	0.075	0.14	0.000362517	0.231765
Myo	'YBX1	YBX1	ENSG00000065978	8.61397e-34	6.75938e-29	0.253201	0.843	0.743	0.1	1	0.230993
Myo	'RPS4X	RPS4X	ENSG00000198034	1.53362e-42	1.20343e-37	0.308586	0.958	0.9	0.058	1	0.230577
Myo	'EPS8	EPS8	ENSG00000151491	1.90958e-91	1.49845e-86	0.364179	0.245	0.091	0.154	0.0200488	0.230439
Myo	'ENTPD1	ENTPD1	ENSG00000138185	9.23576e-126	7.2473e-121	0.380112	0.229	0.061	0.168	0.000193424	0.229589
Myo	'DBI	DBI	ENSG00000155368	8.85158e-49	6.94583e-44	0.256055	0.584	0.436	0.148	1	0.22892
Myo	'HSPB1	HSPB1	ENSG00000106211	9.00487e-51	7.06613e-46	0.435207	0.891	0.829	0.062	1	0.227955
Myo	'SEC24D	SEC24D	ENSG00000150961	1.97592e-73	1.55051e-68	0.260185	0.328	0.168	0.16	1	0.226615
Myo	'HIF1A	HIF1A	ENSG00000100644	9.07629e-102	7.12217e-97	0.528649	0.463	0.25	0.213	1	0.226467
Myo	'B2M	B2M	ENSG00000166710	1.35441e-115	1.06281e-110	0.556226	0.994	0.993	0.001	1	0.225267
Myo	'COX5A	COX5A	ENSG00000178741	3.32895e-85	2.61222e-80	0.295095	0.497	0.299	0.198	1	0.223385
Myo	'NNMT	NNMT	ENSG00000166741	2.29381e-91	1.79995e-86	0.277866	0.85	0.687	0.163	1	0.220268
Myo	'RPL19	RPL19	ENSG00000108298	1.41167e-59	1.10774e-54	0.311159	0.973	0.923	0.05	1	0.217836
Myo	'TPT1	TPT1	ENSG00000133112	4.83178e-84	3.7915e-79	0.399055	0.988	0.961	0.027	1	0.2174
Myo	'STMN1	STMN1	ENSG00000117632	9.13775e-47	7.17039e-42	0.261654	0.258	0.144	0.114	1	0.216865
Myo	'SPECC1	SPECC1	ENSG00000128487	1.98633e-89	1.55868e-84	0.254833	0.138	0.028	0.11	0.000960256	0.216251
Myo	'SLC39A14	SLC39A14	ENSG00000104635	8.69885e-82	6.82599e-77	0.293999	0.248	0.102	0.146	1	0.215138
Myo	'HSP90AA1	HSP90AA1	ENSG00000080824	8.59576e-59	6.74509e-54	0.432013	0.915	0.819	0.096	1	0.21509
Myo	'TXNDC17	TXNDC17	ENSG00000129235	2.04347e-101	1.60351e-96	0.322488	0.386	0.188	0.198	0.353535	0.214779
Myo	'C19orf53	C19orf53	ENSG00000104979	6.51892e-81	5.1154e-76	0.371955	0.657	0.459	0.198	1	0.214394
Myo	'HMGB1	HMGB1	ENSG00000189403	1.80984e-32	1.42018e-27	0.256109	0.856	0.777	0.079	1	0.213025
Myo	'LEF1	LEF1	ENSG00000138795	3.48018e-160	2.7309e-155	0.276018	0.136	0.008	0.128	1.27068e-13	0.2123
Myo	'RPL5	RPL5	ENSG00000122406	6.18519e-63	4.85352e-58	0.258811	0.956	0.899	0.057	1	0.210483
Myo	'SNF8	SNF8	ENSG00000159210	2.06336e-78	1.61912e-73	0.298573	0.405	0.225	0.18	0.517674	0.21024
Myo	'RPL7A	RPL7A	ENSG00000148303	3.46645e-58	2.72012e-53	0.337368	0.932	0.842	0.09	1	0.210162
Myo	'GUK1	GUK1	ENSG00000143774	1.09799e-99	8.61595e-95	0.466571	0.76	0.571	0.189	1	0.209804
Myo	'ANKRD28	ANKRD28	ENSG00000206560	2.53548e-67	1.98959e-62	0.366447	0.203	0.08	0.123	1	0.208656
Myo	'RPL37A	RPL37A	ENSG00000197756	2.13675e-40	1.67671e-35	0.315791	0.974	0.922	0.052	1	0.208107
Myo	'COL7A1	COL7A1	ENSG00000114270	8.0333e-82	6.30373e-77	0.25601	0.104	0.016	0.088	8.47348e-07	0.207416
Myo	'PTP4A1	PTP4A1	ENSG00000112245	1.22123e-70	9.58296e-66	0.252304	0.305	0.157	0.148	0.547433	0.206437
Myo	'SERINC2	SERINC2	ENSG00000168528	7.30235e-175	5.73015e-170	0.265788	0.142	0.007	0.135	0.000103196	0.205001
Myo	'SH3GLB1	SH3GLB1	ENSG00000097033	3.12566e-74	2.45271e-69	0.313593	0.521	0.332	0.189	1	0.204931
Myo	'RPL10A	RPL10A	ENSG00000198755	2.7754e-31	2.17786e-26	0.277997	0.952	0.899	0.053	1	0.204758
Myo	'FAM114A1	FAM114A1	ENSG00000197712	4.27883e-59	3.3576e-54	0.268783	0.52	0.352	0.168	1	0.203361
Myo	'PYCR1	PYCR1	ENSG00000183010	1.7347e-128	1.36122e-123	0.412816	0.292	0.099	0.193	0.107895	0.202825
Myo	'PARVA	PARVA	ENSG00000197702	1.09101e-84	8.56115e-80	0.317188	0.438	0.247	0.191	1	0.202765
Myo	'FRMD6	FRMD6	ENSG00000139926	2.0344e-88	1.59639e-83	0.403028	0.359	0.177	0.182	1	0.202654
Myo	'RHOBTB3	RHOBTB3	ENSG00000164292	9.93906e-71	7.79918e-66	0.343254	0.5	0.316	0.184	1	0.201695
Myo	'ENC1	ENC1	ENSG00000171617	1.00606e-131	7.89459e-127	0.512151	0.296	0.098	0.198	0.00501522	0.200703
Myo	'ITGBL1	ITGBL1	ENSG00000198542	3.40674e-30	2.67327e-25	0.378913	0.412	0.297	0.115	1	0.200274
Myo	'PTK7	PTK7	ENSG00000112655	9.00537e-140	7.06651e-135	0.477595	0.39	0.16	0.23	1	0.19942
Myo	'HSPA1B	HSPA1B	ENSG00000204388	1.51412e-113	1.18813e-108	1.04863	0.577	0.417	0.16	1	0.199231
Myo	'PLN	PLN	ENSG00000198523	3.25003e-103	2.55029e-98	0.310683	0.1	0.008	0.092	2.08257e-08	0.198995
Myo	'FAM20A	FAM20A	ENSG00000108950	4.866e-117	3.81835e-112	0.354736	0.235	0.069	0.166	0.312365	0.198885
Myo	'FKBP11	FKBP11	ENSG00000134285	8.7597e-76	6.87374e-71	0.348011	0.398	0.22	0.178	1	0.198293
Myo	'CBX3	CBX3	ENSG00000122565	7.36483e-127	5.77919e-122	0.463368	0.504	0.262	0.242	1	0.197731
Myo	'IFI44L	IFI44L	ENSG00000137959	2.67202e-72	2.09673e-67	0.339545	0.164	0.054	0.11	0.48217	0.197171
Myo	'SH3PXD2B	SH3PXD2B	ENSG00000174705	2.75887e-74	2.16488e-69	0.268531	0.289	0.136	0.153	1	0.196505
Myo	'C9orf16	C9orf16	ENSG00000171159	6.5285e-129	5.12292e-124	0.450165	0.528	0.282	0.246	1	0.195842
Myo	'TNS3	TNS3	ENSG00000136205	2.72201e-84	2.13596e-79	0.310639	0.249	0.099	0.15	1	0.194673
Myo	'UBB	UBB	ENSG00000170315	2.60185e-55	2.04167e-50	0.287958	0.939	0.887	0.052	1	0.194519
Myo	'CREB3L1	CREB3L1	ENSG00000157613	1.84244e-108	1.44577e-103	0.368731	0.277	0.101	0.176	0.00551917	0.193849
Myo	'FOXP1	FOXP1	ENSG00000114861	1.54929e-35	1.21573e-30	0.320206	0.589	0.458	0.131	1	0.192341
Myo	'TENM4	TENM4	ENSG00000149256	1.34324e-104	1.05404e-99	0.27154	0.127	0.018	0.109	1.25472e-07	0.191415
Myo	'MRVI1	MRVI1	ENSG00000072952	6.82525e-117	5.35577e-112	0.369504	0.178	0.037	0.141	0.011231	0.190742
Myo	'HSPH1	HSPH1	ENSG00000120694	4.79247e-92	3.76065e-87	0.788852	0.457	0.274	0.183	1	0.189924
Myo	'ARPC4	ARPC4	ENSG00000241553	3.28289e-69	2.57608e-64	0.268203	0.491	0.312	0.179	1	0.188082
Myo	'PTBP3	PTBP3	ENSG00000119314	1.0081e-97	7.9106e-93	0.26799	0.234	0.082	0.152	0.0620511	0.187805
Myo	'BCAR1	BCAR1	ENSG00000050820	6.45489e-108	5.06515e-103	0.322287	0.25	0.084	0.166	0.000267307	0.18381
Myo	'PRDX4	PRDX4	ENSG00000123131	9.24447e-76	7.25413e-71	0.350056	0.592	0.398	0.194	1	0.183064
Myo	'PABPC1	PABPC1	ENSG00000070756	1.59535e-76	1.25187e-71	0.463294	0.862	0.721	0.141	1	0.182596
Myo	'CISD1	CISD1	ENSG00000122873	2.62538e-123	2.06014e-118	0.420983	0.432	0.204	0.228	0.337132	0.181962
Myo	'ENAH	ENAH	ENSG00000154380	1.67981e-48	1.31815e-43	0.321048	0.547	0.392	0.155	1	0.181356
Myo	'FLOT1	FLOT1	ENSG00000137312	3.12271e-54	2.45039e-49	0.255893	0.445	0.294	0.151	1	0.179981
Myo	'GSTO1	GSTO1	ENSG00000148834	4.35427e-52	3.41679e-47	0.255552	0.587	0.427	0.16	1	0.179761
Myo	'MAP1B	MAP1B	ENSG00000131711	2.32999e-58	1.82834e-53	0.372986	0.366	0.213	0.153	1	0.179553
Myo	'PERP	PERP	ENSG00000112378	7.37276e-94	5.78541e-89	0.411668	0.243	0.09	0.153	1	0.17943
Myo	'ADAM19	ADAM19	ENSG00000135074	1.13227e-92	8.88493e-88	0.288378	0.172	0.045	0.127	1	0.178891
Myo	'PTS	PTS	ENSG00000150787	1.23543e-72	9.69442e-68	0.264794	0.321	0.162	0.159	1	0.178362
Myo	'ARCN1	ARCN1	ENSG00000095139	2.72546e-71	2.13867e-66	0.253856	0.318	0.163	0.155	1	0.178296
Myo	'IFIT3	IFIT3	ENSG00000119917	1.45135e-41	1.13888e-36	0.38586	0.186	0.106	0.08	1	0.177001
Myo	'RPS5	RPS5	ENSG00000083845	7.9708e-37	6.25469e-32	0.259185	0.928	0.861	0.067	1	0.175477
Myo	'TAX1BP3	TAX1BP3	ENSG00000213977	4.93901e-85	3.87564e-80	0.349876	0.494	0.294	0.2	1	0.175094
Myo	'MMD	MMD	ENSG00000108960	1.23301e-87	9.6754e-83	0.344239	0.228	0.082	0.146	1	0.174272
Myo	'GPC1	GPC1	ENSG00000063660	4.53385e-116	3.55771e-111	0.383291	0.258	0.084	0.174	0.00143189	0.173759
Myo	'PSMD7	PSMD7	ENSG00000103035	1.20105e-73	9.42465e-69	0.309755	0.458	0.276	0.182	1	0.173379
Myo	'ETS1	ETS1	ENSG00000134954	6.72384e-62	5.2762e-57	0.281733	0.222	0.098	0.124	1	0.17337
Myo	'WIPF1	WIPF1	ENSG00000115935	1.39787e-96	1.09691e-91	0.331869	0.255	0.094	0.161	0.614881	0.172901
Myo	'C11orf96	C11orf96	ENSG00000187479	4.5844e-13	3.59738e-08	0.260725	0.563	0.485	0.078	1	0.171826
Myo	'CTDNEP1	CTDNEP1	ENSG00000175826	5.32114e-68	4.1755e-63	0.267848	0.346	0.187	0.159	1	0.171787
Myo	'RRBP1	RRBP1	ENSG00000125844	1.62917e-72	1.27841e-67	0.434285	0.682	0.504	0.178	1	0.169875
Myo	'DYRK2	DYRK2	ENSG00000127334	1.31413e-83	1.0312e-78	0.302498	0.224	0.082	0.142	0.00189044	0.169349
Myo	'ZEB1	ZEB1	ENSG00000148516	2.63934e-63	2.07109e-58	0.280106	0.341	0.189	0.152	1	0.169146
Myo	'TPBG	TPBG	ENSG00000146242	3.59667e-120	2.82231e-115	0.41013	0.375	0.164	0.211	0.641975	0.168798
Myo	'SNAI2	SNAI2	ENSG00000019549	3.80844e-70	2.98848e-65	0.443778	0.348	0.186	0.162	1	0.16801
Myo	'IL1R1	IL1R1	ENSG00000115594	4.62899e-99	3.63236e-94	0.466138	0.563	0.347	0.216	1	0.167992
Myo	'SOX4	SOX4	ENSG00000124766	1.55581e-65	1.22085e-60	0.443709	0.653	0.477	0.176	1	0.167566
Myo	'ACTN4	ACTN4	ENSG00000130402	8.28034e-89	6.49758e-84	0.306084	0.423	0.233	0.19	1	0.167283
Myo	'FTH1	FTH1	ENSG00000167996	1.36532e-52	1.07137e-47	0.346492	0.987	0.985	0.002	1	0.166219
Myo	'EVI2A	EVI2A	ENSG00000126860	1.06964e-88	8.39344e-84	0.260083	0.104	0.014	0.09	0.00203666	0.166099
Myo	'FMO1	FMO1	ENSG00000010932	1.08261e-43	8.49524e-39	0.375464	0.156	0.07	0.086	1	0.166051
Myo	'COL8A2	COL8A2	ENSG00000171812	3.62684e-105	2.84598e-100	0.36724	0.176	0.042	0.134	0.239035	0.166008
Myo	'MXRA8	MXRA8	ENSG00000162576	8.18166e-75	6.42015e-70	0.497339	0.779	0.644	0.135	1	0.165464
Myo	'COL16A1	COL16A1	ENSG00000084636	1.74442e-86	1.36884e-81	0.461515	0.454	0.259	0.195	1	0.162725
Myo	'PCDH7	PCDH7	ENSG00000169851	1.38306e-114	1.08529e-109	0.375387	0.289	0.106	0.183	0.132297	0.162686
Myo	'LMO7	LMO7	ENSG00000136153	2.66708e-121	2.09285e-116	0.393784	0.232	0.064	0.168	0.0913978	0.161924
Myo	'TIMP2	TIMP2	ENSG00000035862	2.12577e-53	1.66809e-48	0.420691	0.772	0.636	0.136	1	0.160744
Myo	'GPR68	GPR68	ENSG00000119714	6.9614e-120	5.46261e-115	0.297028	0.137	0.017	0.12	0.0446668	0.160681
Myo	'SEC61A1	SEC61A1	ENSG00000058262	1.17865e-77	9.24885e-73	0.276707	0.434	0.253	0.181	1	0.159091
Myo	'TGFB3	TGFB3	ENSG00000119699	1.4175e-38	1.11231e-33	0.254154	0.344	0.221	0.123	1	0.157937
Myo	'CRABP2	CRABP2	ENSG00000143320	1.2979e-32	1.01846e-27	0.287509	0.289	0.186	0.103	1	0.157762
Myo	'DAZAP2	DAZAP2	ENSG00000183283	2.44413e-60	1.91791e-55	0.286138	0.522	0.352	0.17	1	0.157649
Myo	'PLXDC1	PLXDC1	ENSG00000161381	1.92827e-37	1.51311e-32	0.268755	0.19	0.101	0.089	1	0.157355
Myo	'HAPLN3	HAPLN3	ENSG00000140511	1.30231e-177	1.02193e-172	0.490903	0.268	0.06	0.208	0.00405782	0.156067
Myo	'PHPT1	PHPT1	ENSG00000054148	1.60868e-55	1.26233e-50	0.349633	0.673	0.514	0.159	1	0.154548
Myo	'HSPA5	HSPA5	ENSG00000044574	2.55614e-44	2.00581e-39	0.334501	0.765	0.633	0.132	1	0.154096
Myo	'ATP6V1G1	ATP6V1G1	ENSG00000136888	1.30337e-51	1.02275e-46	0.256628	0.711	0.556	0.155	1	0.153686
Myo	'FAM20C	FAM20C	ENSG00000177706	2.296e-113	1.80167e-108	0.399266	0.319	0.127	0.192	1	0.153251
Myo	'CISD2	CISD2	ENSG00000145354	2.22612e-47	1.74684e-42	0.288606	0.27	0.16	0.11	1	0.152493
Myo	'YWHAB	YWHAB	ENSG00000166913	3.98279e-52	3.1253e-47	0.25522	0.719	0.565	0.154	1	0.150745
Myo	'TES	TES	ENSG00000135269	4.1458e-91	3.25321e-86	0.279516	0.176	0.049	0.127	0.00332738	0.148346
Myo	'P4HA1	P4HA1	ENSG00000122884	6.16613e-75	4.83856e-70	0.361198	0.403	0.226	0.177	1	0.14595
Myo	'PHLDA3	PHLDA3	ENSG00000174307	9.25334e-68	7.2611e-63	0.334625	0.422	0.25	0.172	1	0.145845
Myo	'SMARCC1	SMARCC1	ENSG00000173473	1.13677e-86	8.9202e-82	0.297784	0.254	0.1	0.154	0.312622	0.145319
Myo	'CNN3	CNN3	ENSG00000117519	4.97695e-41	3.90541e-36	0.34121	0.786	0.679	0.107	1	0.143999
Myo	'DSG2	DSG2	ENSG00000046604	1.55261e-117	1.21833e-112	0.264278	0.106	0.008	0.098	2.25535e-05	0.143477
Myo	'EEF1D	EEF1D	ENSG00000104529	1.23684e-59	9.70551e-55	0.291627	0.858	0.718	0.14	1	0.142919
Myo	'ANAPC11	ANAPC11	ENSG00000141552	2.43442e-57	1.91029e-52	0.279607	0.626	0.457	0.169	1	0.141601
Myo	'VMP1	VMP1	ENSG00000062716	3.27947e-65	2.5734e-60	0.28861	0.679	0.504	0.175	1	0.141094
Myo	'COLGALT1	COLGALT1	ENSG00000130309	3.96865e-76	3.1142e-71	0.271406	0.284	0.133	0.151	1	0.140901
Myo	'GPX1	GPX1	ENSG00000233276	9.268e-61	7.2726e-56	0.461547	0.628	0.486	0.142	1	0.138761
Myo	'HCFC1R1	HCFC1R1	ENSG00000103145	7.13169e-66	5.59624e-61	0.35147	0.523	0.346	0.177	1	0.138153
Myo	'RPS8	RPS8	ENSG00000142937	2.63507e-51	2.06774e-46	0.298549	0.982	0.936	0.046	1	0.137903
Myo	'SLC25A5	SLC25A5	ENSG00000005022	3.20487e-61	2.51486e-56	0.261989	0.585	0.412	0.173	1	0.137785
Myo	'HTRA3	HTRA3	ENSG00000170801	5.72439e-31	4.49193e-26	0.475828	0.466	0.415	0.051	1	0.137104
Myo	'ANKH	ANKH	ENSG00000154122	4.24213e-85	3.3288e-80	0.381851	0.308	0.139	0.169	1	0.134617
Myo	'CHD4	CHD4	ENSG00000111642	1.77284e-76	1.39115e-71	0.324294	0.428	0.247	0.181	1	0.129283
Myo	'UQCRH	UQCRH	ENSG00000173660	4.00588e-53	3.14342e-48	0.27398	0.651	0.491	0.16	1	0.129136
Myo	'RPL23	RPL23	ENSG00000125691	5.48435e-86	4.30357e-81	0.399917	0.936	0.848	0.088	1	0.127775
Myo	'C1orf122	C1orf122	ENSG00000197982	4.81846e-71	3.78105e-66	0.268832	0.448	0.27	0.178	1	0.127673
Myo	'C4orf48	C4orf48	ENSG00000243449	2.0622e-224	1.61821e-219	0.455261	0.354	0.089	0.265	0.00927254	0.125801
Myo	'NEK6	NEK6	ENSG00000119408	5.35759e-116	4.2041e-111	0.272597	0.253	0.086	0.167	1	0.125117
Myo	'MMP2	MMP2	ENSG00000087245	5.93751e-93	4.65917e-88	0.605059	0.889	0.845	0.044	1	0.123185
Myo	'BAX	BAX	ENSG00000087088	9.71476e-99	7.62318e-94	0.34303	0.404	0.205	0.199	1	0.12237
Myo	'LTBP1	LTBP1	ENSG00000049323	4.15869e-24	3.26332e-19	0.289787	0.554	0.464	0.09	1	0.122029
Myo	'SGK1	SGK1	ENSG00000118515	5.13143e-16	4.02664e-11	0.266871	0.254	0.192	0.062	1	0.12153
Myo	'DNAJC15	DNAJC15	ENSG00000120675	8.62232e-81	6.76593e-76	0.282262	0.485	0.297	0.188	1	0.117692
Myo	'RPL36A	RPL36A	ENSG00000241343	8.57022e-78	6.72505e-73	0.402531	0.681	0.515	0.166	1	0.116232
Myo	'TMEM167A	TMEM167A	ENSG00000174695	7.0236e-75	5.51142e-70	0.310896	0.464	0.279	0.185	1	0.115541
Myo	'NUAK1	NUAK1	ENSG00000074590	9.07268e-51	7.11934e-46	0.275407	0.223	0.111	0.112	1	0.115183
Myo	'CD63	CD63	ENSG00000135404	1.75666e-54	1.37845e-49	0.29052	0.969	0.944	0.025	1	0.112957
Myo	'PLIN2	PLIN2	ENSG00000147872	1.60091e-37	1.25624e-32	0.33176	0.354	0.234	0.12	1	0.112767
Myo	'COTL1	COTL1	ENSG00000103187	4.13949e-71	3.24825e-66	0.291932	0.283	0.134	0.149	0.139636	0.111413
Myo	'DPYSL3	DPYSL3	ENSG00000113657	3.7156e-53	2.91563e-48	0.358981	0.532	0.373	0.159	1	0.111234
Myo	'MLEC	MLEC	ENSG00000110917	6.95032e-71	5.45392e-66	0.256957	0.458	0.282	0.176	1	0.109912
Myo	'WWTR1	WWTR1	ENSG00000018408	1.3802e-102	1.08304e-97	0.372006	0.396	0.193	0.203	1	0.109031
Myo	'TUSC3	TUSC3	ENSG00000104723	4.73588e-115	3.71624e-110	0.261266	0.239	0.08	0.159	0.631931	0.107218
Myo	'GBP2	GBP2	ENSG00000162645	2.06754e-51	1.6224e-46	0.331657	0.406	0.262	0.144	1	0.106019
Myo	'GALNT1	GALNT1	ENSG00000141429	2.0306e-121	1.59341e-116	0.468423	0.362	0.151	0.211	1	0.104738
Myo	'MSRB3	MSRB3	ENSG00000174099	1.85412e-63	1.45493e-58	0.345099	0.386	0.227	0.159	1	0.104223
Myo	'RPS27L	RPS27L	ENSG00000185088	4.73022e-46	3.71181e-41	0.285778	0.748	0.611	0.137	1	0.103138
Myo	'ATP2A2	ATP2A2	ENSG00000174437	5.68521e-86	4.46118e-81	0.250298	0.36	0.184	0.176	1	0.0991854
Myo	'SLC25A6	SLC25A6	ENSG00000169100	1.56856e-63	1.23085e-58	0.382568	0.797	0.651	0.146	1	0.0963322
Myo	'DNAJB1	DNAJB1	ENSG00000132002	7.37198e-18	5.78479e-13	0.265909	0.619	0.573	0.046	1	0.0914821
Myo	'EEF2	EEF2	ENSG00000167658	1.61153e-47	1.26457e-42	0.280478	0.899	0.793	0.106	1	0.0907598
Myo	'FNDC3B	FNDC3B	ENSG00000075420	1.22953e-67	9.64816e-63	0.341738	0.461	0.284	0.177	1	0.0881694
Myo	'LGALS9	LGALS9	ENSG00000168961	8.26087e-117	6.4823e-112	0.26791	0.177	0.038	0.139	0.286074	0.0810979
Myo	'PRRX1	PRRX1	ENSG00000116132	2.68195e-61	2.10453e-56	0.346344	0.622	0.449	0.173	1	0.0805468
Myo	'RIN2	RIN2	ENSG00000132669	7.05192e-45	5.53364e-40	0.416217	0.362	0.232	0.13	1	0.0772466
Myo	'REEP3	REEP3	ENSG00000165476	1.99604e-107	1.56629e-102	0.358687	0.368	0.168	0.2	1	0.076833
Myo	'SERPINE2	SERPINE2	ENSG00000135919	3.67423e-134	2.88317e-129	0.878121	0.351	0.136	0.215	1	0.0765737
Myo	'SYTL2	SYTL2	ENSG00000137501	1.71442e-77	1.3453e-72	0.310903	0.223	0.086	0.137	1	0.0715187
Myo	'OSBPL8	OSBPL8	ENSG00000091039	7.94729e-67	6.23624e-62	0.297309	0.522	0.342	0.18	1	0.0709712
Myo	'ISM1	ISM1	ENSG00000101230	2.02565e-53	1.58953e-48	0.296797	0.147	0.054	0.093	1	0.0662098
Myo	'EIF3H	EIF3H	ENSG00000147677	4.06776e-66	3.19197e-61	0.261381	0.644	0.466	0.178	1	0.0648541
Myo	'PTGFRN	PTGFRN	ENSG00000134247	1.56244e-96	1.22604e-91	0.303461	0.317	0.141	0.176	1	0.0644429
Myo	'TMEM45A	TMEM45A	ENSG00000181458	4.82569e-100	3.78672e-95	0.375479	0.444	0.236	0.208	1	0.0636567
Myo	'SNRPD2	SNRPD2	ENSG00000125743	8.36597e-64	6.56478e-59	0.316135	0.715	0.55	0.165	1	0.0584077
Myo	'GOLGB1	GOLGB1	ENSG00000173230	1.01389e-53	7.95602e-49	0.291283	0.471	0.315	0.156	1	0.0569259
Myo	'TTC19	TTC19	ENSG00000011295	3.8455e-30	3.01756e-25	0.473411	0.303	0.222	0.081	1	0.0526255
Myo	'PTEN	PTEN	ENSG00000171862	2.12961e-75	1.6711e-70	0.298824	0.379	0.208	0.171	1	0.0521049
Myo	'TMED3	TMED3	ENSG00000166557	3.73453e-68	2.93049e-63	0.28033	0.473	0.297	0.176	1	0.0517877
Myo	'CDC42EP3	CDC42EP3	ENSG00000163171	2.78107e-92	2.1823e-87	0.260982	0.22	0.076	0.144	1	0.0486552
Myo	'UBE2L6	UBE2L6	ENSG00000156587	7.36682e-74	5.78075e-69	0.360844	0.445	0.263	0.182	1	0.0482188
Myo	'GGCT	GGCT	ENSG00000006625	1.90616e-109	1.49576e-104	0.346948	0.354	0.157	0.197	0.00664222	0.0480662
Myo	'STEAP1	STEAP1	ENSG00000164647	1.23441e-77	9.68645e-73	0.387587	0.469	0.28	0.189	1	0.0397683
Myo	'STK17A	STK17A	ENSG00000164543	1.35569e-92	1.06381e-87	0.266171	0.263	0.107	0.156	1	0.0383976
Myo	'LOX	LOX	ENSG00000113083	3.73746e-44	2.93278e-39	0.336444	0.386	0.253	0.133	1	0.0373799
Myo	'SEC31A	SEC31A	ENSG00000138674	4.50827e-73	3.53764e-68	0.41056	0.565	0.378	0.187	1	0.0340018
Myo	'HILPDA	HILPDA	ENSG00000135245	3.47139e-34	2.724e-29	0.321594	0.232	0.135	0.097	1	0.0209712
Myo	'ZNHIT1	ZNHIT1	ENSG00000106400	1.3062e-70	1.02498e-65	0.289023	0.55	0.364	0.186	1	0.0201403
Myo	'LAMB1	LAMB1	ENSG00000091136	1.78127e-134	1.39776e-129	0.525113	0.563	0.309	0.254	1	0.0126318
Myo	'CTSA	CTSA	ENSG00000064601	2.72484e-53	2.13818e-48	0.294197	0.53	0.37	0.16	1	0.010109
Myo	'IFI16	IFI16	ENSG00000163565	1.07849e-51	8.46294e-47	0.319093	0.634	0.476	0.158	1	0.00677604
Myo	'HSPD1	HSPD1	ENSG00000144381	7.57177e-38	5.94157e-33	0.374153	0.587	0.459	0.128	1	0.0040969
Myo	'BAG3	BAG3	ENSG00000151929	2.51817e-25	1.97601e-20	0.251843	0.358	0.294	0.064	1	0.00207303
Myo	'PARP14	PARP14	ENSG00000173193	6.29646e-89	4.94083e-84	0.380414	0.328	0.151	0.177	1	-0.00108448
Myo	'IFITM1	IFITM1	ENSG00000185885	8.09504e-73	6.35218e-68	1.01558	0.407	0.301	0.106	1	-0.0017981
Myo	'CLTC	CLTC	ENSG00000141367	2.44182e-69	1.9161e-64	0.260097	0.435	0.262	0.173	1	-0.00464455
Myo	'HSP90B1	HSP90B1	ENSG00000166598	7.22191e-40	5.66704e-35	0.293906	0.839	0.737	0.102	1	-0.0202065
Myo	'TMED9	TMED9	ENSG00000184840	4.37375e-80	3.43208e-75	0.352736	0.701	0.509	0.192	1	-0.0231794
Myo	'NID2	NID2	ENSG00000087303	6.29064e-74	4.93627e-69	0.366098	0.225	0.089	0.136	0.0439544	-0.0322264
Myo	'IGFBP4	IGFBP4	ENSG00000141753	9.84131e-111	7.72248e-106	0.718961	0.747	0.539	0.208	1	-0.0523934
Myo	'DDIT4	DDIT4	ENSG00000168209	1.22271e-68	9.59459e-64	0.787989	0.466	0.317	0.149	1	-0.0578746
Myo	'PTTG1IP	PTTG1IP	ENSG00000183255	1.86315e-120	1.46201e-115	0.601626	0.613	0.378	0.235	1	-0.072014
Myo	'SPP1	SPP1	ENSG00000118785	5.10822e-92	4.00842e-87	0.472155	0.137	0.028	0.109	1	-0.0873459
Myo	'NBL1	NBL1	ENSG00000158747	2.41583e-43	1.8957e-38	0.279703	0.736	0.597	0.139	1	-0.0961693
Myo	'CANX	CANX	ENSG00000127022	1.09752e-54	8.61228e-50	0.281955	0.623	0.458	0.165	1	-0.149704
Myo	'STAT2	STAT2	ENSG00000170581	1.37758e-59	1.08099e-54	0.369542	0.405	0.245	0.16	1	-0.15896
Myo	'IGF1	IGF1	ENSG00000017427	2.24291e-43	1.76001e-38	0.666358	0.38	0.348	0.032	1	-0.294203
Myo	'RN7SK	RN7SK	ENSG00000202198	8.04139e-20	6.31008e-15	0.381647	0.106	0.059	0.047
