# Supplementary material for: Single-cell analysis reveals prognostic fibroblast subpopulations linked to molecular and immunological subtypes of lung cancer
Source: Nat Commun. 2023 Jan 31;14:387. doi: 10.1038/s41467-023-35832-6 (PMC9889778; doi:10.1038/s41467-023-35832-6)
Supplement: Supplementary file 6 — Supplementary Data 3 [file 41467_2023_35832_MOESM6_ESM.xlsx]

## Sheet: SD3 Key
Column	Description
Cluster	Fibroblast Subpopulation tested (compared to the remainng two subpopulations)
Pathway	REACTOME pathway tested
logFC	Sample level log2 fold change in pathway expression between fibroblast subpopulation tested (defined in Cluster) and the other two subpopulations
t	Sample level moderated t-statistic in pathway expression between fibroblast subpopulation tested (defined in Cluster) and the other two subpopulations
P.Value	Sample level nominal p value differential expression analysis (Empirical Bayes Statistics for differential expression, 2-sided)
adj.P.Val	Sample level adjusted p value differential expression analysis (bonferroni)

## Sheet: SD3
Cluster	Pathway	logFC	t	P.Value	adj.P.Val
Myo	COLLAGEN FORMATION	0.3177	11.6894	1.1667e-25	1.48171e-22
Myo	COLLAGEN BIOSYNTHESIS AND MODIFYING ENZYMES	0.339686	11.2772	2.76628e-24	1.75659e-21
Myo	ASSEMBLY OF COLLAGEN FIBRILS AND OTHER MULTIMERIC STRUCTURES	0.342008	11.1354	8.15281e-24	3.45136e-21
Myo	COLLAGEN CHAIN TRIMERIZATION	0.346163	10.4341	1.58889e-21	5.04472e-19
Myo	INTEGRIN CELL SURFACE INTERACTIONS	0.263125	10.3617	2.7165e-21	6.89991e-19
Myo	SYNDECAN INTERACTIONS	0.402702	10.3008	4.26295e-21	9.02324e-19
Myo	CROSSLINKING OF COLLAGEN FIBRILS	0.410584	10.0346	3.01425e-20	5.4687e-18
Myo	COLLAGEN DEGRADATION	0.289224	9.90904	7.52734e-20	1.19497e-17
Myo	ACTIVATION OF MATRIX METALLOPROTEINASES	0.24422	9.15201	1.6766e-17	2.36587e-15
Myo	ANCHORING FIBRIL FORMATION	0.321943	8.6348	5.9638e-16	7.57403e-14
Myo	EPHB MEDIATED FORWARD SIGNALING	0.277294	8.56062	9.8652e-16	1.13898e-13
Myo	NON INTEGRIN MEMBRANE ECM INTERACTIONS	0.230162	8.51867	1.31006e-15	1.38648e-13
Myo	SIGNALING BY PDGF	0.251753	8.25234	7.79063e-15	7.61084e-13
Myo	SMOOTH MUSCLE CONTRACTION	0.237181	8.17062	1.33782e-14	1.2136e-12
Myo	GAP JUNCTION TRAFFICKING AND REGULATION	0.188148	8.13817	1.65693e-14	1.40287e-12
Myo	EXTRACELLULAR MATRIX ORGANIZATION	0.155697	8.10992	1.9952e-14	1.58369e-12
Myo	TRANSPORT OF CONNEXONS TO THE PLASMA MEMBRANE	0.283779	8.04771	2.99999e-14	2.21212e-12
Myo	DEGRADATION OF THE EXTRACELLULAR MATRIX	0.175034	8.04096	3.13529e-14	2.21212e-12
Myo	ETHANOL OXIDATION	-0.333151	-8.03035	3.36048e-14	2.24621e-12
Myo	ALTERNATIVE COMPLEMENT ACTIVATION	-0.150694	-8.01532	3.70704e-14	2.35397e-12
Myo	PEPTIDE HORMONE BIOSYNTHESIS	0.236089	7.95055	5.65171e-14	3.41794e-12
Myo	ECM PROTEOGLYCANS	0.205181	7.77491	1.75591e-13	1.01364e-11
Myo	MET PROMOTES CELL MOTILITY	0.245868	7.74769	2.09028e-13	1.1542e-11
Myo	A TETRASACCHARIDE LINKER SEQUENCE IS REQUIRED FOR GAG SYNTHESIS	0.25089	7.65837	3.69448e-13	1.95499e-11
Myo	MET ACTIVATES PTK2 SIGNALING	0.256687	7.54698	7.47433e-13	3.79696e-11
Myo	SIGNALING BY MET	0.186733	7.5343	8.0951e-13	3.86994e-11
Myo	PLATELET AGGREGATION PLUG FORMATION	0.205972	7.53172	8.22744e-13	3.86994e-11
Myo	EPH EPHRIN SIGNALING	0.202803	7.47729	1.15777e-12	5.25131e-11
Myo	CELL EXTRACELLULAR MATRIX INTERACTIONS	0.299352	7.37352	2.21132e-12	9.68406e-11
Myo	RHO GTPASES ACTIVATE FORMINS	0.178644	7.2549	4.6011e-12	1.9478e-10
Myo	DEFECTIVE B4GALT7 CAUSES EDS PROGEROID TYPE	0.233806	7.20271	6.3363e-12	2.59584e-10
Myo	COPI DEPENDENT GOLGI TO ER RETROGRADE TRAFFIC	0.18047	7.15689	8.38191e-12	3.32657e-10
Myo	NCAM1 INTERACTIONS	0.193474	6.9516	2.89442e-11	1.11391e-09
Myo	GOLGI TO ER RETROGRADE TRANSPORT	0.182498	6.92051	3.48487e-11	1.3017e-09
Myo	P38MAPK EVENTS	0.318638	6.90195	3.89224e-11	1.41233e-09
Myo	GAP JUNCTION DEGRADATION	0.290221	6.84874	5.33848e-11	1.8833e-09
Myo	RHO GTPASES ACTIVATE IQGAPS	0.211403	6.8347	5.80102e-11	1.99116e-09
Myo	SIGNALLING TO RAS	0.263015	6.76358	8.82152e-11	2.94824e-09
Myo	RECYCLING PATHWAY OF L1	0.162496	6.71723	1.15747e-10	3.74986e-09
Myo	DEFECTIVE EXT2 CAUSES EXOSTOSES 2	0.285689	6.71378	1.18106e-10	3.74986e-09
Myo	RHO GTPASE EFFECTORS	0.155961	6.68997	1.35715e-10	4.20386e-09
Myo	KINESINS	0.153955	6.59879	2.30402e-10	6.96692e-09
Myo	RHO GTPASES ACTIVATE WASPS AND WAVES	0.210094	6.58917	2.43553e-10	7.19332e-09
Myo	GAP JUNCTION ASSEMBLY	0.172873	6.56273	2.83648e-10	8.18712e-09
Myo	TRANSLOCATION OF SLC2A4 GLUT4 TO THE PLASMA MEMBRANE	0.187798	6.50833	3.87615e-10	1.09394e-08
Myo	CHONDROITIN SULFATE BIOSYNTHESIS	0.21518	6.48184	4.50983e-10	1.24511e-08
Myo	EICOSANOIDS	-0.1862	-6.41597	6.56002e-10	1.7726e-08
Myo	CONDENSATION OF PROPHASE CHROMOSOMES	0.263431	6.38142	7.97633e-10	2.1104e-08
Myo	PRE NOTCH PROCESSING IN GOLGI	0.19637	6.32485	1.09679e-09	2.84271e-08
Myo	CELL SURFACE INTERACTIONS AT THE VASCULAR WALL	0.0931134	6.23326	1.82931e-09	4.64644e-08
Myo	COMPLEMENT CASCADE	-0.0829126	-6.1994	2.2072e-09	5.49635e-08
Myo	TRANSCRIPTIONAL REGULATION BY RUNX2	0.15819	6.15631	2.80011e-09	6.83872e-08
Myo	CHONDROITIN SULFATE DERMATAN SULFATE METABOLISM	0.192149	6.14363	3.00255e-09	7.19478e-08
Myo	COPI INDEPENDENT GOLGI TO ER RETROGRADE TRAFFIC	0.190744	6.1268	3.29355e-09	7.74595e-08
Myo	HS GAG BIOSYNTHESIS	0.193001	6.1057	3.69759e-09	8.53808e-08
Myo	SEPARATION OF SISTER CHROMATIDS	0.148762	6.10113	3.79134e-09	8.59823e-08
Myo	REGULATION OF MRNA STABILITY BY PROTEINS THAT BIND AU RICH ELEMENTS	0.154937	6.02963	5.59833e-09	1.24735e-07
Myo	G ALPHA Z SIGNALLING EVENTS	0.159838	6.00035	6.5611e-09	1.43665e-07
Myo	MITOTIC METAPHASE AND ANAPHASE	0.154832	5.9773	7.43156e-09	1.57292e-07
Myo	SIGNALLING TO ERKS	0.234046	5.97692	7.44645e-09	1.57292e-07
Myo	RESOLUTION OF SISTER CHROMATID COHESION	0.155441	5.97424	7.55495e-09	1.57292e-07
Myo	RUNX2 REGULATES OSTEOBLAST DIFFERENTIATION	0.238866	5.96591	7.90197e-09	1.60104e-07
Myo	PLATELET ADHESION TO EXPOSED COLLAGEN	0.218403	5.96289	8.03182e-09	1.60104e-07
Myo	GLYCOLYSIS	0.218335	5.96205	8.06821e-09	1.60104e-07
Myo	ACTIVATION OF BH3 ONLY PROTEINS	0.193439	5.94466	8.8595e-09	1.73101e-07
Myo	ASSEMBLY AND CELL SURFACE PRESENTATION OF NMDA RECEPTORS	0.150664	5.93949	9.10896e-09	1.74817e-07
Myo	NEGATIVE REGULATORS OF DDX58 IFIH1 SIGNALING	0.218669	5.93718	9.22262e-09	1.74817e-07
Myo	SEALING OF THE NUCLEAR ENVELOPE NE BY ESCRT III	0.180431	5.91335	1.04799e-08	1.95728e-07
Myo	OVARIAN TUMOR DOMAIN PROTEASES	0.172517	5.88367	1.22811e-08	2.26044e-07
Myo	LAMININ INTERACTIONS	0.205058	5.87656	1.2756e-08	2.3143e-07
Myo	CELL CYCLE CHECKPOINTS	0.141972	5.87331	1.29789e-08	2.32158e-07
Myo	INTERLEUKIN 12 SIGNALING	0.146374	5.85715	1.41445e-08	2.49493e-07
Myo	SELECTIVE AUTOPHAGY	0.135486	5.82361	1.69007e-08	2.94027e-07
Myo	NRAGE SIGNALS DEATH THROUGH JNK	0.166902	5.79925	1.92234e-08	3.2812e-07
Myo	SYNTHESIS OF ACTIVE UBIQUITIN ROLES OF E1 AND E2 ENZYMES	0.225123	5.79574	1.95838e-08	3.2812e-07
Myo	FORMATION OF TUBULIN FOLDING INTERMEDIATES BY CCT TRIC	0.238305	5.79524	1.96355e-08	3.2812e-07
Myo	MITOTIC G2 G2 M PHASES	0.138341	5.77261	2.21225e-08	3.64877e-07
Myo	WNT5A DEPENDENT INTERNALIZATION OF FZD2 FZD5 AND ROR2	0.261832	5.76964	2.24705e-08	3.65866e-07
Myo	PCP CE PATHWAY	0.152988	5.76513	2.30099e-08	3.69905e-07
Myo	INTEGRIN SIGNALING	0.190808	5.76023	2.36101e-08	3.7481e-07
Myo	YAP1 AND WWTR1 TAZ STIMULATED GENE EXPRESSION	0.23985	5.75196	2.46589e-08	3.86628e-07
Myo	SYNTHESIS SECRETION AND INACTIVATION OF GLUCAGON LIKE PEPTIDE 1 GLP 1	0.183792	5.74577	2.54722e-08	3.94509e-07
Myo	SEMAPHORIN INTERACTIONS	0.139782	5.71668	2.96635e-08	4.50948e-07
Myo	GP1B IX V ACTIVATION SIGNALLING	0.227086	5.71563	2.98265e-08	4.50948e-07
Myo	BASIGIN INTERACTIONS	0.162382	5.70641	3.12975e-08	4.64526e-07
Myo	COOPERATION OF PREFOLDIN AND TRIC CCT IN ACTIN AND TUBULIN FOLDING	0.18811	5.70544	3.14561e-08	4.64526e-07
Myo	NEUROTRANSMITTER CLEARANCE	-0.199458	-5.69569	3.30968e-08	4.83137e-07
Myo	IRE1ALPHA ACTIVATES CHAPERONES	0.198686	5.68321	3.53191e-08	5.09719e-07
Myo	NEUROTRANSMITTER RECEPTORS AND POSTSYNAPTIC SIGNAL TRANSMISSION	0.108535	5.66834	3.81569e-08	5.44486e-07
Myo	BETA CATENIN INDEPENDENT WNT SIGNALING	0.137592	5.66305	3.92195e-08	5.53431e-07
Myo	EXTRA NUCLEAR ESTROGEN SIGNALING	0.155769	5.65629	4.06196e-08	5.66889e-07
Myo	TP53 REGULATES TRANSCRIPTION OF GENES INVOLVED IN CYTOCHROME C RELEASE	0.226818	5.63792	4.46748e-08	6.16706e-07
Myo	G2 M CHECKPOINTS	0.133817	5.63027	4.64777e-08	6.31175e-07
Myo	THE ROLE OF GTSE1 IN G2 M PROGRESSION AFTER G2 CHECKPOINT	0.150067	5.62928	4.67169e-08	6.31175e-07
Myo	MITOTIC SPINDLE CHECKPOINT	0.163065	5.60421	5.31675e-08	7.10765e-07
Myo	CARBOXYTERMINAL POST TRANSLATIONAL MODIFICATIONS OF TUBULIN	0.158507	5.59652	5.53129e-08	7.31743e-07
Myo	NEUREXINS AND NEUROLIGINS	0.149145	5.5901	5.71721e-08	7.48542e-07
Myo	APOPTOSIS	0.134408	5.58444	5.88595e-08	7.62771e-07
Myo	SHC RELATED EVENTS TRIGGERED BY IGF1R	0.229207	5.56882	6.37696e-08	8.18054e-07
Myo	FATTY ACIDS	-0.146787	-5.56391	6.53948e-08	8.30514e-07
Myo	ANTIVIRAL MECHANISM BY IFN STIMULATED GENES	0.201497	5.55516	6.83929e-08	8.5999e-07
Myo	M PHASE	0.153164	5.55011	7.01823e-08	8.73839e-07
Myo	ACTIVATION OF NMDA RECEPTORS AND POSTSYNAPTIC EVENTS	0.136547	5.54704	7.12932e-08	8.79052e-07
Myo	DISSOLUTION OF FIBRIN CLOT	0.202913	5.53709	7.5011e-08	9.16e-07
Myo	TRANSPORT OF BILE SALTS AND ORGANIC ACIDS METAL IONS AND AMINE COMPOUNDS	0.102932	5.53189	7.70289e-08	9.25773e-07
Myo	CASPASE ACTIVATION VIA DEPENDENCE RECEPTORS IN THE ABSENCE OF LIGAND	0.230171	5.53128	7.72692e-08	9.25773e-07
Myo	ORGANIC CATION TRANSPORT	0.190371	5.52163	8.11675e-08	9.63391e-07
Myo	INTRA GOLGI AND RETROGRADE GOLGI TO ER TRAFFIC	0.162209	5.49991	9.06508e-08	1.06599e-06
Myo	TNFR2 NON CANONICAL NF KB PATHWAY	0.115823	5.49472	9.30729e-08	1.08443e-06
Myo	THROMBIN SIGNALLING THROUGH PROTEINASE ACTIVATED RECEPTORS PARS	0.170866	5.4761	1.02285e-07	1.18092e-06
Myo	AGGREPHAGY	0.136295	5.468	1.06564e-07	1.21925e-06
Myo	ER TO GOLGI ANTEROGRADE TRANSPORT	0.167848	5.46302	1.09282e-07	1.23918e-06
Myo	MITOTIC PROMETAPHASE	0.144535	5.4413	1.21947e-07	1.37055e-06
Myo	NOD1 2 SIGNALING PATHWAY	0.187954	5.4312	1.28311e-07	1.42943e-06
Myo	CONSTITUTIVE SIGNALING BY OVEREXPRESSED ERBB2	0.230022	5.4194	1.36155e-07	1.50363e-06
Myo	NUCLEAR ENVELOPE NE REASSEMBLY	0.180567	5.40844	1.43863e-07	1.57505e-06
Myo	OTHER SEMAPHORIN INTERACTIONS	0.160748	5.40479	1.46521e-07	1.59044e-06
Myo	REGULATION OF INSULIN LIKE GROWTH FACTOR IGF TRANSPORT AND UPTAKE BY INSULIN LIKE GROWTH FACTOR BINDING PROTEINS IGFBPS	0.10464	5.39809	1.51524e-07	1.63081e-06
Myo	RHOBTB2 GTPASE CYCLE	0.1486	5.39479	1.54053e-07	1.6441e-06
Myo	HEPARAN SULFATE HEPARIN HS GAG METABOLISM	0.166837	5.38597	1.61007e-07	1.6871e-06
Myo	ADP SIGNALLING THROUGH P2Y PURINOCEPTOR 12	0.162956	5.38556	1.61337e-07	1.6871e-06
Myo	CLATHRIN MEDIATED ENDOCYTOSIS	0.155604	5.38466	1.62068e-07	1.6871e-06
Myo	TRANSPORT TO THE GOLGI AND SUBSEQUENT MODIFICATION	0.156561	5.38267	1.63683e-07	1.69006e-06
Myo	GLUCOSE METABOLISM	0.194564	5.38101	1.65051e-07	1.69044e-06
Myo	G ALPHA 12 13 SIGNALLING EVENTS	0.138096	5.37031	1.74113e-07	1.76899e-06
Myo	GOLGI CISTERNAE PERICENTRIOLAR STACK REORGANIZATION	0.208033	5.36645	1.775e-07	1.78909e-06
Myo	UNFOLDED PROTEIN RESPONSE UPR	0.178146	5.36209	1.81397e-07	1.81157e-06
Myo	RHOBTB3 ATPASE CYCLE	0.237343	5.36079	1.82583e-07	1.81157e-06
Myo	PROTEIN FOLDING	0.130875	5.34682	1.95739e-07	1.92704e-06
Myo	FCGAMMA RECEPTOR FCGR DEPENDENT PHAGOCYTOSIS	0.0881133	5.34148	2.01e-07	1.96362e-06
Myo	SUMOYLATION OF DNA METHYLATION PROTEINS	0.172104	5.33821	2.04296e-07	1.97008e-06
Myo	SHC1 EVENTS IN ERBB4 SIGNALING	0.181737	5.33775	2.04765e-07	1.97008e-06
Myo	FOLDING OF ACTIN BY CCT TRIC	0.311599	5.333	2.09654e-07	2.00196e-06
Myo	TRANSCRIPTIONAL REGULATION BY RUNX3	0.130927	5.32874	2.1414e-07	2.02953e-06
Myo	INTRINSIC PATHWAY FOR APOPTOSIS	0.170144	5.31956	2.24114e-07	2.10833e-06
Myo	DOPAMINE NEUROTRANSMITTER RELEASE CYCLE	0.169443	5.30513	2.40714e-07	2.24784e-06
Myo	AUF1 HNRNP D0 BINDS AND DESTABILIZES MRNA	0.144007	5.30169	2.44841e-07	2.2697e-06
Myo	EPH EPHRIN MEDIATED REPULSION OF CELLS	0.165736	5.29908	2.48015e-07	2.28245e-06
Myo	VITAMIN D CALCIFEROL METABOLISM	0.21075	5.27928	2.7348e-07	2.49188e-06
Myo	NEF MEDIATED DOWNREGULATION OF MHC CLASS I COMPLEX CELL SURFACE EXPRESSION	0.200396	5.27838	2.74696e-07	2.49188e-06
Myo	CELL JUNCTION ORGANIZATION	0.114545	5.27213	2.83281e-07	2.55154e-06
Myo	REGULATION OF RAS BY GAPS	0.149727	5.26536	2.92879e-07	2.61941e-06
Myo	INTERCONVERSION OF NUCLEOTIDE DI AND TRIPHOSPHATES	0.190058	5.25797	3.03715e-07	2.69733e-06
Myo	SIGNALING BY NOTCH	0.1289	5.23074	3.47114e-07	3.05082e-06
Myo	CELL DEATH SIGNALLING VIA NRAGE NRIF AND NADE	0.136581	5.22811	3.51602e-07	3.05082e-06
Myo	TRANSCRIPTIONAL REGULATION OF TESTIS DIFFERENTIATION	-0.156851	-5.22771	3.52307e-07	3.05082e-06
Myo	VITAMIN B5 PANTOTHENATE METABOLISM	0.205486	5.22723	3.53126e-07	3.05082e-06
Myo	FACTORS INVOLVED IN MEGAKARYOCYTE DEVELOPMENT AND PLATELET PRODUCTION	0.131487	5.22474	3.5745e-07	3.06731e-06
Myo	FORMATION OF SENESCENCE ASSOCIATED HETEROCHROMATIN FOCI SAHF	0.245031	5.21063	3.82966e-07	3.2642e-06
Myo	DISEASES ASSOCIATED WITH GLYCOSAMINOGLYCAN METABOLISM	0.157489	5.19091	4.21607e-07	3.56078e-06
Myo	INTERLEUKIN 12 FAMILY SIGNALING	0.118837	5.19005	4.23368e-07	3.56078e-06
Myo	RUNX2 REGULATES BONE DEVELOPMENT	0.211151	5.18229	4.39646e-07	3.67335e-06
Myo	APC C MEDIATED DEGRADATION OF CELL CYCLE PROTEINS	0.152474	5.17843	4.47977e-07	3.7185e-06
Myo	NUCLEOTIDE BINDING DOMAIN LEUCINE RICH REPEAT CONTAINING RECEPTOR NLR SIGNALING PATHWAYS	0.161341	5.1739	4.57939e-07	3.77651e-06
Myo	PLATELET ACTIVATION SIGNALING AND AGGREGATION	0.0938017	5.16144	4.86472e-07	3.96768e-06
Myo	COOPERATION OF PDCL PHLP1 AND TRIC CCT IN G PROTEIN BETA FOLDING	0.129616	5.16106	4.87369e-07	3.96768e-06
Myo	ACTIVATED NTRK2 SIGNALS THROUGH RAS	0.20301	5.15693	4.97214e-07	4.02205e-06
Myo	HOST INTERACTIONS OF HIV FACTORS	0.149011	5.1521	5.08988e-07	4.08725e-06
Myo	DISEASES OF GLYCOSYLATION	0.125552	5.151	5.11711e-07	4.08725e-06
Myo	DOWNSTREAM SIGNALING EVENTS OF B CELL RECEPTOR BCR	0.148457	5.14221	5.33929e-07	4.23806e-06
Myo	PHASE I FUNCTIONALIZATION OF COMPOUNDS	-0.103214	-5.13257	5.59361e-07	4.41235e-06
Myo	SIGNALING BY FGFR2 IIIA TM	0.232117	5.13119	5.6311e-07	4.4145e-06
Myo	GLUTATHIONE SYNTHESIS AND RECYCLING	0.200651	5.12873	5.69823e-07	4.43972e-06
Myo	INCRETIN SYNTHESIS SECRETION AND INACTIVATION	0.142335	5.12386	5.8336e-07	4.51748e-06
Myo	SIGNALING BY NTRK3 TRKC	0.193667	5.11348	6.13249e-07	4.72016e-06
Myo	PROCESSING OF DNA DOUBLE STRAND BREAK ENDS	0.14088	5.10002	6.54251e-07	5.00542e-06
Myo	POST CHAPERONIN TUBULIN FOLDING PATHWAY	0.149828	5.09494	6.70418e-07	5.09839e-06
Myo	ACTIVATED TAK1 MEDIATES P38 MAPK ACTIVATION	0.179714	5.08273	7.10824e-07	5.34299e-06
Myo	FGFR2 ALTERNATIVE SPLICING	0.18489	5.08268	7.10996e-07	5.34299e-06
Myo	ASYMMETRIC LOCALIZATION OF PCP PROTEINS	0.140851	5.07903	7.23524e-07	5.40515e-06
Myo	ERYTHROPOIETIN ACTIVATES RAS	0.211637	5.07643	7.32601e-07	5.44096e-06
Myo	SHC1 EVENTS IN EGFR SIGNALING	0.187571	5.07186	7.48786e-07	5.52084e-06
Myo	NEF MEDIATES DOWN MODULATION OF CELL SURFACE RECEPTORS BY RECRUITING THEM TO CLATHRIN ADAPTERS	0.185537	5.07095	7.52052e-07	5.52084e-06
Myo	METABOLISM OF NUCLEOTIDES	0.184274	5.06846	7.61055e-07	5.55483e-06
Myo	PECAM1 INTERACTIONS	0.200467	5.0592	7.95482e-07	5.77293e-06
Myo	SEMA4D IN SEMAPHORIN SIGNALING	0.160884	5.04454	8.53078e-07	6.15574e-06
Myo	PARASITE INFECTION	0.0811624	5.04164	8.64947e-07	6.20612e-06
Myo	GLYCOSAMINOGLYCAN METABOLISM	0.14163	5.03907	8.75578e-07	6.2471e-06
Myo	FC EPSILON RECEPTOR FCERI SIGNALING	0.0960082	5.03203	9.05428e-07	6.42399e-06
Myo	REGULATION OF COMMISSURAL AXON PATHFINDING BY SLIT AND ROBO	-0.203443	-5.02963	9.15816e-07	6.45859e-06
Myo	NCAM SIGNALING FOR NEURITE OUT GROWTH	0.129446	5.02856	9.20476e-07	6.45859e-06
Myo	ORGANIC CATION ANION ZWITTERION TRANSPORT	0.135959	5.02463	9.3781e-07	6.54406e-06
Myo	SEMA4D INDUCED CELL MIGRATION AND GROWTH CONE COLLAPSE	0.166679	5.01921	9.62259e-07	6.67797e-06
Myo	SLBP DEPENDENT PROCESSING OF REPLICATION DEPENDENT HISTONE PRE MRNAS	0.247372	5.01428	9.85025e-07	6.79881e-06
Myo	RUNX1 REGULATES TRANSCRIPTION OF GENES INVOLVED IN DIFFERENTIATION OF HSCS	0.137727	5.00256	1.04126e-06	7.14812e-06
Myo	RUNX1 AND FOXP3 CONTROL THE DEVELOPMENT OF REGULATORY T LYMPHOCYTES TREGS	0.189713	4.98961	1.10703e-06	7.55876e-06
Myo	GPVI MEDIATED ACTIVATION CASCADE	0.12602	4.98539	1.12929e-06	7.62629e-06
Myo	HIV INFECTION	0.141888	4.98506	1.13108e-06	7.62629e-06
Myo	LGI ADAM INTERACTIONS	0.125903	4.98434	1.13494e-06	7.62629e-06
Myo	G2 M DNA DAMAGE CHECKPOINT	0.135448	4.97886	1.16464e-06	7.78471e-06
Myo	LEISHMANIA INFECTION	0.0729557	4.9728	1.19838e-06	7.96832e-06
Myo	TP53 REGULATES TRANSCRIPTION OF DEATH RECEPTORS AND LIGANDS	0.194962	4.96182	1.26195e-06	8.3473e-06
Myo	INTRINSIC PATHWAY OF FIBRIN CLOT FORMATION	-0.143004	-4.95973	1.27441e-06	8.37251e-06
Myo	TGF BETA RECEPTOR SIGNALING ACTIVATES SMADS	0.172817	4.95898	1.27895e-06	8.37251e-06
Myo	RAB GERANYLGERANYLATION	0.157517	4.95423	1.3078e-06	8.51746e-06
Myo	DISEASES ASSOCIATED WITH GLYCOSYLATION PRECURSOR BIOSYNTHESIS	0.167741	4.94451	1.36885e-06	8.8696e-06
Myo	COPII MEDIATED VESICLE TRANSPORT	0.174313	4.94236	1.38273e-06	8.91407e-06
Myo	INTERLEUKIN 3 INTERLEUKIN 5 AND GM CSF SIGNALING	0.13391	4.94025	1.39647e-06	8.95716e-06
Myo	INFECTION WITH MYCOBACTERIUM TUBERCULOSIS	0.110932	4.93808	1.41077e-06	9.00339e-06
Myo	KSRP KHSRP BINDS AND DESTABILIZES MRNA	0.243188	4.92805	1.47864e-06	9.36073e-06
Myo	COPI MEDIATED ANTEROGRADE TRANSPORT	0.150702	4.92712	1.48507e-06	9.36073e-06
Myo	PROTEIN PROTEIN INTERACTIONS AT SYNAPSES	0.110179	4.92657	1.48887e-06	9.36073e-06
Myo	REGULATION OF TP53 ACTIVITY	0.147809	4.92141	1.52527e-06	9.54235e-06
Myo	PROTEIN UBIQUITINATION	0.18387	4.91817	1.54857e-06	9.64059e-06
Myo	APC C CDH1 MEDIATED DEGRADATION OF CDC20 AND OTHER APC C CDH1 TARGETED PROTEINS IN LATE MITOSIS EARLY G1	0.151535	4.91542	1.56853e-06	9.71722e-06
Myo	SIGNALING BY INTERLEUKINS	0.0967173	4.91092	1.60186e-06	9.87557e-06
Myo	REGULATION OF RUNX2 EXPRESSION AND ACTIVITY	0.140583	4.90926	1.61429e-06	9.90413e-06
Myo	SIGNALING BY EGFR	0.162122	4.90263	1.66502e-06	1.01193e-05
Myo	P75 NTR RECEPTOR MEDIATED SIGNALLING	0.12882	4.90211	1.66907e-06	1.01193e-05
Myo	DNA REPLICATION	0.144139	4.90128	1.67552e-06	1.01193e-05
Myo	RECRUITMENT OF NUMA TO MITOTIC CENTROSOMES	0.141756	4.90055	1.68123e-06	1.01193e-05
Myo	RESPONSE OF MTB TO PHAGOCYTOSIS	0.121098	4.89648	1.71345e-06	1.02645e-05
Myo	HEDGEHOG OFF STATE	0.133389	4.89366	1.73602e-06	1.03509e-05
Myo	NEURONAL SYSTEM	0.0822858	4.88876	1.77611e-06	1.05405e-05
Myo	ASSEMBLY OF THE PRE REPLICATIVE COMPLEX	0.135572	4.88704	1.7904e-06	1.05759e-05
Myo	DEGRADATION OF BETA CATENIN BY THE DESTRUCTION COMPLEX	0.142901	4.88476	1.80943e-06	1.06388e-05
Myo	CONDENSATION OF PROMETAPHASE CHROMOSOMES	0.1263	4.88058	1.84492e-06	1.07975e-05
Myo	SLC MEDIATED TRANSMEMBRANE TRANSPORT	0.101168	4.87711	1.87493e-06	1.09228e-05
Myo	L1CAM INTERACTIONS	0.100658	4.85823	2.04636e-06	1.1844e-05
Myo	AURKA ACTIVATION BY TPX2	0.137636	4.85683	2.0597e-06	1.1844e-05
Myo	PURINE RIBONUCLEOSIDE MONOPHOSPHATE BIOSYNTHESIS	0.253298	4.85669	2.06105e-06	1.1844e-05
Myo	PHOSPHORYLATION OF THE APC C	0.203039	4.8537	2.08976e-06	1.19549e-05
Myo	INOSITOL PHOSPHATE METABOLISM	0.1436	4.84838	2.14183e-06	1.21979e-05
Myo	TP53 REGULATES TRANSCRIPTION OF CELL DEATH GENES	0.167191	4.84389	2.18667e-06	1.23977e-05
Myo	PROGRAMMED CELL DEATH	0.114598	4.84264	2.19936e-06	1.24142e-05
Myo	HOMOLOGY DIRECTED REPAIR	0.143778	4.83468	2.2816e-06	1.28194e-05
Myo	ASPARAGINE N LINKED GLYCOSYLATION	0.144184	4.83374	2.2915e-06	1.28194e-05
Myo	RAS PROCESSING	0.178473	4.83281	2.30144e-06	1.28194e-05
Myo	REGULATION OF TP53 ACTIVITY THROUGH PHOSPHORYLATION	0.142365	4.83067	2.32416e-06	1.28894e-05
Myo	POLO LIKE KINASE MEDIATED EVENTS	0.161773	4.82708	2.36294e-06	1.30475e-05
Myo	G1 S SPECIFIC TRANSCRIPTION	0.170679	4.82585	2.37639e-06	1.3065e-05
Myo	SIGNALING BY THE B CELL RECEPTOR BCR	0.0882704	4.818	2.46378e-06	1.34871e-05
Myo	PYRIMIDINE SALVAGE	0.246384	4.81676	2.47797e-06	1.35065e-05
Myo	REGULATION OF RUNX3 EXPRESSION AND ACTIVITY	0.145983	4.81532	2.49433e-06	1.35376e-05
Myo	SWITCHING OF ORIGINS TO A POST REPLICATIVE STATE	0.140702	4.81085	2.54619e-06	1.37603e-05
Myo	CELLULAR HEXOSE TRANSPORT	0.120745	4.80647	2.59785e-06	1.398e-05
Myo	CLEC7A DECTIN 1 SIGNALING	0.137239	4.80447	2.62185e-06	1.40496e-05
Myo	DEGRADATION OF DVL	0.149325	4.79949	2.6825e-06	1.43142e-05
Myo	INHIBITION OF THE PROTEOLYTIC ACTIVITY OF APC C REQUIRED FOR THE ONSET OF ANAPHASE BY MITOTIC SPINDLE CHECKPOINT COMPONENTS	0.200211	4.79725	2.71018e-06	1.44014e-05
Myo	ACTIVATION OF BAD AND TRANSLOCATION TO MITOCHONDRIA	0.172314	4.7957	2.72952e-06	1.44437e-05
Myo	DIGESTION	-0.109638	-4.7931	2.76216e-06	1.45558e-05
Myo	ONCOGENIC MAPK SIGNALING	0.135933	4.78914	2.81268e-06	1.47608e-05
Myo	RAP1 SIGNALLING	0.168386	4.78457	2.87215e-06	1.50108e-05
Myo	RETROGRADE NEUROTROPHIN SIGNALLING	0.197693	4.7821	2.90485e-06	1.50649e-05
Myo	NUCLEOBASE BIOSYNTHESIS	0.253286	4.782	2.90621e-06	1.50649e-05
Myo	INTERLEUKIN 1 SIGNALING	0.12095	4.77732	2.96899e-06	1.53277e-05
Myo	AMINO ACID TRANSPORT ACROSS THE PLASMA MEMBRANE	0.132055	4.77586	2.98887e-06	1.53679e-05
Myo	LATE ENDOSOMAL MICROAUTOPHAGY	0.153288	4.76411	3.1536e-06	1.61495e-05
Myo	SIGNALING BY NTRKS	0.144715	4.76273	3.17342e-06	1.61857e-05
Myo	CASPASE ACTIVATION VIA EXTRINSIC APOPTOTIC SIGNALLING PATHWAY	0.179493	4.75912	3.22609e-06	1.63886e-05
Myo	MAPK6 MAPK4 SIGNALING	0.115148	4.74907	3.37712e-06	1.70874e-05
Myo	ASSOCIATION OF TRIC CCT WITH TARGET PROTEINS DURING BIOSYNTHESIS	0.17192	4.74343	3.4648e-06	1.74615e-05
Myo	ERCC6 CSB AND EHMT2 G9A POSITIVELY REGULATE RRNA EXPRESSION	0.155783	4.72625	3.74584e-06	1.87594e-05
Myo	TCF DEPENDENT SIGNALING IN RESPONSE TO WNT	0.11344	4.72589	3.75201e-06	1.87594e-05
Myo	SIGNALING BY HEDGEHOG	0.124947	4.72503	3.76665e-06	1.87594e-05
Myo	RHOF GTPASE CYCLE	0.14189	4.72342	3.79425e-06	1.87866e-05
Myo	SARS COV INFECTIONS	0.127473	4.72298	3.80171e-06	1.87866e-05
Myo	GENE AND PROTEIN EXPRESSION BY JAK STAT SIGNALING AFTER INTERLEUKIN 12 STIMULATION	0.130353	4.71681	3.90954e-06	1.92446e-05
Myo	UCH PROTEINASES	0.124898	4.71536	3.93527e-06	1.92965e-05
Myo	DDX58 IFIH1 MEDIATED INDUCTION OF INTERFERON ALPHA BETA	0.13285	4.7118	3.99911e-06	1.95341e-05
Myo	THE PHOTOTRANSDUCTION CASCADE	0.0962554	4.69822	4.25202e-06	2.06899e-05
Myo	HOMOLOGOUS DNA PAIRING AND STRAND EXCHANGE	0.165688	4.69694	4.27674e-06	2.07308e-05
Myo	RRNA MODIFICATION IN THE NUCLEUS AND CYTOSOL	0.14277	4.69	4.41267e-06	2.13083e-05
Myo	THROMBOXANE SIGNALLING THROUGH TP RECEPTOR	0.146095	4.68224	4.56957e-06	2.19824e-05
Myo	DEGRADATION OF GLI1 BY THE PROTEASOME	0.143108	4.68043	4.60677e-06	2.20777e-05
Myo	HEDGEHOG LIGAND BIOGENESIS	0.140446	4.67895	4.63761e-06	2.2142e-05
Myo	PROCESSING OF CAPPED INTRONLESS PRE MRNA	0.194011	4.67421	4.73756e-06	2.25345e-05
Myo	DNA DOUBLE STRAND BREAK REPAIR	0.146476	4.6627	4.98873e-06	2.36406e-05
Myo	RAF ACTIVATION	0.188168	4.66159	5.0136e-06	2.36702e-05
Myo	DEATH RECEPTOR SIGNALLING	0.123727	4.65392	5.18894e-06	2.44072e-05
Myo	DEUBIQUITINATION	0.13011	4.64698	5.35286e-06	2.50853e-05
Myo	ADHERENS JUNCTIONS INTERACTIONS	0.127464	4.64022	5.51698e-06	2.57594e-05
Myo	VISUAL PHOTOTRANSDUCTION	0.074087	4.63279	5.70318e-06	2.64868e-05
Myo	SIGNALING BY NOTCH4	0.126423	4.63235	5.71447e-06	2.64868e-05
Myo	DECTIN 1 MEDIATED NONCANONICAL NF KB SIGNALING	0.143752	4.61955	6.04989e-06	2.79395e-05
Myo	ORC1 REMOVAL FROM CHROMATIN	0.131744	4.61835	6.08233e-06	2.79876e-05
Myo	SIGNALING BY WNT	0.112134	4.61433	6.19214e-06	2.83899e-05
Myo	INTERLEUKIN RECEPTOR SHC SIGNALING	0.141979	4.6121	6.25388e-06	2.85699e-05
Myo	UB SPECIFIC PROCESSING PROTEASES	0.133006	4.60941	6.32926e-06	2.87487e-05
Myo	SIGNALING BY BRAF AND RAF FUSIONS	0.134397	4.60859	6.35231e-06	2.87487e-05
Myo	CYCLIN A B1 B2 ASSOCIATED EVENTS DURING G2 M TRANSITION	0.155293	4.60828	6.36093e-06	2.87487e-05
Myo	MITOTIC G1 PHASE AND G1 S TRANSITION	0.126445	4.59744	6.67484e-06	2.99616e-05
Myo	METABOLISM OF CARBOHYDRATES	0.135973	4.59738	6.67649e-06	2.99616e-05
Myo	SIGNALING BY TGF BETA RECEPTOR COMPLEX	0.149732	4.59628	6.70928e-06	3.00028e-05
Myo	VOLTAGE GATED POTASSIUM CHANNELS	0.0817357	4.59059	6.8807e-06	3.06614e-05
Myo	AUTOPHAGY	0.133574	4.58677	6.99814e-06	3.10757e-05
Myo	MAPK FAMILY SIGNALING CASCADES	0.0953094	4.58583	7.02716e-06	3.10914e-05
Myo	SARS COV 2 INFECTION	0.141254	4.58472	7.06191e-06	3.10914e-05
Myo	JNK C JUN KINASES PHOSPHORYLATION AND ACTIVATION MEDIATED BY ACTIVATED HUMAN TAK1	0.171821	4.58357	7.09773e-06	3.10914e-05
Myo	PTEN REGULATION	0.121322	4.58351	7.09962e-06	3.10914e-05
Myo	MITOTIC PROPHASE	0.179882	4.58079	7.18578e-06	3.13606e-05
Myo	FATTY ACYL COA BIOSYNTHESIS	0.0974504	4.57601	7.33915e-06	3.17752e-05
Myo	TELOMERE EXTENSION BY TELOMERASE	0.17359	4.57582	7.34534e-06	3.17752e-05
Myo	GLUCAGON LIKE PEPTIDE 1 GLP1 REGULATES INSULIN SECRETION	0.123957	4.5755	7.35584e-06	3.17752e-05
Myo	CTLA4 INHIBITORY SIGNALING	0.184399	4.57411	7.40117e-06	3.18627e-05
Myo	C TYPE LECTIN RECEPTORS CLRS	0.117098	4.56897	7.57105e-06	3.24839e-05
Myo	PROTEIN METHYLATION	0.174871	4.56322	7.76561e-06	3.32065e-05
Myo	REGULATION OF TP53 ACTIVITY THROUGH ACETYLATION	0.189217	4.55835	7.93426e-06	3.38138e-05
Myo	TP53 REGULATES TRANSCRIPTION OF GENES INVOLVED IN G2 CELL CYCLE ARREST	0.180971	4.55181	8.1661e-06	3.45958e-05
Myo	G BETA GAMMA SIGNALLING THROUGH PI3KGAMMA	0.13906	4.55164	8.17225e-06	3.45958e-05
Myo	CARGO TRAFFICKING TO THE PERICILIARY MEMBRANE	0.176177	4.54457	8.43047e-06	3.55704e-05
Myo	REGULATION OF PTEN GENE TRANSCRIPTION	0.161675	4.53671	8.72681e-06	3.66988e-05
Myo	FCERI MEDIATED NF KB ACTIVATION	0.0900256	4.5298	8.99562e-06	3.77044e-05
Myo	RHO GTPASES ACTIVATE ROCKS	0.159134	4.5281	9.06283e-06	3.78612e-05
Myo	RHO GTPASES ACTIVATE PAKS	0.143517	4.52159	9.32522e-06	3.88296e-05
Myo	DNA REPLICATION PRE INITIATION	0.12594	4.51037	9.79444e-06	4.05455e-05
Myo	G1 S DNA DAMAGE CHECKPOINTS	0.127638	4.51021	9.80114e-06	4.05455e-05
Myo	GLUCONEOGENESIS	0.176876	4.50931	9.83986e-06	4.05734e-05
Myo	SIGNAL AMPLIFICATION	0.138611	4.50734	9.92489e-06	4.07916e-05
Myo	HDACS DEACETYLATE HISTONES	0.198527	4.50434	1.00557e-05	4.1196e-05
Myo	REGULATION OF PTEN STABILITY AND ACTIVITY	0.115279	4.50289	1.01196e-05	4.13244e-05
Myo	APOPTOTIC CLEAVAGE OF CELL ADHESION PROTEINS	0.15684	4.49814	1.03319e-05	4.2056e-05
Myo	HIV LIFE CYCLE	0.142819	4.48921	1.07418e-05	4.35851e-05
Myo	NEGATIVE REGULATION OF NOTCH4 SIGNALING	0.136895	4.47648	1.13537e-05	4.5921e-05
Myo	G BETA GAMMA SIGNALLING THROUGH CDC42	0.146948	4.472	1.1577e-05	4.66755e-05
Myo	G PROTEIN ACTIVATION	0.136029	4.47117	1.16185e-05	4.66945e-05
Myo	RETINOID CYCLE DISEASE EVENTS	0.12268	4.46997	1.16795e-05	4.67915e-05
Myo	POTENTIAL THERAPEUTICS FOR SARS	0.121011	4.46854	1.17521e-05	4.68072e-05
Myo	POTASSIUM CHANNELS	0.0658401	4.46844	1.17571e-05	4.68072e-05
Myo	GAMMA CARBOXYLATION HYPUSINE FORMATION AND ARYLSULFATASE ACTIVATION	0.169046	4.46438	1.19661e-05	4.74905e-05
Myo	HS GAG DEGRADATION	0.187109	4.46294	1.20411e-05	4.75897e-05
Myo	NUCLEOTIDE SALVAGE	0.194599	4.46246	1.2066e-05	4.75897e-05
Myo	SIGNALING BY MODERATE KINASE ACTIVITY BRAF MUTANTS	0.132882	4.46056	1.21657e-05	4.78283e-05
Myo	TRAF3 DEPENDENT IRF ACTIVATION PATHWAY	0.229732	4.45988	1.22019e-05	4.78283e-05
Myo	S PHASE	0.127093	4.45538	1.24422e-05	4.86204e-05
Myo	DEFECTIVE CFTR CAUSES CYSTIC FIBROSIS	0.127731	4.45388	1.25231e-05	4.87863e-05
Myo	UPTAKE AND ACTIONS OF BACTERIAL TOXINS	0.116782	4.45266	1.25892e-05	4.88593e-05
Myo	INTERLEUKIN 1 FAMILY SIGNALING	0.107101	4.45212	1.26188e-05	4.88593e-05
Myo	CHAPERONE MEDIATED AUTOPHAGY	0.130358	4.45096	1.26823e-05	4.8956e-05
Myo	TRANSCRIPTIONAL REGULATION BY RUNX1	0.104881	4.44163	1.32044e-05	5.06848e-05
Myo	RAB REGULATION OF TRAFFICKING	0.167316	4.44153	1.321e-05	5.06848e-05
Myo	HEDGEHOG ON STATE	0.125927	4.44056	1.32658e-05	5.07456e-05
Myo	STABILIZATION OF P53	0.137115	4.43935	1.33352e-05	5.08436e-05
Myo	SUMOYLATION OF DNA REPLICATION PROTEINS	0.177787	4.43872	1.33715e-05	5.08436e-05
Myo	APC CDC20 MEDIATED DEGRADATION OF NEK2A	0.165651	4.43609	1.35242e-05	5.11566e-05
Myo	TRANSMISSION ACROSS CHEMICAL SYNAPSES	0.0827223	4.43591	1.35343e-05	5.11566e-05
Myo	BBSOME MEDIATED CARGO TARGETING TO CILIUM	0.198009	4.43187	1.37727e-05	5.1903e-05
Myo	SEMA3A PAK DEPENDENT AXON REPULSION	0.171693	4.42609	1.41198e-05	5.28595e-05
Myo	INITIATION OF NUCLEAR ENVELOPE NE REFORMATION	0.158364	4.42531	1.41677e-05	5.28595e-05
Myo	CHROMOSOME MAINTENANCE	0.142064	4.42516	1.41765e-05	5.28595e-05
Myo	TRANSCRIPTION OF E2F TARGETS UNDER NEGATIVE CONTROL BY P107 RBL1 AND P130 RBL2 IN COMPLEX WITH HDAC1	0.167985	4.42489	1.4193e-05	5.28595e-05
Myo	DEPOSITION OF NEW CENPA CONTAINING NUCLEOSOMES AT THE CENTROMERE	0.138904	4.4228	1.43217e-05	5.31828e-05
Myo	POSITIVE EPIGENETIC REGULATION OF RRNA EXPRESSION	0.146048	4.41692	1.46883e-05	5.43852e-05
Myo	VEGFR2 MEDIATED CELL PROLIFERATION	0.171658	4.41612	1.4739e-05	5.44143e-05
Myo	SYNTHESIS OF IP3 AND IP4 IN THE CYTOSOL	0.125542	4.41243	1.49744e-05	5.51232e-05
Myo	CREB1 PHOSPHORYLATION THROUGH NMDA RECEPTOR MEDIATED ACTIVATION OF RAS SIGNALING	0.133792	4.40877	1.5212e-05	5.58359e-05
Myo	EARLY PHASE OF HIV LIFE CYCLE	0.190993	4.40041	1.57675e-05	5.77081e-05
Myo	TRANSLATION OF SARS COV 2 STRUCTURAL PROTEINS	0.13518	4.39869	1.58844e-05	5.7969e-05
Myo	REGULATION OF INSULIN SECRETION	0.110281	4.39481	1.61511e-05	5.87732e-05
Myo	N GLYCAN ANTENNAE ELONGATION	0.130431	4.3934	1.62489e-05	5.89604e-05
Myo	HDR THROUGH HOMOLOGOUS RECOMBINATION HRR	0.139505	4.38841	1.65994e-05	6.00604e-05
Myo	FANCONI ANEMIA PATHWAY	0.133915	4.38632	1.67486e-05	6.04191e-05
Myo	ACTIVATION OF KAINATE RECEPTORS UPON GLUTAMATE BINDING	0.11486	4.38569	1.67936e-05	6.04191e-05
Myo	PRESYNAPTIC FUNCTION OF KAINATE RECEPTORS	0.130712	4.38478	1.68597e-05	6.04855e-05
Myo	HCMV INFECTION	0.139582	4.38356	1.69476e-05	6.06295e-05
Myo	RAS ACTIVATION UPON CA2 INFLUX THROUGH NMDA RECEPTOR	0.140755	4.38078	1.71505e-05	6.11829e-05
Myo	DEGRADATION OF AXIN	0.135682	4.36984	1.79701e-05	6.39272e-05
Myo	SYNTHESIS OF PYROPHOSPHATES IN THE CYTOSOL	0.181002	4.36598	1.82685e-05	6.46418e-05
Myo	RET SIGNALING	0.147863	4.36593	1.82728e-05	6.46418e-05
Myo	RAB GEFS EXCHANGE GTP FOR GDP ON RABS	0.160029	4.36289	1.8511e-05	6.5128e-05
Myo	GLUCAGON SIGNALING IN METABOLIC REGULATION	0.124379	4.36286	1.85128e-05	6.5128e-05
Myo	REGULATION OF PLK1 ACTIVITY AT G2 M TRANSITION	0.117955	4.35978	1.87574e-05	6.58063e-05
Myo	REGULATION OF CHOLESTEROL BIOSYNTHESIS BY SREBP SREBF	0.181897	4.35902	1.88185e-05	6.58388e-05
Myo	CILIUM ASSEMBLY	0.14062	4.35481	1.91581e-05	6.68429e-05
Myo	TNFS BIND THEIR PHYSIOLOGICAL RECEPTORS	0.102599	4.35266	1.93346e-05	6.7274e-05
Myo	CONVERSION FROM APC C CDC20 TO APC C CDH1 IN LATE ANAPHASE	0.190023	4.34843	1.96852e-05	6.83064e-05
Myo	INTEGRATION OF ENERGY METABOLISM	0.101679	4.34504	1.99711e-05	6.91096e-05
Myo	OPIOID SIGNALLING	0.129664	4.33701	2.06632e-05	7.13104e-05
Myo	DISEASES OF SIGNAL TRANSDUCTION BY GROWTH FACTOR RECEPTORS AND SECOND MESSENGERS	0.108846	4.33504	2.08367e-05	7.17143e-05
Myo	TRANSCRIPTIONAL REGULATION BY TP53	0.116144	4.33366	2.09582e-05	7.19377e-05
Myo	LYSOSOME VESICLE BIOGENESIS	0.156809	4.33175	2.11292e-05	7.23292e-05
Myo	NEGATIVE REGULATION OF MAPK PATHWAY	0.14186	4.32877	2.13972e-05	7.30497e-05
Myo	NOTCH3 INTRACELLULAR DOMAIN REGULATES TRANSCRIPTION	0.13631	4.32522	2.17207e-05	7.39551e-05
Myo	CELLULAR RESPONSE TO HYPOXIA	0.120918	4.32037	2.21711e-05	7.52869e-05
Myo	HCMV EARLY EVENTS	0.141201	4.31917	2.22838e-05	7.54677e-05
Myo	MAP2K AND MAPK ACTIVATION	0.131363	4.31617	2.25688e-05	7.62297e-05
Myo	CHK1 CHK2 CDS1 MEDIATED INACTIVATION OF CYCLIN B CDK1 COMPLEX	0.134283	4.30676	2.34828e-05	7.91066e-05
Myo	SHC1 EVENTS IN ERBB2 SIGNALING	0.149649	4.30022	2.41387e-05	8.09613e-05
Myo	OXIDATIVE STRESS INDUCED SENESCENCE	0.133101	4.30001	2.41609e-05	8.09613e-05
Myo	BUTYRATE RESPONSE FACTOR 1 BRF1 BINDS AND DESTABILIZES MRNA	0.215094	4.29669	2.45001e-05	8.18819e-05
Myo	APOPTOTIC FACTOR MEDIATED RESPONSE	0.168075	4.29315	2.48686e-05	8.28955e-05
Myo	HDR THROUGH SINGLE STRAND ANNEALING SSA	0.158001	4.28543	2.56891e-05	8.54061e-05
Myo	SUMOYLATION OF CHROMATIN ORGANIZATION PROTEINS	0.167152	4.28239	2.60185e-05	8.62754e-05
Myo	ACTIVATION OF AMPK DOWNSTREAM OF NMDARS	0.116519	4.28012	2.62679e-05	8.68757e-05
Myo	SEROTONIN NEUROTRANSMITTER RELEASE CYCLE	0.13787	4.27816	2.64846e-05	8.73647e-05
Myo	ACETYLCHOLINE NEUROTRANSMITTER RELEASE CYCLE	0.135593	4.27722	2.6589e-05	8.74819e-05
Myo	REGULATION OF HSF1 MEDIATED HEAT SHOCK RESPONSE	0.118837	4.26668	2.77897e-05	9.11961e-05
Myo	TRYPTOPHAN CATABOLISM	0.139616	4.26548	2.79296e-05	9.12758e-05
Myo	SCAVENGING BY CLASS A RECEPTORS	0.143829	4.26481	2.80091e-05	9.12758e-05
Myo	NEDDYLATION	0.131618	4.26463	2.80296e-05	9.12758e-05
Myo	APC C CDC20 MEDIATED DEGRADATION OF CYCLIN B	0.162976	4.26396	2.81079e-05	9.12967e-05
Myo	RESOLUTION OF D LOOP STRUCTURES THROUGH SYNTHESIS DEPENDENT STRAND ANNEALING SDSA	0.140275	4.26292	2.82308e-05	9.1462e-05
Myo	G PROTEIN BETA GAMMA SIGNALLING	0.122424	4.25269	2.94646e-05	9.52163e-05
Myo	MISCELLANEOUS SUBSTRATES	-0.118549	-4.2516	2.95989e-05	9.54075e-05
Myo	SHC MEDIATED CASCADE FGFR3	0.134316	4.23954	3.11254e-05	9.99973e-05
Myo	LISTERIA MONOCYTOGENES ENTRY INTO HOST CELLS	0.145217	4.23912	3.11802e-05	9.99973e-05
Myo	DISEASES OF MITOTIC CELL CYCLE	0.131976	4.23404	3.18459e-05	0.000101875
Myo	REGULATION OF HMOX1 EXPRESSION AND ACTIVITY	0.119602	4.23124	3.22193e-05	0.00010281
Myo	DOWNREGULATION OF TGF BETA RECEPTOR SIGNALING	0.150534	4.22512	3.30503e-05	0.000105198
Myo	TRANSCRIPTIONAL REGULATION BY E2F6	0.124256	4.22342	3.3284e-05	0.000105677
Myo	CYCLIN A CDK2 ASSOCIATED EVENTS AT S PHASE ENTRY	0.118916	4.22107	3.36102e-05	0.000106446
Myo	SCF SKP2 MEDIATED DEGRADATION OF P27 P21	0.130836	4.2161	3.43109e-05	0.000108395
Myo	METABOLISM OF POLYAMINES	0.137448	4.20717	3.56048e-05	0.000112012
Myo	DISEASES OF METABOLISM	0.100963	4.20698	3.56322e-05	0.000112012
Myo	RUNX3 REGULATES P14 ARF	0.144624	4.20561	3.58353e-05	0.000112372
Myo	CELLULAR RESPONSE TO HEAT STRESS	0.116087	4.1995	3.67525e-05	0.000114965
Myo	INTERACTIONS OF REV WITH HOST CELLULAR PROTEINS	0.197625	4.19579	3.73211e-05	0.000116456
Myo	RESOLUTION OF D LOOP STRUCTURES	0.133484	4.19475	3.74811e-05	0.000116669
Myo	SUMOYLATION OF TRANSCRIPTION COFACTORS	0.123368	4.19271	3.77989e-05	0.000117371
Myo	VASOPRESSIN REGULATES RENAL WATER HOMEOSTASIS VIA AQUAPORINS	0.112875	4.19013	3.82037e-05	0.000118338
Myo	DISORDERS OF TRANSMEMBRANE TRANSPORTERS	0.106071	4.18906	3.83723e-05	0.000118571
Myo	SIGNALING BY NTRK2 TRKB	0.136934	4.18679	3.87326e-05	0.000119394
Myo	SYNTHESIS OF PIPS AT THE EARLY ENDOSOME MEMBRANE	0.214141	4.18611	3.8842e-05	0.000119441
Myo	TRANS GOLGI NETWORK VESICLE BUDDING	0.136995	4.18395	3.91896e-05	0.000120219
Myo	RHOG GTPASE CYCLE	0.118294	4.18307	3.93325e-05	0.000120367
Myo	SUMOYLATION OF RNA BINDING PROTEINS	0.150774	4.18092	3.96822e-05	0.000121145
Myo	MYD88 INDEPENDENT TLR4 CASCADE	0.128519	4.1786	4.00637e-05	0.000122016
Myo	ABERRANT REGULATION OF MITOTIC EXIT IN CANCER DUE TO RB1 DEFECTS	0.192891	4.17218	4.11355e-05	0.000124981
Myo	UPTAKE AND FUNCTION OF ANTHRAX TOXINS	0.197631	4.17042	4.14346e-05	0.000125589
Myo	PTK6 REGULATES RHO GTPASES RAS GTPASE AND MAP KINASES	0.187674	4.16668	4.20773e-05	0.000127234
Myo	MATURATION OF SARS COV 2 SPIKE PROTEIN	0.130998	4.15922	4.33854e-05	0.000130775
Myo	RECRUITMENT OF MITOTIC CENTROSOME PROTEINS AND COMPLEXES	0.133693	4.15884	4.34543e-05	0.000130775
Myo	G ALPHA Q SIGNALLING EVENTS	0.0742527	4.1471	4.55962e-05	0.000136897
Myo	DISASSEMBLY OF THE DESTRUCTION COMPLEX AND RECRUITMENT OF AXIN TO THE MEMBRANE	0.159654	4.14039	4.68661e-05	0.000140377
Myo	CARGO CONCENTRATION IN THE ER	0.146077	4.13738	4.74462e-05	0.000141781
Myo	ABC TRANSPORTER DISORDERS	0.109112	4.12334	5.02431e-05	0.000149786
Myo	TNF RECEPTOR SUPERFAMILY TNFSF MEMBERS MEDIATING NON CANONICAL NF KB PATHWAY	0.0903284	4.12205	5.05091e-05	0.000150226
Myo	TRANSPORT OF INORGANIC CATIONS ANIONS AND AMINO ACIDS OLIGOPEPTIDES	0.0984621	4.10949	5.31568e-05	0.000157732
Myo	P130CAS LINKAGE TO MAPK SIGNALING FOR INTEGRINS	0.149405	4.10777	5.35301e-05	0.000158469
Myo	CLASS I MHC MEDIATED ANTIGEN PROCESSING PRESENTATION	0.101574	4.10682	5.37381e-05	0.000158715
Myo	ANCHORING OF THE BASAL BODY TO THE PLASMA MEMBRANE	0.134054	4.10609	5.38964e-05	0.000158813
Myo	THE ROLE OF NEF IN HIV 1 REPLICATION AND DISEASE PATHOGENESIS	0.134633	4.10246	5.46969e-05	0.000160799
Myo	REGULATION OF TP53 EXPRESSION AND DEGRADATION	0.124519	4.09969	5.53163e-05	0.000162244
Myo	SIGNALING BY SCF KIT	0.138368	4.09645	5.6048e-05	0.000164012
Myo	PRE NOTCH EXPRESSION AND PROCESSING	0.115934	4.09527	5.63179e-05	0.000164422
Myo	EXTENSION OF TELOMERES	0.165101	4.08689	5.8261e-05	0.000169705
Myo	NUCLEOBASE CATABOLISM	0.150162	4.07779	6.04467e-05	0.000175669
Myo	CDC42 GTPASE CYCLE	0.117931	4.07475	6.1193e-05	0.000177432
Myo	NS1 MEDIATED EFFECTS ON HOST PATHWAYS	0.18789	4.07391	6.14002e-05	0.000177627
Myo	TELOMERE MAINTENANCE	0.148611	4.07135	6.20372e-05	0.00017879
Myo	DARPP 32 EVENTS	0.153606	4.07117	6.20838e-05	0.00017879
Myo	DNA REPAIR	0.128802	4.0702	6.23273e-05	0.000179085
Myo	CELL CELL JUNCTION ORGANIZATION	0.0871323	4.06895	6.26409e-05	0.00017958
Myo	CELLULAR SENESCENCE	0.119186	4.06533	6.3562e-05	0.00018181
Myo	SIGNALING BY CTNNB1 PHOSPHO SITE MUTANTS	0.190194	4.06415	6.3866e-05	0.000182269
Myo	BETA CATENIN PHOSPHORYLATION CASCADE	0.178828	4.05565	6.60907e-05	0.000187933
Myo	INTRACELLULAR SIGNALING BY SECOND MESSENGERS	0.0973554	4.05544	6.61464e-05	0.000187933
Myo	ESR MEDIATED SIGNALING	0.120656	4.04963	6.771e-05	0.000191946
Myo	RHO GTPASE CYCLE	0.106643	4.04877	6.79429e-05	0.000192177
Myo	SYNTHESIS OF IP2 IP AND INS IN THE CYTOSOL	0.178676	4.04508	6.89567e-05	0.000194611
Myo	SIGNALING BY VEGF	0.119636	4.04385	6.92998e-05	0.000195146
Myo	PROCESSING OF INTRONLESS PRE MRNAS	0.180909	4.04143	6.99741e-05	0.000196609
Myo	RAC2 GTPASE CYCLE	0.119309	4.04063	7.01997e-05	0.000196807
Myo	REGULATION OF IFNA SIGNALING	0.161454	4.03806	7.09268e-05	0.000198408
Myo	POSTMITOTIC NUCLEAR PORE COMPLEX NPC REFORMATION	0.192694	4.03612	7.14812e-05	0.000199519
Myo	SMAD2 SMAD3 SMAD4 HETEROTRIMER REGULATES TRANSCRIPTION	0.148082	4.03453	7.19398e-05	0.000200359
Myo	REGULATION OF GLYCOLYSIS BY FRUCTOSE 2 6 BISPHOSPHATE METABOLISM	0.175123	4.03319	7.23246e-05	0.00020099
Myo	GOLGI ASSOCIATED VESICLE BIOGENESIS	0.128232	4.03062	7.30747e-05	0.000202631
Myo	CROSS PRESENTATION OF SOLUBLE EXOGENOUS ANTIGENS ENDOSOMES	0.12928	4.02722	7.40756e-05	0.000204959
Myo	INTERLEUKIN 2 FAMILY SIGNALING	0.121251	4.01566	7.75772e-05	0.000214181
Myo	NEGATIVE REGULATION OF MET ACTIVITY	0.136253	4.01352	7.82436e-05	0.000215552
Myo	TRANSCRIPTIONAL REGULATION BY VENTX	0.118303	4.00306	8.15735e-05	0.000224239
Myo	TICAM1 DEPENDENT ACTIVATION OF IRF3 IRF7	0.158541	3.99858	8.30415e-05	0.000227781
Myo	ACTIVATION OF IRF3 IRF7 MEDIATED BY TBK1 IKK EPSILON	0.144265	3.99438	8.44428e-05	0.000231126
Myo	CARGO RECOGNITION FOR CLATHRIN MEDIATED ENDOCYTOSIS	0.113166	3.99127	8.54916e-05	0.000233493
Myo	SODIUM CALCIUM EXCHANGERS	0.148308	3.98745	8.67989e-05	0.000236291
Myo	SIGNALING BY FGFR2	0.11126	3.98716	8.68975e-05	0.000236291
Myo	ANTIGEN PROCESSING UBIQUITINATION PROTEASOME DEGRADATION	0.126853	3.98665	8.70742e-05	0.000236291
Myo	EPIGENETIC REGULATION OF GENE EXPRESSION	0.125089	3.97557	9.09864e-05	0.000246381
Myo	PLATELET HOMEOSTASIS	0.0997083	3.97105	9.26267e-05	0.000250289
Myo	BUDDING AND MATURATION OF HIV VIRION	0.145709	3.97036	9.28814e-05	0.000250444
Myo	ERK MAPK TARGETS	0.169966	3.96971	9.31198e-05	0.000250555
Myo	EPHA MEDIATED GROWTH CONE COLLAPSE	0.0995393	3.96388	9.5292e-05	0.000255858
Myo	HDR THROUGH MMEJ ALT NHEJ	0.183797	3.9589	9.71841e-05	0.000260388
Myo	MHC CLASS II ANTIGEN PRESENTATION	0.0549221	3.95791	9.75648e-05	0.000260786
Myo	GABA B RECEPTOR ACTIVATION	0.0786643	3.95713	9.78643e-05	0.000260786
Myo	SUMOYLATION OF DNA DAMAGE RESPONSE AND REPAIR PROTEINS	0.130229	3.95692	9.79486e-05	0.000260786
Myo	CHOLESTEROL BIOSYNTHESIS	0.184981	3.95304	9.94594e-05	0.00026391
Myo	METHYLATION	0.152027	3.95255	9.96489e-05	0.00026391
Myo	G ALPHA I SIGNALLING EVENTS	0.0575831	3.9521	9.9826e-05	0.00026391
Myo	THE CANONICAL RETINOID CYCLE IN RODS TWILIGHT VISION	0.101108	3.95178	9.99532e-05	0.00026391
Myo	RHO GTPASES ACTIVATE CIT	0.129163	3.95123	0.000100169	0.00026393
Myo	N GLYCAN ANTENNAE ELONGATION IN THE MEDIAL TRANS GOLGI	0.11481	3.94957	0.000100827	0.000265115
Myo	ASSEMBLY OF THE HIV VIRION	0.157417	3.94871	0.00010117	0.000265466
Myo	GABA RECEPTOR ACTIVATION	0.0694238	3.93831	0.000105395	0.000275984
Myo	EPHRIN SIGNALING	0.170022	3.93326	0.000107507	0.000280647
Myo	ALPHA LINOLENIC OMEGA3 AND LINOLEIC OMEGA6 ACID METABOLISM	0.178886	3.93267	0.000107757	0.000280647
Myo	MITOPHAGY	0.108278	3.93238	0.000107882	0.000280647
Myo	O LINKED GLYCOSYLATION OF MUCINS	0.0770975	3.93196	0.00010806	0.000280647
Myo	NUCLEAR ENVELOPE BREAKDOWN	0.165912	3.93025	0.000108785	0.000281566
Myo	INTERFERON SIGNALING	0.0632401	3.93008	0.000108857	0.000281566
Myo	CYTOSOLIC SENSORS OF PATHOGEN ASSOCIATED DNA	0.117705	3.92909	0.000109283	0.000282092
Myo	TBC RABGAPS	0.170205	3.92844	0.000109562	0.000282239
Myo	ZINC TRANSPORTERS	0.130106	3.92228	0.000112242	0.000288558
Myo	SIGNALING BY EGFR IN CANCER	0.119157	3.9156	0.000115216	0.000295606
Myo	RAC3 GTPASE CYCLE	0.113739	3.91393	0.00011597	0.00029694
Myo	REGULATION BY C FLIP	0.18824	3.91115	0.000117239	0.000299156
Myo	PROSTACYCLIN SIGNALLING THROUGH PROSTACYCLIN RECEPTOR	0.121192	3.911	0.000117307	0.000299156
Myo	AQUAPORIN MEDIATED TRANSPORT	0.0995501	3.89836	0.000123245	0.000313669
Myo	O LINKED GLYCOSYLATION	0.0829952	3.89734	0.000123733	0.000314281
Myo	RUNX1 INTERACTS WITH CO FACTORS WHOSE PRECISE EFFECT ON RUNX1 TARGETS IS NOT KNOWN	0.126904	3.89659	0.000124095	0.000314535
Myo	ABORTIVE ELONGATION OF HIV 1 TRANSCRIPT IN THE ABSENCE OF TAT	0.154971	3.89611	0.000124328	0.000314535
Myo	SUMOYLATION	0.116594	3.88955	0.000127549	0.000321526
Myo	ADRENALINE NORADRENALINE INHIBITS INSULIN SECRETION	0.113732	3.88945	0.000127598	0.000321526
Myo	DEACTIVATION OF THE BETA CATENIN TRANSACTIVATING COMPLEX	0.141821	3.88793	0.000128353	0.00032279
Myo	TRANSLATION OF REPLICASE AND ASSEMBLY OF THE REPLICATION TRANSCRIPTION COMPLEX	0.178882	3.86814	0.00013861	0.000347894
Myo	ENDOSOMAL SORTING COMPLEX REQUIRED FOR TRANSPORT ESCRT	0.154336	3.86654	0.000139473	0.00034937
Myo	ERKS ARE INACTIVATED	0.189667	3.84429	0.000152001	0.000380003
Myo	ACYL CHAIN REMODELLING OF PS	0.12156	3.8403	0.000154359	0.000385138
Myo	INITIAL TRIGGERING OF COMPLEMENT	-0.0499186	-3.83374	0.000158303	0.000394205
Myo	INTRAFLAGELLAR TRANSPORT	0.14239	3.8293	0.000161034	0.00040022
Myo	HSP90 CHAPERONE CYCLE FOR STEROID HORMONE RECEPTORS SHR	0.0953182	3.81851	0.000167849	0.000415049
Myo	GASTRIN CREB SIGNALLING PATHWAY VIA PKC AND MAPK	0.142613	3.81832	0.00016797	0.000415049
Myo	ZINC INFLUX INTO CELLS BY THE SLC39 GENE FAMILY	0.118489	3.8183	0.00016798	0.000415049
Myo	SARS COV 1 INFECTION	0.124435	3.81673	0.000168999	0.000416754
Myo	ORGANELLE BIOGENESIS AND MAINTENANCE	0.118862	3.80009	0.000180117	0.000443311
Myo	THE ACTIVATION OF ARYLSULFATASES	0.189481	3.79938	0.000180606	0.000443654
Myo	TRNA AMINOACYLATION	0.173939	3.78457	0.000191104	0.000468537
Myo	ACTIVATION OF GENE EXPRESSION BY SREBF SREBP	0.161969	3.78117	0.000193594	0.000473728
Myo	SIGNALING BY TGFB FAMILY MEMBERS	0.113532	3.77591	0.000197505	0.000482367
Myo	MASTL FACILITATES MITOTIC PROGRESSION	0.166585	3.77241	0.000200152	0.000487894
Myo	TRANSCRIPTIONAL ACTIVITY OF SMAD2 SMAD3 SMAD4 HETEROTRIMER	0.137585	3.77016	0.000201875	0.000491152
Myo	DOWNSTREAM SIGNAL TRANSDUCTION	0.146604	3.76852	0.00020313	0.000492604
Myo	ZBP1 DAI MEDIATED INDUCTION OF TYPE I IFNS	0.152644	3.76837	0.000203248	0.000492604
Myo	EXPORT OF VIRAL RIBONUCLEOPROTEINS FROM NUCLEUS	0.152004	3.7627	0.000207667	0.000502357
Myo	E3 UBIQUITIN LIGASES UBIQUITINATE TARGET PROTEINS	0.140739	3.76073	0.000209229	0.000505172
Myo	SUMOYLATION OF TRANSCRIPTION FACTORS	0.161424	3.75984	0.000209935	0.000505917
Myo	ATF6 ATF6 ALPHA ACTIVATES CHAPERONES	0.157583	3.75691	0.000212275	0.000510587
Myo	SYNTHESIS OF PIPS AT THE LATE ENDOSOME MEMBRANE	0.186233	3.75271	0.000215679	0.000517794
Myo	SNRNP ASSEMBLY	0.15793	3.75012	0.000217805	0.00052191
Myo	NUCLEAR IMPORT OF REV PROTEIN	0.17784	3.74707	0.000220333	0.000526974
Myo	DSCAM INTERACTIONS	0.157687	3.74271	0.000223988	0.000534709
Myo	MTORC1 MEDIATED SIGNALLING	0.170865	3.7417	0.000224842	0.000535741
Myo	BMAL1 CLOCK NPAS2 ACTIVATES CIRCADIAN GENE EXPRESSION	0.144474	3.73516	0.000230467	0.000548114
Myo	ADP SIGNALLING THROUGH P2Y PURINOCEPTOR 1	0.118888	3.72926	0.000235642	0.000559375
Myo	RMTS METHYLATE HISTONE ARGININES	0.158288	3.71453	0.00024906	0.000589385
Myo	NUCLEAR EVENTS KINASE AND TRANSCRIPTION FACTOR ACTIVATION	0.131651	3.71437	0.000249212	0.000589385
Myo	RHOBTB GTPASE CYCLE	0.109168	3.7127	0.000250778	0.000591984
Myo	GABA SYNTHESIS RELEASE REUPTAKE AND DEGRADATION	0.100245	3.71102	0.000252369	0.000594635
Myo	INTERLEUKIN 2 SIGNALING	0.150814	3.70678	0.000256408	0.000603033
Myo	TRANSCRIPTION OF THE HIV GENOME	0.105474	3.70235	0.000260703	0.000612001
Myo	PURINE SALVAGE	0.171396	3.69934	0.000263655	0.000617454
Myo	ONCOGENE INDUCED SENESCENCE	0.121228	3.69899	0.000263998	0.000617454
Myo	PINK1 PRKN MEDIATED MITOPHAGY	0.130745	3.6923	0.000270686	0.000631933
Myo	VXPX CARGO TARGETING TO CILIUM	0.140445	3.68771	0.000275363	0.000641672
Myo	ACTIVATION OF ATR IN RESPONSE TO REPLICATION STRESS	0.147933	3.68048	0.000282894	0.000657918
Myo	NUCLEAR PORE COMPLEX NPC DISASSEMBLY	0.170583	3.68003	0.000283371	0.000657918
Myo	STAT5 ACTIVATION DOWNSTREAM OF FLT3 ITD MUTANTS	0.178142	3.67838	0.000285112	0.000660753
Myo	DISEASES ASSOCIATED WITH O GLYCOSYLATION OF PROTEINS	0.0792311	3.67719	0.000286381	0.000662484
Myo	MRNA SPLICING MINOR PATHWAY	0.145369	3.67465	0.000289105	0.00066757
Myo	VIRAL MESSENGER RNA SYNTHESIS	0.168013	3.67381	0.00029001	0.000668443
Myo	CHROMATIN MODIFYING ENZYMES	0.138895	3.67118	0.000292864	0.0006738
Myo	MITOCHONDRIAL TRNA AMINOACYLATION	0.171012	3.65873	0.000306717	0.000704395
Myo	INTERLEUKIN 17 SIGNALING	0.128651	3.65486	0.000311157	0.000712262
Myo	TCR SIGNALING	0.0654617	3.65465	0.000311397	0.000712262
Myo	TP53 REGULATES TRANSCRIPTION OF SEVERAL ADDITIONAL CELL DEATH GENES WHOSE SPECIFIC ROLES IN P53 DEPENDENT APOPTOSIS REMAIN UNCERTAIN	0.123063	3.65428	0.000311825	0.000712262
Myo	MRNA CAPPING	0.112764	3.64839	0.000318695	0.000726219
Myo	REGULATION OF SIGNALING BY CBL	0.121424	3.64807	0.000319079	0.000726219
Myo	HIV TRANSCRIPTION ELONGATION	0.0982981	3.64606	0.000321461	0.000730332
Myo	PLASMA LIPOPROTEIN ASSEMBLY	0.119889	3.63927	0.000329632	0.000747557
Myo	TAK1 ACTIVATES NFKB BY PHOSPHORYLATION AND ACTIVATION OF IKKS COMPLEX	0.0898651	3.63441	0.000335599	0.000759733
Myo	METAL ION SLC TRANSPORTERS	0.12407	3.63316	0.000337144	0.000761872
Myo	RAC1 GTPASE CYCLE	0.106862	3.63011	0.000340967	0.000769145
Myo	TRAF6 MEDIATED IRF7 ACTIVATION	0.162001	3.628	0.000343619	0.000773753
Myo	INTERFERON ALPHA BETA SIGNALING	0.0648269	3.62661	0.000345389	0.000775561
Myo	SIGNALING BY NOTCH3	0.100443	3.62641	0.000345644	0.000775561
Myo	DNA DOUBLE STRAND BREAK RESPONSE	0.0989325	3.62323	0.000349711	0.000783303
Myo	PI METABOLISM	0.129535	3.62217	0.000351075	0.000784973
Myo	TOLL LIKE RECEPTOR CASCADES	0.101483	3.61177	0.000364756	0.000814131
Myo	INLB MEDIATED ENTRY OF LISTERIA MONOCYTOGENES INTO HOST CELL	0.13016	3.61076	0.00036612	0.000815742
Myo	RHOA GTPASE CYCLE	0.094011	3.6096	0.000367675	0.000817771
Myo	CYTOPROTECTION BY HMOX1	0.103239	3.60031	0.000380422	0.000844644
Myo	SIGNALING BY ERBB2	0.102516	3.59789	0.000383801	0.000850659
Myo	ANTIGEN PROCESSING CROSS PRESENTATION	0.0693033	3.59741	0.000384478	0.000850674
Myo	APOPTOTIC CLEAVAGE OF CELLULAR PROTEINS	0.0953903	3.59121	0.000393295	0.000868668
Myo	REGULATION OF KIT SIGNALING	0.155484	3.58963	0.000395581	0.0008722
Myo	SIGNALING BY WNT IN CANCER	0.135751	3.58641	0.00040025	0.000880967
Myo	RHOJ GTPASE CYCLE	0.126695	3.58098	0.000408261	0.000897044
Myo	TOLL LIKE RECEPTOR 9 TLR9 CASCADE	0.112162	3.57899	0.000411236	0.000902021
Myo	PROCESSING AND ACTIVATION OF SUMO	0.162246	3.57645	0.000415063	0.000908844
Myo	SYNTHESIS OF VERY LONG CHAIN FATTY ACYL COAS	0.110303	3.56701	0.000429574	0.000939
Myo	PURINE CATABOLISM	0.180201	3.55773	0.000444297	0.000969515
Myo	WNT5A DEPENDENT INTERNALIZATION OF FZD4	0.156913	3.55498	0.000448751	0.000977554
Myo	MYOGENESIS	0.131236	3.55316	0.000451724	0.000982344
Myo	METABOLISM OF COFACTORS	0.169289	3.55061	0.000455912	0.000989758
Myo	RNA POLYMERASE I TRANSCRIPTION	0.100307	3.54642	0.000462886	0.00100318
Myo	MET ACTIVATES RAS SIGNALING	0.107628	3.54217	0.00047005	0.00101697
Myo	IRF3 MEDIATED INDUCTION OF TYPE I IFN	0.145238	3.538	0.000477198	0.00103068
Myo	DNA STRAND ELONGATION	0.160344	3.53449	0.000483269	0.00104202
Myo	ATTENUATION PHASE	0.0865688	3.53233	0.000487058	0.00104841
Myo	ACTIVATED NTRK2 SIGNALS THROUGH FRS2 AND FRS3	0.140783	3.52948	0.000492087	0.00105745
Myo	NOTCH HLH TRANSCRIPTION PATHWAY	0.125057	3.52791	0.000494884	0.00106057
Myo	NOTCH4 INTRACELLULAR DOMAIN REGULATES TRANSCRIPTION	0.105165	3.52766	0.000495331	0.00106057
Myo	SIGNALING BY CSF3 G CSF	0.112328	3.52723	0.000496091	0.00106057
Myo	SYNTHESIS OF SUBSTRATES IN N GLYCAN BIOSYTHESIS	0.118293	3.52679	0.000496883	0.00106057
Myo	PKA MEDIATED PHOSPHORYLATION OF CREB	0.121243	3.52308	0.000503562	0.00107303
Myo	REGULATION OF TP53 ACTIVITY THROUGH METHYLATION	0.107512	3.52052	0.000508225	0.00108115
Myo	HIV ELONGATION ARREST AND RECOVERY	0.120572	3.5187	0.000511571	0.00108645
Myo	B WICH COMPLEX POSITIVELY REGULATES RRNA EXPRESSION	0.134457	3.51794	0.00051297	0.0010876
Myo	INTERACTIONS OF VPR WITH HOST CELLULAR PROTEINS	0.165688	3.51558	0.000517342	0.00109504
Myo	HSF1 DEPENDENT TRANSACTIVATION	0.0802371	3.5102	0.00052744	0.00111456
Myo	HCMV LATE EVENTS	0.146824	3.50739	0.000532788	0.00112399
Myo	CYCLIN D ASSOCIATED EVENTS IN G1	0.108024	3.50666	0.000534173	0.00112504
Myo	RECEPTOR MEDIATED MITOPHAGY	0.105643	3.50572	0.000535978	0.00112697
Myo	PLATELET SENSITIZATION BY LDL	0.146101	3.50511	0.000537163	0.0011276
Myo	TRANSLESION SYNTHESIS BY Y FAMILY DNA POLYMERASES BYPASSES LESIONS ON DNA TEMPLATE	0.138958	3.50269	0.000541825	0.00113454
Myo	BIOSYNTHESIS OF THE N GLYCAN PRECURSOR DOLICHOL LIPID LINKED OLIGOSACCHARIDE LLO AND TRANSFER TO A NASCENT PROTEIN	0.128422	3.50247	0.000542259	0.00113454
Myo	ADENYLATE CYCLASE INHIBITORY PATHWAY	0.142822	3.49537	0.000556215	0.00116183
Myo	PI5P REGULATES TP53 ACETYLATION	0.168451	3.4926	0.000561756	0.00117148
Myo	CA DEPENDENT EVENTS	0.113222	3.49051	0.000565969	0.00117833
Myo	MAPK TARGETS NUCLEAR EVENTS MEDIATED BY MAP KINASES	0.143079	3.48974	0.000567541	0.00117967
Myo	SIGNALING BY FGFR2 IN DISEASE	0.117866	3.48827	0.000570523	0.00118393
Myo	CREB1 PHOSPHORYLATION THROUGH THE ACTIVATION OF ADENYLATE CYCLASE	0.130189	3.48742	0.000572248	0.00118557
Myo	SYNTHESIS OF PIPS AT THE PLASMA MEMBRANE	0.12433	3.48254	0.00058231	0.00120445
Myo	DISEASES ASSOCIATED WITH N GLYCOSYLATION OF PROTEINS	0.197554	3.47789	0.00059205	0.00122261
Myo	DNA DAMAGE BYPASS	0.133292	3.47582	0.000596441	0.00122967
Myo	SIGNALING BY FGFR	0.0922731	3.47504	0.000598083	0.00123106
Myo	TRANSCRIPTIONAL REGULATION BY SMALL RNAS	0.152474	3.47458	0.000599074	0.00123111
Myo	METABOLIC DISORDERS OF BIOLOGICAL OXIDATION ENZYMES	0.072304	3.46939	0.000610247	0.00125204
Myo	DAG AND IP3 SIGNALING	0.114728	3.46566	0.000618384	0.00126669
Myo	ABC TRANSPORTERS IN LIPID HOMEOSTASIS	-0.12975	-3.46076	0.000629246	0.00128571
Myo	FORMATION OF THE EARLY ELONGATION COMPLEX	0.0998931	3.46056	0.000629696	0.00128571
Myo	BETA DEFENSINS	-0.0737193	-3.45555	0.00064098	0.00130665
Myo	PCNA DEPENDENT LONG PATCH BASE EXCISION REPAIR	0.184308	3.45172	0.000649738	0.00132238
Myo	CAMK IV MEDIATED PHOSPHORYLATION OF CREB	0.145642	3.44861	0.000656926	0.00133487
Myo	RESOLUTION OF AP SITES VIA THE MULTIPLE NUCLEOTIDE PATCH REPLACEMENT PATHWAY	0.18145	3.44751	0.000659507	0.00133798
Myo	PKMTS METHYLATE HISTONE LYSINES	0.125618	3.4459	0.000663269	0.00134346
Myo	RNA POLYMERASE II TRANSCRIBES SNRNA GENES	0.125604	3.43555	0.000687961	0.00139126
Myo	PROLONGED ERK ACTIVATION EVENTS	0.156505	3.42921	0.000703522	0.00142046
Myo	DNA DAMAGE TELOMERE STRESS INDUCED SENESCENCE	0.125775	3.42486	0.000714393	0.00143797
Myo	VEGFR2 MEDIATED VASCULAR PERMEABILITY	0.118126	3.42483	0.000714454	0.00143797
Myo	TERMINATION OF TRANSLESION DNA SYNTHESIS	0.142364	3.41925	0.000728627	0.00146417
Myo	TRANSLATION OF SARS COV 1 STRUCTURAL PROTEINS	0.117273	3.4186	0.000730295	0.0014652
Myo	FGFR2 MUTANT RECEPTOR ACTIVATION	0.118775	3.41755	0.000732999	0.00146716
Myo	UNWINDING OF DNA	0.150838	3.41732	0.00073358	0.00146716
Myo	SIGNALING BY FGFR3	0.103074	3.41	0.000752699	0.00150303
Myo	DAP12 INTERACTIONS	0.0683596	3.40621	0.000762753	0.00152072
Myo	PERK REGULATES GENE EXPRESSION	0.139227	3.40173	0.000774818	0.00154235
Myo	METABOLISM OF FOLATE AND PTERINES	0.132496	3.39903	0.000782177	0.00155456
Myo	TRANSPORT OF MATURE MRNAS DERIVED FROM INTRONLESS TRANSCRIPTS	0.166015	3.39801	0.000784995	0.0015575
Myo	CYTOSOLIC IRON SULFUR CLUSTER ASSEMBLY	0.163717	3.3976	0.000786109	0.0015575
Myo	TNF SIGNALING	0.0968852	3.38652	0.00081714	0.00161402
Myo	HSF1 ACTIVATION	0.0776606	3.38647	0.000817291	0.00161402
Myo	GLUCAGON TYPE LIGAND RECEPTORS	0.0718134	3.38566	0.000819592	0.00161402
Myo	NOTCH1 INTRACELLULAR DOMAIN REGULATES TRANSCRIPTION	0.115649	3.38562	0.00081972	0.00161402
Myo	EGFR TRANSACTIVATION BY GASTRIN	0.158925	3.38413	0.000823971	0.00161755
Myo	TRAF6 MEDIATED IRF7 ACTIVATION IN TLR7 8 OR 9 SIGNALING	0.118911	3.3841	0.000824059	0.00161755
Myo	G PROTEIN MEDIATED EVENTS	0.110638	3.3825	0.000828691	0.00162413
Myo	DEPOLYMERISATION OF THE NUCLEAR LAMINA	0.143777	3.38029	0.000835102	0.00163417
Myo	SUMOYLATION OF IMMUNE RESPONSE PROTEINS	0.161494	3.37858	0.000840078	0.00164138
Myo	GLYCOGEN SYNTHESIS	0.12446	3.3722	0.000858939	0.00167566
Myo	CA2 PATHWAY	0.10209	3.37059	0.000863757	0.00168247
Myo	SIGNAL ATTENUATION	0.164858	3.36907	0.000868352	0.00168883
Myo	INTERLEUKIN 15 SIGNALING	0.14862	3.36758	0.00087284	0.00169496
Myo	TRAFFICKING OF AMPA RECEPTORS	0.103477	3.35997	0.000896196	0.00173766
Myo	EGFR DOWNREGULATION	0.10715	3.35898	0.000899289	0.00173839
Myo	NEGATIVE REGULATION OF FLT3	0.130673	3.35897	0.000899311	0.00173839
Myo	TNFR1 INDUCED NFKAPPAB SIGNALING PATHWAY	0.0863195	3.35187	0.00092172	0.001779
Myo	TRANSPORT OF THE SLBP DEPENDANT MATURE MRNA	0.166681	3.35008	0.000927441	0.00178733
Myo	SIGNALING BY PTK6	0.0923839	3.33753	0.000968552	0.00186373
Myo	TP53 REGULATES METABOLIC GENES	0.117409	3.33562	0.000974925	0.00187308
Myo	FORMATION OF RNA POL II ELONGATION COMPLEX	0.0985523	3.3352	0.000976362	0.00187308
Myo	TRNA PROCESSING IN THE NUCLEUS	0.118484	3.33388	0.000980798	0.00187875
Myo	RNA POLYMERASE II TRANSCRIPTION TERMINATION	0.116218	3.3304	0.000992645	0.00189846
Myo	SIGNALING BY NUCLEAR RECEPTORS	0.0892665	3.32998	0.000994077	0.00189846
Myo	PROCESSING OF CAPPED INTRON CONTAINING PRE MRNA	0.113656	3.32875	0.000998279	0.00190362
Myo	FLT3 SIGNALING	0.107049	3.32704	0.00100418	0.00191201
Myo	PHOSPHOLIPID METABOLISM	0.0891408	3.31565	0.00104427	0.00198536
Myo	METABOLISM OF FAT SOLUBLE VITAMINS	0.0682232	3.31394	0.0010504	0.00199402
Myo	RESOLUTION OF ABASIC SITES AP SITES	0.175091	3.31334	0.00105256	0.00199516
Myo	RHOQ GTPASE CYCLE	0.115443	3.30993	0.00106493	0.00201287
Myo	LDL CLEARANCE	0.120451	3.3099	0.00106508	0.00201287
Myo	SIGNALING BY ROBO RECEPTORS	0.114342	3.30807	0.00107177	0.00202184
Myo	TP53 REGULATES TRANSCRIPTION OF DNA REPAIR GENES	0.0800061	3.30773	0.00107301	0.00202184
Myo	CD28 CO STIMULATION	0.114541	3.30356	0.00108844	0.00204787
Myo	RETROGRADE TRANSPORT AT THE TRANS GOLGI NETWORK	0.124688	3.30142	0.00109642	0.00205985
Myo	APOPTOTIC EXECUTION PHASE	0.0893147	3.30057	0.00109963	0.00206282
Myo	HIV TRANSCRIPTION INITIATION	0.100178	3.29884	0.00110616	0.00207202
Myo	MECP2 REGULATES NEURONAL RECEPTORS AND CHANNELS	0.113426	3.29004	0.00113989	0.00213204
Myo	ATF4 ACTIVATES GENES IN RESPONSE TO ENDOPLASMIC RETICULUM STRESS	0.145644	3.28932	0.00114269	0.00213415
Myo	SLC TRANSPORTER DISORDERS	0.108505	3.28675	0.00115274	0.00214707
Myo	MITOCHONDRIAL PROTEIN IMPORT	0.132158	3.28638	0.00115421	0.00214707
Myo	TP53 REGULATES TRANSCRIPTION OF CELL CYCLE GENES	0.082636	3.28626	0.00115468	0.00214707
Myo	SYNTHESIS OF BILE ACIDS AND BILE SALTS VIA 27 HYDROXYCHOLESTEROL	-0.160663	-3.28361	0.00116515	0.00216336
Myo	DOWNSTREAM SIGNALING OF ACTIVATED FGFR3	0.111868	3.28183	0.00117223	0.00217333
Myo	CD209 DC SIGN SIGNALING	0.139681	3.2733	0.00120673	0.00223404
Myo	SUMOYLATION OF SUMOYLATION PROTEINS	0.159553	3.26975	0.00122134	0.00225779
Myo	RRNA PROCESSING	0.120252	3.26432	0.00124407	0.00229647
Myo	COMMON PATHWAY OF FIBRIN CLOT FORMATION	0.0835302	3.25981	0.0012632	0.00232839
Myo	SYNTHESIS OF PIPS AT THE GOLGI MEMBRANE	0.157219	3.25538	0.00128228	0.00236014
Myo	UREA CYCLE	0.11559	3.25356	0.00129022	0.00236929
Myo	TRNA PROCESSING	0.129826	3.25338	0.00129098	0.00236929
Myo	CONSTITUTIVE SIGNALING BY EGFRVIII	0.134819	3.2523	0.0012957	0.00237452
Myo	ANTI INFLAMMATORY RESPONSE FAVOURING LEISHMANIA PARASITE INFECTION	0.0362759	3.24961	0.00130755	0.00239277
Myo	SIGNALING BY ERBB2 IN CANCER	0.108567	3.24391	0.00133296	0.00243577
Myo	SYNTHESIS SECRETION AND INACTIVATION OF GLUCOSE DEPENDENT INSULINOTROPIC POLYPEPTIDE GIP	0.123568	3.24072	0.00134737	0.00245856
Myo	SUMOYLATION OF UBIQUITINYLATION PROTEINS	0.141652	3.23454	0.00137571	0.00250503
Myo	MUSCLE CONTRACTION	0.0533369	3.23431	0.00137678	0.00250503
Myo	CELL CELL COMMUNICATION	0.0711541	3.23177	0.0013886	0.00252291
Myo	NONHOMOLOGOUS END JOINING NHEJ	0.097862	3.23105	0.00139193	0.00252535
Myo	RHO GTPASES ACTIVATE KTN1	0.127204	3.22111	0.00143918	0.00260736
Myo	FORMATION OF THE BETA CATENIN TCF TRANSACTIVATING COMPLEX	0.150857	3.22035	0.00144289	0.00261036
Myo	TRISTETRAPROLIN TTP ZFP36 BINDS AND DESTABILIZES MRNA	0.158367	3.21894	0.00144973	0.002619
Myo	TRNA MODIFICATION IN THE NUCLEUS AND CYTOSOL	0.16469	3.21721	0.00145812	0.00263041
Myo	SYNTHESIS OF PE	0.156474	3.21648	0.0014617	0.00263313
Myo	ABC FAMILY PROTEINS MEDIATED TRANSPORT	0.0735712	3.21528	0.00146758	0.00263999
Myo	N GLYCAN TRIMMING IN THE ER AND CALNEXIN CALRETICULIN CYCLE	0.102194	3.21432	0.00147232	0.00264475
Myo	BASE EXCISION REPAIR	0.161333	3.21291	0.0014793	0.00265354
Myo	FRS MEDIATED FGFR3 SIGNALING	0.109002	3.21166	0.0014855	0.0026609
Myo	MRNA SPLICING	0.111305	3.21084	0.00148959	0.00266448
Myo	CASPASE ACTIVATION VIA DEATH RECEPTORS IN THE PRESENCE OF LIGAND	0.140793	3.2065	0.00151134	0.00269958
Myo	TNFR1 INDUCED PROAPOPTOTIC SIGNALING	0.0947314	3.20533	0.00151729	0.0027064
Myo	RHO GTPASES ACTIVATE PKNS	0.0906654	3.19891	0.00155015	0.00276114
Myo	DISEASES OF PROGRAMMED CELL DEATH	0.0948119	3.1976	0.00155692	0.00276932
Myo	TRAFFICKING AND PROCESSING OF ENDOSOMAL TLR	0.115611	3.19589	0.00156582	0.00278125
Myo	MET ACTIVATES RAP1 AND RAC1	0.15686	3.19044	0.00159451	0.00282824
Myo	TRAFFICKING OF GLUR2 CONTAINING AMPA RECEPTORS	0.102857	3.18428	0.00162755	0.00288282
Myo	GRB2 EVENTS IN ERBB2 SIGNALING	0.110565	3.18173	0.0016414	0.00290331
Myo	TIE2 SIGNALING	0.108538	3.17926	0.00165491	0.00292268
Myo	SEMA3A PLEXIN REPULSION SIGNALING BY INHIBITING INTEGRIN ADHESION	0.137213	3.17829	0.00166022	0.00292268
Myo	MRNA DECAY BY 5 TO 3 EXORIBONUCLEASE	0.107097	3.17813	0.00166115	0.00292268
Myo	OTHER INTERLEUKIN SIGNALING	0.0963123	3.17805	0.00166155	0.00292268
Myo	NEGATIVE EPIGENETIC REGULATION OF RRNA EXPRESSION	0.100037	3.17357	0.00168645	0.00296237
Myo	RIP MEDIATED NFKB ACTIVATION VIA ZBP1	0.130532	3.17306	0.0016893	0.00296327
Myo	STING MEDIATED INDUCTION OF HOST IMMUNE RESPONSES	0.12389	3.16895	0.00171248	0.0029998
Myo	SIGNALING BY FLT3 ITD AND TKD MUTANTS	0.134117	3.16805	0.00171757	0.00300456
Myo	DAP12 SIGNALING	0.0722395	3.15166	0.00181312	0.00316735
Myo	INTRA GOLGI TRAFFIC	0.131049	3.15058	0.00181963	0.00317436
Myo	REGULATION OF TP53 ACTIVITY THROUGH ASSOCIATION WITH CO FACTORS	0.127524	3.1493	0.00182729	0.00318335
Myo	GAP FILLING DNA REPAIR SYNTHESIS AND LIGATION IN GG NER	0.14365	3.14538	0.00185107	0.00322035
Myo	ACETYLCHOLINE REGULATES INSULIN SECRETION	0.128322	3.14121	0.00187664	0.00326038
Myo	REGULATION OF GLUCOKINASE BY GLUCOKINASE REGULATORY PROTEIN	0.152109	3.13758	0.00189915	0.00329498
Myo	CLASS B 2 SECRETIN FAMILY RECEPTORS	0.0571433	3.13329	0.0019261	0.00333718
Myo	MTOR SIGNALLING	0.135663	3.1292	0.00195207	0.0033756
Myo	NEGATIVE REGULATION OF NMDA RECEPTOR MEDIATED NEURONAL TRANSMISSION	0.099892	3.12897	0.00195359	0.0033756
Myo	SIGNALING BY KIT IN DISEASE	0.124542	3.12594	0.00197306	0.0034046
Myo	SENESCENCE ASSOCIATED SECRETORY PHENOTYPE SASP	0.0900577	3.12508	0.00197865	0.00340962
Myo	HEME BIOSYNTHESIS	0.165075	3.12324	0.00199061	0.00342557
Myo	CONSTITUTIVE SIGNALING BY LIGAND RESPONSIVE EGFR CANCER VARIANTS	0.107105	3.12218	0.00199751	0.0034328
Myo	G0 AND EARLY G1	0.109736	3.12057	0.00200809	0.00344632
Myo	MISCELLANEOUS TRANSPORT AND BINDING EVENTS	0.0928907	3.11459	0.00204772	0.00350959
Myo	SIGNALING BY NOTCH1	0.105153	3.11365	0.00205403	0.00351566
Myo	REGULATION OF TNFR1 SIGNALING	0.08362	3.11269	0.00206045	0.0035219
Myo	ALPHA PROTEIN KINASE 1 SIGNALING PATHWAY	0.134206	3.10945	0.00208238	0.0035546
Myo	TRANSLATION	0.125814	3.10012	0.00214661	0.00365932
Myo	ABERRANT REGULATION OF MITOTIC G1 S TRANSITION IN CANCER DUE TO RB1 DEFECTS	0.114486	3.093	0.00219692	0.00373661
Myo	E2F MEDIATED REGULATION OF DNA REPLICATION	0.130266	3.09287	0.00219783	0.00373661
Myo	REGULATION OF INNATE IMMUNE RESPONSES TO CYTOSOLIC DNA	0.106453	3.08952	0.00222188	0.00377244
Myo	CREATION OF C4 AND C2 ACTIVATORS	-0.0616746	-3.08548	0.00225118	0.00381708
Myo	KERATAN SULFATE BIOSYNTHESIS	0.0920537	3.0828	0.00227085	0.00384531
Myo	TELOMERE C STRAND LAGGING STRAND SYNTHESIS	0.137801	3.07957	0.00229476	0.00388062
Myo	TRANSCRIPTIONAL REGULATION BY MECP2	0.088171	3.07334	0.00234141	0.00394955
Myo	AMYLOID FIBER FORMATION	0.0772509	3.0733	0.00234174	0.00394955
Myo	AMINO ACIDS REGULATE MTORC1	0.105399	3.06578	0.0023993	0.00404127
Myo	ION TRANSPORT BY P TYPE ATPASES	0.0862286	3.06438	0.00241021	0.00405425
Myo	G ALPHA S SIGNALLING EVENTS	0.046837	3.05683	0.00246952	0.00414854
Myo	NUCLEOTIDE EXCISION REPAIR	0.102584	3.05634	0.0024734	0.00414956
Myo	ATF6 ATF6 ALPHA ACTIVATES CHAPERONE GENES	0.136684	3.05067	0.00251894	0.00422038
Myo	RNA POLYMERASE I TRANSCRIPTION INITIATION	0.0876166	3.04887	0.00253357	0.00423567
Myo	RIPK1 MEDIATED REGULATED NECROSIS	0.0885921	3.04873	0.00253473	0.00423567
Myo	REGULATION OF LIPID METABOLISM BY PPARALPHA	0.106319	3.04796	0.002541	0.00424056
Myo	FORMATION OF THE CORNIFIED ENVELOPE	0.0525334	3.04612	0.00255607	0.00426012
Myo	RNA POLYMERASE III TRANSCRIPTION INITIATION FROM TYPE 1 PROMOTER	0.141606	3.03787	0.0026246	0.00436859
Myo	REGULATION OF LOCALIZATION OF FOXO TRANSCRIPTION FACTORS	0.116968	3.03694	0.00263236	0.00437578
Myo	CDC6 ASSOCIATION WITH THE ORC ORIGIN COMPLEX	0.112275	3.02821	0.00270691	0.00449383
Myo	HATS ACETYLATE HISTONES	0.128152	3.0264	0.00272262	0.00451401
Myo	SIGNALING BY ERBB4	0.0833603	3.02131	0.00276725	0.00458202
Myo	DOWNREGULATION OF ERBB2 ERBB3 SIGNALING	0.111334	3.0183	0.00279393	0.00462017
Myo	NEUROTOXICITY OF CLOSTRIDIUM TOXINS	0.109199	3.01542	0.00281964	0.00465663
Myo	TP53 REGULATES TRANSCRIPTION OF GENES INVOLVED IN G1 CELL CYCLE ARREST	0.109005	3.0133	0.00283875	0.0046821
Myo	REGULATION OF GENE EXPRESSION IN BETA CELLS	0.0749775	3.01176	0.00285274	0.00469907
Myo	DEADENYLATION DEPENDENT MRNA DECAY	0.078652	3.00489	0.00291574	0.00479661
Myo	LAGGING STRAND SYNTHESIS	0.1642	3.00045	0.00295711	0.00485838
Myo	TETRAHYDROBIOPTERIN BH4 SYNTHESIS RECYCLING SALVAGE AND REGULATION	0.129226	2.99935	0.00296743	0.00486904
Myo	NOTCH3 ACTIVATION AND TRANSMISSION OF SIGNAL TO THE NUCLEUS	0.0965664	2.99675	0.00299194	0.00490292
Myo	FGFR2C LIGAND BINDING AND ACTIVATION	0.0886122	2.99485	0.00301	0.00492616
Myo	PEPTIDE HORMONE METABOLISM	0.0621854	2.99319	0.00302587	0.00494576
Myo	TRANSCRIPTIONAL REGULATION OF GRANULOPOIESIS	0.10245	2.98861	0.0030701	0.00501161
Myo	RECOGNITION OF DNA DAMAGE BY PCNA CONTAINING REPLICATION COMPLEX	0.124939	2.98141	0.00314076	0.00512037
Myo	PROCESSIVE SYNTHESIS ON THE C STRAND OF THE TELOMERE	0.136519	2.9807	0.00314773	0.00512514
Myo	METALLOPROTEASE DUBS	0.106526	2.97588	0.00319603	0.00519713
Myo	TRANSCRIPTION COUPLED NUCLEOTIDE EXCISION REPAIR TC NER	0.1083	2.97099	0.00324555	0.00527091
Myo	MICRORNA MIRNA BIOGENESIS	0.130851	2.96597	0.00329729	0.00534344
Myo	METABOLISM OF STEROIDS	0.089945	2.96584	0.00329863	0.00534344
Myo	ANTIMICROBIAL PEPTIDES	-0.0491592	-2.96465	0.00331102	0.00535668
Myo	GLOBAL GENOME NUCLEOTIDE EXCISION REPAIR GG NER	0.0951673	2.9612	0.0033471	0.00540817
Myo	NR1H2 NR1H3 REGULATE GENE EXPRESSION LINKED TO LIPOGENESIS	0.0915247	2.95482	0.0034147	0.00551038
Myo	INTERLEUKIN 37 SIGNALING	0.119433	2.95263	0.00343822	0.0055413
Myo	CGMP EFFECTS	0.105349	2.94931	0.00347412	0.00559206
Myo	ADORA2B MEDIATED ANTI INFLAMMATORY CYTOKINES PRODUCTION	0.0412039	2.94827	0.00348548	0.00560324
Myo	MISMATCH REPAIR	0.156588	2.94471	0.00352453	0.00565886
Myo	PREGNENOLONE BIOSYNTHESIS	0.116646	2.94427	0.00352934	0.00565942
Myo	RUNX1 REGULATES GENES INVOLVED IN MEGAKARYOCYTE DIFFERENTIATION AND PLATELET FUNCTION	0.107362	2.94083	0.00356747	0.00571335
Myo	RESPONSE TO ELEVATED PLATELET CYTOSOLIC CA2	0.0519995	2.93947	0.00358267	0.00573047
Myo	TOLL LIKE RECEPTOR TLR1 TLR2 CASCADE	0.0898251	2.93832	0.00359554	0.00574213
Myo	MATURATION OF NUCLEOPROTEIN	0.158409	2.93789	0.00360036	0.00574213
Myo	DNA DAMAGE RECOGNITION IN GG NER	0.0905051	2.93761	0.00360352	0.00574213
Myo	KILLING MECHANISMS	0.115622	2.93433	0.00364055	0.00579386
Myo	PENTOSE PHOSPHATE PATHWAY	0.155499	2.93075	0.00368144	0.0058516
Myo	GLYCOGEN STORAGE DISEASES	0.108014	2.93014	0.0036884	0.00585534
Myo	SIGNALING BY FGFR1	0.0916362	2.92793	0.00371385	0.00588838
Myo	DIGESTION AND ABSORPTION	-0.0667385	-2.91971	0.00381006	0.00603339
Myo	CELLULAR RESPONSE TO CHEMICAL STRESS	0.0865938	2.91724	0.00383939	0.00607225
Myo	DOWNSTREAM SIGNALING OF ACTIVATED FGFR2	0.0934334	2.91264	0.00389449	0.00615175
Myo	GLYCEROPHOSPHOLIPID BIOSYNTHESIS	0.0674609	2.91069	0.00391811	0.00618136
Myo	CYTOCHROME C MEDIATED APOPTOTIC RESPONSE	0.13754	2.90884	0.00394068	0.00620926
Myo	O GLYCOSYLATION OF TSR DOMAIN CONTAINING PROTEINS	0.0860514	2.90636	0.00397106	0.00624937
Myo	REGULATION OF RUNX1 EXPRESSION AND ACTIVITY	0.12323	2.90056	0.00404282	0.00635443
Myo	SPRY REGULATION OF FGF SIGNALING	0.111606	2.899	0.00406245	0.00637739
Myo	SIGNAL TRANSDUCTION BY L1	0.0855641	2.89111	0.00416245	0.00652632
Myo	SIGNALING BY NOTCH1 PEST DOMAIN MUTANTS IN CANCER	0.099005	2.88271	0.00427149	0.00668902
Myo	SIGNALING BY FGFR IN DISEASE	0.0955619	2.87437	0.00438239	0.00685424
Myo	ION CHANNEL TRANSPORT	0.0528803	2.87338	0.00439565	0.00686652
Myo	TRIGLYCERIDE BIOSYNTHESIS	0.0988945	2.86492	0.00451113	0.00703825
Myo	TRANSPORT OF MATURE TRANSCRIPT TO CYTOPLASM	0.11084	2.86268	0.00454216	0.00707796
Myo	GRB2 SOS PROVIDES LINKAGE TO MAPK SIGNALING FOR INTEGRINS	0.102219	2.85585	0.00463785	0.00721822
Myo	SPHINGOLIPID METABOLISM	0.0906493	2.85374	0.00466786	0.00725604
Myo	TRANSCRIPTION OF E2F TARGETS UNDER NEGATIVE CONTROL BY DREAM COMPLEX	0.11223	2.85011	0.00471979	0.00731317
Myo	INSULIN PROCESSING	0.0991378	2.85008	0.00472016	0.00731317
Myo	MRNA DECAY BY 3 TO 5 EXORIBONUCLEASE	0.12932	2.84996	0.00472189	0.00731317
Myo	ACTIVATION OF ANTERIOR HOX GENES IN HINDBRAIN DEVELOPMENT DURING EARLY EMBRYOGENESIS	0.109781	2.84847	0.0047434	0.00733754
Myo	NGF STIMULATED TRANSCRIPTION	0.110874	2.84453	0.00480066	0.00741707
Myo	TRANSLESION SYNTHESIS BY POLH	0.121945	2.84017	0.0048647	0.00750351
Myo	RNA POLYMERASE III TRANSCRIPTION INITIATION FROM TYPE 3 PROMOTER	0.131018	2.83992	0.00486842	0.00750351
Myo	SYNTHESIS OF BILE ACIDS AND BILE SALTS VIA 24 HYDROXYCHOLESTEROL	-0.12471	-2.83916	0.00487975	0.00750829
Myo	AKT PHOSPHORYLATES TARGETS IN THE CYTOSOL	0.129467	2.83891	0.00488335	0.00750829
Myo	CLEC7A DECTIN 1 INDUCES NFAT ACTIVATION	0.136466	2.83445	0.00495004	0.00760164
Myo	PIWI INTERACTING RNA PIRNA BIOGENESIS	0.0796088	2.83288	0.00497358	0.00762855
Myo	SIGNALING BY ERYTHROPOIETIN	0.108842	2.82932	0.00502759	0.0077021
Myo	METABOLISM OF VITAMINS AND COFACTORS	0.0805327	2.8288	0.00503556	0.00770502
Myo	WNT MEDIATED ACTIVATION OF DVL	0.0824236	2.81982	0.00517423	0.00790767
Myo	NEUROTRANSMITTER RELEASE CYCLE	0.0651185	2.81741	0.00521213	0.00795491
Myo	DOWNREGULATION OF SMAD2 3 SMAD4 TRANSCRIPTIONAL ACTIVITY	0.11183	2.81705	0.00521767	0.00795491
Myo	REGULATED NECROSIS	0.0773337	2.81493	0.00525116	0.00799637
Myo	GLYCOGEN BREAKDOWN GLYCOGENOLYSIS	0.129763	2.81415	0.00526356	0.00800565
Myo	RHOC GTPASE CYCLE	0.0796076	2.80497	0.00541132	0.00822054
Myo	TRP CHANNELS	0.0758205	2.78979	0.00566365	0.00859359
Myo	INFLAMMASOMES	0.0991441	2.78586	0.00573084	0.00868517
Myo	RND2 GTPASE CYCLE	0.0972894	2.7843	0.00575762	0.00871534
Myo	CIRCADIAN CLOCK	0.095539	2.78128	0.00580986	0.00878396
Myo	RESPONSE OF EIF2AK1 HRI TO HEME DEFICIENCY	0.113267	2.77831	0.00586169	0.00885178
Myo	POLYMERASE SWITCHING	0.163605	2.77454	0.00592811	0.00894145
Myo	REGULATION OF SIGNALING BY NODAL	-0.0950217	-2.77012	0.00600669	0.00904003
Myo	CRMPS IN SEMA3A SIGNALING	0.106722	2.77006	0.00600771	0.00904003
Myo	TRIGLYCERIDE METABOLISM	0.0770234	2.76919	0.00602336	0.00905285
Myo	DUAL INCISION IN TC NER	0.0970556	2.76822	0.00604084	0.0090684
Myo	SHC MEDIATED CASCADE FGFR4	0.0854311	2.76444	0.00610918	0.00916017
Myo	FLT3 SIGNALING IN DISEASE	0.0900702	2.75201	0.0063391	0.0094937
Myo	GLYCOGEN METABOLISM	0.098773	2.73884	0.00659096	0.00985928
Myo	POLYMERASE SWITCHING ON THE C STRAND OF THE TELOMERE	0.130746	2.73605	0.00664549	0.00991948
Myo	ERBB2 REGULATES CELL MOTILITY	0.09774	2.73599	0.00664683	0.00991948
Myo	SHC MEDIATED CASCADE FGFR1	0.0852695	2.73545	0.00665734	0.0099235
Myo	FRS MEDIATED FGFR2 SIGNALING	0.0859627	2.73494	0.00666737	0.00992681
Myo	SENSORY PROCESSING OF SOUND BY OUTER HAIR CELLS OF THE COCHLEA	0.0597094	2.73309	0.00670391	0.00996952
Myo	NF KB ACTIVATION THROUGH FADD RIP 1 PATHWAY MEDIATED BY CASPASE 8 AND 10	0.161112	2.72846	0.00679602	0.0100947
Myo	ACETYLCHOLINE BINDING AND DOWNSTREAM EVENTS	0.0658109	2.72299	0.00690643	0.0102467
Myo	PROCESSIVE SYNTHESIS ON THE LAGGING STRAND	0.150856	2.71836	0.00700102	0.0103749
Myo	CD28 DEPENDENT PI3K AKT SIGNALING	0.104013	2.70744	0.00722878	0.0106999
Myo	INFLUENZA INFECTION	0.11964	2.70407	0.00730053	0.0107936
Myo	ACTIVATION OF THE PHOTOTRANSDUCTION CASCADE	0.0821614	2.70199	0.00734502	0.0108391
Myo	NEGATIVE REGULATION OF THE PI3K AKT NETWORK	0.0672499	2.70184	0.00734841	0.0108391
Myo	OLFACTORY SIGNALING PATHWAY	-0.0464438	-2.68575	0.00770152	0.0113381
Myo	IRAK2 MEDIATED ACTIVATION OF TAK1 COMPLEX	0.111403	2.68561	0.00770459	0.0113381
Myo	REGULATION OF EXPRESSION OF SLITS AND ROBOS	0.107548	2.68322	0.00775844	0.0114042
Myo	SIGNALING BY ERBB2 ECD MUTANTS	0.10959	2.68181	0.00779029	0.0114378
Myo	SIGNALING BY HIPPO	0.101131	2.67986	0.00783456	0.0114895
Myo	XENOBIOTICS	-0.0617698	-2.67094	0.00803989	0.011777
Myo	DOWNREGULATION OF ERBB2 SIGNALING	0.0750475	2.6705	0.00805013	0.0117784
Myo	EGR2 AND SOX10 MEDIATED INITIATION OF SCHWANN CELL MYELINATION	0.0891529	2.66752	0.00812007	0.0118671
Myo	GLYCOSPHINGOLIPID METABOLISM	0.0811995	2.66505	0.00817834	0.0119385
Myo	PHASE 4 RESTING MEMBRANE POTENTIAL	-0.0671452	-2.66344	0.00821638	0.0119803
Myo	PRC2 METHYLATES HISTONES AND DNA	0.133626	2.65873	0.00832905	0.0121306
Myo	SPHINGOLIPID DE NOVO BIOSYNTHESIS	0.10025	2.65792	0.00834858	0.0121451
Myo	TICAM1 RIP1 MEDIATED IKK COMPLEX RECRUITMENT	0.0952455	2.65606	0.00839335	0.0121963
Myo	REGULATION OF PYRUVATE DEHYDROGENASE PDH COMPLEX	0.132025	2.65505	0.0084179	0.012218
Myo	HDMS DEMETHYLATE HISTONES	0.128244	2.64905	0.00856487	0.0124171
Myo	TP53 REGULATES TRANSCRIPTION OF CASPASE ACTIVATORS AND CASPASES	0.123258	2.64764	0.00859959	0.0124433
Myo	SYNTHESIS OF PA	0.074614	2.64752	0.00860256	0.0124433
Myo	CHREBP ACTIVATES METABOLIC GENE EXPRESSION	0.0620541	2.64488	0.00866827	0.012521
Myo	FORMATION OF TC NER PRE INCISION COMPLEX	0.0903697	2.64457	0.00867595	0.012521
Myo	MITOCHONDRIAL IRON SULFUR CLUSTER BIOGENESIS	0.14012	2.63909	0.00881368	0.0127053
Myo	RNA POLYMERASE I PROMOTER ESCAPE	0.0752631	2.63551	0.00890476	0.012822
Myo	INHIBITION OF DNA RECOMBINATION AT TELOMERE	0.0990062	2.63081	0.00902534	0.012981
Myo	MINERALOCORTICOID BIOSYNTHESIS	0.0301043	2.62923	0.00906645	0.0130253
Myo	SENSORY PROCESSING OF SOUND	0.0543057	2.62776	0.00910472	0.0130655
Myo	NOREPINEPHRINE NEUROTRANSMITTER RELEASE CYCLE	0.0828829	2.61326	0.00948952	0.0136024
Myo	DUAL INCISION IN GG NER	0.0869363	2.61088	0.00955409	0.0136795
Myo	RAF INDEPENDENT MAPK1 3 ACTIVATION	0.0928946	2.60238	0.00978801	0.0139986
Myo	MOLECULES ASSOCIATED WITH ELASTIC FIBRES	-0.0716209	-2.59947	0.0098692	0.0140989
Myo	IRAK1 RECRUITS IKK COMPLEX	0.107241	2.5892	0.0101606	0.0144989
Myo	LOSS OF FUNCTION OF MECP2 IN RETT SYNDROME	0.100354	2.58607	0.0102511	0.0146116
Myo	PKA ACTIVATION IN GLUCAGON SIGNALLING	0.0916594	2.57264	0.0106468	0.0151586
Myo	SIGNALING BY TYPE 1 INSULIN LIKE GROWTH FACTOR 1 RECEPTOR IGF1R	0.0747319	2.56911	0.0107532	0.0152929
Myo	BICARBONATE TRANSPORTERS	0.0946951	2.5652	0.0108721	0.0154447
Myo	TICAM1 TRAF6 DEPENDENT INDUCTION OF TAK1 COMPLEX	0.116381	2.56396	0.0109099	0.015481
Myo	ACTIVATED NOTCH1 TRANSMITS SIGNAL TO THE NUCLEUS	0.0852744	2.56173	0.0109784	0.0155609
Myo	MITOCHONDRIAL TRANSLATION	0.128544	2.55543	0.0111743	0.0158209
Myo	SUPPRESSION OF PHAGOSOMAL MATURATION	0.101165	2.54082	0.0116399	0.0164618
Myo	KERATAN SULFATE KERATIN METABOLISM	0.0790622	2.53522	0.011823	0.0167022
Myo	SUPPRESSION OF APOPTOSIS	0.0781865	2.51287	0.0125797	0.0177513
Myo	PYRUVATE METABOLISM	0.0927299	2.50738	0.012772	0.0180027
Myo	SIALIC ACID METABOLISM	0.0676098	2.50667	0.012797	0.0180179
Myo	PROTEIN LOCALIZATION	0.0902656	2.50604	0.0128194	0.0180295
Myo	SIGNALING BY NOTCH1 HD DOMAIN MUTANTS IN CANCER	0.0828641	2.50102	0.0129979	0.0182603
Myo	RHOB GTPASE CYCLE	0.0696641	2.49881	0.0130775	0.0183519
Myo	FORMATION OF APOPTOSOME	0.116207	2.49125	0.0133521	0.0187165
Myo	SIGNALING BY FGFR4	0.076498	2.48824	0.0134629	0.018851
Myo	GENE SILENCING BY RNA	0.0851326	2.48248	0.0136772	0.01913
Myo	REPRESSION OF WNT TARGET GENES	0.13198	2.47896	0.0138099	0.0192844
Myo	PLASMA LIPOPROTEIN CLEARANCE	0.0733703	2.47875	0.013818	0.0192844
Myo	RNA POLYMERASE III CHAIN ELONGATION	0.117655	2.4743	0.013987	0.0194988
Myo	CITRIC ACID CYCLE TCA CYCLE	0.138784	2.47154	0.0140928	0.0196248
Myo	METABOLISM OF AMINO ACIDS AND DERIVATIVES	0.068087	2.46358	0.0144024	0.020034
Myo	RND3 GTPASE CYCLE	0.0867818	2.46134	0.0144905	0.0201346
Myo	DEFENSINS	-0.0367513	-2.45552	0.0147216	0.0204303
Myo	INHIBITION OF REPLICATION INITIATION OF DAMAGED DNA BY RB1 E2F1	0.119469	2.45517	0.0147355	0.0204303
Myo	PYRUVATE METABOLISM AND CITRIC ACID TCA CYCLE	0.102838	2.44241	0.0152545	0.0211268
Myo	TRANSPORT OF VITAMINS NUCLEOSIDES AND RELATED MOLECULES	0.0816028	2.43936	0.0153809	0.0212746
Myo	ACTIVATION OF THE PRE REPLICATIVE COMPLEX	0.109066	2.43903	0.0153948	0.0212746
Myo	IKK COMPLEX RECRUITMENT MEDIATED BY RIP1	0.0848806	2.43243	0.0156717	0.021628
Myo	METABOLISM OF PORPHYRINS	0.0932812	2.43212	0.0156845	0.021628
Myo	ACTIVATION OF PPARGC1A PGC 1ALPHA BY PHOSPHORYLATION	0.127253	2.43168	0.0157031	0.0216301
Myo	NOTCH2 ACTIVATION AND TRANSMISSION OF SIGNAL TO THE NUCLEUS	0.0864669	2.42813	0.0158544	0.0218149
Myo	TRAF6 MEDIATED NF KB ACTIVATION	0.0704856	2.4255	0.015967	0.021946
Myo	NEGATIVE REGULATION OF FGFR3 SIGNALING	0.0761656	2.42039	0.0161882	0.0222259
Myo	PLASMA LIPOPROTEIN ASSEMBLY REMODELING AND CLEARANCE	0.064827	2.40841	0.0167169	0.022927
Myo	BIOLOGICAL OXIDATIONS	-0.0441242	-2.40075	0.0170629	0.0233763
Myo	CYTOCHROME P450 ARRANGED BY SUBSTRATE TYPE	-0.0381131	-2.39916	0.0171358	0.0234313
Myo	SIGNALING BY MAPK MUTANTS	0.0785645	2.39907	0.0171399	0.0234313
Myo	HEME SIGNALING	0.0957774	2.38549	0.0177712	0.0242682
Myo	BASE EXCISION REPAIR AP SITE FORMATION	0.12503	2.38389	0.017847	0.0243455
Myo	TRAF6 MEDIATED INDUCTION OF TAK1 COMPLEX WITHIN TLR4 COMPLEX	0.092468	2.3831	0.0178849	0.024371
Myo	SIGNALING BY NOTCH2	0.0748889	2.36774	0.0186277	0.025356
Myo	DISEASES OF CARBOHYDRATE METABOLISM	0.088358	2.34323	0.0198701	0.0270183
Myo	NITRIC OXIDE STIMULATES GUANYLATE CYCLASE	0.0728688	2.33375	0.0203694	0.0276675
Myo	TRANSCRIPTIONAL ACTIVATION OF MITOCHONDRIAL BIOGENESIS	0.0835829	2.32835	0.0206592	0.0280312
Myo	MET RECEPTOR RECYCLING	0.112942	2.32565	0.0208053	0.0281993
Myo	RNA POLYMERASE I TRANSCRIPTION TERMINATION	0.06656	2.31133	0.0215954	0.029239
Myo	PYRIMIDINE CATABOLISM	0.0915922	2.30912	0.0217194	0.0293755
Myo	ERBB2 ACTIVATES PTK6 SIGNALING	0.0814161	2.27573	0.023674	0.0319851
Myo	SIGNALING BY PDGFR IN DISEASE	0.083314	2.27409	0.0237741	0.0320861
Myo	SIGNALING BY FGFR1 IN DISEASE	0.0881563	2.27175	0.0239174	0.0322453
Myo	GLUTAMATE NEUROTRANSMITTER RELEASE CYCLE	0.0624219	2.26353	0.0244257	0.0328958
Myo	THE CITRIC ACID TCA CYCLE AND RESPIRATORY ELECTRON TRANSPORT	0.0816812	2.26138	0.0245605	0.0330422
Myo	CONSTITUTIVE SIGNALING BY AKT1 E17K IN CANCER	0.0920064	2.25862	0.024734	0.0332404
Myo	RESPIRATORY ELECTRON TRANSPORT	0.102844	2.25632	0.0248798	0.033401
Myo	RECEPTOR TYPE TYROSINE PROTEIN PHOSPHATASES	0.0662977	2.24568	0.0255629	0.0342819
Myo	METABOLISM OF WATER SOLUBLE VITAMINS AND COFACTORS	0.0744161	2.24009	0.0259282	0.034735
Myo	CALNEXIN CALRETICULIN CYCLE	0.0656457	2.23703	0.0261302	0.0349688
Myo	MEIOTIC RECOMBINATION	0.0560263	2.22802	0.0267332	0.0357381
Myo	ESTROGEN DEPENDENT NUCLEAR EVENTS DOWNSTREAM OF ESR MEMBRANE SIGNALING	0.0828133	2.21815	0.0274071	0.0366004
Myo	TIGHT JUNCTION INTERACTIONS	0.053022	2.20928	0.028025	0.0373863
Myo	GPCR LIGAND BINDING	0.0218468	2.19358	0.029149	0.0388449
Myo	REDUCTION OF CYTOSOLIC CA LEVELS	0.0787711	2.18956	0.0294428	0.0391953
Myo	THE NLRP3 INFLAMMASOME	0.0872513	2.18679	0.0296468	0.0394257
Myo	NEGATIVE REGULATION OF FGFR2 SIGNALING	0.0649819	2.18621	0.0296903	0.0394422
Myo	DOWNSTREAM SIGNALING OF ACTIVATED FGFR4	0.0722709	2.18351	0.0298902	0.0396662
Myo	DISEASES OF DNA REPAIR	0.11598	2.17836	0.0302762	0.0401364
Myo	RECOGNITION AND ASSOCIATION OF DNA GLYCOSYLASE WITH SITE CONTAINING AN AFFECTED PURINE	0.110785	2.17008	0.030904	0.040926
Myo	BUTYROPHILIN BTN FAMILY INTERACTIONS	0.0939213	2.1672	0.0311259	0.0411769
Myo	NA CL DEPENDENT NEUROTRANSMITTER TRANSPORTERS	0.0580048	2.16263	0.0314796	0.0415802
Myo	RND1 GTPASE CYCLE	0.0734551	2.16242	0.0314962	0.0415802
Myo	GLUCOCORTICOID BIOSYNTHESIS	-0.0367839	-2.15873	0.0317845	0.0419172
Myo	CHEMOKINE RECEPTORS BIND CHEMOKINES	0.0519723	2.15256	0.0322717	0.0425156
Myo	CELLULAR RESPONSE TO STARVATION	0.0952305	2.14386	0.0329696	0.04339
Myo	INTERLEUKIN 20 FAMILY SIGNALING	0.0664082	2.13477	0.0337132	0.0443228
Myo	COMPLEX I BIOGENESIS	0.0898367	2.13408	0.0337699	0.0443514
Myo	STIMULI SENSING CHANNELS	0.0347702	2.11758	0.0351575	0.0461261
Myo	SCAVENGING OF HEME FROM PLASMA	-0.043254	-2.11244	0.0355999	0.0466583
Myo	SULFUR AMINO ACID METABOLISM	0.0913133	2.10612	0.0361504	0.047331
Myo	ADENYLATE CYCLASE ACTIVATING PATHWAY	0.0898366	2.10493	0.0362552	0.0474193
Myo	TRIF MEDIATED PROGRAMMED CELL DEATH	0.0959577	2.10314	0.0364123	0.0475758
Myo	ESTROGEN DEPENDENT GENE EXPRESSION	0.0726814	2.09987	0.0367019	0.0479048
Myo	PYROPTOSIS	0.0724844	2.09757	0.0369063	0.0481222
Myo	MITOCHONDRIAL BIOGENESIS	0.0763916	2.09503	0.0371342	0.0483696
Myo	SIGNALING BY ACTIVIN	0.0844138	2.09357	0.0372651	0.0484905
Myo	TGF BETA RECEPTOR SIGNALING IN EMT EPITHELIAL TO MESENCHYMAL TRANSITION	0.0699641	2.09004	0.0375839	0.0488552
Myo	SYNTHESIS OF PC	0.0509384	2.08558	0.03799	0.0493326
Myo	RELAXIN RECEPTORS	-0.0564407	-2.08496	0.0380465	0.0493555
Myo	REGULATION OF IFNG SIGNALING	0.0842479	2.0828	0.0382442	0.0495614
Myo	PI3K AKT SIGNALING IN CANCER	0.0519038	2.07394	0.0390669	0.0505758
Myo	RHO GTPASES ACTIVATE NADPH OXIDASES	0.0866153	2.0734	0.039118	0.0505905
Myo	FORMATION OF INCISION COMPLEX IN GG NER	0.0697674	2.06903	0.0395293	0.0510704
Myo	SIGNALING BY INSULIN RECEPTOR	0.0509473	2.06797	0.0396294	0.0511477
Myo	SIGNALING BY PDGFRA TRANSMEMBRANE JUXTAMEMBRANE AND KINASE DOMAIN MUTANTS	0.0845665	2.06702	0.0397196	0.0512121
Myo	TNFR1 MEDIATED CERAMIDE PRODUCTION	-0.0424053	-2.05697	0.0406848	0.0524034
Myo	GAB1 SIGNALOSOME	0.083387	2.04951	0.0414136	0.053288
Myo	REGULATION OF BACH1 ACTIVITY	0.0948184	2.04473	0.0418859	0.0538411
Myo	RNA POLYMERASE III TRANSCRIPTION	0.0876658	2.03859	0.0424999	0.0545751
Myo	DOWNSTREAM SIGNALING OF ACTIVATED FGFR1	0.0663863	2.027	0.0436808	0.056035
Myo	POST TRANSLATIONAL MODIFICATION SYNTHESIS OF GPI ANCHORED PROTEINS	0.037008	2.01817	0.0445978	0.0571536
Myo	RHOD GTPASE CYCLE	0.0652778	2.01195	0.0452541	0.0579361
Myo	PD 1 SIGNALING	-0.0235605	-2.00929	0.0455373	0.0582401
Myo	ABACAVIR TRANSPORT AND METABOLISM	0.0699549	2.0073	0.0457503	0.0584536
Myo	PROLACTIN RECEPTOR SIGNALING	0.0826104	2.00616	0.0458725	0.0585509
Myo	ACYL CHAIN REMODELLING OF PG	0.071162	2.00453	0.0460481	0.0587159
Myo	INTERLEUKIN 7 SIGNALING	0.0802375	1.99698	0.046867	0.0597001
Myo	ACTIVATION OF THE AP 1 FAMILY OF TRANSCRIPTION FACTORS	0.0993862	1.99031	0.047601	0.0605744
Myo	NEGATIVE REGULATION OF FGFR1 SIGNALING	0.0606877	1.97518	0.0493035	0.0626781
Myo	P75NTR RECRUITS SIGNALLING COMPLEXES	0.0733362	1.96985	0.0499144	0.0633913
Myo	SYNTHESIS OF PROSTAGLANDINS PG AND THROMBOXANES TX	-0.0806725	-1.96932	0.0499756	0.0634056
Myo	FRS MEDIATED FGFR1 SIGNALING	0.0639491	1.96446	0.0505396	0.064027
Myo	TRANSCRIPTIONAL REGULATION BY THE AP 2 TFAP2 FAMILY OF TRANSCRIPTION FACTORS	0.0621102	1.96423	0.0505662	0.064027
Myo	TRIGLYCERIDE CATABOLISM	0.0648951	1.96377	0.0506199	0.0640311
Myo	ENERGY DEPENDENT REGULATION OF MTOR BY LKB1 AMPK	0.0964733	1.96041	0.0510134	0.0644647
Myo	ANTIGEN PRESENTATION FOLDING ASSEMBLY AND PEPTIDE LOADING OF CLASS I MHC	0.0221537	1.93727	0.0537928	0.0679094
Myo	SRP DEPENDENT COTRANSLATIONAL PROTEIN TARGETING TO MEMBRANE	0.10922	1.93329	0.0542836	0.0684609
Myo	FATTY ACID METABOLISM	0.0529382	1.92278	0.0555979	0.070049
Myo	KERATAN SULFATE DEGRADATION	-0.0802413	-1.9079	0.0575031	0.0723776
Myo	IONOTROPIC ACTIVITY OF KAINATE RECEPTORS	0.0713906	1.90361	0.0580625	0.0730092
Myo	ENOS ACTIVATION	0.0490739	1.88538	0.060491	0.0759878
Myo	NONSENSE MEDIATED DECAY NMD	0.101204	1.88434	0.0606323	0.07609
Myo	CD28 DEPENDENT VAV1 PATHWAY	0.0680343	1.88189	0.0609657	0.0764328
Myo	SYNTHESIS OF BILE ACIDS AND BILE SALTS VIA 7ALPHA HYDROXYCHOLESTEROL	-0.0795219	-1.88041	0.0611676	0.0766103
Myo	NOTCH2 INTRACELLULAR DOMAIN REGULATES TRANSCRIPTION	0.0732581	1.8737	0.0620907	0.0776899
Myo	BIOTIN TRANSPORT AND METABOLISM	0.109068	1.87287	0.0622052	0.0777565
Myo	PURINERGIC SIGNALING IN LEISHMANIASIS INFECTION	0.0608267	1.8597	0.0640551	0.0799901
Myo	JOSEPHIN DOMAIN DUBS	0.0742779	1.85905	0.064147	0.0800262
Myo	REGULATION OF MECP2 EXPRESSION AND ACTIVITY	0.0698255	1.85761	0.0643522	0.0802035
Myo	GLUCURONIDATION	-0.0320556	-1.85666	0.0644879	0.0802938
Myo	TP53 REGULATES TRANSCRIPTION OF ADDITIONAL CELL CYCLE GENES WHOSE EXACT ROLE IN THE P53 PATHWAY REMAIN UNCERTAIN	0.0469008	1.84828	0.065695	0.0817166
Myo	RHOBTB1 GTPASE CYCLE	0.0785856	1.84592	0.0660383	0.0820633
Myo	FRS MEDIATED FGFR4 SIGNALING	0.0600747	1.84318	0.066438	0.0824792
Myo	TERMINATION OF O GLYCAN BIOSYNTHESIS	0.0360701	1.84186	0.0666326	0.08264
Myo	ACTIVATION OF THE MRNA UPON BINDING OF THE CAP BINDING COMPLEX AND EIFS AND SUBSEQUENT BINDING TO 43S	0.0826387	1.84055	0.0668242	0.0827968
Myo	ALPHA DEFENSINS	0.0384075	1.83353	0.0678648	0.0840041
Myo	INSULIN RECEPTOR SIGNALLING CASCADE	0.057475	1.82668	0.0688914	0.0851919
Myo	LONG TERM POTENTIATION	0.0527423	1.82268	0.0694971	0.0858573
Myo	CLASS I PEROXISOMAL MEMBRANE PROTEIN IMPORT	0.0951929	1.82192	0.0696134	0.085873
Myo	RA BIOSYNTHESIS PATHWAY	-0.0355116	-1.82171	0.069645	0.085873
Myo	RESPIRATORY ELECTRON TRANSPORT ATP SYNTHESIS BY CHEMIOSMOTIC COUPLING AND HEAT PRODUCTION BY UNCOUPLING PROTEINS	0.0725719	1.82104	0.0697478	0.0859163
Myo	METABOLISM OF NITRIC OXIDE NOS3 ACTIVATION AND REGULATION	0.0491629	1.81696	0.0703723	0.0866016
Myo	INACTIVATION OF CSF3 G CSF SIGNALING	0.0592791	1.80769	0.0718073	0.088282
Myo	RECYCLING OF BILE ACIDS AND SALTS	-0.0608342	-1.80699	0.0719169	0.0883311
Myo	ROS AND RNS PRODUCTION IN PHAGOCYTES	0.0485589	1.79016	0.0745896	0.0915254
Myo	INTERLEUKIN 4 AND INTERLEUKIN 13 SIGNALING	0.0395295	1.78965	0.0746706	0.0915364
Myo	NR1H2 NR1H3 REGULATE GENE EXPRESSION LINKED TO GLUCONEOGENESIS	0.0483251	1.77284	0.0774226	0.0948184
Myo	TRANSCRIPTIONAL REGULATION OF WHITE ADIPOCYTE DIFFERENTIATION	0.0547455	1.76515	0.0787095	0.0963016
Myo	ASPARTATE AND ASPARAGINE METABOLISM	-0.0827052	-1.76445	0.0788279	0.0963536
Myo	CLASS A 1 RHODOPSIN LIKE RECEPTORS	0.0208376	1.76243	0.0791682	0.0966765
Myo	STRIATED MUSCLE CONTRACTION	0.0337507	1.75904	0.0797449	0.0972873
Myo	CLASS C 3 METABOTROPIC GLUTAMATE PHEROMONE RECEPTORS	0.0142953	1.75572	0.0803106	0.0978834
Myo	P75NTR SIGNALS VIA NF KB	0.0632064	1.743	0.082514	0.100472
Myo	PRESYNAPTIC DEPOLARIZATION AND CALCIUM CHANNEL OPENING	0.0665566	1.73659	0.0836414	0.101748
Myo	EFFECTS OF PIP2 HYDROLYSIS	0.0596927	1.7216	0.0863295	0.104917
Myo	DEGRADATION OF CYSTEINE AND HOMOCYSTEINE	0.0804523	1.7127	0.0879578	0.106794
Myo	SYNAPTIC ADHESION LIKE MOLECULES	0.0390673	1.70302	0.089757	0.108874
Myo	INTERLEUKIN 35 SIGNALLING	0.0610575	1.69309	0.0916341	0.111045
Myo	CS DS DEGRADATION	0.0589588	1.689	0.0924162	0.111796
Myo	EUKARYOTIC TRANSLATION INITIATION	0.0920778	1.68893	0.0924299	0.111796
Myo	TRANSLESION SYNTHESIS BY POLK	0.0733216	1.68836	0.0925383	0.111821
Myo	PLATELET CALCIUM HOMEOSTASIS	0.0484219	1.68431	0.0933197	0.112658
Myo	INTERACTION WITH CUMULUS CELLS AND THE ZONA PELLUCIDA	0.0482438	1.67301	0.0955256	0.115211
Myo	MAP3K8 TPL2 DEPENDENT MAPK1 3 ACTIVATION	0.0744249	1.66515	0.0970852	0.116981
Myo	REACTIONS SPECIFIC TO THE COMPLEX N GLYCAN SYNTHESIS PATHWAY	0.0763231	1.65712	0.0986994	0.118775
Myo	PROCESSING OF SMDT1	0.0626041	1.65681	0.0987613	0.118775
Myo	RHOV GTPASE CYCLE	0.0655069	1.6536	0.0994128	0.119407
Myo	HIGHLY CALCIUM PERMEABLE POSTSYNAPTIC NICOTINIC ACETYLCHOLINE RECEPTORS	0.0438991	1.6533	0.0994745	0.119407
Myo	PEROXISOMAL PROTEIN IMPORT	0.0618506	1.65051	0.100043	0.119976
Myo	MUCOPOLYSACCHARIDOSES	0.0914067	1.6498	0.10019	0.120039
Myo	SYNTHESIS OF GLYCOSYLPHOSPHATIDYLINOSITOL GPI	0.0899713	1.64794	0.10057	0.12038
Myo	CREATINE METABOLISM	-0.0572677	-1.63998	0.102216	0.122236
Myo	PHENYLALANINE AND TYROSINE METABOLISM	0.0766765	1.6386	0.102503	0.122464
Myo	SIGNALING BY CYTOSOLIC FGFR1 FUSION MUTANTS	0.0750333	1.62759	0.104819	0.125113
Myo	REGULATION OF GENE EXPRESSION IN LATE STAGE BRANCHING MORPHOGENESIS PANCREATIC BUD PRECURSOR CELLS	0.0627826	1.62097	0.106233	0.126682
Myo	MITOCHONDRIAL CALCIUM ION TRANSPORT	0.0635783	1.61744	0.106993	0.127468
Myo	DEADENYLATION OF MRNA	0.0373255	1.6164	0.107218	0.127617
Myo	PEPTIDE LIGAND BINDING RECEPTORS	0.0235459	1.61127	0.10833	0.12882
Myo	CALCITONIN LIKE LIGAND RECEPTORS	-0.0601572	-1.60862	0.108911	0.129389
Myo	FCERI MEDIATED MAPK ACTIVATION	0.0253393	1.59853	0.111137	0.13191
Myo	KETONE BODY METABOLISM	-0.0672706	-1.59279	0.112419	0.133307
Myo	CONSTITUTIVE SIGNALING BY ABERRANT PI3K IN CANCER	0.0363241	1.57879	0.115598	0.136949
Myo	VLDLR INTERNALISATION AND DEGRADATION	0.0771565	1.57552	0.11635	0.137711
Myo	PEXOPHAGY	0.0607397	1.5734	0.11684	0.138163
Myo	ACTIVATION OF C3 AND C5	-0.0157264	-1.5695	0.117745	0.139103
Myo	MITOCHONDRIAL FATTY ACID BETA OXIDATION	0.0673986	1.56003	0.119966	0.141596
Myo	FGFR1 MUTANT RECEPTOR ACTIVATION	0.0609351	1.5486	0.122691	0.144677
Myo	REGULATION OF BETA CELL DEVELOPMENT	0.0351903	1.53081	0.12703	0.149655
Myo	NUCLEAR SIGNALING BY ERBB4	0.0508547	1.52857	0.127585	0.15017
Myo	RESPONSE OF EIF2AK4 GCN2 TO AMINO ACID DEFICIENCY	0.087891	1.52232	0.129142	0.151861
Myo	INWARDLY RECTIFYING K CHANNELS	0.0269596	1.51165	0.131834	0.154884
Myo	INTERLEUKIN 27 SIGNALING	0.0586963	1.50774	0.132833	0.155913
Myo	SIGNALING BY FLT3 FUSION PROTEINS	0.0607614	1.49407	0.136367	0.159913
Myo	ACYL CHAIN REMODELLING OF PI	-0.0294074	-1.47985	0.140121	0.164164
Myo	RUNX3 REGULATES NOTCH SIGNALING	0.0640133	1.47761	0.140719	0.164713
Myo	FORMATION OF FIBRIN CLOT CLOTTING CASCADE	-0.033968	-1.47416	0.141646	0.165645
Myo	SIGNALING BY FGFR3 FUSIONS IN CANCER	0.0681334	1.4623	0.144864	0.169253
Myo	COSTIMULATION BY THE CD28 FAMILY	0.0228881	1.45815	0.146002	0.170426
Myo	PHOSPHOLIPASE C MEDIATED CASCADE FGFR2	0.0412848	1.44794	0.148836	0.173573
Myo	FGFR3 LIGAND BINDING AND ACTIVATION	0.0417556	1.44677	0.149164	0.173796
Myo	NEGATIVE REGULATION OF FGFR4 SIGNALING	0.0445585	1.4387	0.151435	0.176281
Myo	NETRIN 1 SIGNALING	0.044733	1.42916	0.154156	0.179284
Myo	IRS MEDIATED SIGNALLING	0.044078	1.40751	0.160468	0.186454
Myo	DEFECTS IN VITAMIN AND COFACTOR METABOLISM	0.0669758	1.39849	0.163154	0.189264
Myo	ER QUALITY CONTROL COMPARTMENT ERQC	0.0453114	1.39839	0.163185	0.189264
Myo	TFAP2 AP 2 FAMILY REGULATES TRANSCRIPTION OF GROWTH FACTORS AND THEIR RECEPTORS	0.0564171	1.38848	0.166176	0.192558
Myo	HYALURONAN METABOLISM	0.0482393	1.38352	0.167691	0.194136
Myo	SELENOAMINO ACID METABOLISM	0.0767466	1.37555	0.170143	0.196795
Myo	DEFECTIVE GALNT3 CAUSES FAMILIAL HYPERPHOSPHATEMIC TUMORAL CALCINOSIS HFTC	0.0254791	1.36953	0.172013	0.198777
Myo	FCGR ACTIVATION	-0.0250154	-1.36356	0.173883	0.200756
Myo	TRANSFERRIN ENDOCYTOSIS AND RECYCLING	0.0356247	1.36058	0.174821	0.201655
Myo	EUKARYOTIC TRANSLATION ELONGATION	0.0827797	1.34626	0.17939	0.206737
Myo	GROWTH HORMONE RECEPTOR SIGNALING	0.0534362	1.33799	0.182065	0.20963
Myo	P2Y RECEPTORS	-0.0380652	-1.30334	0.193608	0.222719
Myo	MITOCHONDRIAL FATTY ACID BETA OXIDATION OF SATURATED FATTY ACIDS	-0.0648139	-1.29713	0.195733	0.22496
Myo	MITOTIC TELOPHASE CYTOKINESIS	0.0603565	1.28506	0.199912	0.229556
Myo	FREE FATTY ACIDS REGULATE INSULIN SECRETION	0.050403	1.27559	0.203235	0.233161
Myo	ACTIVATION OF SMO	0.0555684	1.27186	0.204558	0.234466
Myo	ROLE OF SECOND MESSENGERS IN NETRIN 1 SIGNALING	0.0478668	1.27036	0.20509	0.234864
Myo	GENERATION OF SECOND MESSENGER MOLECULES	-0.0173242	-1.26491	0.207035	0.236878
Myo	BINDING AND UPTAKE OF LIGANDS BY SCAVENGER RECEPTORS	0.0240018	1.26324	0.207632	0.237347
Myo	INTERFERON GAMMA SIGNALING	0.0156722	1.25266	0.211452	0.241496
Myo	ENDOGENOUS STEROLS	-0.0285116	-1.24852	0.212963	0.243003
Myo	FOXO MEDIATED TRANSCRIPTION OF CELL CYCLE GENES	-0.0556024	-1.23452	0.218122	0.248666
Myo	IRON UPTAKE AND TRANSPORT	0.0311169	1.23372	0.21842	0.248671
Myo	METALLOTHIONEINS BIND METALS	-0.0783349	-1.23345	0.218517	0.248671
Myo	TRANSCRIPTIONAL REGULATION OF PLURIPOTENT STEM CELLS	-0.0269837	-1.22925	0.220088	0.250235
Myo	DEFECTS OF CONTACT ACTIVATION SYSTEM CAS AND KALLIKREIN KININ SYSTEM KKS	-0.0391901	-1.22273	0.222538	0.252793
Myo	RRNA PROCESSING IN THE MITOCHONDRION	0.0497661	1.22085	0.223248	0.253373
Myo	DISEASES OF IMMUNE SYSTEM	0.0441966	1.20476	0.229389	0.260111
Myo	NOTCH4 ACTIVATION AND TRANSMISSION OF SIGNAL TO THE NUCLEUS	0.0423314	1.1866	0.236467	0.267897
Myo	ION HOMEOSTASIS	0.0302043	1.18596	0.236718	0.267943
Myo	PEROXISOMAL LIPID METABOLISM	0.0544758	1.18325	0.237789	0.268915
Myo	REGULATED PROTEOLYSIS OF P75NTR	0.0603184	1.18176	0.238376	0.26934
Myo	METABOLISM OF ANGIOTENSINOGEN TO ANGIOTENSINS	-0.0352401	-1.17324	0.24177	0.272931
Myo	SYNTHESIS OF BILE ACIDS AND BILE SALTS	-0.044484	-1.17208	0.242237	0.273215
Myo	ASSEMBLY OF ACTIVE LPL AND LIPC LIPASE COMPLEXES	0.0428182	1.17069	0.242791	0.273598
Myo	BILE ACID AND BILE SALT METABOLISM	-0.0397549	-1.16889	0.243516	0.274171
Myo	NR1H2 NR1H3 REGULATE GENE EXPRESSION TO LIMIT CHOLESTEROL UPTAKE	-0.0369813	-1.16215	0.246238	0.27699
Myo	NICOTINATE METABOLISM	0.0414898	1.15604	0.248722	0.279537
Myo	REGULATION OF FOXO TRANSCRIPTIONAL ACTIVITY BY ACETYLATION	-0.055152	-1.15065	0.250931	0.281771
Myo	PHASE 0 RAPID DEPOLARISATION	0.0291648	1.14943	0.251432	0.282083
Myo	CD22 MEDIATED BCR REGULATION	-0.0229685	-1.13441	0.257664	0.28882
Myo	TRANSPORT OF NUCLEOSIDES AND FREE PURINE AND PYRIMIDINE BASES ACROSS THE PLASMA MEMBRANE	0.0453358	1.12414	0.261988	0.293408
Myo	P75NTR REGULATES AXONOGENESIS	-0.0414544	-1.11394	0.26633	0.298008
Myo	ROLE OF LAT2 NTAL LAB ON CALCIUM MOBILIZATION	-0.0191527	-1.11192	0.267196	0.298714
Myo	METABOLISM OF AMINE DERIVED HORMONES	0.0273923	1.10645	0.269553	0.300828
Myo	MAPK3 ERK1 ACTIVATION	0.0550858	1.10643	0.269561	0.300828
Myo	TRANSPORT OF ORGANIC ANIONS	0.0322406	1.0966	0.273828	0.305321
Myo	UNBLOCKING OF NMDA RECEPTORS GLUTAMATE BINDING AND ACTIVATION	0.0310719	1.09459	0.274707	0.306033
Myo	TYPE I HEMIDESMOSOME ASSEMBLY	0.0384493	1.09315	0.275339	0.306468
Myo	AFLATOXIN ACTIVATION AND DETOXIFICATION	-0.0334801	-1.06681	0.287047	0.31922
Myo	FGFR1C LIGAND BINDING AND ACTIVATION	0.0380464	1.05582	0.292027	0.324475
Myo	TELOMERE C STRAND SYNTHESIS INITIATION	0.0475938	1.05223	0.293667	0.326012
Myo	POU5F1 OCT4 SOX2 NANOG ACTIVATE GENES RELATED TO PROLIFERATION	-0.0195354	-1.04803	0.295598	0.327869
Myo	MEIOSIS	0.0257041	1.04148	0.298616	0.330927
Myo	PI 3K CASCADE FGFR4	-0.0371904	-1.03167	0.303182	0.335694
Myo	SYNTHESIS OF 5 EICOSATETRAENOIC ACIDS	0.0369488	1.02592	0.30588	0.338386
Myo	PI3K EVENTS IN ERBB4 SIGNALING	0.0375704	1.02514	0.30625	0.338501
Myo	IRAK4 DEFICIENCY TLR2 4	0.0384931	1.01441	0.311327	0.343814
Myo	REMOVAL OF AMINOTERMINAL PROPEPTIDES FROM GAMMA CARBOXYLATED PROTEINS	-0.0406313	-1.01118	0.312868	0.34508
Myo	INSULIN RECEPTOR RECYCLING	0.0277207	1.01087	0.313018	0.34508
Myo	FOXO MEDIATED TRANSCRIPTION OF CELL DEATH GENES	0.0437143	0.976636	0.329655	0.363107
Myo	RHOU GTPASE CYCLE	0.0365822	0.964896	0.335492	0.369215
Myo	LYSOSPHINGOLIPID AND LPA RECEPTORS	0.0358673	0.963248	0.336316	0.369802
Myo	RHOH GTPASE CYCLE	0.031376	0.960504	0.337692	0.370994
Myo	NRIF SIGNALS CELL DEATH FROM THE NUCLEUS	0.0384488	0.9487	0.343652	0.377215
Myo	ESTABLISHMENT OF SISTER CHROMATID COHESION	0.046608	0.948109	0.343953	0.377219
Myo	SIGNALING BY FGFR4 IN DISEASE	0.0436195	0.945051	0.345508	0.378184
Myo	SIGNALING BY RETINOIC ACID	0.0216555	0.944983	0.345543	0.378184
Myo	COBALAMIN CBL VITAMIN B12 TRANSPORT AND METABOLISM	0.0353813	0.944624	0.345726	0.378184
Myo	REPRODUCTION	0.0184433	0.918762	0.35907	0.392443
Myo	FCERI MEDIATED CA 2 MOBILIZATION	0.0152681	0.916775	0.360108	0.393239
Myo	NR1H2 AND NR1H3 MEDIATED SIGNALING	0.0270573	0.909877	0.363728	0.396851
Myo	AKT PHOSPHORYLATES TARGETS IN THE NUCLEUS	0.0361562	0.891178	0.373656	0.407333
Myo	FOXO MEDIATED TRANSCRIPTION OF OXIDATIVE STRESS METABOLIC AND NEURONAL GENES	-0.0279837	-0.884846	0.377055	0.410686
Myo	ACTIVATION OF RAC1	0.0398577	0.883052	0.378022	0.411354
Myo	NR1H2 NR1H3 REGULATE GENE EXPRESSION TO CONTROL BILE ACID HOMEOSTASIS	-0.0272641	-0.882506	0.378316	0.411354
Myo	RORA ACTIVATES GENE EXPRESSION	0.045816	0.88079	0.379243	0.412009
Myo	CARDIAC CONDUCTION	0.0170039	0.858057	0.39165	0.425124
Myo	ERYTHROCYTES TAKE UP CARBON DIOXIDE AND RELEASE OXYGEN	0.0323662	0.853968	0.393907	0.427209
Myo	EICOSANOID LIGAND BINDING RECEPTORS	-0.0245828	-0.844412	0.399214	0.432595
Myo	POU5F1 OCT4 SOX2 NANOG REPRESS GENES RELATED TO DIFFERENTIATION	0.0188724	0.842133	0.400486	0.433603
Myo	DEREGULATED CDK5 TRIGGERS MULTIPLE NEURODEGENERATIVE PATHWAYS IN ALZHEIMER S DISEASE MODELS	0.0229081	0.840436	0.401434	0.43426
Myo	PI 3K CASCADE FGFR1	-0.0302983	-0.832209	0.406053	0.438883
Myo	FCGR3A MEDIATED IL10 SYNTHESIS	0.011839	0.824094	0.41064	0.443463
Myo	BRANCHED CHAIN AMINO ACID CATABOLISM	0.0443771	0.811376	0.41789	0.45091
Myo	ROLE OF PHOSPHOLIPIDS IN PHAGOCYTOSIS	-0.0126669	-0.809745	0.418825	0.451535
Myo	CRISTAE FORMATION	0.0471507	0.798277	0.425437	0.458273
Myo	PASSIVE TRANSPORT BY AQUAPORINS	0.0264888	0.795054	0.427306	0.459897
Myo	GLYOXYLATE METABOLISM AND GLYCINE DEGRADATION	0.0312483	0.789569	0.430498	0.46294
Myo	SURFACTANT METABOLISM	0.0264197	0.78062	0.435735	0.468175
Myo	PI3K EVENTS IN ERBB2 SIGNALING	0.0298004	0.773973	0.439649	0.471981
Myo	DERMATAN SULFATE BIOSYNTHESIS	0.0258945	0.770961	0.441429	0.473492
Myo	INTERACTION BETWEEN L1 AND ANKYRINS	-0.0194594	-0.755461	0.450655	0.482731
Myo	ELASTIC FIBRE FORMATION	0.0203462	0.755214	0.450802	0.482731
Myo	NUCLEAR RECEPTOR TRANSCRIPTION PATHWAY	0.0224245	0.749064	0.454494	0.486274
Myo	SIGNALING BY NODAL	-0.0243393	-0.742637	0.45837	0.490009
Myo	RESPONSE TO METAL IONS	-0.040113	-0.727453	0.467601	0.499456
Myo	ACYL CHAIN REMODELLING OF PE	0.0238434	0.712721	0.476656	0.5087
Myo	ANDROGEN BIOSYNTHESIS	0.0262024	0.706055	0.480785	0.512676
Myo	KERATINIZATION	0.0114443	0.703945	0.482096	0.513642
Myo	CYP2E1 REACTIONS	0.0179991	0.69568	0.487249	0.518698
Myo	ELEVATION OF CYTOSOLIC CA2 LEVELS	0.0236659	0.68267	0.495422	0.526531
Myo	DETOXIFICATION OF REACTIVE OXYGEN SPECIES	0.026123	0.682646	0.495437	0.526531
Myo	GAMMA CARBOXYLATION TRANSPORT AND AMINO TERMINAL CLEAVAGE OF PROTEINS	-0.0281541	-0.674541	0.500566	0.531537
Myo	LYSINE CATABOLISM	-0.0296334	-0.660043	0.509809	0.5409
Myo	NUCLEOTIDE LIKE PURINERGIC RECEPTORS	0.0177154	0.655355	0.512817	0.543638
Myo	REGULATION OF GENE EXPRESSION BY HYPOXIA INDUCIBLE FACTOR	-0.0300685	-0.652487	0.514662	0.545139
Myo	CASPASE MEDIATED CLEAVAGE OF CYTOSKELETAL PROTEINS	0.0222171	0.639811	0.522858	0.553358
Myo	PHOSPHOLIPASE C MEDIATED CASCADE FGFR4	-0.0179238	-0.637236	0.524531	0.554666
Myo	PLASMA LIPOPROTEIN REMODELING	0.0186148	0.623967	0.533195	0.563359
Myo	DEFECTS IN COBALAMIN B12 METABOLISM	0.029557	0.623268	0.533654	0.563375
Myo	NF KB IS ACTIVATED AND SIGNALS SURVIVAL	0.0231688	0.617791	0.537253	0.566704
Myo	ANTIGEN ACTIVATES B CELL RECEPTOR BCR LEADING TO GENERATION OF SECOND MESSENGERS	-0.0105749	-0.613176	0.540294	0.569439
Myo	BLOOD GROUP SYSTEMS BIOSYNTHESIS	0.0147883	0.595307	0.552155	0.581457
Myo	PHYSIOLOGICAL FACTORS	0.0222076	0.589504	0.556034	0.585057
Myo	ACTIVATION OF THE TFAP2 AP 2 FAMILY OF TRANSCRIPTION FACTORS	-0.0218626	-0.57483	0.565902	0.594947
Myo	NICOTINAMIDE SALVAGING	0.0203285	0.567365	0.570955	0.599762
Myo	BIOSYNTHESIS OF SPECIALIZED PRORESOLVING MEDIATORS SPMS	-0.01554	-0.556242	0.578523	0.60721
Myo	HORMONE LIGAND BINDING RECEPTORS	-0.0150663	-0.545736	0.585714	0.61425
Myo	SYNTHESIS OF LEUKOTRIENES LT AND EOXINS EX	0.0116689	0.535492	0.592766	0.621133
Myo	ACYL CHAIN REMODELLING OF PC	0.0174982	0.530972	0.595891	0.623892
Myo	DISEASES ASSOCIATED WITH SURFACTANT METABOLISM	-0.0300605	-0.529139	0.59716	0.624706
Myo	INSERTION OF TAIL ANCHORED PROTEINS INTO THE ENDOPLASMIC RETICULUM MEMBRANE	0.0178586	0.521977	0.602129	0.629386
Myo	INTERLEUKIN 10 SIGNALING	0.0131014	0.504587	0.614275	0.641554
Myo	HEME DEGRADATION	0.0150825	0.496815	0.619738	0.646728
Myo	SEROTONIN RECEPTORS	0.0145139	0.477798	0.633194	0.660227
Myo	SIGNALING BY LEPTIN	-0.0219767	-0.45353	0.650544	0.677762
Myo	FGFR1 LIGAND BINDING AND ACTIVATION	-0.0130777	-0.424078	0.671858	0.699394
Myo	ARACHIDONIC ACID METABOLISM	-0.00884383	-0.419112	0.67548	0.702588
Myo	PI 3K CASCADE FGFR3	0.0155249	0.414045	0.679182	0.70586
Myo	ENDOSOMAL VACUOLAR PATHWAY	0.00483053	0.401634	0.688283	0.714734
Myo	BETA OXIDATION OF VERY LONG CHAIN FATTY ACIDS	0.0184351	0.395364	0.692898	0.718938
Myo	BIOSYNTHESIS OF MARESINS	-0.0107088	-0.386713	0.699284	0.724972
Myo	WNT LIGAND BIOGENESIS AND TRAFFICKING	-0.00989279	-0.380722	0.70372	0.728709
Myo	COHESIN LOADING ONTO CHROMATIN	0.0218271	0.379899	0.70433	0.728709
Myo	AMINE LIGAND BINDING RECEPTORS	0.00707063	0.379521	0.70461	0.728709
Myo	MEIOTIC SYNAPSIS	0.011168	0.363134	0.716799	0.740712
Myo	HYALURONAN UPTAKE AND DEGRADATION	0.0141131	0.354066	0.723576	0.747107
Myo	NEGATIVE REGULATION OF TCF DEPENDENT SIGNALING BY WNT LIGAND ANTAGONISTS	0.0112437	0.34941	0.727063	0.750098
Myo	FOXO MEDIATED TRANSCRIPTION	0.0106032	0.346891	0.728953	0.751437
Myo	SUMOYLATION OF INTRACELLULAR RECEPTORS	-0.01356	-0.328701	0.742646	0.764931
Myo	CARNITINE METABOLISM	0.0154027	0.323963	0.746226	0.767996
Myo	ADVANCED GLYCOSYLATION ENDPRODUCT RECEPTOR SIGNALING	0.00782884	0.30896	0.757599	0.779069
Myo	DCC MEDIATED ATTRACTIVE SIGNALING	0.0114507	0.297776	0.766112	0.787186
Myo	ORGANIC ANION TRANSPORTERS	0.00767395	0.266342	0.790187	0.811031
Myo	GLUTATHIONE CONJUGATION	0.00852882	0.265811	0.790595	0.811031
Myo	REVERSIBLE HYDRATION OF CARBON DIOXIDE	0.00672446	0.239597	0.810831	0.831118
Myo	IL 6 TYPE CYTOKINE RECEPTOR LIGAND INTERACTIONS	-0.00891157	-0.234872	0.814493	0.834198
Myo	FORMATION OF ATP BY CHEMIOSMOTIC COUPLING	-0.018609	-0.230973	0.817517	0.836621
Myo	CYTOSOLIC SULFONATION OF SMALL MOLECULES	0.00697915	0.20661	0.836476	0.855334
Myo	PI 3K CASCADE FGFR2	0.00625194	0.182114	0.855635	0.874221
Myo	NR1H2 NR1H3 REGULATE GENE EXPRESSION LINKED TO TRIGLYCERIDE LIPOLYSIS IN ADIPOSE	0.00533214	0.177093	0.859573	0.877538
Myo	INTERLEUKIN 6 FAMILY SIGNALING	-0.00679061	-0.1732	0.862628	0.879474
Myo	PHASE II CONJUGATION OF COMPOUNDS	0.00344731	0.172913	0.862854	0.879474
Myo	FGFRL1 MODULATION OF FGFR1 SIGNALING	0.0069124	0.167404	0.867182	0.883176
Myo	SYNTHESIS SECRETION AND DEACYLATION OF GHRELIN	0.00463153	0.14496	0.884855	0.900453
Myo	SIGNAL REGULATORY PROTEIN FAMILY INTERACTIONS	-0.00520642	-0.131725	0.895304	0.910357
Myo	IMMUNOREGULATORY INTERACTIONS BETWEEN A LYMPHOID AND A NON LYMPHOID CELL	-0.00118204	-0.12737	0.898745	0.912094
Myo	RNA POLYMERASE III TRANSCRIPTION TERMINATION	0.00510677	0.12622	0.899655	0.912094
Myo	METABOLISM OF STEROID HORMONES	0.0029119	0.125151	0.900501	0.912094
Myo	HDL REMODELING	-0.00478393	-0.124712	0.900847	0.912094
Myo	INTERLEUKIN 6 SIGNALING	0.00636466	0.124366	0.901122	0.912094
Myo	GLUTAMATE AND GLUTAMINE METABOLISM	0.00415001	0.124113	0.901321	0.912094
Myo	DECTIN 2 FAMILY	-0.00253924	-0.121721	0.903214	0.912589
Myo	FERTILIZATION	0.00227768	0.121679	0.903247	0.912589
Myo	MRNA EDITING	-0.00378461	-0.118281	0.905936	0.914578
Myo	FGFR2 LIGAND BINDING AND ACTIVATION	-0.00325726	-0.113077	0.910057	0.918008
Myo	DEFECTIVE C1GALT1C1 CAUSES TN POLYAGGLUTINATION SYNDROME TNPS	0.00162048	0.0892742	0.928933	0.936305
Myo	NEPHRIN FAMILY INTERACTIONS	0.00264373	0.070907	0.943526	0.95026
Myo	NR1H3 NR1H2 REGULATE GENE EXPRESSION LINKED TO CHOLESTEROL TRANSPORT AND EFFLUX	0.00207447	0.0684815	0.945455	0.951448
Myo	INTERLEUKIN 1 PROCESSING	-0.00310008	-0.0663971	0.947113	0.952362
Myo	SIGNALING BY BMP	0.00208457	0.0596277	0.952498	0.957019
Myo	PHASE 2 PLATEAU PHASE	0.0014718	0.0512665	0.959152	0.96244
Myo	REGULATION OF FZD BY UBIQUITINATION	0.00155615	0.0509443	0.959409	0.96244
Myo	ERYTHROPOIETIN ACTIVATES PHOSPHOINOSITIDE 3 KINASE PI3K	-0.0014849	-0.0320542	0.974453	0.976761
Myo	REGULATION OF PTEN MRNA TRANSLATION	0.00135263	0.0290373	0.976857	0.978398
Myo	REGULATION OF TLR BY ENDOGENOUS LIGAND	0.000791646	0.0214463	0.982906	0.983556
Myo	TANDEM PORE DOMAIN POTASSIUM CHANNELS	-0.000594048	-0.0206303	0.983556	0.983556
Alveolar	DISSOLUTION OF FIBRIN CLOT	-0.382973	-10.3091	4.01054e-21	5.09339e-18
Alveolar	TRANSPORT OF CONNEXONS TO THE PLASMA MEMBRANE	-0.329972	-9.23098	9.63046e-18	6.11534e-15
Alveolar	POST CHAPERONIN TUBULIN FOLDING PATHWAY	-0.219203	-7.3531	2.50986e-12	8.4534e-10
Alveolar	AGGREPHAGY	-0.185558	-7.34357	2.66249e-12	8.4534e-10
Alveolar	ACTIVATION OF MATRIX METALLOPROTEINASES	-0.193459	-7.15158	8.6571e-12	2.1989e-09
Alveolar	GAP JUNCTION TRAFFICKING AND REGULATION	-0.16365	-6.98268	2.40291e-11	5.08616e-09
Alveolar	GAP JUNCTION ASSEMBLY	-0.181394	-6.79295	7.42179e-11	1.34652e-08
Alveolar	CHAPERONE MEDIATED AUTOPHAGY	-0.197865	-6.66446	1.57452e-10	2.29573e-08
Alveolar	FGFR2C LIGAND BINDING AND ACTIVATION	-0.199727	-6.65883	1.62689e-10	2.29573e-08
Alveolar	REGULATION OF COMMISSURAL AXON PATHFINDING BY SLIT AND ROBO	0.270188	6.58929	2.43392e-10	2.81665e-08
Alveolar	NEGATIVE REGULATION OF TCF DEPENDENT SIGNALING BY WNT LIGAND ANTAGONISTS	-0.214935	-6.58888	2.43962e-10	2.81665e-08
Alveolar	HSP90 CHAPERONE CYCLE FOR STEROID HORMONE RECEPTORS SHR	-0.165969	-6.5588	2.90143e-10	3.07068e-08
Alveolar	COMMON PATHWAY OF FIBRIN CLOT FORMATION	-0.167455	-6.44655	5.51442e-10	5.38717e-08
Alveolar	RHO GTPASES ACTIVATE IQGAPS	-0.200918	-6.40774	6.87285e-10	6.23466e-08
Alveolar	FORMATION OF TUBULIN FOLDING INTERMEDIATES BY CCT TRIC	-0.25579	-6.13622	3.12747e-09	2.30531e-07
Alveolar	EPHB MEDIATED FORWARD SIGNALING	-0.201451	-6.13498	3.14888e-09	2.30531e-07
Alveolar	PURINERGIC SIGNALING IN LEISHMANIASIS INFECTION	-0.203196	-6.12833	3.26599e-09	2.30531e-07
Alveolar	SELECTIVE AUTOPHAGY	-0.144531	-6.12825	3.26737e-09	2.30531e-07
Alveolar	THE ROLE OF GTSE1 IN G2 M PROGRESSION AFTER G2 CHECKPOINT	-0.164628	-6.09185	3.98882e-09	2.66621e-07
Alveolar	RECYCLING PATHWAY OF L1	-0.146273	-5.96474	7.95211e-09	5.04959e-07
Alveolar	SEALING OF THE NUCLEAR ENVELOPE NE BY ESCRT III	-0.183367	-5.92821	9.6774e-09	5.85253e-07
Alveolar	CROSSLINKING OF COLLAGEN FIBRILS	-0.239962	-5.78522	2.07009e-08	1.19501e-06
Alveolar	OVARIAN TUMOR DOMAIN PROTEASES	-0.167372	-5.6309	4.63274e-08	2.55808e-06
Alveolar	COOPERATION OF PREFOLDIN AND TRIC CCT IN ACTIN AND TUBULIN FOLDING	-0.187765	-5.61785	4.95572e-08	2.6224e-06
Alveolar	WNT5A DEPENDENT INTERNALIZATION OF FZD2 FZD5 AND ROR2	-0.254607	-5.53445	7.60275e-08	3.8622e-06
Alveolar	INFLAMMASOMES	-0.198905	-5.51335	8.46597e-08	4.00826e-06
Alveolar	ANCHORING FIBRIL FORMATION	-0.208335	-5.51207	8.52151e-08	4.00826e-06
Alveolar	FGFR3 LIGAND BINDING AND ACTIVATION	-0.159851	-5.46358	1.08973e-07	4.94272e-06
Alveolar	FGFR1C LIGAND BINDING AND ACTIVATION	-0.198288	-5.42817	1.30287e-07	5.70567e-06
Alveolar	PEPTIDE HORMONE BIOSYNTHESIS	-0.16304	-5.41619	1.38371e-07	5.85771e-06
Alveolar	ASSEMBLY AND CELL SURFACE PRESENTATION OF NMDA RECEPTORS	-0.138979	-5.40462	1.46644e-07	6.00765e-06
Alveolar	TRANSCRIPTIONAL REGULATION BY RUNX2	-0.139644	-5.36095	1.82436e-07	7.24045e-06
Alveolar	COPI INDEPENDENT GOLGI TO ER RETROGRADE TRAFFIC	-0.16775	-5.31525	2.28943e-07	8.81086e-06
Alveolar	CARBOXYTERMINAL POST TRANSLATIONAL MODIFICATIONS OF TUBULIN	-0.152391	-5.30772	2.37642e-07	8.87664e-06
Alveolar	PRESYNAPTIC FUNCTION OF KAINATE RECEPTORS	-0.160214	-5.30165	2.44894e-07	8.88614e-06
Alveolar	AUF1 HNRNP D0 BINDS AND DESTABILIZES MRNA	-0.145471	-5.28306	2.68434e-07	9.46977e-06
Alveolar	ETHANOL OXIDATION	0.220953	5.25378	3.10037e-07	1.06418e-05
Alveolar	REGULATION OF INSULIN LIKE GROWTH FACTOR IGF TRANSPORT AND UPTAKE BY INSULIN LIKE GROWTH FACTOR BINDING PROTEINS IGFBPS	-0.102219	-5.20182	3.99791e-07	1.33614e-05
Alveolar	MITOTIC G2 G2 M PHASES	-0.126017	-5.18717	4.29348e-07	1.39813e-05
Alveolar	REGULATION OF MRNA STABILITY BY PROTEINS THAT BIND AU RICH ELEMENTS	-0.134937	-5.18019	4.44166e-07	1.41023e-05
Alveolar	ALPHA LINOLENIC OMEGA3 AND LINOLEIC OMEGA6 ACID METABOLISM	-0.236979	-5.13926	5.41572e-07	1.67755e-05
Alveolar	CHK1 CHK2 CDS1 MEDIATED INACTIVATION OF CYCLIN B CDK1 COMPLEX	-0.162153	-5.13019	5.6581e-07	1.7109e-05
Alveolar	ACTIVATION OF AMPK DOWNSTREAM OF NMDARS	-0.140855	-5.104	6.41858e-07	1.89572e-05
Alveolar	SEPARATION OF SISTER CHROMATIDS	-0.125474	-5.07633	7.3295e-07	2.11556e-05
Alveolar	ORGANIC CATION TRANSPORT	-0.176742	-5.0569	8.0426e-07	2.2698e-05
Alveolar	MHC CLASS II ANTIGEN PRESENTATION	-0.0708057	-5.03345	8.99322e-07	2.44012e-05
Alveolar	GLUCAGON TYPE LIGAND RECEPTORS	-0.108132	-5.02889	9.19011e-07	2.44012e-05
Alveolar	ACTIVATION OF IRF3 IRF7 MEDIATED BY TBK1 IKK EPSILON	-0.184095	-5.02815	9.22252e-07	2.44012e-05
Alveolar	GAP JUNCTION DEGRADATION	-0.213871	-4.97865	1.16581e-06	2.92596e-05
Alveolar	G PROTEIN BETA GAMMA SIGNALLING	-0.14528	-4.9783	1.16773e-06	2.92596e-05
Alveolar	A TETRASACCHARIDE LINKER SEQUENCE IS REQUIRED FOR GAG SYNTHESIS	-0.165285	-4.97698	1.17499e-06	2.92596e-05
Alveolar	STAT5 ACTIVATION DOWNSTREAM OF FLT3 ITD MUTANTS	-0.24372	-4.96432	1.24724e-06	3.04614e-05
Alveolar	SIGNALING BY HEDGEHOG	-0.132958	-4.95989	1.27346e-06	3.05149e-05
Alveolar	G1 S DNA DAMAGE CHECKPOINTS	-0.141937	-4.9476	1.3492e-06	3.17312e-05
Alveolar	PCP CE PATHWAY	-0.132951	-4.94223	1.38361e-06	3.19489e-05
Alveolar	EPH EPHRIN SIGNALING	-0.135456	-4.92661	1.48863e-06	3.35438e-05
Alveolar	INTERLEUKIN 12 SIGNALING	-0.124648	-4.92022	1.53375e-06	3.35438e-05
Alveolar	G BETA GAMMA SIGNALLING THROUGH PI3KGAMMA	-0.15235	-4.91913	1.54163e-06	3.35438e-05
Alveolar	KINESINS	-0.116288	-4.91682	1.55833e-06	3.35438e-05
Alveolar	RHO GTPASES ACTIVATE FORMINS	-0.122483	-4.9068	1.63299e-06	3.38126e-05
Alveolar	PINK1 PRKN MEDIATED MITOPHAGY	-0.176135	-4.90678	1.63312e-06	3.38126e-05
Alveolar	SHC RELATED EVENTS TRIGGERED BY IGF1R	-0.204635	-4.90448	1.65069e-06	3.38126e-05
Alveolar	NUCLEAR ENVELOPE NE REASSEMBLY	-0.164929	-4.87313	1.90983e-06	3.84997e-05
Alveolar	THE NLRP3 INFLAMMASOME	-0.196609	-4.86091	2.02117e-06	3.98819e-05
Alveolar	NGF STIMULATED TRANSCRIPTION	-0.191985	-4.85878	2.0412e-06	3.98819e-05
Alveolar	ORGANIC CATION ANION ZWITTERION TRANSPORT	-0.132644	-4.83574	2.27046e-06	4.36892e-05
Alveolar	APOPTOSIS	-0.117636	-4.82141	2.42544e-06	4.59747e-05
Alveolar	PROTEIN METHYLATION	-0.186834	-4.80937	2.56352e-06	4.73142e-05
Alveolar	ASYMMETRIC LOCALIZATION OF PCP PROTEINS	-0.135111	-4.80607	2.60268e-06	4.73142e-05
Alveolar	RRNA MODIFICATION IN THE NUCLEUS AND CYTOSOL	-0.148237	-4.80365	2.63175e-06	4.73142e-05
Alveolar	RHO GTPASES ACTIVATE WASPS AND WAVES	-0.15523	-4.80254	2.64512e-06	4.73142e-05
Alveolar	HEDGEHOG ON STATE	-0.137933	-4.79804	2.70033e-06	4.76307e-05
Alveolar	ANTIVIRAL MECHANISM BY IFN STIMULATED GENES	-0.175846	-4.78232	2.90191e-06	4.98234e-05
Alveolar	HEDGEHOG OFF STATE	-0.132107	-4.78103	2.91908e-06	4.98234e-05
Alveolar	GLUTATHIONE SYNTHESIS AND RECYCLING	-0.18952	-4.77862	2.95138e-06	4.98234e-05
Alveolar	MITOTIC METAPHASE AND ANAPHASE	-0.125423	-4.7764	2.98156e-06	4.98234e-05
Alveolar	G2 M CHECKPOINTS	-0.114695	-4.7604	3.20727e-06	5.22844e-05
Alveolar	LEISHMANIA INFECTION	-0.0707944	-4.76014	3.21117e-06	5.22844e-05
Alveolar	REGULATION OF HSF1 MEDIATED HEAT SHOCK RESPONSE	-0.13423	-4.7541	3.3007e-06	5.30619e-05
Alveolar	COPI DEPENDENT GOLGI TO ER RETROGRADE TRAFFIC	-0.121322	-4.74609	3.42327e-06	5.43445e-05
Alveolar	SIGNALING BY NTRKS	-0.145831	-4.73448	3.60855e-06	5.65785e-05
Alveolar	CHONDROITIN SULFATE DERMATAN SULFATE METABOLISM	-0.149222	-4.70652	4.09573e-06	6.30035e-05
Alveolar	RETROGRADE NEUROTROPHIN SIGNALLING	-0.197112	-4.70347	4.15246e-06	6.30035e-05
Alveolar	NEGATIVE REGULATORS OF DDX58 IFIH1 SIGNALING	-0.17558	-4.70269	4.16716e-06	6.30035e-05
Alveolar	O LINKED GLYCOSYLATION OF MUCINS	-0.0932096	-4.68929	4.42667e-06	6.60506e-05
Alveolar	HSF1 ACTIVATION	-0.108961	-4.687	4.47272e-06	6.60506e-05
Alveolar	RUNX1 REGULATES TRANSCRIPTION OF GENES INVOLVED IN DIFFERENTIATION OF HSCS	-0.129828	-4.65177	5.23923e-06	7.58528e-05
Alveolar	TNFR2 NON CANONICAL NF KB PATHWAY	-0.0993273	-4.64833	5.32056e-06	7.58528e-05
Alveolar	ACTIVATION OF C3 AND C5	-0.0472018	-4.64698	5.35286e-06	7.58528e-05
Alveolar	CELL CYCLE CHECKPOINTS	-0.113848	-4.64604	5.3754e-06	7.58528e-05
Alveolar	DOWNSTREAM SIGNALING EVENTS OF B CELL RECEPTOR BCR	-0.135352	-4.62479	5.91044e-06	8.24864e-05
Alveolar	PECAM1 INTERACTIONS	-0.185264	-4.61222	6.25065e-06	8.62862e-05
Alveolar	INTERLEUKIN 1 SIGNALING	-0.11821	-4.60587	6.42941e-06	8.77994e-05
Alveolar	SIGNALING BY THE B CELL RECEPTOR BCR	-0.0850851	-4.58125	7.17104e-06	9.60457e-05
Alveolar	SHC MEDIATED CASCADE FGFR3	-0.147057	-4.57884	7.24801e-06	9.60457e-05
Alveolar	SCF SKP2 MEDIATED DEGRADATION OF P27 P21	-0.144031	-4.57846	7.26015e-06	9.60457e-05
Alveolar	HOST INTERACTIONS OF HIV FACTORS	-0.134072	-4.57281	7.44371e-06	9.74588e-05
Alveolar	CELLULAR RESPONSE TO HEAT STRESS	-0.127876	-4.56331	7.76253e-06	0.000100596
Alveolar	ASSEMBLY OF THE PRE REPLICATIVE COMPLEX	-0.128188	-4.5583	7.93593e-06	0.000101804
Alveolar	NEUROTRANSMITTER CLEARANCE	0.161561	4.55103	8.19434e-06	0.000104068
Alveolar	NUCLEOTIDE BINDING DOMAIN LEUCINE RICH REPEAT CONTAINING RECEPTOR NLR SIGNALING PATHWAYS	-0.143761	-4.54769	8.31557e-06	0.000104562
Alveolar	DEGRADATION OF GLI1 BY THE PROTEASOME	-0.140821	-4.54326	8.47916e-06	0.000105574
Alveolar	GENE AND PROTEIN EXPRESSION BY JAK STAT SIGNALING AFTER INTERLEUKIN 12 STIMULATION	-0.127141	-4.5383	8.6661e-06	0.00010593
Alveolar	FC EPSILON RECEPTOR FCERI SIGNALING	-0.087741	-4.53645	8.7369e-06	0.00010593
Alveolar	BETA CATENIN INDEPENDENT WNT SIGNALING	-0.111704	-4.5353	8.78121e-06	0.00010593
Alveolar	TP53 REGULATES TRANSCRIPTION OF GENES INVOLVED IN G1 CELL CYCLE ARREST	-0.166258	-4.53374	8.8414e-06	0.00010593
Alveolar	NF KB IS ACTIVATED AND SIGNALS SURVIVAL	-0.171649	-4.515	9.59798e-06	0.00011392
Alveolar	CHONDROITIN SULFATE BIOSYNTHESIS	-0.151496	-4.5017	1.01724e-05	0.00011962
Alveolar	PROGRAMMED CELL DEATH	-0.107821	-4.49454	1.04951e-05	0.000122282
Alveolar	INTERCONVERSION OF NUCLEOTIDE DI AND TRIPHOSPHATES	-0.164439	-4.48762	1.08167e-05	0.000124884
Alveolar	RHOBTB2 GTPASE CYCLE	-0.125177	-4.48287	1.10427e-05	0.00012549
Alveolar	RUNX2 REGULATES OSTEOBLAST DIFFERENTIATION	-0.181931	-4.48236	1.10668e-05	0.00012549
Alveolar	REGULATION OF RAS BY GAPS	-0.12903	-4.47609	1.1373e-05	0.00012782
Alveolar	GOLGI TO ER RETROGRADE TRANSPORT	-0.11946	-4.46869	1.17445e-05	0.000130837
Alveolar	LATE ENDOSOMAL MICROAUTOPHAGY	-0.145691	-4.46667	1.18478e-05	0.000130841
Alveolar	SEMA3A PAK DEPENDENT AXON REPULSION	-0.175028	-4.45096	1.26824e-05	0.00013885
Alveolar	P75NTR RECRUITS SIGNALLING COMPLEXES	-0.167792	-4.44595	1.29602e-05	0.000140301
Alveolar	ASSEMBLY OF COLLAGEN FIBRILS AND OTHER MULTIMERIC STRUCTURES	-0.138384	-4.4446	1.30359e-05	0.000140301
Alveolar	INTERLEUKIN 1 FAMILY SIGNALING	-0.108271	-4.43981	1.33085e-05	0.000142032
Alveolar	THROMBOXANE SIGNALLING THROUGH TP RECEPTOR	-0.140331	-4.43661	1.34935e-05	0.000142806
Alveolar	C TYPE LECTIN RECEPTORS CLRS	-0.115209	-4.4344	1.36233e-05	0.000142988
Alveolar	MAPK6 MAPK4 SIGNALING	-0.108883	-4.42985	1.38929e-05	0.000144623
Alveolar	RESOLUTION OF SISTER CHROMATID COHESION	-0.116698	-4.42445	1.42197e-05	0.000146821
Alveolar	CYCLIN A CDK2 ASSOCIATED EVENTS AT S PHASE ENTRY	-0.126274	-4.42157	1.43974e-05	0.000147458
Alveolar	MITOTIC G1 PHASE AND G1 S TRANSITION	-0.122694	-4.40063	1.57528e-05	0.000158523
Alveolar	FORMATION OF SENESCENCE ASSOCIATED HETEROCHROMATIN FOCI SAHF	-0.209756	-4.4001	1.57888e-05	0.000158523
Alveolar	DEGRADATION OF DVL	-0.138749	-4.39916	1.58523e-05	0.000158523
Alveolar	ORC1 REMOVAL FROM CHROMATIN	-0.126928	-4.38929	1.65371e-05	0.000164079
Alveolar	APC C MEDIATED DEGRADATION OF CELL CYCLE PROTEINS	-0.130865	-4.38436	1.68898e-05	0.000164944
Alveolar	REGULATION OF RUNX2 EXPRESSION AND ACTIVITY	-0.12723	-4.38279	1.70034e-05	0.000164944
Alveolar	CLEC7A DECTIN 1 SIGNALING	-0.12683	-4.37993	1.72129e-05	0.000164944
Alveolar	COLLAGEN FORMATION	-0.120668	-4.3797	1.72299e-05	0.000164944
Alveolar	RECRUITMENT OF NUMA TO MITOTIC CENTROSOMES	-0.128397	-4.37863	1.73086e-05	0.000164944
Alveolar	SWITCHING OF ORIGINS TO A POST REPLICATIVE STATE	-0.129781	-4.37735	1.74036e-05	0.000164944
Alveolar	NEUREXINS AND NEUROLIGINS	-0.118312	-4.3744	1.76242e-05	0.000165798
Alveolar	NEGATIVE REGULATION OF NOTCH4 SIGNALING	-0.135515	-4.37133	1.78564e-05	0.000166747
Alveolar	MITOPHAGY	-0.121936	-4.36842	1.80793e-05	0.000167597
Alveolar	SCAVENGING BY CLASS A RECEPTORS	-0.149099	-4.3612	1.8644e-05	0.000170957
Alveolar	UCH PROTEINASES	-0.11708	-4.36036	1.87111e-05	0.000170957
Alveolar	CLASS B 2 SECRETIN FAMILY RECEPTORS	-0.0804205	-4.34991	1.95616e-05	0.000175632
Alveolar	REGULATION OF SIGNALING BY CBL	-0.146757	-4.34948	1.95974e-05	0.000175632
Alveolar	FCERI MEDIATED NF KB ACTIVATION	-0.0876049	-4.3483	1.9696e-05	0.000175632
Alveolar	COPI MEDIATED ANTEROGRADE TRANSPORT	-0.134748	-4.34587	1.99002e-05	0.000175632
Alveolar	REGULATION OF RUNX3 EXPRESSION AND ACTIVITY	-0.133555	-4.34571	1.99142e-05	0.000175632
Alveolar	DNA REPLICATION PRE INITIATION	-0.122644	-4.33283	2.10326e-05	0.000182157
Alveolar	RUNX1 AND FOXP3 CONTROL THE DEVELOPMENT OF REGULATORY T LYMPHOCYTES TREGS	-0.166966	-4.33188	2.11167e-05	0.000182157
Alveolar	MISCELLANEOUS TRANSPORT AND BINDING EVENTS	-0.130934	-4.33073	2.12203e-05	0.000182157
Alveolar	DEFECTIVE B4GALT7 CAUSES EDS PROGEROID TYPE	-0.142506	-4.33065	2.12278e-05	0.000182157
Alveolar	P75NTR SIGNALS VIA NF KB	-0.15888	-4.32198	2.20213e-05	0.000187698
Alveolar	GLYCOLYSIS	-0.159799	-4.30452	2.37053e-05	0.000200705
Alveolar	METABOLISM OF NUCLEOTIDES	-0.158088	-4.28934	2.52703e-05	0.000211624
Alveolar	GLUCOCORTICOID BIOSYNTHESIS	0.0740628	4.28764	2.54511e-05	0.000211624
Alveolar	DNA REPLICATION	-0.127777	-4.28607	2.56192e-05	0.000211624
Alveolar	DDX58 IFIH1 MEDIATED INDUCTION OF INTERFERON ALPHA BETA	-0.122494	-4.28568	2.56615e-05	0.000211624
Alveolar	DECTIN 1 MEDIATED NONCANONICAL NF KB SIGNALING	-0.135059	-4.28144	2.61229e-05	0.000214039
Alveolar	INFECTION WITH MYCOBACTERIUM TUBERCULOSIS	-0.0974151	-4.27767	2.65391e-05	0.000216056
Alveolar	TRANSLOCATION OF SLC2A4 GLUT4 TO THE PLASMA MEMBRANE	-0.125072	-4.27581	2.67476e-05	0.000216366
Alveolar	NEGATIVE REGULATION OF FLT3	-0.16852	-4.27315	2.70468e-05	0.000217402
Alveolar	TP53 REGULATES TRANSCRIPTION OF SEVERAL ADDITIONAL CELL DEATH GENES WHOSE SPECIFIC ROLES IN P53 DEPENDENT APOPTOSIS REMAIN UNCERTAIN	-0.145489	-4.26168	2.83774e-05	0.000226179
Alveolar	STABILIZATION OF P53	-0.133404	-4.2607	2.8495e-05	0.000226179
Alveolar	ACTIVATION OF BAD AND TRANSLOCATION TO MITOCHONDRIA	-0.154588	-4.24411	3.05386e-05	0.000240894
Alveolar	RRNA PROCESSING	-0.158298	-4.23891	3.12075e-05	0.000244651
Alveolar	ACTIVATION OF BH3 ONLY PROTEINS	-0.139599	-4.23197	3.21216e-05	0.000250273
Alveolar	HIV INFECTION	-0.12161	-4.21474	3.45049e-05	0.000267202
Alveolar	ALPHA DEFENSINS	0.089048	4.19347	3.76797e-05	0.000290019
Alveolar	APC C CDH1 MEDIATED DEGRADATION OF CDC20 AND OTHER APC C CDH1 TARGETED PROTEINS IN LATE MITOSIS EARLY G1	-0.130975	-4.19096	3.80719e-05	0.000291273
Alveolar	TETRAHYDROBIOPTERIN BH4 SYNTHESIS RECYCLING SALVAGE AND REGULATION	-0.1828	-4.18536	3.89627e-05	0.000296303
Alveolar	RESPONSE OF MTB TO PHAGOCYTOSIS	-0.104888	-4.1836	3.92458e-05	0.000296679
Alveolar	SIGNALLING TO RAS	-0.164637	-4.1764	4.04282e-05	0.00030381
Alveolar	CYCLIN D ASSOCIATED EVENTS IN G1	-0.130349	-4.17404	4.08218e-05	0.000304963
Alveolar	SIGNALING BY ERBB2	-0.120104	-4.15808	4.35894e-05	0.000323734
Alveolar	RETINOID CYCLE DISEASE EVENTS	-0.115341	-4.14565	4.58681e-05	0.000338677
Alveolar	PLATELET AGGREGATION PLUG FORMATION	-0.114694	-4.13721	4.7479e-05	0.000348545
Alveolar	ATTENUATION PHASE	-0.102721	-4.13464	4.79805e-05	0.000348817
Alveolar	REMOVAL OF AMINOTERMINAL PROPEPTIDES FROM GAMMA CARBOXYLATED PROTEINS	-0.168401	-4.1342	4.80653e-05	0.000348817
Alveolar	RUNX2 REGULATES BONE DEVELOPMENT	-0.170452	-4.12678	4.95434e-05	0.000357501
Alveolar	ACTIVATED TAK1 MEDIATES P38 MAPK ACTIVATION	-0.147766	-4.12258	5.03995e-05	0.000361624
Alveolar	HCMV EARLY EVENTS	-0.136503	-4.11891	5.11595e-05	0.000365015
Alveolar	SYNTHESIS OF ACTIVE UBIQUITIN ROLES OF E1 AND E2 ENZYMES	-0.162117	-4.11712	5.15326e-05	0.000365623
Alveolar	DEFECTIVE CFTR CAUSES CYSTIC FIBROSIS	-0.119488	-4.11002	5.30441e-05	0.00037279
Alveolar	NUCLEAR EVENTS KINASE AND TRANSCRIPTION FACTOR ACTIVATION	-0.147593	-4.10775	5.3536e-05	0.00037279
Alveolar	PROTEIN FOLDING	-0.101914	-4.10726	5.36411e-05	0.00037279
Alveolar	ACTIVATION OF NMDA RECEPTORS AND POSTSYNAPTIC EVENTS	-0.102484	-4.10691	5.3717e-05	0.00037279
Alveolar	PURINE CATABOLISM	-0.210248	-4.09473	5.64405e-05	0.000389562
Alveolar	METABOLISM OF POLYAMINES	-0.135469	-4.09046	5.74262e-05	0.000394223
Alveolar	ACTIVATED NTRK2 SIGNALS THROUGH RAS	-0.16265	-4.07574	6.09491e-05	0.000416158
Alveolar	G PROTEIN ACTIVATION	-0.125639	-4.07374	6.1442e-05	0.00041728
Alveolar	COLLAGEN BIOSYNTHESIS AND MODIFYING ENZYMES	-0.124309	-4.07103	6.21174e-05	0.000418802
Alveolar	INTERLEUKIN 3 INTERLEUKIN 5 AND GM CSF SIGNALING	-0.111841	-4.0702	6.23257e-05	0.000418802
Alveolar	TAK1 ACTIVATES NFKB BY PHOSPHORYLATION AND ACTIVATION OF IKKS COMPLEX	-0.101907	-4.06562	6.34876e-05	0.000423988
Alveolar	SLBP DEPENDENT PROCESSING OF REPLICATION DEPENDENT HISTONE PRE MRNAS	-0.203262	-4.06436	6.38105e-05	0.000423988
Alveolar	HEDGEHOG LIGAND BIOGENESIS	-0.123639	-4.06325	6.4099e-05	0.000423988
Alveolar	TRANSCRIPTIONAL REGULATION BY RUNX3	-0.101162	-4.06152	6.45461e-05	0.000424733
Alveolar	ABC TRANSPORTER DISORDERS	-0.108142	-4.03134	7.28622e-05	0.000476984
Alveolar	REGULATION OF HMOX1 EXPRESSION AND ACTIVITY	-0.115466	-4.0296	7.33732e-05	0.000477867
Alveolar	AUTOPHAGY	-0.118832	-4.02527	7.46554e-05	0.000483737
Alveolar	SIGNALING BY FLT3 ITD AND TKD MUTANTS	-0.172637	-4.02273	7.54183e-05	0.000486199
Alveolar	GLUCAGON SIGNALING IN METABOLIC REGULATION	-0.115831	-4.00803	7.99757e-05	0.000512975
Alveolar	M PHASE	-0.111755	-3.99474	8.43199e-05	0.000534292
Alveolar	CELL SURFACE INTERACTIONS AT THE VASCULAR WALL	-0.0604862	-3.99427	8.44768e-05	0.000534292
Alveolar	SIGNALING BY PTK6	-0.112074	-3.99402	8.45611e-05	0.000534292
Alveolar	AURKA ACTIVATION BY TPX2	-0.114352	-3.98055	8.92064e-05	0.000560852
Alveolar	PENTOSE PHOSPHATE PATHWAY	-0.214	-3.97871	8.98601e-05	0.000561914
Alveolar	INTERFERON SIGNALING	-0.0648831	-3.97759	9.02602e-05	0.000561914
Alveolar	THROMBIN SIGNALLING THROUGH PROTEINASE ACTIVATED RECEPTORS PARS	-0.125642	-3.97218	9.2213e-05	0.000569181
Alveolar	DISEASES ASSOCIATED WITH GLYCOSYLATION PRECURSOR BIOSYNTHESIS	-0.136585	-3.97159	9.2429e-05	0.000569181
Alveolar	TICAM1 DEPENDENT ACTIVATION OF IRF3 IRF7	-0.159595	-3.97066	9.2772e-05	0.000569181
Alveolar	NEUROTRANSMITTER RECEPTORS AND POSTSYNAPTIC SIGNAL TRANSMISSION	-0.0770481	-3.96942	9.32255e-05	0.000569214
Alveolar	DEGRADATION OF AXIN	-0.124846	-3.9664	9.43473e-05	0.000573307
Alveolar	AQUAPORIN MEDIATED TRANSPORT	-0.102468	-3.95829	9.74185e-05	0.00058681
Alveolar	INTERLEUKIN 12 FAMILY SIGNALING	-0.0918726	-3.9581	9.74936e-05	0.00058681
Alveolar	DISEASES OF PROGRAMMED CELL DEATH	-0.118634	-3.94683	0.00010192	0.000610559
Alveolar	EPH EPHRIN MEDIATED REPULSION OF CELLS	-0.12488	-3.93871	0.000105229	0.000627146
Alveolar	DEUBIQUITINATION	-0.111763	-3.93763	0.000105677	0.000627146
Alveolar	S PHASE	-0.113827	-3.93629	0.000106235	0.000627531
Alveolar	SENESCENCE ASSOCIATED SECRETORY PHENOTYPE SASP	-0.114889	-3.93274	0.000107727	0.000633393
Alveolar	REGULATION OF PTEN STABILITY AND ACTIVITY	-0.101915	-3.92697	0.000110194	0.000644915
Alveolar	TGF BETA RECEPTOR SIGNALING ACTIVATES SMADS	-0.138573	-3.9225	0.000112144	0.000653316
Alveolar	UB SPECIFIC PROCESSING PROTEASES	-0.114402	-3.91098	0.000117316	0.000680328
Alveolar	TRANSCRIPTIONAL REGULATION BY RUNX1	-0.09352	-3.90688	0.000119213	0.000687641
Alveolar	NEGATIVE REGULATION OF FGFR3 SIGNALING	-0.1246	-3.90592	0.00011966	0.000687641
Alveolar	SIGNALING BY PDGF	-0.120737	-3.90411	0.000120509	0.000689397
Alveolar	CLATHRIN MEDIATED ENDOCYTOSIS	-0.114134	-3.89613	0.000124322	0.000708021
Alveolar	DEGRADATION OF BETA CATENIN BY THE DESTRUCTION COMPLEX	-0.115465	-3.89347	0.000125613	0.000712181
Alveolar	REGULATION OF PLK1 ACTIVITY AT G2 M TRANSITION	-0.106639	-3.88816	0.000128239	0.000723839
Alveolar	REGULATION OF TP53 EXPRESSION AND DEGRADATION	-0.119132	-3.86924	0.000138021	0.000775604
Alveolar	ADP SIGNALLING THROUGH P2Y PURINOCEPTOR 12	-0.118619	-3.86719	0.000139119	0.000777544
Alveolar	DOWNREGULATION OF ERBB2 SIGNALING	-0.110114	-3.86526	0.000140164	0.000777544
Alveolar	VASOPRESSIN REGULATES RENAL WATER HOMEOSTASIS VIA AQUAPORINS	-0.105551	-3.86519	0.000140203	0.000777544
Alveolar	RHOBTB3 ATPASE CYCLE	-0.173261	-3.86038	0.000142835	0.000788699
Alveolar	RESPONSE OF EIF2AK1 HRI TO HEME DEFICIENCY	-0.159275	-3.85392	0.00014645	0.000805156
Alveolar	COOPERATION OF PDCL PHLP1 AND TRIC CCT IN G PROTEIN BETA FOLDING	-0.0979831	-3.84867	0.000149453	0.000818124
Alveolar	INCRETIN SYNTHESIS SECRETION AND INACTIVATION	-0.108152	-3.84059	0.000154186	0.000840412
Alveolar	HSF1 DEPENDENT TRANSACTIVATION	-0.0888483	-3.83428	0.000157975	0.000857384
Alveolar	DEFECTIVE EXT2 CAUSES EXOSTOSES 2	-0.165093	-3.8272	0.000162341	0.000873815
Alveolar	G BETA GAMMA SIGNALLING THROUGH CDC42	-0.127485	-3.82714	0.000162378	0.000873815
Alveolar	DEREGULATED CDK5 TRIGGERS MULTIPLE NEURODEGENERATIVE PATHWAYS IN ALZHEIMER S DISEASE MODELS	-0.105678	-3.82453	0.000164011	0.000878879
Alveolar	PYRIMIDINE CATABOLISM	-0.152961	-3.80407	0.000177396	0.000946607
Alveolar	UNFOLDED PROTEIN RESPONSE UPR	-0.128051	-3.80209	0.000178745	0.000947034
Alveolar	RHO GTPASE EFFECTORS	-0.0898458	-3.80176	0.000178967	0.000947034
Alveolar	PHASE 4 RESTING MEMBRANE POTENTIAL	0.0971084	3.79982	0.000180297	0.000950115
Alveolar	MITOTIC PROMETAPHASE	-0.101982	-3.7873	0.000189129	0.000992536
Alveolar	FLT3 SIGNALING	-0.123446	-3.78468	0.000191024	0.000995794
Alveolar	SIGNALING BY NTRK2 TRKB	-0.125468	-3.78428	0.000191318	0.000995794
Alveolar	NUCLEOBASE CATABOLISM	-0.141082	-3.77934	0.000194946	0.00101054
Alveolar	G2 M DNA DAMAGE CHECKPOINT	-0.103783	-3.76326	0.000207225	0.00106802
Alveolar	HCMV INFECTION	-0.121456	-3.76264	0.000207718	0.00106802
Alveolar	PROCESSING OF DNA DOUBLE STRAND BREAK ENDS	-0.105243	-3.75831	0.000211152	0.0010813
Alveolar	FRS MEDIATED FGFR3 SIGNALING	-0.129184	-3.75478	0.000213997	0.0010913
Alveolar	GLUCOSE METABOLISM	-0.137583	-3.75357	0.00021498	0.0010913
Alveolar	EPHRIN SIGNALING	-0.164435	-3.75249	0.00021586	0.0010913
Alveolar	G ALPHA Z SIGNALLING EVENTS	-0.101309	-3.75166	0.000216541	0.0010913
Alveolar	VISUAL PHOTOTRANSDUCTION	-0.0605242	-3.73343	0.000231971	0.00116048
Alveolar	PURINE RIBONUCLEOSIDE MONOPHOSPHATE BIOSYNTHESIS	-0.19738	-3.73329	0.000232096	0.00116048
Alveolar	PHOSPHOLIPASE C MEDIATED CASCADE FGFR2	-0.107807	-3.7298	0.000235161	0.00117102
Alveolar	INTERFERON ALPHA BETA SIGNALING	-0.0675687	-3.72881	0.000236048	0.00117102
Alveolar	CASPASE ACTIVATION VIA DEATH RECEPTORS IN THE PRESENCE OF LIGAND	-0.165654	-3.72163	0.000242508	0.00119839
Alveolar	TRANSPORT TO THE GOLGI AND SUBSEQUENT MODIFICATION	-0.109699	-3.72043	0.000243603	0.00119913
Alveolar	FGFR2 MUTANT RECEPTOR ACTIVATION	-0.131017	-3.71872	0.000245171	0.00120219
Alveolar	TRAF6 MEDIATED IRF7 ACTIVATION IN TLR7 8 OR 9 SIGNALING	-0.131934	-3.70387	0.000259216	0.00126617
Alveolar	TRAF6 MEDIATED INDUCTION OF TAK1 COMPLEX WITHIN TLR4 COMPLEX	-0.145608	-3.70181	0.000261223	0.00127109
Alveolar	ER TO GOLGI ANTEROGRADE TRANSPORT	-0.115214	-3.69914	0.000263847	0.00127895
Alveolar	APC C CDC20 MEDIATED DEGRADATION OF CYCLIN B	-0.143264	-3.69748	0.000265496	0.00128205
Alveolar	LYSOSOME VESICLE BIOGENESIS	-0.135598	-3.69508	0.000267885	0.00128869
Alveolar	DNA DAMAGE TELOMERE STRESS INDUCED SENESCENCE	-0.137491	-3.69317	0.000269811	0.00129306
Alveolar	ABC FAMILY PROTEINS MEDIATED TRANSPORT	-0.085583	-3.68959	0.000273443	0.00130554
Alveolar	TCR SIGNALING	-0.0669562	-3.68746	0.000275622	0.00131101
Alveolar	ABERRANT REGULATION OF MITOTIC G1 S TRANSITION IN CANCER DUE TO RB1 DEFECTS	-0.138307	-3.68596	0.000277169	0.00131345
Alveolar	CYTOSOLIC SENSORS OF PATHOGEN ASSOCIATED DNA	-0.111878	-3.68401	0.000279189	0.0013181
Alveolar	IKK COMPLEX RECRUITMENT MEDIATED BY RIP1	-0.130255	-3.68218	0.000281104	0.00132223
Alveolar	MITOTIC SPINDLE CHECKPOINT	-0.108327	-3.67257	0.000291348	0.00136536
Alveolar	CROSS PRESENTATION OF SOLUBLE EXOGENOUS ANTIGENS ENDOSOMES	-0.119271	-3.66513	0.000299515	0.00139847
Alveolar	ALPHA PROTEIN KINASE 1 SIGNALING PATHWAY	-0.159858	-3.65361	0.0003126	0.00145422
Alveolar	O LINKED GLYCOSYLATION	-0.0787444	-3.64766	0.000319562	0.00148118
Alveolar	SIGNALING BY TGFB FAMILY MEMBERS	-0.111114	-3.64546	0.000322171	0.00148785
Alveolar	SMAD2 SMAD3 SMAD4 HETEROTRIMER REGULATES TRANSCRIPTION	-0.135339	-3.63743	0.00033188	0.00152695
Alveolar	SYNTHESIS OF LEUKOTRIENES LT AND EOXINS EX	-0.08033	-3.63648	0.000333044	0.00152695
Alveolar	CD28 DEPENDENT VAV1 PATHWAY	-0.132909	-3.6266	0.0003454	0.00157791
Alveolar	LISTERIA MONOCYTOGENES ENTRY INTO HOST CELLS	-0.125752	-3.62119	0.000352349	0.00160388
Alveolar	RIPK1 MEDIATED REGULATED NECROSIS	-0.106407	-3.6122	0.000364179	0.00165181
Alveolar	FLT3 SIGNALING IN DISEASE	-0.119725	-3.60852	0.000369132	0.00166832
Alveolar	JNK C JUN KINASES PHOSPHORYLATION AND ACTIVATION MEDIATED BY ACTIVATED HUMAN TAK1	-0.137021	-3.60576	0.000372898	0.00167936
Alveolar	PURINE SALVAGE	-0.169188	-3.60225	0.000377724	0.00169509
Alveolar	SIGNALLING TO ERKS	-0.142702	-3.59487	0.000388065	0.00173225
Alveolar	MYD88 INDEPENDENT TLR4 CASCADE	-0.112069	-3.5944	0.000388734	0.00173225
Alveolar	TRANS GOLGI NETWORK VESICLE BUDDING	-0.119185	-3.59071	0.000394018	0.00174389
Alveolar	CELLULAR RESPONSE TO HYPOXIA	-0.101873	-3.59062	0.000394145	0.00174389
Alveolar	SIGNALING BY ROBO RECEPTORS	-0.12578	-3.58971	0.000395464	0.00174389
Alveolar	ASSEMBLY OF THE HIV VIRION	-0.144875	-3.58489	0.000402482	0.00176869
Alveolar	ERBB2 REGULATES CELL MOTILITY	-0.129534	-3.57688	0.000414405	0.00181384
Alveolar	RECRUITMENT OF MITOTIC CENTROSOME PROTEINS AND COMPLEXES	-0.116537	-3.57609	0.000415613	0.00181384
Alveolar	TRAFFICKING AND PROCESSING OF ENDOSOMAL TLR	-0.131102	-3.57504	0.000417205	0.00181456
Alveolar	REGULATION OF CHOLESTEROL BIOSYNTHESIS BY SREBP SREBF	-0.150717	-3.5629	0.000436035	0.00188029
Alveolar	SIGNALING BY INTERLEUKINS	-0.0711299	-3.56279	0.000436212	0.00188029
Alveolar	CTLA4 INHIBITORY SIGNALING	-0.145587	-3.56244	0.00043676	0.00188029
Alveolar	METABOLISM OF CARBOHYDRATES	-0.106757	-3.56066	0.000439594	0.00188609
Alveolar	TRANSLATION	-0.146346	-3.55721	0.00044514	0.00190346
Alveolar	CONDENSATION OF PROPHASE CHROMOSOMES	-0.148708	-3.55356	0.000451061	0.00191991
Alveolar	IRE1ALPHA ACTIVATES CHAPERONES	-0.125918	-3.55298	0.00045201	0.00191991
Alveolar	PROTEIN UBIQUITINATION	-0.134608	-3.55175	0.000454029	0.00192206
Alveolar	INLB MEDIATED ENTRY OF LISTERIA MONOCYTOGENES INTO HOST CELL	-0.129259	-3.53719	0.000478592	0.00201931
Alveolar	APC CDC20 MEDIATED DEGRADATION OF NEK2A	-0.133785	-3.5342	0.000483774	0.00203441
Alveolar	NUCLEOTIDE SALVAGE	-0.155887	-3.52632	0.000497729	0.00208619
Alveolar	PTEN REGULATION	-0.0944925	-3.52156	0.000506326	0.00211524
Alveolar	SYNTHESIS SECRETION AND INACTIVATION OF GLUCAGON LIKE PEPTIDE 1 GLP 1	-0.113825	-3.51025	0.000527344	0.0021908
Alveolar	FCGAMMA RECEPTOR FCGR DEPENDENT PHAGOCYTOSIS	-0.0586955	-3.50997	0.000527863	0.0021908
Alveolar	RUNX3 REGULATES P14 ARF	-0.122166	-3.50443	0.000538473	0.00222756
Alveolar	METABOLISM OF COFACTORS	-0.169317	-3.5031	0.000541044	0.00223022
Alveolar	GPVI MEDIATED ACTIVATION CASCADE	-0.0896949	-3.50031	0.000546476	0.00223022
Alveolar	SIGNALING BY FGFR2 IIIA TM	-0.160509	-3.50018	0.000546727	0.00223022
Alveolar	TP53 REGULATES TRANSCRIPTION OF GENES INVOLVED IN G2 CELL CYCLE ARREST	-0.141062	-3.49997	0.000547132	0.00223022
Alveolar	GABA RECEPTOR ACTIVATION	-0.0625368	-3.49958	0.000547897	0.00223022
Alveolar	RNA POLYMERASE I PROMOTER ESCAPE	-0.101086	-3.49182	0.000563338	0.00228575
Alveolar	RNA POLYMERASE I TRANSCRIPTION TERMINATION	-0.101894	-3.49041	0.000566182	0.00228997
Alveolar	GABA B RECEPTOR ACTIVATION	-0.0702409	-3.48555	0.000576081	0.00232261
Alveolar	SIGNALING BY EGFR IN CANCER	-0.10747	-3.48373	0.000579841	0.00233038
Alveolar	SYNTHESIS OF BILE ACIDS AND BILE SALTS VIA 24 HYDROXYCHOLESTEROL	-0.155057	-3.48224	0.00058293	0.0023354
Alveolar	PROCESSING OF CAPPED INTRONLESS PRE MRNA	-0.146425	-3.47996	0.000587697	0.00234542
Alveolar	ESR MEDIATED SIGNALING	-0.105086	-3.47928	0.000589125	0.00234542
Alveolar	MRNA EDITING	0.112767	3.4766	0.000594767	0.00236048
Alveolar	TCF DEPENDENT SIGNALING IN RESPONSE TO WNT	-0.0844431	-3.47024	0.000608396	0.00240705
Alveolar	SIGNALING BY CSF3 G CSF	-0.112001	-3.46932	0.000610384	0.00240742
Alveolar	NEF MEDIATED DOWNREGULATION OF MHC CLASS I COMPLEX CELL SURFACE EXPRESSION	-0.133417	-3.46657	0.000616393	0.00242359
Alveolar	TP53 REGULATES TRANSCRIPTION OF GENES INVOLVED IN CYTOCHROME C RELEASE	-0.141329	-3.4654	0.000618963	0.00242459
Alveolar	CASPASE ACTIVATION VIA EXTRINSIC APOPTOTIC SIGNALLING PATHWAY	-0.13246	-3.46452	0.000620897	0.00242459
Alveolar	GLYCOSAMINOGLYCAN METABOLISM	-0.0986928	-3.46385	0.000622374	0.00242459
Alveolar	ANTIGEN PROCESSING CROSS PRESENTATION	-0.0675851	-3.46072	0.000629335	0.00244421
Alveolar	CELLULAR SENESCENCE	-0.102478	-3.44809	0.000658145	0.0025483
Alveolar	GAMMA CARBOXYLATION HYPUSINE FORMATION AND ARYLSULFATASE ACTIVATION	-0.1321	-3.44144	0.000673817	0.00259248
Alveolar	SIGNALING BY FGFR1	-0.109172	-3.44098	0.000674895	0.00259248
Alveolar	FGFR2 ALTERNATIVE SPLICING	-0.126877	-3.44066	0.000675677	0.00259248
Alveolar	CELL DEATH SIGNALLING VIA NRAGE NRIF AND NADE	-0.0907623	-3.42719	0.000708548	0.00268893
Alveolar	INTRINSIC PATHWAY FOR APOPTOSIS	-0.111103	-3.4266	0.000710016	0.00268893
Alveolar	G1 S SPECIFIC TRANSCRIPTION	-0.122842	-3.42627	0.000710854	0.00268893
Alveolar	G ALPHA I SIGNALLING EVENTS	-0.0506046	-3.42612	0.000711234	0.00268893
Alveolar	SIGNALING BY NOTCH4	-0.0947755	-3.4257	0.000712269	0.00268893
Alveolar	TRANSCRIPTIONAL REGULATION OF GRANULOPOIESIS	-0.119029	-3.42521	0.00071352	0.00268893
Alveolar	SIGNALING BY NUCLEAR RECEPTORS	-0.0930532	-3.42423	0.000715974	0.0026902
Alveolar	THE ROLE OF NEF IN HIV 1 REPLICATION AND DISEASE PATHOGENESIS	-0.11342	-3.40927	0.000754624	0.00282706
Alveolar	POSTMITOTIC NUCLEAR PORE COMPLEX NPC REFORMATION	-0.164873	-3.40661	0.0007617	0.00284518
Alveolar	INTRAFLAGELLAR TRANSPORT	-0.128319	-3.40415	0.000768292	0.00286138
Alveolar	REGULATION OF SIGNALING BY NODAL	0.118293	3.40183	0.000774547	0.00286178
Alveolar	INTRA GOLGI AND RETROGRADE GOLGI TO ER TRAFFIC	-0.101685	-3.40109	0.000776574	0.00286178
Alveolar	SIGNALING BY FGFR2	-0.0961965	-3.40067	0.000777721	0.00286178
Alveolar	SIGNALING BY TGF BETA RECEPTOR COMPLEX	-0.112288	-3.40018	0.000779039	0.00286178
Alveolar	DISEASES ASSOCIATED WITH GLYCOSAMINOGLYCAN METABOLISM	-0.104569	-3.39995	0.000779666	0.00286178
Alveolar	LDL CLEARANCE	-0.125155	-3.39257	0.000800058	0.00291768
Alveolar	COLLAGEN DEGRADATION	-0.100363	-3.39197	0.000801753	0.00291768
Alveolar	PHOSPHORYLATION OF THE APC C	-0.143821	-3.39151	0.000803035	0.00291768
Alveolar	HIV LIFE CYCLE	-0.109344	-3.39047	0.000805952	0.00291768
Alveolar	DISEASES OF GLYCOSYLATION	-0.0837714	-3.39032	0.000806383	0.00291768
Alveolar	ATF6 ATF6 ALPHA ACTIVATES CHAPERONE GENES	-0.1539	-3.3884	0.000811801	0.00292543
Alveolar	RNA POLYMERASE III CHAIN ELONGATION	-0.163311	-3.38793	0.000813131	0.00292543
Alveolar	RNA POLYMERASE I TRANSCRIPTION	-0.0971043	-3.38669	0.000816657	0.00292982
Alveolar	CYTOPROTECTION BY HMOX1	-0.0983236	-3.38245	0.000828839	0.00296514
Alveolar	TRIF MEDIATED PROGRAMMED CELL DEATH	-0.15634	-3.38016	0.000835478	0.0029805
Alveolar	TP53 REGULATES TRANSCRIPTION OF CELL DEATH GENES	-0.118168	-3.37721	0.000844089	0.00300278
Alveolar	DNA DOUBLE STRAND BREAK RESPONSE	-0.093178	-3.36627	0.00087682	0.00311051
Alveolar	NS1 MEDIATED EFFECTS ON HOST PATHWAYS	-0.157035	-3.35879	0.000899888	0.00318345
Alveolar	UPTAKE AND ACTIONS OF BACTERIAL TOXINS	-0.0891545	-3.35325	0.00091731	0.00323607
Alveolar	DOWNREGULATION OF TGF BETA RECEPTOR SIGNALING	-0.120552	-3.33778	0.000967692	0.00340434
Alveolar	CD28 CO STIMULATION	-0.117058	-3.33044	0.000992483	0.00348191
Alveolar	SYNTHESIS OF BILE ACIDS AND BILE SALTS VIA 7ALPHA HYDROXYCHOLESTEROL	-0.142523	-3.32452	0.00101293	0.00354387
Alveolar	HOMOLOGY DIRECTED REPAIR	-0.100079	-3.31968	0.0010299	0.00359333
Alveolar	SIGNALING BY NOTCH	-0.082877	-3.3176	0.00103731	0.00360926
Alveolar	SIGNALING BY WNT	-0.0816663	-3.31506	0.00104636	0.00362744
Alveolar	TRANSCRIPTIONAL ACTIVITY OF SMAD2 SMAD3 SMAD4 HETEROTRIMER	-0.122584	-3.31362	0.00105158	0.00362744
Alveolar	RNA POLYMERASE III TRANSCRIPTION INITIATION FROM TYPE 1 PROMOTER	-0.156549	-3.31297	0.00105391	0.00362744
Alveolar	LGI ADAM INTERACTIONS	-0.0848332	-3.31296	0.00105396	0.00362744
Alveolar	RAF INDEPENDENT MAPK1 3 ACTIVATION	-0.119716	-3.30835	0.00107072	0.00367516
Alveolar	NEGATIVE EPIGENETIC REGULATION OF RRNA EXPRESSION	-0.105634	-3.30572	0.0010804	0.00369841
Alveolar	ADORA2B MEDIATED ANTI INFLAMMATORY CYTOKINES PRODUCTION	-0.0467878	-3.30248	0.00109245	0.00372635
Alveolar	DNA DAMAGE BYPASS	-0.128363	-3.30195	0.00109443	0.00372635
Alveolar	PERK REGULATES GENE EXPRESSION	-0.136922	-3.30013	0.00110129	0.00373966
Alveolar	SUPPRESSION OF PHAGOSOMAL MATURATION	-0.133164	-3.29918	0.00110486	0.0037418
Alveolar	SNRNP ASSEMBLY	-0.140676	-3.29517	0.00112008	0.00378326
Alveolar	ATF6 ATF6 ALPHA ACTIVATES CHAPERONES	-0.14002	-3.29299	0.00112849	0.00379594
Alveolar	INITIATION OF NUCLEAR ENVELOPE NE REFORMATION	-0.119448	-3.29264	0.00112981	0.00379594
Alveolar	CYCLIN A B1 B2 ASSOCIATED EVENTS DURING G2 M TRANSITION	-0.11244	-3.29142	0.00113452	0.00380169
Alveolar	SIGNALING BY FGFR3	-0.100798	-3.28955	0.00114178	0.00381351
Alveolar	DISEASES OF MITOTIC CELL CYCLE	-0.103925	-3.28897	0.00114405	0.00381351
Alveolar	INTRACELLULAR SIGNALING BY SECOND MESSENGERS	-0.0799674	-3.28601	0.00115565	0.00384208
Alveolar	TBC RABGAPS	-0.144198	-3.2831	0.00116717	0.00387024
Alveolar	GAMMA CARBOXYLATION TRANSPORT AND AMINO TERMINAL CLEAVAGE OF PROTEINS	-0.138692	-3.2779	0.001188	0.00392906
Alveolar	ACYL CHAIN REMODELLING OF PS	-0.105132	-3.27631	0.00119445	0.00394012
Alveolar	HEPARAN SULFATE HEPARIN HS GAG METABOLISM	-0.102842	-3.27506	0.00119953	0.00394611
Alveolar	DISORDERS OF TRANSMEMBRANE TRANSPORTERS	-0.0840478	-3.27434	0.00120248	0.00394611
Alveolar	NICOTINATE METABOLISM	-0.119095	-3.27343	0.00120618	0.00394654
Alveolar	REGULATED NECROSIS	-0.0911465	-3.27279	0.00120882	0.00394654
Alveolar	E3 UBIQUITIN LIGASES UBIQUITINATE TARGET PROTEINS	-0.124037	-3.26953	0.00122228	0.00398024
Alveolar	REGULATION OF EXPRESSION OF SLITS AND ROBOS	-0.132688	-3.26559	0.00123873	0.00402349
Alveolar	HS GAG BIOSYNTHESIS	-0.104563	-3.26312	0.00124912	0.00404486
Alveolar	CELLULAR RESPONSE TO CHEMICAL STRESS	-0.0981695	-3.26242	0.00125209	0.00404486
Alveolar	NRAGE SIGNALS DEATH THROUGH JNK	-0.095162	-3.26177	0.00125486	0.00404486
Alveolar	HIV TRANSCRIPTION INITIATION	-0.100358	-3.26001	0.00126237	0.00405877
Alveolar	ESTROGEN DEPENDENT GENE EXPRESSION	-0.114153	-3.25337	0.00129103	0.00413409
Alveolar	NEDDYLATION	-0.101757	-3.25241	0.00129522	0.00413409
Alveolar	FACTORS INVOLVED IN MEGAKARYOCYTE DEVELOPMENT AND PLATELET PRODUCTION	-0.0829726	-3.25234	0.00129557	0.00413409
Alveolar	PROTEIN PROTEIN INTERACTIONS AT SYNAPSES	-0.0737002	-3.25084	0.00130213	0.00414463
Alveolar	ASPARAGINE N LINKED GLYCOSYLATION	-0.0981527	-3.246	0.0013236	0.00420242
Alveolar	P75 NTR RECEPTOR MEDIATED SIGNALLING	-0.0863637	-3.24197	0.0013417	0.00424927
Alveolar	N GLYCAN ANTENNAE ELONGATION	-0.0974198	-3.23703	0.00136423	0.00430429
Alveolar	INFLUENZA INFECTION	-0.14517	-3.23668	0.00136585	0.00430429
Alveolar	TERMINATION OF TRANSLESION DNA SYNTHESIS	-0.136398	-3.23159	0.00138942	0.00436773
Alveolar	FGFR1 LIGAND BINDING AND ACTIVATION	-0.100644	-3.21946	0.00144719	0.00453811
Alveolar	MYOGENESIS	-0.120418	-3.21611	0.00146354	0.00457805
Alveolar	TP53 REGULATES TRANSCRIPTION OF DEATH RECEPTORS AND LIGANDS	-0.128016	-3.2139	0.00147438	0.00460066
Alveolar	ARACHIDONIC ACID METABOLISM	-0.0686122	-3.20752	0.00150622	0.00468847
Alveolar	NEF MEDIATES DOWN MODULATION OF CELL SURFACE RECEPTORS BY RECRUITING THEM TO CLATHRIN ADAPTERS	-0.118876	-3.20503	0.00151881	0.0047066
Alveolar	N GLYCAN ANTENNAE ELONGATION IN THE MEDIAL TRANS GOLGI	-0.0944424	-3.2049	0.00151945	0.0047066
Alveolar	INTERACTIONS OF REV WITH HOST CELLULAR PROTEINS	-0.152825	-3.20071	0.00154084	0.00476124
Alveolar	CLASS I MHC MEDIATED ANTIGEN PROCESSING PRESENTATION	-0.0801981	-3.19866	0.00155146	0.00477519
Alveolar	TANDEM PORE DOMAIN POTASSIUM CHANNELS	0.0933614	3.19838	0.00155288	0.00477519
Alveolar	ACTIVATED NTRK2 SIGNALS THROUGH FRS2 AND FRS3	-0.129099	-3.19274	0.00158238	0.00485415
Alveolar	NEGATIVE REGULATION OF FGFR2 SIGNALING	-0.0961668	-3.19156	0.00158859	0.00485542
Alveolar	INOSITOL PHOSPHATE METABOLISM	-0.0958157	-3.19121	0.00159044	0.00485542
Alveolar	ACTIVATION OF THE MRNA UPON BINDING OF THE CAP BINDING COMPLEX AND EIFS AND SUBSEQUENT BINDING TO 43S	-0.14508	-3.1875	0.00161022	0.0049024
Alveolar	GOLGI CISTERNAE PERICENTRIOLAR STACK REORGANIZATION	-0.125231	-3.18673	0.00161432	0.0049024
Alveolar	NEGATIVE REGULATION OF MAPK PATHWAY	-0.105848	-3.18616	0.00161741	0.0049024
Alveolar	TELOMERE EXTENSION BY TELOMERASE	-0.1225	-3.18536	0.00162171	0.00490373
Alveolar	CONSTITUTIVE SIGNALING BY OVEREXPRESSED ERBB2	-0.136892	-3.18154	0.00164241	0.00495455
Alveolar	GLUCONEOGENESIS	-0.126478	-3.18079	0.00164653	0.00495519
Alveolar	REGULATION OF PTEN GENE TRANSCRIPTION	-0.114776	-3.17707	0.00166698	0.00500488
Alveolar	ANCHORING OF THE BASAL BODY TO THE PLASMA MEMBRANE	-0.105071	-3.17475	0.00167983	0.00503156
Alveolar	REGULATION BY C FLIP	-0.154821	-3.17322	0.00168838	0.00504528
Alveolar	NEGATIVE REGULATION OF FGFR1 SIGNALING	-0.0987417	-3.17018	0.00170549	0.00508445
Alveolar	HDR THROUGH HOMOLOGOUS RECOMBINATION HRR	-0.101965	-3.16407	0.00174033	0.00516857
Alveolar	ACTIVATION OF KAINATE RECEPTORS UPON GLUTAMATE BINDING	-0.0839964	-3.16381	0.00174185	0.00516857
Alveolar	SHC1 EVENTS IN ERBB4 SIGNALING	-0.109084	-3.16048	0.00176114	0.00521362
Alveolar	RECOGNITION OF DNA DAMAGE BY PCNA CONTAINING REPLICATION COMPLEX	-0.134138	-3.15756	0.00177816	0.00522619
Alveolar	CONVERSION FROM APC C CDC20 TO APC C CDH1 IN LATE ANAPHASE	-0.139848	-3.15692	0.00178197	0.00522619
Alveolar	DEATH RECEPTOR SIGNALLING	-0.0850417	-3.15548	0.00179046	0.00522619
Alveolar	MTORC1 MEDIATED SIGNALLING	-0.146056	-3.1551	0.00179268	0.00522619
Alveolar	TRP CHANNELS	0.0869253	3.15508	0.0017928	0.00522619
Alveolar	ACTIVATION OF GENE EXPRESSION BY SREBF SREBP	-0.137001	-3.15498	0.00179339	0.00522619
Alveolar	NUCLEOBASE BIOSYNTHESIS	-0.169395	-3.15484	0.00179423	0.00522619
Alveolar	HDACS DEACETYLATE HISTONES	-0.140926	-3.15415	0.0017983	0.00522619
Alveolar	DOWNREGULATION OF ERBB2 ERBB3 SIGNALING	-0.117657	-3.14651	0.0018442	0.00534733
Alveolar	REGULATION OF TP53 ACTIVITY THROUGH METHYLATION	-0.0973461	-3.14448	0.00185656	0.00537091
Alveolar	NEURONAL SYSTEM	-0.053574	-3.13983	0.00188515	0.00544123
Alveolar	MAPK FAMILY SIGNALING CASCADES	-0.0661043	-3.13755	0.00189934	0.00546975
Alveolar	NUCLEAR IMPORT OF REV PROTEIN	-0.150844	-3.13524	0.0019138	0.00549893
Alveolar	RAS PROCESSING	-0.117102	-3.12804	0.00195953	0.00561762
Alveolar	TOLL LIKE RECEPTOR CASCADES	-0.08907	-3.12706	0.00196583	0.00562298
Alveolar	TRANSCRIPTIONAL REGULATION BY TP53	-0.0849078	-3.12526	0.00197747	0.00564356
Alveolar	TRANSCRIPTION OF THE HIV GENOME	-0.0900228	-3.11719	0.00203042	0.00577049
Alveolar	GOLGI ASSOCIATED VESICLE BIOGENESIS	-0.10053	-3.11709	0.00203103	0.00577049
Alveolar	MITOCHONDRIAL PROTEIN IMPORT	-0.12698	-3.11486	0.00204589	0.00579972
Alveolar	CD209 DC SIGN SIGNALING	-0.13465	-3.11266	0.00206069	0.00582867
Alveolar	APOPTOTIC CLEAVAGE OF CELLULAR PROTEINS	-0.0837741	-3.11118	0.00207062	0.00584375
Alveolar	FOLDING OF ACTIN BY CCT TRIC	-0.184194	-3.10978	0.00208013	0.00585757
Alveolar	EXTRA NUCLEAR ESTROGEN SIGNALING	-0.0867899	-3.10885	0.00208645	0.00586236
Alveolar	TRANSCRIPTIONAL REGULATION BY VENTX	-0.0930826	-3.10702	0.00209892	0.00588059
Alveolar	TICAM1 RIP1 MEDIATED IKK COMPLEX RECRUITMENT	-0.112929	-3.10654	0.0021022	0.00588059
Alveolar	JOSEPHIN DOMAIN DUBS	-0.125725	-3.10406	0.00211925	0.00591528
Alveolar	TRANSLESION SYNTHESIS BY Y FAMILY DNA POLYMERASES BYPASSES LESIONS ON DNA TEMPLATE	-0.124795	-3.1031	0.00212591	0.00592014
Alveolar	TRNA MODIFICATION IN THE NUCLEUS AND CYTOSOL	-0.160982	-3.10219	0.0021322	0.00592014
Alveolar	TP53 REGULATES TRANSCRIPTION OF DNA REPAIR GENES	-0.0760549	-3.10179	0.00213498	0.00592014
Alveolar	RHOF GTPASE CYCLE	-0.0944149	-3.10044	0.00214438	0.00593326
Alveolar	ANTI INFLAMMATORY RESPONSE FAVOURING LEISHMANIA PARASITE INFECTION	-0.035076	-3.09958	0.00215042	0.00593702
Alveolar	INHIBITION OF THE PROTEOLYTIC ACTIVITY OF APC C REQUIRED FOR THE ONSET OF ANAPHASE BY MITOTIC SPINDLE CHECKPOINT COMPONENTS	-0.130572	-3.08625	0.00224559	0.00617705
Alveolar	ROLE OF SECOND MESSENGERS IN NETRIN 1 SIGNALING	0.117854	3.08544	0.00225151	0.00617705
Alveolar	METABOLISM OF FAT SOLUBLE VITAMINS	-0.0643897	-3.08538	0.00225195	0.00617705
Alveolar	CHREBP ACTIVATES METABOLIC GENE EXPRESSION	-0.0733182	-3.08266	0.0022719	0.00621833
Alveolar	BMAL1 CLOCK NPAS2 ACTIVATES CIRCADIAN GENE EXPRESSION	-0.120749	-3.07951	0.00229518	0.00626151
Alveolar	SARS COV INFECTIONS	-0.084248	-3.07919	0.00229753	0.00626151
Alveolar	TRANSMISSION ACROSS CHEMICAL SYNAPSES	-0.058183	-3.07776	0.00230819	0.0062771
Alveolar	PKA MEDIATED PHOSPHORYLATION OF CREB	-0.107284	-3.07526	0.00232698	0.00631468
Alveolar	G ALPHA 12 13 SIGNALLING EVENTS	-0.0799116	-3.06553	0.00240124	0.0065023
Alveolar	PROCESSING AND ACTIVATION OF SUMO	-0.140924	-3.06438	0.00241018	0.00651261
Alveolar	RAB GERANYLGERANYLATION	-0.0986686	-3.0613	0.00243423	0.00656362
Alveolar	THE CANONICAL RETINOID CYCLE IN RODS TWILIGHT VISION	-0.0792936	-3.05719	0.0024667	0.0066371
Alveolar	RNA POLYMERASE III TRANSCRIPTION TERMINATION	-0.12525	-3.05379	0.00249384	0.00669593
Alveolar	EXPORT OF VIRAL RIBONUCLEOPROTEINS FROM NUCLEUS	-0.124838	-3.04841	0.00253732	0.00679831
Alveolar	DISEASES OF SIGNAL TRANSDUCTION BY GROWTH FACTOR RECEPTORS AND SECOND MESSENGERS	-0.0774869	-3.04429	0.00257113	0.00687438
Alveolar	DNA DOUBLE STRAND BREAK REPAIR	-0.0968855	-3.04235	0.00258717	0.00690274
Alveolar	REGULATION OF TP53 ACTIVITY	-0.0925976	-3.04135	0.00259542	0.00691024
Alveolar	PROLACTIN RECEPTOR SIGNALING	-0.126868	-3.03921	0.00261328	0.00694324
Alveolar	PROSTACYCLIN SIGNALLING THROUGH PROSTACYCLIN RECEPTOR	-0.0951929	-3.03038	0.00268823	0.00712746
Alveolar	PARASITE INFECTION	-0.0494257	-3.02865	0.00270313	0.00715203
Alveolar	PHASE I FUNCTIONALIZATION OF COMPOUNDS	0.0617074	3.02701	0.00271733	0.00717466
Alveolar	POTENTIAL THERAPEUTICS FOR SARS	-0.082993	-3.02316	0.00275092	0.00724818
Alveolar	ANTIGEN PROCESSING UBIQUITINATION PROTEASOME DEGRADATION	-0.0974953	-3.02252	0.00275659	0.00724818
Alveolar	SIGNALING BY BMP	-0.107052	-3.02069	0.00277266	0.00727538
Alveolar	RNA POLYMERASE III TRANSCRIPTION	-0.131608	-3.01899	0.00278779	0.00729999
Alveolar	GAP FILLING DNA REPAIR SYNTHESIS AND LIGATION IN GG NER	-0.139629	-3.01593	0.00281508	0.00735627
Alveolar	BUDDING AND MATURATION OF HIV VIRION	-0.11216	-3.01481	0.00282511	0.00736734
Alveolar	OXIDATIVE STRESS INDUCED SENESCENCE	-0.0944977	-3.01153	0.00285479	0.00742948
Alveolar	SPRY REGULATION OF FGF SIGNALING	-0.1175	-3.01076	0.0028618	0.00743249
Alveolar	SUMOYLATION OF DNA REPLICATION PROTEINS	-0.12219	-3.00934	0.00287477	0.00745094
Alveolar	OPIOID SIGNALLING	-0.0911473	-3.00741	0.00289242	0.00748141
Alveolar	SIGNALING BY FGFR	-0.0808201	-3.0025	0.00293787	0.00758353
Alveolar	PYRUVATE METABOLISM	-0.112511	-3.00106	0.00295135	0.00760286
Alveolar	METABOLISM OF AMINO ACIDS AND DERIVATIVES	-0.0838021	-2.99113	0.00304566	0.00782993
Alveolar	KSRP KHSRP BINDS AND DESTABILIZES MRNA	-0.149584	-2.99017	0.00305497	0.007838
Alveolar	MOLECULES ASSOCIATED WITH ELASTIC FIBRES	0.0834582	2.98808	0.0030752	0.00787401
Alveolar	CHROMOSOME MAINTENANCE	-0.0971286	-2.98449	0.00311033	0.00794793
Alveolar	TRNA PROCESSING	-0.120638	-2.9822	0.00313287	0.0079804
Alveolar	RNA POLYMERASE III TRANSCRIPTION INITIATION FROM TYPE 3 PROMOTER	-0.139457	-2.98193	0.0031356	0.0079804
Alveolar	RNA POLYMERASE I TRANSCRIPTION INITIATION	-0.0868087	-2.97985	0.00315623	0.00801681
Alveolar	INTERLEUKIN 2 SIGNALING	-0.122826	-2.978	0.0031747	0.00804765
Alveolar	RAC2 GTPASE CYCLE	-0.0885151	-2.95714	0.00339	0.00857629
Alveolar	CONSTITUTIVE SIGNALING BY LIGAND RESPONSIVE EGFR CANCER VARIANTS	-0.1028	-2.9561	0.00340107	0.00858719
Alveolar	ENDOSOMAL SORTING COMPLEX REQUIRED FOR TRANSPORT ESCRT	-0.119501	-2.95328	0.0034312	0.00864607
Alveolar	SYNDECAN INTERACTIONS	-0.11684	-2.9482	0.00348621	0.00876729
Alveolar	MAP3K8 TPL2 DEPENDENT MAPK1 3 ACTIVATION	-0.13352	-2.94686	0.00350087	0.00878676
Alveolar	CELLULAR RESPONSE TO STARVATION	-0.132577	-2.9442	0.00353019	0.00884288
Alveolar	SIGNALING BY SCF KIT	-0.100782	-2.94329	0.00354017	0.00885042
Alveolar	FORMATION OF RNA POL II ELONGATION COMPLEX	-0.0881126	-2.94152	0.00355987	0.00888218
Alveolar	SYNTHESIS SECRETION AND INACTIVATION OF GLUCOSE DEPENDENT INSULINOTROPIC POLYPEPTIDE GIP	-0.113597	-2.93887	0.00358941	0.00892224
Alveolar	TNF RECEPTOR SUPERFAMILY TNFSF MEMBERS MEDIATING NON CANONICAL NF KB PATHWAY	-0.0652695	-2.93818	0.00359718	0.00892224
Alveolar	INTEGRIN SIGNALING	-0.0986391	-2.93746	0.00360524	0.00892224
Alveolar	IRAK2 MEDIATED ACTIVATION OF TAK1 COMPLEX	-0.123507	-2.9371	0.00360933	0.00892224
Alveolar	REGULATION OF TP53 ACTIVITY THROUGH ASSOCIATION WITH CO FACTORS	-0.120543	-2.93658	0.00361517	0.00892224
Alveolar	APOPTOTIC EXECUTION PHASE	-0.0805485	-2.93631	0.00361818	0.00892224
Alveolar	SIGNALING BY FGFR2 IN DISEASE	-0.100557	-2.9357	0.0036251	0.00892224
Alveolar	TOLL LIKE RECEPTOR 9 TLR9 CASCADE	-0.0930784	-2.92982	0.00369207	0.0090695
Alveolar	RHOBTB GTPASE CYCLE	-0.0870932	-2.92185	0.00378478	0.00927928
Alveolar	DEFENSINS	0.0442474	2.91633	0.00385022	0.00940973
Alveolar	SUMOYLATION OF CHROMATIN ORGANIZATION PROTEINS	-0.115386	-2.91611	0.0038528	0.00940973
Alveolar	BUTYRATE RESPONSE FACTOR 1 BRF1 BINDS AND DESTABILIZES MRNA	-0.147929	-2.91501	0.00386601	0.00942386
Alveolar	CILIUM ASSEMBLY	-0.0953754	-2.91365	0.00388236	0.00944085
Alveolar	SHC MEDIATED CASCADE FGFR1	-0.0920567	-2.91319	0.00388785	0.00944085
Alveolar	INACTIVATION OF CSF3 G CSF SIGNALING	-0.0967996	-2.9119	0.00390353	0.00946085
Alveolar	SUMOYLATION OF RNA BINDING PROTEINS	-0.106349	-2.90911	0.0039374	0.00952475
Alveolar	PI5P REGULATES TP53 ACETYLATION	-0.142186	-2.90813	0.00394936	0.00953553
Alveolar	FORMATION OF TC NER PRE INCISION COMPLEX	-0.100666	-2.906	0.00397541	0.00958021
Alveolar	RAC3 GTPASE CYCLE	-0.0855601	-2.90439	0.00399526	0.00960982
Alveolar	SARS COV 2 INFECTION	-0.0905821	-2.90022	0.00404708	0.00971605
Alveolar	VIRAL MESSENGER RNA SYNTHESIS	-0.133988	-2.89014	0.00417495	0.00999313
Alveolar	EPIGENETIC REGULATION OF GENE EXPRESSION	-0.0921767	-2.88989	0.00417823	0.00999313
Alveolar	INTERACTIONS OF VPR WITH HOST CELLULAR PROTEINS	-0.138025	-2.88898	0.00418989	0.0100022
Alveolar	AMYLOID FIBER FORMATION	-0.073558	-2.88676	0.00421868	0.010052
Alveolar	RAB REGULATION OF TRAFFICKING	-0.110128	-2.88384	0.00425664	0.0101235
Alveolar	MRNA SPLICING MINOR PATHWAY	-0.115624	-2.88317	0.00426547	0.0101255
Alveolar	METALLOPROTEASE DUBS	-0.104558	-2.88133	0.00428973	0.0101641
Alveolar	HS GAG DEGRADATION	-0.122248	-2.87639	0.0043553	0.0102952
Alveolar	NOD1 2 SIGNALING PATHWAY	-0.100892	-2.87594	0.00436128	0.0102952
Alveolar	TRANSCRIPTION COUPLED NUCLEOTIDE EXCISION REPAIR TC NER	-0.106031	-2.86936	0.00445014	0.0104855
Alveolar	FATTY ACYL COA BIOSYNTHESIS	-0.0618671	-2.86577	0.00449931	0.0105817
Alveolar	SYNTHESIS OF IP3 AND IP4 IN THE CYTOSOL	-0.0824163	-2.85747	0.00461493	0.0108336
Alveolar	DEFECTIVE C1GALT1C1 CAUSES TN POLYAGGLUTINATION SYNDROME TNPS	-0.0525174	-2.85406	0.00466324	0.0109268
Alveolar	PLASMA LIPOPROTEIN CLEARANCE	-0.0855471	-2.85099	0.00470714	0.0109967
Alveolar	TRANSLESION SYNTHESIS BY POLH	-0.124072	-2.85058	0.00471296	0.0109967
Alveolar	PYRIMIDINE SALVAGE	-0.147791	-2.85016	0.0047191	0.0109967
Alveolar	EXTENSION OF TELOMERES	-0.116696	-2.84956	0.00472772	0.0109967
Alveolar	EUKARYOTIC TRANSLATION INITIATION	-0.157417	-2.84831	0.00474578	0.0110185
Alveolar	DNA REPAIR	-0.0913166	-2.84656	0.00477104	0.011057
Alveolar	SYNTHESIS OF PROSTAGLANDINS PG AND THROMBOXANES TX	-0.118128	-2.8446	0.00479964	0.011103
Alveolar	DOWNSTREAM SIGNALING OF ACTIVATED FGFR3	-0.09813	-2.83981	0.00487013	0.0112456
Alveolar	NONSENSE MEDIATED DECAY NMD	-0.154566	-2.83891	0.00488337	0.0112506
Alveolar	TRNA PROCESSING IN THE NUCLEUS	-0.102243	-2.83795	0.00489765	0.0112506
Alveolar	MRNA CAPPING	-0.0889168	-2.83787	0.00489886	0.0112506
Alveolar	FRS MEDIATED FGFR2 SIGNALING	-0.0903682	-2.83617	0.00492424	0.0112788
Alveolar	P38MAPK EVENTS	-0.132718	-2.83586	0.00492891	0.0112788
Alveolar	METABOLISM OF ANGIOTENSINOGEN TO ANGIOTENSINS	0.0862367	2.83218	0.00498419	0.0113847
Alveolar	RIP MEDIATED NFKB ACTIVATION VIA ZBP1	-0.118025	-2.8302	0.00501426	0.0114329
Alveolar	NICOTINAMIDE SALVAGING	-0.10271	-2.8278	0.00505082	0.0114956
Alveolar	SIGNALING BY KIT IN DISEASE	-0.114163	-2.82664	0.0050686	0.0115154
Alveolar	METABOLISM OF VITAMINS AND COFACTORS	-0.0815013	-2.82405	0.00510846	0.0115853
Alveolar	PROCESSING OF CAPPED INTRON CONTAINING PRE MRNA	-0.0976135	-2.82018	0.00516862	0.0117008
Alveolar	CARGO RECOGNITION FOR CLATHRIN MEDIATED ENDOCYTOSIS	-0.0810274	-2.81906	0.0051862	0.0117197
Alveolar	PROLONGED ERK ACTIVATION EVENTS	-0.130265	-2.81561	0.00524041	0.0118076
Alveolar	PKA ACTIVATION IN GLUCAGON SIGNALLING	-0.101686	-2.81541	0.00524367	0.0118076
Alveolar	RECEPTOR MEDIATED MITOPHAGY	-0.0859252	-2.81279	0.00528532	0.0118803
Alveolar	TELOMERE MAINTENANCE	-0.104023	-2.81122	0.00531038	0.0119155
Alveolar	SIGNAL AMPLIFICATION	-0.0874758	-2.80602	0.00539417	0.0120822
Alveolar	TRANSPORT OF THE SLBP DEPENDANT MATURE MRNA	-0.14108	-2.79713	0.00554033	0.0123877
Alveolar	HIV TRANSCRIPTION ELONGATION	-0.0764223	-2.79626	0.00555485	0.0123984
Alveolar	SYNTHESIS OF SUBSTRATES IN N GLYCAN BIOSYTHESIS	-0.0950468	-2.79535	0.00557003	0.0124104
Alveolar	TICAM1 TRAF6 DEPENDENT INDUCTION OF TAK1 COMPLEX	-0.128433	-2.79118	0.00564018	0.0125447
Alveolar	NEGATIVE REGULATION OF MET ACTIVITY	-0.0960143	-2.78993	0.00566126	0.0125645
Alveolar	RNA POLYMERASE II TRANSCRIPTION TERMINATION	-0.0986663	-2.78913	0.00567487	0.0125645
Alveolar	INTERLEUKIN 17 SIGNALING	-0.0995172	-2.7889	0.00567875	0.0125645
Alveolar	RAP1 SIGNALLING	-0.0994246	-2.78683	0.00571412	0.0126208
Alveolar	PTK6 REGULATES RHO GTPASES RAS GTPASE AND MAP KINASES	-0.127123	-2.78412	0.00576071	0.0127016
Alveolar	HIV ELONGATION ARREST AND RECOVERY	-0.0965346	-2.77905	0.00584871	0.0128732
Alveolar	DETOXIFICATION OF REACTIVE OXYGEN SPECIES	-0.107748	-2.77753	0.00587527	0.0129093
Alveolar	MASTL FACILITATES MITOTIC PROGRESSION	-0.124293	-2.77658	0.00589209	0.0129239
Alveolar	EGFR DOWNREGULATION	-0.0896993	-2.77385	0.00594016	0.0130069
Alveolar	ERCC6 CSB AND EHMT2 G9A POSITIVELY REGULATE RRNA EXPRESSION	-0.0926494	-2.7728	0.00595893	0.0130256
Alveolar	DISEASES OF METABOLISM	-0.0674165	-2.7711	0.00598917	0.0130666
Alveolar	SIGNALING BY NTRK3 TRKC	-0.106373	-2.77059	0.00599829	0.0130666
Alveolar	WNT5A DEPENDENT INTERNALIZATION OF FZD4	-0.123932	-2.76973	0.00601368	0.0130777
Alveolar	TRAF3 DEPENDENT IRF ACTIVATION PATHWAY	-0.144584	-2.76885	0.00602951	0.0130897
Alveolar	ATF4 ACTIVATES GENES IN RESPONSE TO ENDOPLASMIC RETICULUM STRESS	-0.123818	-2.75851	0.0062179	0.0134756
Alveolar	NR1H2 NR1H3 REGULATE GENE EXPRESSION LINKED TO LIPOGENESIS	-0.0862039	-2.74535	0.00646529	0.0139879
Alveolar	SIGNALING BY RETINOIC ACID	-0.0637484	-2.74412	0.00648892	0.0140152
Alveolar	TRANSCRIPTIONAL REGULATION BY THE AP 2 TFAP2 FAMILY OF TRANSCRIPTION FACTORS	-0.0876624	-2.73477	0.00667066	0.0143833
Alveolar	FGFR2 LIGAND BINDING AND ACTIVATION	-0.0797863	-2.7323	0.0067195	0.014464
Alveolar	DUAL INCISION IN TC NER	-0.0970763	-2.73131	0.00673913	0.0144817
Alveolar	SUMOYLATION OF DNA DAMAGE RESPONSE AND REPAIR PROTEINS	-0.0909831	-2.72702	0.00682488	0.0146412
Alveolar	CHOLESTEROL BIOSYNTHESIS	-0.129253	-2.72474	0.00687092	0.0147151
Alveolar	ADP SIGNALLING THROUGH P2Y PURINOCEPTOR 1	-0.0879555	-2.72162	0.00693416	0.0148256
Alveolar	CLEC7A DECTIN 1 INDUCES NFAT ACTIVATION	-0.132556	-2.71596	0.00705049	0.0150417
Alveolar	ABORTIVE ELONGATION OF HIV 1 TRANSCRIPT IN THE ABSENCE OF TAT	-0.109496	-2.71555	0.00705895	0.0150417
Alveolar	SUMOYLATION OF DNA METHYLATION PROTEINS	-0.0885651	-2.70985	0.007178	0.0152698
Alveolar	SHC1 EVENTS IN EGFR SIGNALING	-0.101471	-2.70658	0.00724707	0.0153909
Alveolar	PROTEIN LOCALIZATION	-0.0987292	-2.70389	0.00730428	0.0154865
Alveolar	REGULATION OF TNFR1 SIGNALING	-0.0734833	-2.69832	0.00742432	0.0157148
Alveolar	SRP DEPENDENT COTRANSLATIONAL PROTEIN TARGETING TO MEMBRANE	-0.154471	-2.69724	0.00744777	0.0157382
Alveolar	DISEASES ASSOCIATED WITH O GLYCOSYLATION OF PROTEINS	-0.0588767	-2.69552	0.00748521	0.0157911
Alveolar	BASIGIN INTERACTIONS	-0.0776901	-2.69321	0.00753587	0.0158716
Alveolar	GLUCAGON LIKE PEPTIDE 1 GLP1 REGULATES INSULIN SECRETION	-0.0738785	-2.69008	0.00760494	0.0159905
Alveolar	POSITIVE EPIGENETIC REGULATION OF RRNA EXPRESSION	-0.0900972	-2.6879	0.00765338	0.0160658
Alveolar	MITOTIC PROPHASE	-0.10697	-2.68717	0.00766978	0.0160736
Alveolar	XENOBIOTICS	0.0627798	2.67785	0.00788035	0.0164877
Alveolar	SUMOYLATION	-0.081309	-2.67572	0.00792931	0.0165629
Alveolar	FANCONI ANEMIA PATHWAY	-0.0827409	-2.67344	0.00798189	0.0166453
Alveolar	REGULATION OF TP53 ACTIVITY THROUGH PHOSPHORYLATION	-0.0798148	-2.67157	0.00802532	0.0167085
Alveolar	MISMATCH REPAIR	-0.143923	-2.66989	0.00806432	0.0167622
Alveolar	DEPOSITION OF NEW CENPA CONTAINING NUCLEOSOMES AT THE CENTROMERE	-0.0849678	-2.6688	0.00808993	0.0167879
Alveolar	FORMATION OF THE EARLY ELONGATION COMPLEX	-0.0780195	-2.6662	0.0081511	0.0168709
Alveolar	MRNA SPLICING	-0.0936856	-2.66597	0.00815649	0.0168709
Alveolar	FATTY ACIDS	0.071244	2.66391	0.00820526	0.0169442
Alveolar	TRANSPORT OF MATURE MRNAS DERIVED FROM INTRONLESS TRANSCRIPTS	-0.131903	-2.66325	0.008221	0.0169491
Alveolar	SIGNALING BY ACTIVIN	-0.10832	-2.65009	0.00853921	0.0175767
Alveolar	TRANSLATION OF SARS COV 2 STRUCTURAL PROTEINS	-0.0825078	-2.6484	0.00858082	0.0176337
Alveolar	CD28 DEPENDENT PI3K AKT SIGNALING	-0.103027	-2.64546	0.00865373	0.0177548
Alveolar	HOMOLOGOUS DNA PAIRING AND STRAND EXCHANGE	-0.0944794	-2.64204	0.0087394	0.017862
Alveolar	RNA POLYMERASE II TRANSCRIBES SNRNA GENES	-0.097916	-2.64196	0.00874119	0.017862
Alveolar	DEGRADATION OF THE EXTRACELLULAR MATRIX	-0.058293	-2.64169	0.00874816	0.017862
Alveolar	CREB1 PHOSPHORYLATION THROUGH THE ACTIVATION OF ADENYLATE CYCLASE	-0.0999161	-2.64025	0.00878431	0.017907
Alveolar	SYNTHESIS OF BILE ACIDS AND BILE SALTS VIA 27 HYDROXYCHOLESTEROL	-0.130674	-2.63452	0.00892994	0.0181747
Alveolar	SYNTHESIS OF PYROPHOSPHATES IN THE CYTOSOL	-0.110347	-2.62566	0.00915961	0.0186123
Alveolar	SIGNALING BY EGFR	-0.0879768	-2.62443	0.00919179	0.0186479
Alveolar	TNFR1 INDUCED NFKAPPAB SIGNALING PATHWAY	-0.0683464	-2.61801	0.0093618	0.0189625
Alveolar	SYNTHESIS OF IP2 IP AND INS IN THE CYTOSOL	-0.117034	-2.61369	0.00947803	0.0191674
Alveolar	RESPONSE OF EIF2AK4 GCN2 TO AMINO ACID DEFICIENCY	-0.152601	-2.60733	0.00965112	0.0194864
Alveolar	ABERRANT REGULATION OF MITOTIC EXIT IN CANCER DUE TO RB1 DEFECTS	-0.12214	-2.60609	0.00968532	0.0195244
Alveolar	TRANSCRIPTIONAL REGULATION BY SMALL RNAS	-0.115743	-2.60183	0.00980331	0.019714
Alveolar	APOPTOTIC FACTOR MEDIATED RESPONSE	-0.103249	-2.60157	0.00981043	0.019714
Alveolar	RAB GEFS EXCHANGE GTP FOR GDP ON RABS	-0.0964034	-2.59266	0.0100617	0.0201698
Alveolar	DARPP 32 EVENTS	-0.0991546	-2.5924	0.010069	0.0201698
Alveolar	IRAK1 RECRUITS IKK COMPLEX	-0.108784	-2.59088	0.0101126	0.0202251
Alveolar	GLYCOGEN SYNTHESIS	-0.0967588	-2.58614	0.010249	0.0204657
Alveolar	ACTIVATION OF SMO	-0.114451	-2.58409	0.0103084	0.0205522
Alveolar	GLUTATHIONE CONJUGATION	-0.084	-2.58251	0.0103547	0.020612
Alveolar	CELLULAR HEXOSE TRANSPORT	-0.0657409	-2.58149	0.0103846	0.0206391
Alveolar	FATTY ACID METABOLISM	-0.071879	-2.57537	0.0105653	0.0209654
Alveolar	TP53 REGULATES METABOLIC GENES	-0.0918139	-2.57314	0.010632	0.021065
Alveolar	CONDENSATION OF PROMETAPHASE CHROMOSOMES	-0.067419	-2.56998	0.010727	0.0212201
Alveolar	TFAP2 AP 2 FAMILY REGULATES TRANSCRIPTION OF GROWTH FACTORS AND THEIR RECEPTORS	-0.10569	-2.56591	0.0108505	0.021431
Alveolar	EPHA MEDIATED GROWTH CONE COLLAPSE	-0.0652036	-2.56139	0.010989	0.0216435
Alveolar	PROCESSIVE SYNTHESIS ON THE C STRAND OF THE TELOMERE	-0.11892	-2.56129	0.0109922	0.0216435
Alveolar	TP53 REGULATES TRANSCRIPTION OF CELL CYCLE GENES	-0.0652277	-2.55884	0.011068	0.0217591
Alveolar	TRISTETRAPROLIN TTP ZFP36 BINDS AND DESTABILIZES MRNA	-0.127484	-2.55613	0.0111523	0.0218908
Alveolar	TGF BETA RECEPTOR SIGNALING IN EMT EPITHELIAL TO MESENCHYMAL TRANSITION	-0.0866846	-2.55446	0.0112045	0.0219595
Alveolar	POU5F1 OCT4 SOX2 NANOG ACTIVATE GENES RELATED TO PROLIFERATION	0.0480229	2.54142	0.0116205	0.0227396
Alveolar	PI3K EVENTS IN ERBB4 SIGNALING	-0.0941799	-2.53497	0.0118313	0.0231164
Alveolar	NUCLEOTIDE EXCISION REPAIR	-0.0861295	-2.53137	0.0119505	0.0233135
Alveolar	PREGNENOLONE BIOSYNTHESIS	-0.101533	-2.52811	0.0120593	0.0234897
Alveolar	SMOOTH MUSCLE CONTRACTION	-0.074296	-2.52476	0.0121721	0.0236731
Alveolar	TOLL LIKE RECEPTOR TLR1 TLR2 CASCADE	-0.0781898	-2.52308	0.0122289	0.0237473
Alveolar	G0 AND EARLY G1	-0.0899217	-2.52248	0.0122494	0.0237507
Alveolar	SYNTHESIS OF PIPS AT THE PLASMA MEMBRANE	-0.0912664	-2.5218	0.0122724	0.0237591
Alveolar	PI METABOLISM	-0.0912489	-2.51703	0.0124357	0.0240385
Alveolar	ORGANELLE BIOGENESIS AND MAINTENANCE	-0.0795954	-2.51024	0.0126715	0.0244571
Alveolar	HDR THROUGH SINGLE STRAND ANNEALING SSA	-0.0937063	-2.50715	0.01278	0.0246292
Alveolar	EUKARYOTIC TRANSLATION ELONGATION	-0.156118	-2.50459	0.0128708	0.0247665
Alveolar	TNF SIGNALING	-0.0724571	-2.49836	0.0130935	0.0251569
Alveolar	CDC6 ASSOCIATION WITH THE ORC ORIGIN COMPLEX	-0.0936959	-2.49288	0.0132924	0.0255005
Alveolar	HDR THROUGH MMEJ ALT NHEJ	-0.117126	-2.48869	0.0134465	0.0257273
Alveolar	SHC1 EVENTS IN ERBB2 SIGNALING	-0.0877917	-2.48856	0.0134511	0.0257273
Alveolar	L1CAM INTERACTIONS	-0.05207	-2.47912	0.0138038	0.0263621
Alveolar	B WICH COMPLEX POSITIVELY REGULATES RRNA EXPRESSION	-0.0959247	-2.4758	0.0139298	0.0265628
Alveolar	DUAL INCISION IN GG NER	-0.0834637	-2.47265	0.0140504	0.0267526
Alveolar	POLO LIKE KINASE MEDIATED EVENTS	-0.0836818	-2.46313	0.0144198	0.027415
Alveolar	TRANSCRIPTIONAL REGULATION BY E2F6	-0.0733678	-2.45998	0.0145442	0.02761
Alveolar	PCNA DEPENDENT LONG PATCH BASE EXCISION REPAIR	-0.133004	-2.45717	0.0146559	0.0277437
Alveolar	PROCESSING OF INTRONLESS PRE MRNAS	-0.111499	-2.45711	0.0146583	0.0277437
Alveolar	COLLAGEN CHAIN TRIMERIZATION	-0.0825754	-2.45528	0.0147311	0.0278401
Alveolar	BBSOME MEDIATED CARGO TARGETING TO CILIUM	-0.111147	-2.45403	0.0147815	0.0278937
Alveolar	DAG AND IP3 SIGNALING	-0.0822222	-2.45009	0.0149402	0.0281515
Alveolar	TRANSLATION OF REPLICASE AND ASSEMBLY OF THE REPLICATION TRANSCRIPTION COMPLEX	-0.11482	-2.44924	0.0149749	0.028175
Alveolar	METABOLISM OF FOLATE AND PTERINES	-0.0966615	-2.44616	0.0151005	0.0283693
Alveolar	TRANSCRIPTION OF E2F TARGETS UNDER NEGATIVE CONTROL BY P107 RBL1 AND P130 RBL2 IN COMPLEX WITH HDAC1	-0.0940054	-2.44266	0.0152441	0.0285968
Alveolar	SARS COV 1 INFECTION	-0.0807022	-2.4418	0.0152796	0.0286211
Alveolar	SELENOAMINO ACID METABOLISM	-0.138007	-2.44003	0.0153531	0.0287165
Alveolar	RECOGNITION AND ASSOCIATION OF DNA GLYCOSYLASE WITH SITE CONTAINING AN AFFECTED PURINE	-0.125988	-2.43446	0.0155861	0.0291094
Alveolar	VEGFR2 MEDIATED VASCULAR PERMEABILITY	-0.0850694	-2.43303	0.0156463	0.0291789
Alveolar	NUCLEAR PORE COMPLEX NPC DISASSEMBLY	-0.11416	-2.42944	0.0157984	0.0294192
Alveolar	RET SIGNALING	-0.0833415	-2.42749	0.0158817	0.0295285
Alveolar	P75NTR REGULATES AXONOGENESIS	-0.0915576	-2.42698	0.0159035	0.0295285
Alveolar	NRIF SIGNALS CELL DEATH FROM THE NUCLEUS	-0.0996784	-2.4262	0.0159372	0.0295329
Alveolar	INWARDLY RECTIFYING K CHANNELS	-0.0438576	-2.42584	0.0159524	0.0295329
Alveolar	PROCESSING OF SMDT1	-0.0928608	-2.42427	0.0160199	0.0296147
Alveolar	GPCR LIGAND BINDING	-0.0244502	-2.42174	0.0161294	0.0297737
Alveolar	METABOLISM OF STEROIDS	-0.0743391	-2.41806	0.0162899	0.0300263
Alveolar	REGULATION OF BACH1 ACTIVITY	-0.113391	-2.41214	0.0165507	0.0304628
Alveolar	HCMV LATE EVENTS	-0.102239	-2.40927	0.0166787	0.030654
Alveolar	SIGNALING BY ERBB2 IN CANCER	-0.0815974	-2.40507	0.0168672	0.0309557
Alveolar	REGULATION OF TP53 ACTIVITY THROUGH ACETYLATION	-0.100756	-2.3944	0.0173547	0.0318044
Alveolar	COPII MEDIATED VESICLE TRANSPORT	-0.0854835	-2.39092	0.0175162	0.0320541
Alveolar	BUTYROPHILIN BTN FAMILY INTERACTIONS	-0.104772	-2.38483	0.0178027	0.0325315
Alveolar	GLOBAL GENOME NUCLEOTIDE EXCISION REPAIR GG NER	-0.0774816	-2.37825	0.0181166	0.0330576
Alveolar	MECP2 REGULATES NEURONAL RECEPTORS AND CHANNELS	-0.0830853	-2.37734	0.01816	0.0330893
Alveolar	ONCOGENE INDUCED SENESCENCE	-0.0789255	-2.37561	0.0182438	0.0331282
Alveolar	FRS MEDIATED FGFR1 SIGNALING	-0.0783875	-2.37538	0.0182546	0.0331282
Alveolar	TRANSPORT OF MATURE TRANSCRIPT TO CYTOPLASM	-0.0932108	-2.37475	0.0182851	0.0331282
Alveolar	TRNA AMINOACYLATION	-0.110642	-2.37474	0.0182857	0.0331282
Alveolar	AMINO ACIDS REGULATE MTORC1	-0.0827226	-2.3736	0.0183413	0.0331815
Alveolar	ZBP1 DAI MEDIATED INDUCTION OF TYPE I IFNS	-0.0974045	-2.3721	0.0184143	0.0332663
Alveolar	RHOJ GTPASE CYCLE	-0.085006	-2.37012	0.0185108	0.033393
Alveolar	THE PHOTOTRANSDUCTION CASCADE	-0.0491548	-2.36676	0.0186763	0.0336439
Alveolar	TNFR1 INDUCED PROAPOPTOTIC SIGNALING	-0.0708892	-2.36612	0.0187077	0.0336526
Alveolar	REGULATION OF GLUCOKINASE BY GLUCOKINASE REGULATORY PROTEIN	-0.116254	-2.36551	0.0187377	0.033659
Alveolar	PI 3K CASCADE FGFR3	-0.089718	-2.36036	0.0189946	0.0340723
Alveolar	REGULATION OF KIT SIGNALING	-0.103206	-2.35042	0.0194983	0.0348534
Alveolar	O GLYCOSYLATION OF TSR DOMAIN CONTAINING PROTEINS	-0.0705419	-2.35027	0.0195061	0.0348534
Alveolar	SIGNALING BY MAPK MUTANTS	-0.0780188	-2.35014	0.0195124	0.0348534
Alveolar	SUMOYLATION OF TRANSCRIPTION COFACTORS	-0.0699279	-2.34435	0.0198118	0.0353356
Alveolar	SUMOYLATION OF SUMOYLATION PROTEINS	-0.115942	-2.34384	0.019838	0.0353356
Alveolar	TELOMERE C STRAND LAGGING STRAND SYNTHESIS	-0.106279	-2.34294	0.0198849	0.0353694
Alveolar	SUMOYLATION OF IMMUNE RESPONSE PROTEINS	-0.113186	-2.33587	0.0202571	0.0359812
Alveolar	SEMAPHORIN INTERACTIONS	-0.0578171	-2.33254	0.0204342	0.036245
Alveolar	CA2 PATHWAY	-0.0712238	-2.31967	0.0211319	0.0374246
Alveolar	SLC MEDIATED TRANSMEMBRANE TRANSPORT	-0.0487624	-2.3189	0.0211742	0.0374246
Alveolar	SIGNALING BY VEGF	-0.0695384	-2.31866	0.0211876	0.0374246
Alveolar	IONOTROPIC ACTIVITY OF KAINATE RECEPTORS	0.0881008	2.31737	0.0212587	0.037498
Alveolar	CONSTITUTIVE SIGNALING BY AKT1 E17K IN CANCER	-0.095551	-2.31387	0.021453	0.0377882
Alveolar	DOWNREGULATION OF SMAD2 3 SMAD4 TRANSCRIPTIONAL ACTIVITY	-0.0926976	-2.30348	0.0220395	0.0387676
Alveolar	BIOSYNTHESIS OF THE N GLYCAN PRECURSOR DOLICHOL LIPID LINKED OLIGOSACCHARIDE LLO AND TRANSFER TO A NASCENT PROTEIN	-0.0855824	-2.3025	0.0220954	0.0387932
Alveolar	TRANSCRIPTION OF E2F TARGETS UNDER NEGATIVE CONTROL BY DREAM COMPLEX	-0.0918976	-2.30216	0.0221152	0.0387932
Alveolar	CASPASE MEDIATED CLEAVAGE OF CYTOSKELETAL PROTEINS	-0.0809017	-2.29827	0.0223385	0.0391309
Alveolar	METHYLATION	-0.0894508	-2.29414	0.0225782	0.0394475
Alveolar	NUCLEAR ENVELOPE BREAKDOWN	-0.0981724	-2.29409	0.0225814	0.0394475
Alveolar	CA DEPENDENT EVENTS	-0.0753046	-2.29013	0.0228131	0.0397975
Alveolar	PRESYNAPTIC DEPOLARIZATION AND CALCIUM CHANNEL OPENING	-0.0888153	-2.28598	0.0230585	0.0401343
[truncated: 1,811 more rows]
