# Supplementary material for: Single-cell analysis reveals prognostic fibroblast subpopulations linked to molecular and immunological subtypes of lung cancer
Source: Nat Commun. 2023 Jan 31;14:387. doi: 10.1038/s41467-023-35832-6 (PMC9889778; doi:10.1038/s41467-023-35832-6)
Supplement: Supplementary file 7 — Supplementary Data 4 [file 41467_2023_35832_MOESM7_ESM.xlsx]

## Sheet: SD4 Key
Column	Description
Cluster	Fibroblast Subpopulation tested (compared to the remainng two subpopulations)
Gene Signature ID	Fibroblast Gene Signature tested
logFC	Sample level log2 fold change in Gene Signature tested expression between fibroblast subpopulation tested (defined in Cluster) and the other two subpopulations
t	Sample level moderated t-statistic in Gene Signature tested expression between fibroblast subpopulation tested (defined in Cluster) and the other two subpopulations
P.Value	Sample level nominal p value differential expression analysis (Empirical Bayes Statistics for differential expression, 2-sided)
adj.P.Val	Sample level adjusted p value differential expression analysis (bonferroni)

## Sheet: SD4
Cluster	Gene Signature ID	logFC	t	P.Value	adj.P.Val
Myo	Puram CAF1 HNSCC	0.425242	13.0959	1.84001e-30	1.36161e-28
Myo	Lambrechts Fibroblast.6 NSCLC	-0.623154	-12.8822	1.00302e-29	3.71116e-28
Myo	Mellone TGFB.v.control2 InVitro	0.463756	12.7548	2.75051e-29	6.78459e-28
Myo	Elyada MyoCAFs PDAC	0.686824	12.3342	7.54733e-28	1.39626e-26
Myo	Kieffer Detox.iCAF BRCA	-0.542216	-11.4211	9.03479e-25	1.33715e-23
Myo	Navab CAF.v.NOF NSCLC	0.44553	11.2947	2.37848e-24	2.93345e-23
Myo	Buechler LRRC15 Cancer	0.32259	11.231	3.87132e-24	3.67182e-23
Myo	Puram CAF2 HNSCC	-0.392034	-11.2277	3.96953e-24	3.67182e-23
Myo	Lambrechts Fibroblast.2 NSCLC	0.411915	10.8961	4.91957e-23	4.04498e-22
Myo	Kieffer TGFb.myCAF BRCA	0.373456	10.0155	3.42673e-20	2.53578e-19
Myo	GSE79621 TGFB.v.control skin	0.273696	9.97194	4.70771e-20	3.167e-19
Myo	Lambrechts Fibroblast.1 NSCLC	0.62863	9.95123	5.47483e-20	3.37615e-19
Myo	Navab CAF.v.NOF InVitro	0.348693	9.80294	1.6071e-19	9.1481e-19
Myo	Kim Myofibroblasts lung	0.643038	9.71187	3.10247e-19	1.63988e-18
Myo	REACTOME SMOOTH MUSCLE CONTRACTION	0.380257	9.40284	2.83151e-18	1.39688e-17
Myo	Kieffer ECM.myCAF BRCA	0.390343	9.25567	8.02049e-18	3.70948e-17
Myo	Mellone TGFB.v.control InVitro	0.27341	8.20887	1.03277e-14	4.4956e-14
Myo	GSE17978 IPF.vs.normal IPF	0.403684	8.17162	1.32112e-14	5.43126e-14
Myo	Kieffer NormalFibs BRCA	-0.273952	-7.50159	9.89754e-13	3.85483e-12
Myo	Buechler NPNT lung	-0.293345	-7.29193	3.64854e-12	1.34996e-11
Myo	MSigDB.Fridman SASP	0.175597	7.11306	1.09012e-11	3.84139e-11
Myo	Kieffer IL.iCAF BRCA	-0.262242	-7.01119	2.01754e-11	6.78625e-11
Myo	Lambrechts Fibroblast.5 NSCLC	0.453186	6.67149	1.50694e-10	4.84843e-10
Myo	GSE66616 CAF.v.NOF NSCLC	0.162384	6.60272	2.24585e-10	6.92472e-10
Myo	GSE64192 TGFB.v.control colon	0.209487	6.52334	3.54703e-10	1.04992e-09
Myo	PMID21294120 unstable.v.normal OSCC	0.212121	6.21426	2.02804e-09	5.77212e-09
Myo	Ohlund myoCAF PDAC	0.139483	5.83832	1.56033e-08	4.27645e-08
Myo	PMID21294120 unstable.v.normalv2 OSCC	0.173085	5.80449	1.8665e-08	4.93289e-08
Myo	Elyada iCAFs PDAC	-0.24933	-5.69269	3.3562e-08	8.56411e-08
Myo	Habermann HAS1.Fibs IPF	0.164872	5.02715	9.25643e-07	2.28325e-06
Myo	Kim COL14A1.Mtx.Fibs lung	-0.293055	-4.95636	1.29347e-06	3.08765e-06
Myo	GSE12493 dSSC.v.control dSSC	0.248677	4.69823	4.24824e-06	9.82406e-06
Myo	KEGG VEGF SIGNALING PATHWAY	0.150931	4.53139	8.92621e-06	2.00164e-05
Myo	GSE47616 IFNB.v.control skin	0.216026	4.46039	1.21663e-05	2.64796e-05
Myo	Buechler COL3A1 COVID19	0.172598	4.37441	1.76121e-05	3.72369e-05
Myo	MSigDB Untreated.v.IFNY	0.138651	4.33961	2.04232e-05	4.1981e-05
Myo	Adams Fibroblast IPF	-0.115465	-4.30924	2.32241e-05	4.64481e-05
Myo	Kim COL13A1.Mtx.Fibs lung	-0.244899	-4.2279	3.2651e-05	6.35835e-05
Myo	KEGG VASCULAR SMOOTH MUSCLE CONTRACTION	0.105682	4.07295	6.16087e-05	0.000116899
Myo	MSigDB IFNa.v.INFY treated	0.115566	3.89676	0.000123963	0.000229332
Myo	Mellone IR.v.control InVitro	0.116187	3.84397	0.000152126	0.000274569
Myo	Kim SMCs lung	0.231388	3.82857	0.000161423	0.000284412
Myo	GSE22863 TumourStroma.v.normal NSCLC	-0.150749	-3.71394	0.000249528	0.000429419
Myo	MSigDB.Hinata NFKB.targets	0.115815	3.68522	0.000277843	0.000467281
Myo	PMID.32327715 YOUNG.2 SKIN	-0.100662	-3.4987	0.000549469	0.000903571
Myo	Kieffer IFNg.iCAF BRCA	0.129223	3.33518	0.000976162	0.00157035
Myo	GO VASCULAR ENDOTHELIAL GROWTH FACTOR SIGNALING PATHWAY	0.121328	3.1983	0.00155298	0.00240886
Myo	PMID.32327715 YOUNG.9 SKIN	0.0889311	3.19647	0.0015625	0.00240886
Myo	MSigDB Untreated.v.IFNa	0.101223	3.01762	0.00279945	0.00422774
Myo	Kim Mesothelial.cells lung	0.139267	2.9254	0.00374268	0.00553917
Myo	Adams Myofibroblast IPF	-0.0863823	-2.91585	0.00385537	0.00559407
Myo	GO VASCULAR SMOOTH MUSCLE CONTRACTION	0.125782	2.86277	0.00454017	0.006461
Myo	GSE107677 IPF.v.normal IPF	0.0677283	2.74536	0.00646444	0.00902582
Myo	Buechler CCL19 Colitis	0.0802109	2.40259	0.0169778	0.0232659
Myo	GO VASCULAR SMOOTH MUSCLE CELL DIFFERENTIATION	0.082875	2.27627	0.0236401	0.0318066
Myo	GSE68685 Leptin.v.control Ginigival	0.0736345	2.22547	0.0269042	0.035552
Myo	PMID.32327715 YOUNG.1 SKIN	-0.0621403	-2.14479	0.0328928	0.042703
Myo	Erez iCAF	-0.0556732	-1.33798	0.182068	0.232294
Myo	PMID.32327715 YOUNG.3 SKIN	-0.032737	-1.30911	0.191649	0.240373
Myo	Ohlund iCAF PDAC	0.0433727	1.24229	0.215243	0.265467
Myo	Buechler PI16 lung	-0.0445148	-1.19079	0.234818	0.284861
Myo	GSE81850 CAF.v.NOF.2D PDAC	0.0344775	1.16989	0.243113	0.290167
Myo	Navab CAFprognostic NSCLC	0.0400492	1.15184	0.250439	0.294167
Myo	GSE10547 IR.v.control InVitro	0.051572	1.0627	0.288899	0.33404
Myo	Kieffer CAFS1 BRCA	-0.02708	-0.825712	0.409721	0.466452
Myo	Habermann PLIN2.Fibs IPF	-0.0249878	-0.673344	0.501324	0.562091
Myo	Tirosh CAF SKCM	0.0213915	0.635987	0.525342	0.580229
Myo	GSE68685 IL1B.v.control Gingival	0.0236927	0.616042	0.538403	0.585909
Myo	Kieffer Wound.myCAF BRCA	0.0211448	0.580865	0.561832	0.602545
Myo	Lambrechts Fibroblast.7 NSCLC	0.0272829	0.472878	0.636695	0.673078
Myo	Kim Pericytes lung	0.0253851	0.424412	0.671615	0.699993
Myo	Habermann Myofibroblasts IPF	-0.0136226	-0.408522	0.683226	0.702204
Myo	Lambrechts Fibroblast.4 NSCLC	-0.0231354	-0.297311	0.766466	0.776965
Myo	Kim Lipofibroblast lung	0.0129459	0.169193	0.865776	0.865776
Alveolar	Lambrechts Fibroblast.6 NSCLC	0.702203	14.3198	1.01728e-34	7.5279e-33
Alveolar	Habermann Myofibroblasts IPF	0.351467	10.3973	2.06018e-21	7.62266e-20
Alveolar	Lambrechts Fibroblast.4 NSCLC	-0.776839	-9.84788	1.16048e-19	2.86251e-18
Alveolar	Buechler NPNT lung	0.38412	9.41908	2.52298e-18	4.66751e-17
Alveolar	Kim COL13A1.Mtx.Fibs lung	0.541339	9.21904	1.038e-17	1.53624e-16
Alveolar	Navab CAF.v.NOF NSCLC	-0.321433	-8.03839	3.17046e-14	3.91023e-13
Alveolar	Buechler LRRC15 Cancer	-0.226105	-7.76526	1.85854e-13	1.96474e-12
Alveolar	MSigDB.Fridman SASP	-0.184893	-7.3882	2.01003e-12	1.85928e-11
Alveolar	Lambrechts Fibroblast.5 NSCLC	-0.506212	-7.3512	2.5291e-12	2.07948e-11
Alveolar	Kieffer Wound.myCAF BRCA	-0.261635	-7.09	1.25374e-11	9.2777e-11
Alveolar	Habermann HAS1.Fibs IPF	-0.232197	-6.98409	2.37434e-11	1.59729e-10
Alveolar	Kieffer CAFS1 BRCA	-0.219804	-6.61139	2.13596e-10	1.31718e-09
Alveolar	Adams Myofibroblast IPF	0.194465	6.47532	4.66838e-10	2.65738e-09
Alveolar	Navab CAF.v.NOF InVitro	-0.225239	-6.24647	1.69571e-09	8.96305e-09
Alveolar	Tirosh CAF SKCM	-0.206547	-6.05764	4.79732e-09	2.36668e-08
Alveolar	Lambrechts Fibroblast.1 NSCLC	-0.368232	-5.75017	2.48473e-08	1.09475e-07
Alveolar	Kieffer ECM.myCAF BRCA	-0.245735	-5.74787	2.51496e-08	1.09475e-07
Alveolar	Habermann PLIN2.Fibs IPF	-0.21551	-5.7287	2.78079e-08	1.14321e-07
Alveolar	Mellone TGFB.v.control2 InVitro	-0.209051	-5.67171	3.74336e-08	1.45794e-07
Alveolar	Kim SMCs lung	-0.336916	-5.49914	9.08686e-08	3.36214e-07
Alveolar	GSE66616 CAF.v.NOF NSCLC	-0.135349	-5.42891	1.29618e-07	4.56748e-07
Alveolar	Puram CAF1 HNSCC	-0.176004	-5.34688	1.95415e-07	6.57303e-07
Alveolar	Kim COL14A1.Mtx.Fibs lung	-0.314079	-5.24001	3.31287e-07	1.06588e-06
Alveolar	Adams Fibroblast IPF	-0.132797	-4.88899	1.77246e-06	5.4651e-06
Alveolar	GSE79621 TGFB.v.control skin	-0.135464	-4.8687	1.94766e-06	5.76508e-06
Alveolar	Elyada MyoCAFs PDAC	-0.273286	-4.84129	2.21097e-06	6.29275e-06
Alveolar	Buechler PI16 lung	-0.17887	-4.72005	3.84916e-06	1.05496e-05
Alveolar	GSE47616 IFNB.v.control skin	-0.214463	-4.36816	1.80875e-05	4.78026e-05
Alveolar	PMID.32327715 YOUNG.1 SKIN	-0.124296	-4.232	3.20988e-05	8.19073e-05
Alveolar	Kieffer TGFb.myCAF BRCA	-0.158972	-4.20563	3.58119e-05	8.8336e-05
Alveolar	GSE12493 dSSC.v.control dSSC	-0.222096	-4.13921	4.70661e-05	0.000112351
Alveolar	Elyada iCAFs PDAC	-0.17768	-4.00184	8.19335e-05	0.000189471
Alveolar	Kim Mesothelial.cells lung	-0.191689	-3.97202	9.22304e-05	0.00020682
Alveolar	PMID.32327715 YOUNG.9 SKIN	-0.104033	-3.68864	0.000274317	0.000597042
Alveolar	GSE68685 Leptin.v.control Ginigival	-0.121977	-3.63661	0.000332776	0.000703584
Alveolar	Lambrechts Fibroblast.7 NSCLC	-0.208692	-3.56814	0.000427674	0.000859253
Alveolar	PMID21294120 unstable.v.normal OSCC	-0.123204	-3.56047	0.000439762	0.000859253
Alveolar	Ohlund myoCAF PDAC	-0.086208	-3.55955	0.000441238	0.000859253
Alveolar	Kieffer NormalFibs BRCA	0.126701	3.42245	0.000720282	0.00136669
Alveolar	Mellone TGFB.v.control InVitro	-0.110295	-3.26665	0.00123399	0.00228288
Alveolar	GO VASCULAR SMOOTH MUSCLE CELL DIFFERENTIATION	-0.119093	-3.22675	0.00141191	0.00254833
Alveolar	Buechler CCL19 Colitis	-0.0990777	-2.92753	0.00371792	0.00639972
Alveolar	MSigDB.Hinata NFKB.targets	-0.093264	-2.92746	0.00371876	0.00639972
Alveolar	KEGG VEGF SIGNALING PATHWAY	-0.0959051	-2.84037	0.00486114	0.00817556
Alveolar	PMID.32327715 YOUNG.2 SKIN	-0.0811867	-2.78359	0.00576912	0.00948699
Alveolar	Ohlund iCAF PDAC	-0.0981177	-2.77226	0.00596782	0.00960041
Alveolar	PMID21294120 unstable.v.normalv2 OSCC	-0.0791889	-2.61968	0.00931652	0.0146686
Alveolar	MSigDB Untreated.v.IFNa	-0.0873952	-2.57012	0.0107217	0.0165293
Alveolar	GSE81850 CAF.v.NOF.2D PDAC	-0.0757823	-2.53662	0.011776	0.0177842
Alveolar	GSE17978 IPF.vs.normal IPF	-0.125731	-2.51066	0.0126555	0.0187301
Alveolar	GSE10547 IR.v.control InVitro	-0.102796	-2.08955	0.0376258	0.0545943
Alveolar	PMID.32327715 YOUNG.3 SKIN	-0.0527099	-2.07925	0.0385704	0.0548886
Alveolar	Kim Myofibroblasts lung	-0.138872	-2.06899	0.039531	0.0551942
Alveolar	MSigDB Untreated.v.IFNY	-0.0645146	-1.99189	0.0474251	0.06499
Alveolar	REACTOME SMOOTH MUSCLE CONTRACTION	-0.0781298	-1.9058	0.0577744	0.0777328
Alveolar	GSE68685 IL1B.v.control Gingival	-0.0722992	-1.85442	0.064807	0.0845348
Alveolar	GO VASCULAR SMOOTH MUSCLE CONTRACTION	0.0825009	1.85228	0.0651147	0.0845348
Alveolar	Kieffer IFNg.iCAF BRCA	-0.0719404	-1.8316	0.0681497	0.0869496
Alveolar	Mellone IR.v.control InVitro	-0.0541991	-1.76887	0.0780837	0.0979355
Alveolar	Kieffer Detox.iCAF BRCA	0.0741772	1.54129	0.124457	0.153496
Alveolar	Kim Pericytes lung	0.0886275	1.46169	0.145029	0.175937
Alveolar	GSE107677 IPF.v.normal IPF	-0.034388	-1.37504	0.170299	0.203261
Alveolar	GSE22863 TumourStroma.v.normal NSCLC	0.0497199	1.20834	0.228012	0.267823
Alveolar	GSE64192 TGFB.v.control colon	-0.0317205	-0.974389	0.330765	0.382448
Alveolar	Puram CAF2 HNSCC	0.0317859	0.898007	0.370009	0.421241
Alveolar	Buechler COL3A1 COVID19	-0.0311163	-0.777944	0.437306	0.490313
Alveolar	MSigDB IFNa.v.INFY treated	-0.0135388	-0.450332	0.652845	0.72019
Alveolar	Kieffer IL.iCAF BRCA	0.0166051	0.437934	0.661796	0.72019
Alveolar	Navab CAFprognostic NSCLC	0.0136034	0.385945	0.699852	0.750566
Alveolar	Erez iCAF	-0.0141797	-0.336162	0.737019	0.771005
Alveolar	GO VASCULAR ENDOTHELIAL GROWTH FACTOR SIGNALING PATHWAY	0.0127881	0.332541	0.739748	0.771005
Alveolar	Lambrechts Fibroblast.2 NSCLC	-0.00995588	-0.25979	0.795231	0.81732
Alveolar	Kim Lipofibroblast lung	-0.0154235	-0.198844	0.84254	0.854081
Alveolar	KEGG VASCULAR SMOOTH MUSCLE CONTRACTION	0.000532841	0.0202575	0.983853	0.983853
Adventitial	Lambrechts Fibroblast.2 NSCLC	-0.401959	-10.2015	8.75514e-21	6.4788e-19
Adventitial	Puram CAF2 HNSCC	0.360248	9.89889	8.0127e-20	2.0862e-18
Adventitial	Lambrechts Fibroblast.4 NSCLC	0.799975	9.86342	1.03675e-19	2.0862e-18
Adventitial	Kim COL14A1.Mtx.Fibs lung	0.607134	9.85183	1.12768e-19	2.0862e-18
Adventitial	Habermann Myofibroblasts IPF	-0.337844	-9.72055	2.91427e-19	4.31312e-18
Adventitial	Kieffer Detox.iCAF BRCA	0.468039	9.45881	1.90175e-18	2.3455e-17
Adventitial	Elyada iCAFs PDAC	0.42701	9.35403	4.00271e-18	4.23143e-17
Adventitial	Adams Fibroblast IPF	0.248262	8.88955	1.03236e-16	9.54929e-16
Adventitial	Puram CAF1 HNSCC	-0.249239	-7.36433	2.3312e-12	1.91676e-11
Adventitial	Kim Myofibroblasts lung	-0.504167	-7.30564	3.3524e-12	2.48078e-11
Adventitial	Kieffer CAFS1 BRCA	0.246884	7.22254	5.58998e-12	3.76053e-11
Adventitial	REACTOME SMOOTH MUSCLE CONTRACTION	-0.302127	-7.16787	7.80937e-12	4.81578e-11
Adventitial	Elyada MyoCAFs PDAC	-0.413538	-7.12525	1.01235e-11	5.76259e-11
Adventitial	Mellone TGFB.v.control2 InVitro	-0.254705	-6.72108	1.12824e-10	5.96356e-10
Adventitial	Kieffer Wound.myCAF BRCA	0.24049	6.33852	1.01323e-09	4.99862e-09
Adventitial	Kieffer IL.iCAF BRCA	0.245637	6.30089	1.25143e-09	5.78787e-09
Adventitial	Habermann PLIN2.Fibs IPF	0.240498	6.21783	1.98826e-09	8.65479e-09
Adventitial	PMID.32327715 YOUNG.1 SKIN	0.186436	6.1739	2.53562e-09	1.04242e-08
Adventitial	PMID.32327715 YOUNG.2 SKIN	0.181849	6.06415	4.63008e-09	1.80329e-08
Adventitial	Buechler PI16 lung	0.223385	5.73327	2.71492e-08	1.00452e-07
Adventitial	Kieffer TGFb.myCAF BRCA	-0.214484	-5.51879	8.22249e-08	2.89745e-07
Adventitial	GSE17978 IPF.vs.normal IPF	-0.277953	-5.39829	1.51166e-07	5.08469e-07
Adventitial	GSE64192 TGFB.v.control colon	-0.177767	-5.31106	2.33439e-07	7.51066e-07
Adventitial	Tirosh CAF SKCM	0.185156	5.28154	2.70098e-07	8.32801e-07
Adventitial	Kim COL13A1.Mtx.Fibs lung	-0.29644	-4.91013	1.60619e-06	4.75433e-06
Adventitial	GSE79621 TGFB.v.control skin	-0.138232	-4.83213	2.30641e-06	6.5644e-06
Adventitial	Mellone TGFB.v.control InVitro	-0.163115	-4.69874	4.23842e-06	1.16164e-05
Adventitial	GO VASCULAR SMOOTH MUSCLE CONTRACTION	-0.208283	-4.54821	8.29042e-06	2.19104e-05
Adventitial	Lambrechts Fibroblast.1 NSCLC	-0.260399	-3.95493	9.86745e-05	0.00025179
Adventitial	KEGG VASCULAR SMOOTH MUSCLE CONTRACTION	-0.106215	-3.92745	0.000109938	0.000271181
Adventitial	Kieffer NormalFibs BRCA	0.147251	3.86862	0.000138293	0.000330118
Adventitial	Adams Myofibroblast IPF	-0.108083	-3.50039	0.000546164	0.00126301
Adventitial	Buechler COL3A1 COVID19	-0.141482	-3.44035	0.000676231	0.0015164
Adventitial	GO VASCULAR ENDOTHELIAL GROWTH FACTOR SIGNALING PATHWAY	-0.134116	-3.39201	0.000801413	0.00174425
Adventitial	Navab CAF.v.NOF InVitro	-0.123454	-3.32995	0.000993932	0.00210146
Adventitial	MSigDB IFNa.v.INFY treated	-0.102027	-3.30071	0.00109884	0.00225872
Adventitial	Kieffer ECM.myCAF BRCA	-0.144608	-3.28983	0.00114046	0.00228091
Adventitial	PMID.32327715 YOUNG.3 SKIN	0.0854469	3.27832	0.00118605	0.00230967
Adventitial	Buechler LRRC15 Cancer	-0.0964847	-3.22287	0.00143042	0.00271412
Adventitial	PMID21294120 unstable.v.normalv2 OSCC	-0.0938962	-3.02114	0.00276825	0.00494665
Adventitial	Navab CAF.v.NOF NSCLC	-0.124097	-3.01841	0.00279248	0.00494665
Adventitial	Lambrechts Fibroblast.7 NSCLC	0.181409	3.01672	0.00280756	0.00494665
Adventitial	PMID21294120 unstable.v.normal OSCC	-0.0889177	-2.49926	0.01306	0.0224753
Adventitial	GSE22863 TumourStroma.v.normal NSCLC	0.10103	2.38806	0.0176488	0.0296821
Adventitial	MSigDB Untreated.v.IFNY	-0.0741364	-2.22627	0.0268499	0.0441531
Adventitial	Buechler NPNT lung	-0.0907746	-2.16494	0.0312986	0.05035
Adventitial	Ohlund myoCAF PDAC	-0.0532745	-2.13947	0.0333251	0.0524693
Adventitial	Habermann HAS1.Fibs IPF	0.0673247	1.96955	0.0499472	0.0757638
Adventitial	Mellone IR.v.control InVitro	-0.0619874	-1.96764	0.0501679	0.0757638
Adventitial	Kim Pericytes lung	-0.114013	-1.82885	0.0685623	0.101472
Adventitial	Kim SMCs lung	0.105528	1.67525	0.0950831	0.137964
Adventitial	Erez iCAF	0.0698529	1.61067	0.108461	0.154348
Adventitial	KEGG VEGF SIGNALING PATHWAY	-0.0550256	-1.58503	0.11417	0.159407
Adventitial	Lambrechts Fibroblast.6 NSCLC	-0.0790495	-1.56788	0.11812	0.161868
Adventitial	Ohlund iCAF PDAC	0.054745	1.50442	0.133681	0.179862
Adventitial	Navab CAFprognostic NSCLC	-0.0536526	-1.4805	0.139946	0.184928
Adventitial	Kieffer IFNg.iCAF BRCA	-0.0572826	-1.41847	0.157245	0.204143
Adventitial	GSE68685 Leptin.v.control Ginigival	0.0483424	1.4018	0.162163	0.206897
Adventitial	GSE81850 CAF.v.NOF.2D PDAC	0.0413049	1.34471	0.179887	0.225621
Adventitial	GSE107677 IPF.v.normal IPF	-0.0333404	-1.29663	0.195903	0.241613
Adventitial	GSE68685 IL1B.v.control Gingival	0.0486065	1.21257	0.226389	0.274636
Adventitial	Kim Mesothelial.cells lung	0.0524214	1.05649	0.291723	0.343617
Adventitial	GSE66616 CAF.v.NOF NSCLC	-0.0270352	-1.0547	0.292539	0.343617
Adventitial	GSE10547 IR.v.control InVitro	0.0512244	1.01273	0.312128	0.360898
Adventitial	GO VASCULAR SMOOTH MUSCLE CELL DIFFERENTIATION	0.0362181	0.95443	0.340749	0.38793
Adventitial	Lambrechts Fibroblast.5 NSCLC	0.0530266	0.74896	0.454555	0.509653
Adventitial	MSigDB.Hinata NFKB.targets	-0.0225509	-0.688464	0.491772	0.543151
Adventitial	Buechler CCL19 Colitis	0.0188669	0.542207	0.588139	0.640033
Adventitial	PMID.32327715 YOUNG.9 SKIN	0.0151019	0.520793	0.602952	0.646645
Adventitial	GSE12493 dSSC.v.control dSSC	-0.0265813	-0.481828	0.630332	0.666351
Adventitial	MSigDB Untreated.v.IFNa	-0.0138277	-0.395507	0.692792	0.722065
Adventitial	MSigDB.Fridman SASP	0.00929594	0.361285	0.718178	0.738128
Adventitial	Kim Lipofibroblast lung	0.00247762	0.0310673	0.97524	0.97533
Adventitial	GSE47616 IFNB.v.control skin	-0.00156251	-0.0309535	0.97533	0.97533

## Sheet: Gene Signature Details
Gene Signature ID	→	GSE107677_IPF.v.normal_IPF	GSE17978_IPF.vs.normal_IPF	GSE66616_CAF.v.NOF_NSCLC	GSE22863_TumourStroma.v.normal_NSCLC	GSE10547_IR.v.control_InVitro	GSE81850_CAF.v.NOF.2D_PDAC	GSE47616_IFNB.v.control_skin	GSE79621_TGFB.v.control_skin	GSE64192_TGFB.v.control_colon	GSE12493_dSSC.v.control_dSSC	GSE68685_IL1B.v.control_Gingival	GSE68685_Leptin.v.control_Ginigival	Erez_iCAF	MSigDB.Fridman_SASP	MSigDB_IFNa.v.INFY treated	MSigDB_Untreated.v.IFNa	MSigDB_Untreated.v.IFNY	MSigDB.Hinata_NFKB.targets	Mellone_IR.v.control_InVitro	Mellone_TGFB.v.control_InVitro	Mellone_TGFB.v.control2_InVitro	Navab_CAF.v.NOF_InVitro	Navab_CAF.v.NOF_NSCLC	Ohlund_myoCAF_PDAC	Ohlund_iCAF_PDAC	PMID21294120_unstable.v.normal_OSCC	PMID21294120_unstable.v.normalv2_OSCC	Navab_CAFprognostic_NSCLC	Lambrechts_Fibroblast.1_NSCLC	Lambrechts_Fibroblast.2_NSCLC	Lambrechts_Fibroblast.4_NSCLC	Lambrechts_Fibroblast.5_NSCLC	Lambrechts_Fibroblast.6_NSCLC	Lambrechts_Fibroblast.7_NSCLC	Puram_CAF1_HNSCC	Puram_CAF2_HNSCC	Tirosh_CAF_SKCM	GO_VASCULAR_ENDOTHELIAL_GROWTH_FACTOR_SIGNALING_PATHWAY	GO_VASCULAR_SMOOTH_MUSCLE_CELL_DIFFERENTIATION	GO_VASCULAR_SMOOTH_MUSCLE_CONTRACTION	KEGG_VASCULAR_SMOOTH_MUSCLE_CONTRACTION	KEGG_VEGF_SIGNALING_PATHWAY	REACTOME_SMOOTH_MUSCLE_CONTRACTION	Elyada_iCAFs_PDAC	Elyada_MyoCAFs_PDAC	PMID.32327715_YOUNG.1_SKIN	PMID.32327715_YOUNG.2_SKIN	PMID.32327715_YOUNG.3_SKIN
Description	→	Fibrosis	Fibrosis	CAF	Tumour stroma	Irradiated	CAF	IFNB	TGFB	TGFB	Scleroderma	IL1B	Leptin	Pro-inflammatory	Senescent	IFNa	NA	NA	NFKB targets	Irradiated	TGFB	TGFB upregulated	CAF	CAF	MF	iCAF	Senscence	Senesence	NSCLC stroma	Fibroblasts	Fibroblasts	Fibroblasts	Fibroblasts	Normal lung fibroblasts	Fibroblasts	H&N CAF1	H&N CAF2	Melanoma CAF	VEGF signalling	VSMC differentiation	VSMC contraction	VSMC contraction	VEGF signalling	SM contraction	Elyada et al PMID:31197017	Elyada et al PMID:31197017	PMID: 32327715 ST2	PMID: 32327715 ST2	PMID: 32327715 ST2
Genes		MAL2	POSTN	PLD5	SFTPC	PRDX1	TRIML2	IFI27	COMP	IL11	EGR1	CXCL8	IL18BP	IL6	ALDH1A3	ACO1	ABL2	ABCF1	ABCC1	OLFML3	LTBP2	ADAM12	COL11A1	SPP1	CDH3	SAA2	ANKRD1	ITGA6	ICAM1	CTHRC1	COX4I2	PLA2G2A	MMP3	GPC3	ALDH1A3	CTHRC1	CFD	FAP	FLT1	ADM	ACTA2	ACTA2	AKT1	ACTA2	C3	MYL9	FBLN1	APOD	APCDD1
↓		TMPRSS15	ASPN	GCNT4	FABP4	CDKN1A	AKR1C3; AKR1C4; AKR1C1	IFI44L	ELN	FZD8; MIR4683	MMP1	CXCL1	C10orf10	IL1B	C9orf3	ACOXL	ABTB2	ABCF2	ADAMTS3	CXCL12	LRRC15	ADM2	TNFSF4	GREM1	COL2A1	IL6	DIO2	DIO2	THBS2	VCAN	HIGD1B	SFRP2	SERPINE2	MFAP4	C3	COL1A1	APOD	THY1	FLT3	EPC1	AGT	ACTG2	AKT2	ACTG2	DUSP1	CALD1	WISP2	CCL19	COL6A1
		SLC6A15	CTHRC1	OSTN	CLIC5	ODC1	ADH1A	BST2	INHBE	KIAA1755	ELP5	CXCL8	SLC39A8	CXCL1	CCND1	ADAMTS6	ACR	ACBD4	ANXA13	OLFML1	EGR2	AMIGO2	MFAP5	COL11A1	DOCK8	SAA4	IGFBP3	ACTC1	MME	SULF1	RGS5			A2M	CCL2	POSTN	CXCL12	DCN	FLT4	GATA6	BBS2	ADCY1	AKT3	CALD1	FBLN1	MMP11	SLPI	APOE	SFRP2
		MCTP1	BDKRB1	LINC00707	HBB	PARK7	ABCA8	OAS1	PI16	CDKN2B	FOS	CXCL6	DAB2	CXCL5	CD44	APAF1	ADAM9	ACOXL	AP2B1	MKI67	ELN	APCDD1L	ST6GALNAC5	SFRP2	TLL1	HLA-A	ITGA6	HCLS1	OXTR	COL10A1	GJA4			CYR61	SOD2	TPM4	GPC3	COL1A1	FOXC1	HES1	EDN1	ADCY2	BAD	CALM1	LMNA	HOPX	DCN	CXCL12	COL6A2
		NTS	LUM	TRIM55	TMEM100	CYR61	FAM198B	HERC5	NOX4	BHLHE40	LRRC15	IL6	SOCS3	PTGS2	CDKN1A	APLP1	ADARB1	ACTR1B	ARF6	PTX3	TGFBI	BHLHE40	B3GALT2	COL1A1	PKP1	IL13RA2	ACTC1	NBLA00301	PDE3B	POSTN	NDUFA4L2			MACF1	TNFRSF12A	MFAP2	SEPP1	COL1A2	HSPB1	HEY2	EDN2	ADCY3	CASP9	CALM2	CLU	BGN	CFD	CXCL1	TNFAIP6
		CDH19	FHL2	XG	SCGB1A1	SYBL1	PDGFRL	IFIT2	KRT7	ACTC1	RAB3B	SOD2	PLIN2	SRGN	CDKN1C	ARAP2	ADORA1	ADAM19	ARHGDIA	IL1R1	COL11A1	CADM1	OXTR	THBS2	KLHDC8A	IL1A	LBH	FNDC1	CLU	SFRP4	PDGFRB			GPX3	SLC20A1	SPARC	GSN	COL6A1	KDR	MESP1	EDN3	ADCY4	CDC42	CALM3	CCDC80	IGFBP7	IGFBP6	PTGDS	PPAP2B
		DCLK1	COL1A2	ASPN	TSPAN8	ALDH1A	TNFSF10	MX2	TRIB3	NUAK1		MIR302C	SLC39A8	CCL3	CDKN2A	ARNT2	ADORA2A	ADSL	BIRC2	KIF20A	THBS2	CBS	ANKRD1	MMP1	CA6	LIF	FNDC1	NRK	B3GALT2	HTRA3	COL4A1			TIMP3	NFKBIA	WNT5A	CXCL14	COL6A2	MYO1C	MYOCD	EDNRA	ADCY5	CHP	ITGA1	MYC	TPM2	COL1A2	CXCL2	ID1
		KIF15	FN1	SNORD59A	SCGB3A2	BRI3	PKIB	IFI6	MGP	PMEPA1		CXCL5	NAMPT	MMP12	CDKN2B	AS3MT	ADORA2B	ALAD	BTN3A3	MIAT	FN1	CDH2	SULF1	THY1	GJB2	S100A8	INHBA	MMP1	EVI2B	ASPN	PTP4A3			CFD	PTX3	COL3A1	MFAP4	COL6A3	NRP1	NOTCH1	EDNRB	ADCY6	CHP2	ITGB5	EFEMP1	CTHRC1	COL1A1	CXCL3	COMP
		CYP1B1	CNN1	PEX5L	RTKN2	LYPD3	FAM198B	OAS3	BHLHE40	MIR4683; FZD8		SLC25A24	IL13RA1	IL36G	CDKN2D	ASB2	AEN	ANKRD52	CCL2	LMNB1	NTM	CLSTN2	SYT14	POSTN	CDH18	NOS2	BAMBI	NOG	COL14A1		COL4A2			FIGF	DKK1	LOC541471	GPX3	CXCL14	NRP2	PITX2	HTR2A	ADCY7	HRAS	LMOD1	HAS1	ACTA2	MMP2	TNFAIP6	WIF1
		FRAS1	H200006995	TOX	ADH1B		MME	HERC6	CNN1	RASGRP3		CXCL6	B4GALT5	MMP3	CITED2	ASRGL1	AHI1	ANKRD55	CCL20	SYNPO2	COMP	COL11A1	PTPRB	COL3A1	CDH10	HPR	EDN1	IL13RA2	GAL		LHFP			LTBP4	SERPINB2	TNFRSF12A	MGP	LUM	PDGFRA	RAMP2	MKKS	ADCY8	HSPB1	LOC642076	NR4A1	TAGLN	CTHRC1	CFH	CXCL14
		NRG4	COL1A1	PSG1	NEBL		SULF1	IFIT3	MGP	PMEPA1		MAFF	PARP9	FGA	CLTB	ATP2A3	AKAP13	ANXA1	CCNB1	PDGFRA	COL4A1	COL1A1	TLR4	TUBA3E	CRABP1	CXCL1	PLCB4	COL11A1	MCTP2		PPP1R14A			SEPP1		INHBA	SPARCL1	COL3A1	PDGFRB	SGCB	PIK3C2A	ADCY9	JMJD7-PLA2G4B	MYH11	CFD	INHBA	MFAP5	SOD2	LEPR
		LOC455904	LRRC17	PLN	SNRNP200		N4BP2L2	RSAD2	LTBP2	SERPINB6		NFKB1	IFITM1	NR4A1	COL1A2	B3GNT2	ANKRD17	ARMC1	CCNH	HIST2H2BE	TMTC1	COL4A1	EVI2B	SULF1	BCAT1	IL21	OXTR	RSPO3			EGFL6			ADH1B		THY1	LTBP4	DPT	PRKD1	SRF	SLC8A1	ADORA2A	KDR	MYL12B	ANXA1	COL10A1	GSN	C3	DUSP1
		MYBL1	NBL1	LRRN1	NBEAL1		DUSP15	EPSTI1	ASNS	NEDD9		CYP4B1	C11orf96	SLPI	CREG1	BCAS3	ARL5B	BHMT	CD83	OLFML2A	AMIGO2	COL4A2	ICAM1	ITGA11	GJB3	GPR84	ANKH	LBH			NOTCH3			CTGF		SERPINH1	ADH1B	ISLR	PRKD2	VEGFA		ADORA2B	KRAS	MYL6	CXCL12	TPM1	SFRP2	C1S	CD9
		KIF20A	COL1A1	SLC14A1	SLPI		FBXO32	IFIT1	ITGA11	PRR5L		SOD2	S1PR1	SPP1	CRYAB	BCL2L1	ATF4	BOK	CD9	COL14A1	INHBA	COL5A1	ITGA11	CTHRC1	HCK	SPINK5	ANGPT1	LYPD6B			PTN			PTGDS		LOXL2	ZBTB16	PODN	VEGFA			ADRA1A	MAP2K1	MYL6B	FGF7	POSTN	COL3A1	IGFBP7	CEBPB
		UGT8	COL3A1	C7orf69	CYP2B7P		ECM2	OASL	SLC7A5	NOX4		NAMPT	IFITM3		CTGF	CARNS1	ATG16L2	C1RL	CDH2	TOP2A	CDH2	COL8A2	CHI3L1	IGLV6-57	MOGAT2	KCNJ15	NRK	OXTR			COL18A1			SCN7A		RAB31	ABCA8	CD248				ADRA1B	MAP2K2	MYL8P	KLF4	GRP	SERPINF1	MGP	NBL1
		CDC25C	RHOI_HUMAN	CYSLTR1	STARD7		SMPDL3A	IL18BP	ITGA11	CH25H		CXCL2	TEAD4		CXCL14	CD22	ATXN7	CACNG8	CTSE	ANLN	MMP2	COMP	MME	CST1	RMRP	ISM1	KRT18	PGM2L1			ACTG2			PRELP		GPM6B	C3	FGF7				ADRA1D	MAPK1	MYL9	EMP1	CST1	IGFBP5	CXCL14	MMP2
		HMMR	CXCL12	CDKN3	TARDBP		GOLGA8B; GOLGA8A	IRF7	HSD17B6	LDLRAD4		WTAP	PLSCR1		CYP1B1	CD274	BAIAP2	CAD	CXCL1	WNT2	APCDD1L	DDIT4	THBS2	KRT6A	TNNT2	PNPLA3	NBLA00301	EDN1						MAMDC2		ACTN1	IGF1	MXRA8				AGTR1	MAPK11	MYLK	GPRC5A		CTSK	CCDC80	ID3
		APOBEC3B	SPP1	SNORD31	GPATCH11		CYP2J2	IFI35	PSAT1	NEDD9		SLC39A8	STAT1		EIF2S2	CDC20B	BCL2L1	CASP1	CXCL3	COL5A3	NREP	EFHD1	LPXN	STEAP1	ITIH2	CSF3	KRT18	SEMA7A						FHL1		IFI27	PODN	PDGFRL				ARAF	MAPK12	SORBS1	SRPX		TIMP2	NNMT	PDGFRA
		CDCA7L	PTHLH		LMO3		RAB27B	IFI44	KCNH1	LMCD1		SOD2	JAK2		ESM1	CDC42EP1	BCL2L11	CASS4	CXCL5	SYNJ2	TGFBR3	EGR2	NOX4	HIST1H3I	SHANK2	PRDM1	SLC2A1	COMP						DST		LGALS1	PRELP	COL14A1				ARHGEF1	MAPK13	SORBS3	MT2A		PI16	EFEMP1	COL18A1
		NUF2	COL10A1		NOSTRIN		HMGCS1	IFITM2; IFITM1	NUAK1	AMIGO2		NFKBIA	PSMB9		F3	CHRNE	BIRC3	CAV3	CXCL6	LEPREL1	CTSC	ELN	MCTP2	HIST1H4L	ACSBG1	IL11	GAS6	IGFBP3						AOC3		SERPINE1	PDK4	MFAP5				ARHGEF11	MAPK14	TLN1	MEDAG		PCSK1N	LUM	PTGDS
		ANK2	SFRP2		AQP4		EVI2A	TNFSF13B	MTHFD2	LMCD1		DRAM1	UBE2L6		FILIP1L	CHST15	BLCAP	CCBL2	EGFR	CCND1	CSGALNACT1	FN1	TBC1D2	LOC100130492			HMCN1	PODXL						INMT		PLAUR	FHL1	MEG3				ARHGEF12	MAPK3	TPM1	IGF1		TNXB	DPT	TCF4
		LIN28B	MMP2		C1D		GOLGA8B	DDX58	SLC2A5			MSC	BCL3		FN1	CHST2	BRWD1	CCDC3	ERCC1	BIRC5	TNFRSF11B	HMCN1	CTHRC1	MMP12			PPAPDC1A	B3GALT2						NPNT		HIF1A	ABI3BP	SULF1				AVPR1A	MAPKAPK2	TPM2	MGST1		PLAC9	GSN	SOD3
		TTK	H4_HUMAN		ATP13A4		PNISR	HELZ2	TNC			BIRC3	NAMPT		GSN	CMKLR1	BTG1	CD7	ETS1	PTN	FGF7	INHBA		VCAN			ID1	PTPRB						ELN		CHN1	RNASE4	AOX1				AVPR1B	MAPKAPK3	TPM3	MCL1		SPARC	GEM	NKD2
		NEK2	COL8A1		LAMP3		SLC39A8		KCNMB1			WTAP	CYP1B1		GUK1	CRIM1	C1QTNF3	CDC45	EXOSC9	CTSK	SFRP1	ITGA11		SFRP4			COMP	TSPAN13						USP53		THBS2	PLA2G2A	SVEP1				BRAF	NFAT5	TPM4	CEBPD		FBLN2	RARRES2	COL3A1
		PSG4	CFHL1		AMY2B		EVI2A		ACTG2			CCL7	STAT1		HBS1L	CRY2	CASC1	CLCA3P	FGF1	GNG2	ADAMTS1	KIF26B		IGFBP3			MRVI1	KCNK2						G0S2		ASPN	BTG2	LPAR1				CACNA1C	NFATC1	VCL	S100A10		CCDC80	CFD	HES1
		CDCA3	MOXD1		PRPF8				SERPINE1			TNIP1	SOD2		HPS5	CSF1	CCL3	CLSTN1	FGF2	CKAP2L	IL1R1	CD1		OR2L3			NOG	HSPB6						FMO2		TNC	TNXB	PDGFRB				CACNA1D	NFATC2		UAP1		PDGFRL	CEBPB	C1S
		C18orf54	STEAP_HUMAN		ACADL							TNFAIP6	CD44		HSPA2	CTSD	CCNK	CLTC	FGF5	KIF11	NUAK1	LRRC15		MXRA5			CCND1	HAND2								ARF4	CYBRD1	TAGLN				CACNA1F	NFATC3		TNXB		FSTL1	PTN	PAM
		CKAP2L	EDNRA									CSF3	RARRES3		HTATIP2	CX3CR1	CCNL1	CNPY1	FN1	PSG5	PDGFD	LTBP2		UCHL1			ID3	COL8A1								CALU	FBLN1	IGFBP6				CACNA1S	NFATC4		CEBPB		TSPAN8	C1R	COL6A3
		PLXDC2	ANTXR1									G0S2	GBP2		IFI16	CYP17A1	CCNL2	COL9A1	G0S2		ADM2	MFP4		ADAM12			SPOCK1	AKAP6								LUM	HSPB6	FBLN1				CALCRL	NOS3		PNRC1		MGP	ABCA8	IGFBP4
		PRKCH										A4GALT	IFITM2		IFNG	DAB2IP	CCR8	COQ7	GABBR1			MMP11		CXCL14			COL11A1	MGAT5								TWIST1	MGST1	CA12				CALD1	NRAS		SOCS3		CRYAB	VCAN	MEG3
												PANX1	SUSD6		IGFBP1	DCAF5	CD274	CYB561	GADD45A			MMP2		LCE5A												MMP11	ZFP36	SPOCK1				CALM1	PIK3CA		PTGDS		AEBP1	FGF7	ZFP36L1
												WTAP	HK2		IGFBP2	DCLK1	CD69	CYP2W1	GCH1			NIPAL4		LRRC15												SPHK1	VIT	TPM2				CALM2	PIK3CB		FOSB		CYBRD1	DCN	MAMDC2
												SLC11A2	KDSR		IGFBP3	DCUN1D3	CD83	DCAF15	GPR37			NREP		MMP9												PRDM1	SFRP1	THBS2				CALM3	PIK3CD		NFKBIA		COL6A2	MEG3	NR4A1
												RIPK2	GLIS3		IGFBP4	DDX6	CHD2	DCLK1	GREM1			NTM		COL1A2												NREP	ADAMTS1	FBLN5				CALML3	PIK3CG		CXCL2		CILP	SEPP1	TWIST1
												BIRC3	MAP3K8		IGFBP5	DGKH	CISH	DCLRE1B	GSTO1			NUAK		S1PR5												LY6E	MAMDC2	TMEM119				CALML5	PIK3R1		THBS1		C1R	SERPING1	HAS2
												CH25H	CNTNAP1		IGFBP6	DOCK5	CLDND2	DCP2	GTF2H4			ODZ3		HIST1H2BG												TNFAIP6	PLTP	ADAM33				CALML6	PIK3R2		CCL2		LOX	WTAP	TNXB
												NAMPT	HLA-E		IGFBP7	DOPEY2	CLIP2	DDB1	HDGF			PHGDH		PCP4												BPGM	SRPX	PRRX1				CYP4A11	PIK3R3		OGN		COL12A1	MEDAG	SERPING1
												CCL2	FLOT1		IGSF3	ENTPD1	CLK1	DENR	HGFAC			POSTN		MMP14												COL5A1	PDGFRL	PCOLCE				CYP4A22	PIK3R5		GSN		PCOLCE	CYP1B1	CXCL1
												C11orf96	CTSL		ING1	ERN1	CLK4	DMWD	ICAM1			PRSS23		FAP												CAV1	ALDH1A1	IGF2				EDNRA	PLA2G10		DPT		QPCT	CCL2	PLAC9
												RELB	SERPING1		IRF5	F2R	CPD	DNPEP	IER3			PTPRN		CXCL13												TMEM45A	EFEMP1	GFPT2				GNA11	PLA2G12A		PLA2G2A		GPNMB	CYGB	FN1
												ADM	G0S2		IRF7	FAM188A	CSRNP1	DOLPP1	IL1B			SEMA7A		OR4N2												COL12A1	A2M	PDGFRA				GNA12	PLA2G12B		NAMPT		SCARA5	TMEM176B	DIRAS3
												TNFAIP8	PARP12		ISG15	FAM19A3	CXADR	DUSP6	IL6			SLC7A2		CD79A												PXDN	MTRNR2L2	CRISPLD2				GNA13	PLA2G1B		ITM2A		NBL1	S100A13	GEM
													MLKL		MAP1LC3B	FAM53B	DCAF12L1	EFHD2	IL8			SLC7A5		RPS2												PDPN	SMOC2	CPE				GNAQ	PLA2G2A		RGCC		LEPR	APOC1	ARRDC3
													DPYD		MAP2K3	FBXL17	DGAT1	ELMO2	IRF1			SLIT3		MTRF1L												RIN2	MTRNR2L8	F3				GNAS	PLA2G2C		JUND		ADM	HES1	SLIT3
															MDM2	FBXW7	DHX40	ELP3	KDM6A			SPOCK1		ASPN												S100A16	PTGDS	MFAP4				GUCY1A2	PLA2G2D		NNMT		CD248	MFAP4	C1orf198
															MMP1	FRYL	DNAJB2	ENTPD1	KRT7			SULF1		COMP												IL1R1	NFIA	C1S				GUCY1A3	PLA2G2E		ZFP36		LTBP4	SOD3	F13A1
															NDN	FYN	DUSP14	ENTPD4	LITAF			TGFBI		OR2M5												PTK7	DPT	PTGIS				GUCY1B3	PLA2G2F		PIM1		ELN	HAS2	FHL1
															NME2	GAS7	DUSP2	FAM185A	LRRN3			THBS2		KIR2DL1												TPM1	FGF7	LOX				ITPR1	PLA2G3		CPE		THBS2	BICC1	THBS2
															NRG1	GDPD5	DUSP4	FAM20B	MAP1B			VCAN		RPS4X												RCN3	ITM2A	CYP1B1				ITPR2	PLA2G4A		GFPT2		ELANE	LAMA4	F10
															OPTN	GFOD1	DUSP8	FBXL7	MAPK9					SENP5												COL6A1	FIGF	CLDN11				ITPR3	PLA2G4B		SOD2		PSAP	IRF1	TIMP2
															PEA15	GPM6B	ELAVL3	FGF13	MMP1																	COL5A2	ANGPTL1	SERPINF1				JMJD7-PLA2G4B	PLA2G4E		KDM6B		PPAP2B	PLEKHH2	ZFP36
															RAB13	GPR137B	ELL2	FOXA1	MMP14																	GBP1	JUNB	OLFML3				KCNMA1	PLA2G5		FSTL1		OLFML3	SPSB1	GAS1
															RAB31	GPR155	EPC1	FOXA2	MRPL33																	ITGB1	RPL13A	COL5A2				KCNMB1	PLA2G6		FBLN2		RP11-572C15.6	UAP1	ANTXR1
															RAB5B	GZMA	ETV3	FUT1	MSC																	IL24	CILP	ACTA2				KCNMB2	PLCG1		NR4A3		ADH1B	PTGES	LTBP4
															RABGGTA	HACE1	FAM208B	G3BP1	MT3																	PLAU	MEG3	MSC				KCNMB3	PLCG2		MFAP5		PLTP	EGR1	SEPP1
															RAC1	HDGFRP2	FAP	GAS7	MTSS1																	AEBP1	JUN	VASN				KCNMB4	PPP3CA		ABL2		CFH	SDC2	ZFP36L2
															RBL2	HIP1	FBXW9	GATAD2A	MYBL1																	COL1A2	CD34	ABI3BP				MAP2K1	PPP3CB		SGK1		SERPING1	NFIA	COL5A1
															RGL2	HPSE	FEM1C	GCM2	NFKB1																	TPM2	FOSB	C1R				MAP2K2	PPP3CC		CILP		CXCL14	TPPP3	DKK2
															RHOB	ICAM1	FGD3	GFI1	NFKB2																	CLEC11A	MTRNR2L1	ANTXR1				MAPK1	PPP3R1		UGDH		FBN1	TMEM176A	CEBPD
															RRAS	IKZF3	FNIP1	GFOD1	NFKBIA																	AXL	VIM	MGST1				MAPK3	PPP3R2		FBLN5		SGCA	CTSL	SOD2
															S100A11	IL10RA	FOXO1	GPX8	NPAS2																	ADAMTS2	CHRDL1	C3				MRVI1	PRKCA		ADAMTS1		PPIC	LAPTM4A	SPRY1
															SERPINB2	IL15RA	FXYD7	GTF2A1	OLR1																	IGFBP3	SERPINA3	PALLD				MYH11	PRKCB		ADH1B		FCGRT	GPC3	MAN1A1
															SERPINE1	IL18RAP	GABARAPL1	GTF2B	PTX3																	GREM1	TIMP3	FBN1				MYL6	PRKCG		WISP2		SERPINH1	GGT5	GPNMB
															SMPD1	IMPACT	GADD45B	GZMA	RABEP1																	MMP1	TGFBR3	CPXM1				MYL6B	PTGS2		GPX3		MATN4	CEBPD	RGS3
															SMURF2	ITGA4	GNPTAB	HAUS7	RAC1																	DUSP14	NTRK2	CYBRD1				MYL9	PTK2		S100A4		HTRA1	THY1	CLEC11A
															SOD1	ITGB2	GPR133	HAX1	RELA																	TAGLN	MYOC	IGFBP5				MYLK	PXN		IL6		CRABP2	EPHX1	VCAN
															SPARC	JHDM1D	H1FNT	HEATR5B	RELB																	PPIC	THBS4	PRELP				MYLK2	RAC1		HAS2		SOD3	PRRX1	SDC2
															STAT1	JUB	HERPUD1	HK1	RND3																	REEP3	CST3	PAPSS2				MYLK3	RAC2		PLAC9		MGST1	TNFAIP2	PTPRS
															TES	KCNJ8	HIVEP1	HRCT1	RPA2																	RAP1B	PLAC9	MMP2				NPR1	RAC3		IGFBP6		FN1	SERPINE2	FBLN5
															TFAP2A	KCNK6	ICAM1	IKZF3	SEC24A																	TNFRSF21	PI16	CKAP4				NPR2	RAF1		FBN1		RCN3	IGFBP3	MFAP4
															TGFB1I1	KIAA1370	IL3	IL12RB1	SELE																	CTSK	IGFBP6	CCDC80				PLA2G10	SH2D2A		BDKRB1		F10	ARID5B	PTBP2
															THBS1	KIF13B	ITGAV	ITGB1	SERPINB2																	SPON2	IER2	ADAMTS2				PLA2G12A	SHC2		TPPP3		C1S	ICAM1	KLF4
															TNFAIP2	KLF3	ITK	KATNB1	SERPINE1																	RARRES2	FGL2	TPM1				PLA2G12B	SPHK1		RASD1		CES1	PCOLCE	NNMT
															TNFAIP3	KLRD1	JMJD1C	KCNG3	SEZ6L																	LEPRE1	RPL14	PCSK5				PLA2G1B	SPHK2		MT1A		CD81	SERPINF1	LY6E
															TP53	LACE1	JMY	KIF2B	SOD1																	RHOC	COL14A1	ELN				PLA2G2A	SRC		CXCL14		FAM180B	SELM	MT1E
															TSPYL5	LAX1	KBTBD7	KLHL1	SOD2																	PRSS23	RAMP2	CXCL12				PLA2G2C	VEGFA		PI16		FKBP9	IGF1	LAMC3
															VIM	LCOR	KDM2B	KPNB1	SPTBN1																	H1F0	DHRS3	OLFML2B				PLA2G2D			APOE		PLD3	RND3	S100A13
																LMBR1L	KRTAP5-3	LAMB3	TAF15																	PLOD2	OLFML3	PLAC9				PLA2G2E			IL8		CD99	VMP1	S100A6
																LPCAT4	LANCL3	LAP3	TBC1D12																	KIAA1217	ABLIM1	RCN3				PLA2G2F			ARC		MTRNR2L8	LTBP4	PMP22
																LPIN2	MAFG	LMO4	TNFAIP2																	C1QTNF6	CD302	LTBP2				PLA2G3			PTX3		LRP1	TWIST1	COL1A2
																LRBA	MAP3K7	LPCAT4	TNFAIP3																	CPE	CCDC80	NID2				PLA2G4A			TNFAIP6		CXCL12	ADH1B	SERPINE2
																LRRK1	MAPK8IP3	LPIN2	TNFAIP8																	IFITM1	RBMS3	SCARA3				PLA2G4B			MT1E		PODN	IL11RA	CRABP2
																MAPKBP1	MBTD1	LRP10	VEGFA																	MYL6	MT1X	AMOTL2				PLA2G4E			MT1X		LUM	RP11-572C15.6	OSR2
																MCART6	MNT	LRRC16A	VIM																	PHLDA1	FOS	TPST1				PLA2G5			CXCL1		OSR2	AXL	FOS
																MCTP2	MST1R	LRRC43																		LTBP1	CAPN6	MIR100HG				PLA2G6					GAS6	IGFBP6	THBS1
																MED12L	MXD1	LRRK1																		ANTXR1	LAMA2	CTGF				PLCB1					CD55	LRP1	CYP26B1
																MFSD8	MXI1	MAB21L1																		YIF1A	HSPA1B	RARRES2				PLCB2					CYB5R3	IFI27L2	PTK7
																MKRN1	NAB2	MED24																		CRABP2	ABCA6	FHL2				PLCB3					DCLK1	TYMP	IRF1
																MXD4	NDRG1	MED25																		ITGA5	MFAP5					PLCB4					ABI3BP	CRABP2	CYBRD1
																NBEAL2	NFAT5	MEG3																		COL6A3	FXYD6					PPP1CA					PAM	PLAC9	FBLN2
																NCOA1	NFKB1	METRN																		TWIST2	OGN					PPP1CB					CERCAM	LGALS3BP	FAM3C
																NEK6	NFKBID	MT3																		SULF1	LRP1					PPP1CC					MFAP4	SNAI2	FBN1
																NKG7	NFKBIZ	NADSYN1																		C1orf198	PPP1R15A					PPP1R12A					VASN	FGFR1	GREM2
																NOD1	NINJ1	NANS																		SRPX2	COL15A1					PPP1R12B					PPIB	NFIB	CFH
																OTUD7B	NMD3	NAT1																		LMCD1	ADIRF					PPP1R14A					S100A6	IER3	KCTD12
																PDE7A	NNAT	NCOA1																		KDELR3	ALDH2					PRKACA					ECM1	MYLIP	C16orf45
																PHF15	NR3C1	NEFH																		PKIG	PPAP2B					PRKACB					EFEMP1	HSPA1B	LRP1
																PHLPP2	NR4A3	NEUROD6																		IFIT3	METTL7A					PRKACG					TIMP3	LGALS3	PDGFRB
																PIK3AP1	ODC1	NHP2																		VMP1	WISP2					PRKCA					MMP14	C11orf96	AXIN2
																PION	ORAI1	NRP1																		RABAC1	LGALS3					PRKCB					CLU	CD63	MFAP2
																PITPNM1	PAN3	NUDT15																		CPXM1	CLU					PRKCD					FBLN5	MDK	C1R
																PKD2	PDCD1LG2	NUTF2																		RGS3	LHFP					PRKCE					ANGPTL5	SOCS3	RGS16
																PLA2G16	PHLDA1	OBSCN																		MYO1B	NDRG2					PRKCG					COL6A1	VIM	ANPEP
																PLCB3	PHLDA3	ONECUT2																		WBP5	SOD3					PRKCH					PIGT	COL15A1	ZBTB20
																PLXDC2	PIM1	OTP																		MYH9	TFPI					PRKCQ					MRC2	JUN	DPYSL2
																PMP2	PLK3	P2RX5																		ITGB5	NFIB					PRKG1					LAMB2	DAB2	PTGS2
																POGK	PPP1R16B	PDCD1LG2																		SEC23A	MTUS1					PRKX					CTSF	PLAGL1	PTN
																PPM1J	PPP2R2A	PGLYRP3																		HSPB1	TENC1					PTGIR					TIMP1	FBLN2	TNFAIP2
																PPP1R12A	PTGER2	PKIG																		FRMD6	EBF1					RAF1					TSPAN4	MXRA8	AQP1
																PPP3CA	RABGEF1	PLCB3																		PDLIM7	STOM					RAMP1					SVEP1	LTBP1	EMX2
																PREX1	RARA	PLG																		PRKCDBP	ZFAS1					RAMP2					TNFAIP2	MYC	GSN
																PTGER4	RASA2	PLXDC2																		ILK	SAMHD1					RAMP3					CORIN	CNN3	IL11RA
																PTK2B	RELA	PPFIBP2																		WIPI1	IGFBP5					RHOA					REXO2	KLF4	OLFML3
																PTP4A2	RELB	PPL																		CDH11	KLF4					ROCK1					MTRNR2L12	CXXC5	CES1
																PTPN11	RHBDD1	PPP1R14B																		PLAT	CDO1					ROCK2					ANGPTL1	PDGFRA	LGALS1
																PTPN13	RNF149	PPP1R39																		SGIP1	ADAM33										TPPP3	SLC39A14	RASD1
																PTPRE	RNF157	PSMB5																		STEAP1	PCDHGC3										CD34	PPP1R15B	CTSK
																RABGAP1L	RORA	PSMD3																		PON2	PRNP										WIF1	NEGR1	EFNA5
																RAC3	RRAD	PSMD7																		HAS2	EPB41L2										ISLR	NOVA1	EID1
																RAD54L2	SAFB2	PTP4A3																		PTEN	FBLN2										CHRDL1	LPAR1	NDN
																RALGAPB	SDCBP2	PTPN23																		FMOD	GADD45B										OGN	MAFB	CYR61
																RAPGEF1	SESN2	PUS10																		CALD1	VAT1										ANXA2	GSTM3	SELM
																RASGEF1A	SH2B3	RAVER2																		MMP3	PLAGL1										PRDX4	EID1	ENHO
																RFT1	SH2D2A	RDH13																		PHLDA2	CFH										SLIT3	SQSTM1	PPIC
																RGS3	SIAH2	RIPK2																		P4HA2	BTF3										VCAN	PHLDA3	ARL6IP5
																RNF216	SIDT2	RNF126																		ECM1	KIAA1683										MXRA8	OLFML3	FKBP9
																RNF43	SIK3	RPA2																		SNAI2	ESD										VKORC1	MAP1B	RND3
																RXRA	SIPA1L2	RPIA																		FNDC3B	EDNRB										NUPR1	RTN4	TPPP3
																SAMD3	SLC15A3	SCLY																		UBD	MYC										SEMA3C	FN1	LAMB2
																SAMSN1	SLC17A6	SDHB																		BMP1	LEPR										C19orf10	HSPA1A	LAPTM4A
																SCYL3	SLC25A19	SGSM1																		SDC4	GAS6										COL5A1	IFITM3	ITM2C
																SEMA6D	SLC7A1	SLC22A9																		FAP	DDAH2										EFEMP2	DDAH2	VASN
																SEPN1	SMOX	SLC26A9																		NPTN	FIBIN										MFGE8	NUPR1	PLAGL1
																SERPINA9	SPAG9	SLC39A3																		GNAI1	C7										PMP22	FILIP1L	BGN
																SH3BGRL	SPATA2	SLC46A3																		CLIC4	SPTBN1										S100A13	WBP5	ELN
																SIK3	SV2C	SLC48A1																		AQP1	RPL10A										CTSD	TFPI	GADD45B
																SIRT7	TGIF2	SLCO4A1																		ITGA1	ITM2B										XG	LHFP	FSTL1
																SLAMF7	TINF2	ST6GALNAC4																		LAMP5	BRD2										RARRES2	NFKBIA	LAMP1
																SLC16A6	TMEM44	STIM2																		FADS1	CPQ										DBN1	FHL1	SNX7
																SLC28A2	TMEM66	STX18																		MYL9	HSD17B11										CD63	DNAJB1	KLF10
																SLC35B3	TMEM67	SYT9																		SELM	CEBPD										MEG3	ZFP36	PRRX2
																SLC38A9	TNFAIP3	TAPBPL																		FN1	GSTM5										NUCB2	ADD3	PGRMC1
																SMAD3	TNFRSF10B	TCF3																		ANGPTL2	SESN1										P4HB	ZFP36L1	LEPROT
																SNTB2	TNKS	TEX101																		HAPLN3	PDGFRA										KLF4	TRIP10	CD47
																SNX32	TOM1	THG1L																		SULF2	ANG										CADM3	CTSK	CDH11
																SOAT2	TRAF1	TIMM13																		FAM114A1	FMO2										APP	OSR2	AXL
																SRGAP3	TRAF3	TKT																		ID3	CTGF										C1QTNF3	SPTBN1	PSAP
																ST3GAL4	TRIM42	TMEM104																		TSKU	BMP4										PRELP	CSF1	TSPAN4
																STXBP5	TTC19	TMEM110																		ACTA2	ZFAND5										BGN	NDN	TPBG
																SULF2	TUT1	TMEM120A																		C5orf15	GALNT16										ID3	IFI16	AEBP1
																SYTL2	UPB1	TMEM171																		LOXL3	FBLN5										SELM	DNAJA1	LPAR1
																TBL1XR1	USP31	TMEM184A																		COL6A2	SCARA5										RABAC1	PNRC1	BICC1
																TGM7	USP53	TMEM97																		GEM	PROS1										BSG	NRP1	IER2
																THEMIS	USPL1	TMPRSS12																		TGFBI	FOXO3										LAMP1	CYBRD1	ISLR
																TMEM104	VPS37B	TMPRSS3																		SGCB	RECK										GRN	TXN	MXRA8
																TMEM110	WNK1	TSFM																		PDLIM3	SLPI										HEXA	DCLK1	TMEM176B
																TMEM163	ZBTB43	TTC7B																		FKBP9	RPL22										FKBP10	REEP5	COL1A1
																TMEM37	ZBTB46	TWF1																		EDNRA	ANKRD36BP1										APOD	EBF1	IER3
																TMTC3	ZC3H12A	UGCG																		ITM2C	EBF2										HSPG2	ERRFI1	SVIL
																TNFSF13B	ZCCHC6	USP44																		CRISPLD2	ECHDC2										VAT1	FXYD1	PTRF
																TRAF5	ZFAND2A	USP5																		F2RL2	AGT										CPQ	CYR61	GLDN
																TTC39C	ZSCAN18	WFDC13																		RCN1	NPDC1										COL6A3	EIF4A3	NFIC
																TTC7B	ZSWIM4	XK																		IL8	DDIT3										MMP23B	PLIN2	POSTN
																TYK2	ZSWIM6	ZBTB38																		RAB2A	TPPP3										NPC2	LIMA1	EMP1
																UBR3		ZFPM1																		F2R	PLSCR4										HEXB	SPATS2L	POLR2L
																UPF3B																				SEC31A	NXF1										NENF	B4GALT1	MARCKS
																VAMP3																				C12orf75	F10										CD59	TMEM205	RP11-553L6.5
																VSIG10L																				STARD13	AKR1C3										FHL1	UGCG	GLUL
																WDR81																				TWSG1	PDGFD										MYADM	PSME2	NFIX
																XCL1																				MRPL32	CTSF										MEDAG	COX6C	REV3L
																XRN1																				RSU1	FCGRT										CST3	SSPN	FBLN1
																YPEL5																				FBN1	RARRES1										DDAH2	FOS	NFKBIA
																ZBTB38																				B4GALT1	MATN2										CPE	SNHG8	SNAI2
																ZDHHC15																				VCL	ZNF460										THBS1	ITM2B	CD81
																ZEB2																				TDO2	CYR61										HSPA1B	NENF	CAV1
																																				CCL2	CDKN1A										CLEC11A	FSTL1	MRC2
																																				MARCKS	INMT										S100A10	GPX4	SRPX
																																				CNIH4	EIF1B										KDELR2	LMO4	ECM2
																																				GOLM1	SOCS3										LRPAP1	ASPH	TMEM59
																																				CNN3	APP										SOD2	S100A6	FOSB
																																				STEAP2	ITIH5										PDK4	PSAP	ANXA2
																																				DKK3	GABARAPL1										SLC29A1	TMEM59	MEF2A
																																				ANXA5	GSTM2										AXL	MARCKS	LGALS3
																																				TMEM30A	RASD1										CTSB	ARMCX1	SSPN
																																				MRPS24	NR4A1										HTRA3	CLEC11A	NEAT1
																																				MMP19	NT5E										PRKCDBP	CCNL1	TUBB2A
																																				EPAS1	MAP1LC3C										NNMT	PHACTR2	CRNDE
																																				KCTD10	EPB41L4A-AS1										FGFR1	CDC42EP4	NUCKS1
																																				IER3IP1	ACVR2A										NOVA1	MT1M	TSC22D3
																																				TNFRSF6B	RPS4Y1										OS9	DDR2	MXRA5
																																				CD59	TNFAIP2										PPAP2A	PDLIM4	QPCT
																																				ID1	FAM13C										ADD3	MTRNR2L12	C10orf54
																																				DDAH1	CPED1										FUCA2	SEC62	RUNX1T1
																																				STC1	TGFBR2										CEBPB	NUCKS1	COL5A2
																																				SLC39A6	SCPEP1										CALU	FBLN5	EGR1
																																				PGM3	RND3										LGALS3	ANXA2	STMN1
																																				PLOD1	HSPB8										ANXA5	CYB5A	S100A10
																																				C12orf23	SGCE										CD151	IGFBP5	ATP6AP2
																																				CTTN	ASS1										LAMC1	PTPRS	JUNB
																																				GGT5	LAMB2										GPX3	FOSB	GPR124
																																				CXCL6	TMEM176A										SLC39A14	HSPH1	WTAP
																																				FBXO32	ADH5										ATRAID	MTRNR2L8	MMP23B
																																				FKBP10	IL11RA										CD276	SAMD4A	JUN
																																				PTS	C5orf4										FAM46A	PPAP2B	AHNAK
																																				SMIM3	CYP27A1										MAN1A1	CIRBP	SERTAD1
																																				TRIB2	CBLB										ECM2	BTG3	DCN
																																				HEPH	PID1										PDGFRB	FAM3C	SPARC
																																				RRBP1	EGFR										NUCB1	MT2A	CCDC80
																																					TMEM159										HSPA1A	EIF5	PLEKHH2
																																					MT1M										WBP5	F10	CXCL2
																																					PPP1R10										PTGFR	CD47	SH3PXD2A
																																					ARHGAP10										AGTR1	MAP1LC3A	MT1M
																																					NID1										THY1	EIF1B	PPP1CC
																																					SLIT3										OMD	PDGFRB	VIM
																																					CRTAP										MCOLN3	RNF24	LUM
																																					CAB39L										LY6E	SAV1	COX6C
																																					CDC42EP4										SEPP1	NFIC	EPHX1
																																					SLC19A2										TPM1	RAB34	CPQ
																																					SLC40A1										CD70	IFNGR2	HMGN3
																																					SPG20										KDELR3	SRI	NFIA
																																					CALCOCO1										ITGB5	TRIM47	MTRNR2L8
																																					SDC2										TWIST1	PMP22	DPT
																																					BCL6										SPON2	STAT3	2015-09-01
																																					DDX39B										THBS3	EPB41L4A-AS1	MYADM
																																					GPNMB										MFAP2	TNFRSF12A	RAB31
																																					MT1A										GUSB	LY6E	PNRC1
																																					BDH2										GAS1	CLU	SLC44A1
																																					ENPP2										TUBA1A	IL6ST	MMP14
																																					SYNPO2										ITIH5	GLUL	SCARA5
																																					IL6ST										PTPRS	TIMP1	LAMA4
																																					SERINC1										COL16A1	HSP90AB1	UBL3
																																					TRIP10										RTN4	PRDX5	CTTN
																																					PLBD1										C1QTNF2	PRNP	HSPA1B
																																					PHF17										MAP1B	C6orf48	ARF4
																																					MT1E										HSD3B7	GPNMB	C3
																																					NFKBIZ										ITGBL1	COL6A2	YAP1
																																					MOB3B										COX7A1	SOX4	CD63
																																					SELENBP1										CREB3L1	BCL3	RCN1
																																					TCEA3										CD9	PHPT1	MTRNR2L12
																																					AKAP12										POLR2L	CTTN	HTRA1
																																					PPAP2A										SMOC2	MAN1A1	IFI27L2
																																															MAP1A	REV3L	RGS2
																																															LTBP1	AMD1	PHACTR2
																																															RCN1	ANXA5	MEOX2
																																															TGFBR3	CKS1B	ROMO1
																																															DPP7	PLSCR1	MYLIP
																																															PDIA3	WWTR1	SEC62
																																															LRRN4CL	PPP1CC	APP
																																															RP11-14N7.2	OAT	EFEMP2
																																															APLP2	NFKBIZ	GOLIM4
																																															COL5A2	ID3	NTRK2
																																															FXYD1	YWHAG	COL15A1
																																															ANXA4	NDUFS4	GSTM3
																																															FGL2	TUBB	PCOLCE
																																															TCN2	LAMC1	NR4A2
																																															ANGPTL2	OSTC	TMEM98
																																															PROS1	SLC39A1	AP3S1
																																															UGDH	DDX5	NRN1
																																															FAM114A1	JUNB	ANXA5
																																															JTB	RBMS1	STAT3
																																															COPZ2	REXO2	FKBP10
																																															ATP6V0E1	CD81	ARL2
																																															NDFIP1	SERTAD1	KLF9
																																															GFRA1	MIR22HG	ANXA4
																																															SLC39A7	PLIN3	NENF
																																															VGLL3		HSPA1A
																																															FKBP7		TMBIM4.1
																																															TAX1BP3		PRELP
																																															MTCH1		NFIL3
																																															C3		TWSG1
																																															PROCR		APOE
																																															DPT		RABAC1
																																															HSPB2		NTAN1
																																															TMED10		PPIB
																																															NFIX		IL6ST
																																															GPX8		HSBP1
																																															COL14A1		CD44
																																															TMEM258		CD99
																																															TCF7L2		CSRNP1
																																															IL11RA		PRKCDBP
																																															ADAM33		OSTC
																																															CKAP4		LAMC1
																																															HDLBP		CXXC5
																																															TMEM59		RAB34
																																															NFIC		AK3
																																															RNH1		WWTR1
																																															ARF4		SPTBN1
																																															PPL		BAD
																																															RECK		DAD1
																																															SSR4		RRBP1
																																															CD47		CCNI
																																															ANK2		RBPJ
																																															QSOX1		AAED1
																																															GSTP1		ERH
																																															PTGES		WDR83OS
																																															LTBP3		MINOS1
																																															TMEM98		PPAP2A
																																															PBX1		PTEN
																																															AHNAK		A1BG
																																															LAPTM4A		RNF24
																																															LRP10		BRK1
																																															ARL6IP5		ZFYVE21
																																															NFIA		TTC3
																																															DKK2		NDUFS4
																																															KDELR1		SDHD
																																															TMED3		PLD3
																																															HCFC1R1		GNG12
																																															REV3L		TUBB
																																															PDLIM2		RCN3
																																															SDC2		FGFR1
																																															PALM		C12orf57
																																															C15orf61		LMAN1
																																															IGFBP4		TMEM14C
																																															SQSTM1		TNFAIP3
																																															TMEM43		TMEM43
																																															AKR1C1		YWHAQ
																																															ANG		RAB1A
																																															CHID1		SAV1
																																															AKR1C3		TRAM1
																																															DDOST		SQSTM1
																																															GPR124		COPS8
																																															LHFP		KRTCAP2
																																															CKB		SRI
																																															RRBP1		TMCO1
																																															SERF2		PQLC3
																																															KRTCAP2		SBDS
																																															HSPB1		CALU
																																															SPTBN1		RGCC
																																															TMED9		FCGRT
																																															SNX7		CCNL1
																																															BRI3		NUCB2
																																															FTL		FXYD1
																																															PXDC1		PHLDA1
																																															DPYSL2		GNG11
																																															NOTCH2		TCEAL8
																																															DAD1		CTSF
																																															YIF1A		MAFB
																																															AP3S1		VKORC1
																																															TMBIM4.1		CYB5R3
																																															PTRF		KDELR2
																																															LPAR1		REEP5
																																															IL6ST		COL4A2
																																															SCPEP1		CNN3
																																															BIN1		NDUFA11
																																															SEC61G		SPATS2L
																																															IFI6		NOTCH2NL
																																															PRRX2		PDLIM2
																																															RAB32		APLP2
																																															ARL2		TMEM179B
																																															CTTN		C7orf73
																																															TRIP10		SOCS3
																																															ABHD14A		GADD45A
																																															ACVRL1		TACC1
																																															TNFAIP6		SERPINF1
																																															AKR7A2		TMEM230
																																															SH3GL1		COX7A1
																																															ITM2B		ATRAID
																																															AES		LHFP
																																															SDF4		PDCD6
																																															EMP3		LINC00657
																																															HSPH1		MTDH
																																															ITGB1BP1		CTSL
																																															CTSL		FAM204A
																																															SSR2		JUND
																																															LGALS3BP		PTMS
																																															LGALS1		MT-CYB
																																															FAM127A		PRDX2
																																															GSTM3		RNH1
																																															MGST3		HSPG2
																																															CLTB		MT2A
																																															PDGFRA		TSPO
																																															MGAT1		PRDX3
																																															A4GALT		PEBP1
																																															YIPF3		SEC63
																																															METTL7A		TM9SF3
																																															FNDC3B		ZFAND5
																																															DDR2		MT-ND2
																																															CHPT1		ACADVL
																																															SH3D19		TMED2
																																															ANPEP		CFD
																																															OAT		PPP1R15A
																																															MITF		PRDX5
																																															NTAN1		CELF2
																																															DAB2		SRSF11
																																															TPST1		PDIA3
																																															MORF4L2		C19orf10
																																															NEGR1		SPCS2
																																															SEC31A		FSCN1
																																															GPX4		LIMA1
																																															RHOA		TMEM258
																																															TSPO		DUT
																																															GPAA1		DHRS7
																																															IFI27L2		KDELR1
																																															SEPT15		GAS6
																																															PGRMC2		ISCU
																																															SEC61B		LRPAP1
																																															NGFRAP1		MORF4L1
																																															UGP2		SRP14
																																															SH3BP5		RTN4
																																															GYPC		LMNA
																																															HM13		MT-ND4L
																																															BICC1		KLF2
																																															CACYBP		APOD
																																															TMEM14A
																																															FKBP2
																																															MPG
																																															LEPROT
																																															CYB5A
																																															ASAH1
																																															RAB2A
																																															NDUFA11
																																															ABCA8
																																															CYR61
																																															PGRMC1
																																															RBPJ
																																															PDIA6
																																															ATF3
																																															MT1E
																																															EMP1
																																															PRCP
																																															TUBB
																																															IGFBP7
																																															HSBP1
																																															WTAP
																																															LAMP2
																																															ABL2
																																															PDIA4
																																															RER1
																																															CXXC5
																																															TRAM1
																																															CAPN2
																																															HEBP1
																																															UAP1
																																															ADI1
																																															NOTCH2NL
																																															TXNDC15
																																															NFIB
																																															BASP1
																																															XBP1
																																															KIAA0930
																																															UBC
																																															MPZL1
																																															NDUFA13
																																															GJA1
																																															TMED2
																																															C1orf123
																																															S100A11
																																															SUN2
																																															HSP90B1
																																															C1orf21
																																															CANX
																																															LIMA1
																																															ATP6AP2
																																															RNF187
																																															RAB34
																																															BAD
																																															HSPA5
																																															VIMP
																																															EID1
																																															LAMTOR1
																																															RPN1
																																															TMED4
																																															PPP2R1A
																																															ARMCX1
																																															SLC39A1
																																															TMBIM1
																																															SNX3
																																															GOLIM4
																																															AKR1B1
																																															ASPH
																																															COMT
																																															LAMA4
																																															DNAJB1
																																															GLUD1
																																															SURF4
																																															C12orf57
																																															LMAN1
																																															C1orf122
																																															BAG3
																																															HMGN3
																																															TMEM179B
																																															CRNDE
																																															MT-ND4L
																																															TTC3
																																															OSTC
																																															AKR1A1
																																															GLG1
																																															IFNGR2
																																															NEAT1
																																															WDR83OS
																																															AIDA
																																															PNKD
																																															TMEM109
																																															IFRD1
																																															LMNA
[truncated: 26 more columns]
