# Supplementary material for: Single-cell analysis reveals prognostic fibroblast subpopulations linked to molecular and immunological subtypes of lung cancer
Source: Nat Commun. 2023 Jan 31;14:387. doi: 10.1038/s41467-023-35832-6 (PMC9889778; doi:10.1038/s41467-023-35832-6)
Supplement: Supplementary file 8 — Supplementary Data 5 [file 41467_2023_35832_MOESM8_ESM.xlsx]

## Sheet: SD5 Key
Column	Description
Cluster	Fibroblast Subpopulation tested (comparing tumour and control samples)
Gene	Gene Symbol for gene tested
p_val	Nominal p value for sample level differential expression analysis (wilcox test, 2-sided)
p_val_adj	Adjusted p value for sample level differential expression analysis (bonferroni)
avg_log2FC	Sample level log2 fold change in gene expression between fibroblast subpopulation tested (defined in Cluster) and the other two subpopulations
pct.1	Fraction of tumour samples where gene was detected
pct.2	Fraction of control samples where gene was detected

## Sheet: SD5
Cluster	Gene	p_val	avg_log2FC	pct.1	pct.2	p_val_adj
Myo	SULF1	2.50244e-10	1.37173	1	0.786	1.96366e-05
Myo	SPARC	4.89247e-09	1.46902	1	0.964	0.000383912
Myo	ANTXR1	7.68628e-09	1.28694	1	0.786	0.000603142
Myo	COL11A1	2.34888e-08	1.68891	0.734	0.107	0.00184317
Myo	COL10A1	2.43004e-08	1.65605	0.922	0.464	0.00190685
Myo	COL3A1	3.08007e-08	1.70534	1	0.964	0.00241693
Myo	AEBP1	4.63646e-08	1.02791	0.984	0.964	0.00363823
Myo	VCAN	5.2249e-08	1.29922	1	0.964	0.00409998
Myo	MMP11	1.06568e-07	3.18916	0.828	0.357	0.00836242
Myo	LRRC15	1.08634e-07	0.554064	0.781	0.25	0.00852449
Myo	INHBA	1.39108e-07	1.2442	0.984	0.786	0.0109158
Myo	NUAK1	2.0736e-07	0.63186	0.859	0.393	0.0162716
Myo	THBS2	2.31572e-07	1.18732	0.984	0.929	0.0181714
Myo	COL6A3	2.53667e-07	1.19764	1	1	0.0199052
Myo	NOTCH3	3.0862e-07	0.769561	0.875	0.607	0.0242174
Myo	COL18A1	3.15071e-07	1.03982	0.969	0.786	0.0247237
Myo	RASGRF2	3.60056e-07	0.358418	0.672	0.107	0.0282536
Myo	MXRA8	4.95421e-07	0.930976	0.984	0.857	0.0388757
Myo	VDR	6.78589e-07	0.645529	0.844	0.464	0.0532489
Myo	SDC1	7.61308e-07	0.737578	0.75	0.321	0.0597398
Myo	CD99	7.69196e-07	0.936925	1	0.857	0.0603588
Myo	FABP4	9.37611e-07	-0.593555	0.203	0.643	0.0735743
Myo	POSTN	9.41318e-07	1.33189	0.969	0.714	0.0738652
Myo	MYH9	9.93219e-07	1.36824	0.969	0.821	0.0779379
Myo	COL1A2	1.04253e-06	1.21781	0.984	1	0.0818075
Myo	CYCS	1.05671e-06	-0.872697	0.891	0.964	0.0829199
Myo	WIF1	1.20292e-06	-1.93134	0.109	0.536	0.0943933
Myo	KIF26B	1.21188e-06	0.483981	0.828	0.321	0.095096
Myo	BCHE	1.24065e-06	-1.21055	0.438	0.75	0.0973538
Myo	LMNA	1.29134e-06	-0.920641	0.953	1	0.101331
Myo	FAP	1.46317e-06	0.945937	0.969	0.857	0.114815
Myo	UNC5B	1.64171e-06	0.715405	0.844	0.607	0.128825
Myo	NFE2L2	1.73579e-06	-0.731435	0.953	0.929	0.136207
Myo	ISLR	1.84662e-06	0.857335	0.953	0.893	0.144904
Myo	PRAF2	1.85361e-06	0.895022	0.922	0.679	0.145453
Myo	DERL3	1.91276e-06	0.437271	0.641	0.143	0.150094
Myo	RNASEK	2.21471e-06	0.516169	0.797	0.393	0.173788
Myo	CDH11	2.22629e-06	0.831451	0.969	0.821	0.174697
Myo	MFAP2	2.23956e-06	1.12631	0.938	0.643	0.175738
Myo	ARL4C	2.78107e-06	0.746885	0.938	0.679	0.218231
Myo	GREM1	3.04143e-06	1.05002	0.812	0.357	0.238661
Myo	SERPINH1	3.05522e-06	0.811971	0.984	0.964	0.239743
Myo	CTHRC1	3.35185e-06	1.12602	0.969	0.75	0.26302
Myo	OLFML2B	3.73725e-06	0.733638	0.906	0.786	0.293262
Myo	MYC	3.76357e-06	-1.4852	0.812	0.857	0.295327
Myo	FBXO32	3.79446e-06	0.974983	0.859	0.536	0.297751
Myo	ADAMTS12	3.95391e-06	0.571104	0.859	0.536	0.310263
Myo	CREB5	4.42665e-06	-0.809229	0.625	0.786	0.347359
Myo	IGFBP5	4.46307e-06	1.3399	0.953	0.786	0.350217
Myo	COL5A1	4.68751e-06	1.17416	0.969	0.893	0.367829
Myo	MMP2	4.69542e-06	0.873955	1	1	0.36845
Myo	SRSF5	5.29947e-06	-0.761866	0.953	1	0.415849
Myo	ITGB5	5.64205e-06	0.951134	0.938	0.75	0.442732
Myo	ITGA11	6.31575e-06	0.875845	0.844	0.571	0.495597
Myo	EIF1	6.74483e-06	-0.498614	1	0.964	0.529267
Myo	FHL1	7.03927e-06	-1.67181	0.812	0.929	0.552371
Myo	SCGB1A1	7.32503e-06	-1.28752	0.297	0.679	0.574795
Myo	CTSB	7.58859e-06	0.915562	0.969	0.893	0.595476
Myo	PNRC1	7.58859e-06	-0.982789	0.953	0.929	0.595476
Myo	RUNX2	7.58955e-06	0.417789	0.719	0.357	0.595552
Myo	NREP	7.67975e-06	0.706235	0.922	0.714	0.60263
Myo	MYO1D	7.84971e-06	0.390416	0.859	0.464	0.615966
Myo	DDX5	8.22756e-06	-0.599947	0.969	1	0.645617
Myo	THY1	8.36916e-06	1.11613	0.953	0.893	0.656728
Myo	MRC2	9.17511e-06	0.71006	0.938	0.821	0.719971
Myo	COL8A1	9.97643e-06	1.06649	0.969	0.821	0.782851
Myo	ZNF445	1.05177e-05	0.253666	0.734	0.393	0.825327
Myo	LHFPL2	1.07175e-05	-0.593492	0.75	0.893	0.841001
Myo	SLC6A6	1.08115e-05	0.391119	0.781	0.429	0.848381
Myo	CALU	1.12689e-05	0.609624	1	0.964	0.884268
Myo	PLOD1	1.22163e-05	0.69762	0.875	0.643	0.958611
Myo	DIO2	1.24221e-05	1.35473	0.797	0.393	0.974764
Myo	CNN2	1.41898e-05	0.874051	0.922	0.75	1
Myo	EIF1B	1.41898e-05	-0.86144	0.859	0.893	1
Myo	CFH	1.53604e-05	-1.17868	0.969	0.964	1
Myo	CILP	1.56446e-05	0.755191	0.844	0.5	1
Myo	COL1A1	1.6587e-05	1.71159	0.984	0.929	1
Myo	FN1	1.75715e-05	1.2224	0.984	0.964	1
Myo	GNS	1.9172e-05	0.486147	0.859	0.643	1
Myo	FNDC1	1.99304e-05	0.912995	0.828	0.464	1
Myo	ZFP36	2.0066e-05	-1.09622	0.938	1	1
Myo	ADAMTS1	2.04242e-05	-1.02692	0.844	0.929	1
Myo	ZBED1	2.22029e-05	0.288557	0.812	0.464	1
Myo	SGIP1	2.26058e-05	0.350398	0.797	0.429	1
Myo	VIM	2.33641e-05	-0.656905	1	1	1
Myo	CA12	2.59974e-05	0.542587	0.766	0.321	1
Myo	NFKBIA	2.76476e-05	-1.08535	0.953	0.964	1
Myo	LAMB1	2.81494e-05	0.833855	0.984	0.857	1
Myo	ANXA1	2.98106e-05	-0.745538	0.984	0.964	1
Myo	CDKL5	3.03093e-05	0.266565	0.734	0.393	1
Myo	LRRC32	3.20507e-05	0.379274	0.812	0.5	1
Myo	ADAM12	3.29229e-05	0.678631	0.828	0.571	1
Myo	MAT2A	3.45029e-05	-0.978522	0.922	0.964	1
Myo	UGP2	3.48307e-05	-0.704345	0.875	0.929	1
Myo	CTSK	3.51836e-05	1.1215	0.953	0.929	1
Myo	S100A10	3.52228e-05	-0.96952	0.953	1	1
Myo	PODNL1	3.58628e-05	0.408967	0.812	0.5	1
Myo	MAFB	3.65089e-05	0.811786	0.922	0.75	1
Myo	MXRA5	3.68161e-05	0.919274	0.922	0.821	1
Myo	HSPA1A	3.79046e-05	1.3217	1	0.857	1
Myo	PAG1	3.95304e-05	0.457474	0.812	0.536	1
Myo	HOPX	4.00322e-05	0.716244	0.938	0.714	1
Myo	APOC1	4.03226e-05	-1.02281	0.609	0.786	1
Myo	LOXL2	4.37338e-05	0.626643	0.875	0.607	1
Myo	MATN3	4.40694e-05	0.257083	0.703	0.357	1
Myo	CCNL1	4.46303e-05	-0.70895	0.922	0.964	1
Myo	GUCY1A2	4.52047e-05	0.344696	0.75	0.393	1
Myo	CKB	4.70925e-05	-0.752458	0.641	0.857	1
Myo	SLC16A3	4.76795e-05	0.668466	0.812	0.607	1
Myo	IGFBP6	4.7818e-05	-1.36027	0.859	0.857	1
Myo	SFTPC	5.05824e-05	-1.54218	0.5	0.786	1
Myo	HIST1H4C	5.33257e-05	0.700794	0.938	0.679	1
Myo	TGFBR3	5.64565e-05	-0.891455	0.766	0.857	1
Myo	XYLT1	5.75169e-05	0.316235	0.766	0.393	1
Myo	COL8A2	6.14133e-05	0.449296	0.766	0.464	1
Myo	DCBLD1	6.44046e-05	0.28804	0.797	0.429	1
Myo	ACTN1	6.53086e-05	0.543032	0.969	0.893	1
Myo	ICMT	6.92193e-05	0.355126	0.844	0.643	1
Myo	CCL2	6.96961e-05	-2.27423	0.891	0.929	1
Myo	CACNA1A	6.97483e-05	0.341358	0.703	0.286	1
Myo	GOLM1	7.27441e-05	0.593475	0.922	0.75	1
Myo	P4HA1	7.36814e-05	0.484868	0.875	0.821	1
Myo	RAB31	7.48425e-05	0.733098	0.938	0.821	1
Myo	EVI2A	7.51031e-05	0.253005	0.656	0.321	1
Myo	MT2A	7.54186e-05	-2.01299	0.984	1	1
Myo	CST1	8.10661e-05	1.50376	0.516	0.071	1
Myo	TPM1	8.38523e-05	0.802976	0.969	0.964	1
Myo	RCC2	8.46149e-05	0.354464	0.797	0.536	1
Myo	FGF18	8.61241e-05	-0.700096	0.453	0.714	1
Myo	MOXD1	8.74654e-05	0.469332	0.906	0.714	1
Myo	DIMT1	8.76509e-05	-0.435484	0.719	0.893	1
Myo	SMYD3	8.80626e-05	0.523759	0.812	0.607	1
Myo	FBN1	8.82356e-05	0.849838	0.953	0.893	1
Myo	ZNF503-AS1	8.99015e-05	-0.429048	0.109	0.429	1
Myo	TRIB1	9.08099e-05	-0.767893	0.734	0.857	1
Myo	HDLBP	9.15385e-05	0.528853	0.953	0.964	1
Myo	HSPA1B	9.27317e-05	1.39854	0.969	0.786	1
Myo	CLU	9.64265e-05	-2.26445	0.938	0.964	1
Myo	PLXDC2	9.64864e-05	0.547937	0.969	0.929	1
Myo	SUGCT	0.000103091	0.41251	0.688	0.393	1
Myo	COL5A2	0.000105357	0.938262	0.984	0.964	1
Myo	PDLIM1	0.000106135	-0.79171	0.906	0.857	1
Myo	MMP14	0.000107084	1.20741	0.969	0.893	1
Myo	PLXNC1	0.000110799	0.32636	0.812	0.571	1
Myo	ALDH2	0.000117806	-0.727102	0.875	0.929	1
Myo	PTTG1IP	0.000118128	0.680334	0.906	0.893	1
Myo	PALLD	0.000122763	0.597181	0.969	0.821	1
Myo	CXCL13	0.000129424	0.504536	0.5	0.071	1
Myo	SLC35E3	0.000134239	0.302997	0.797	0.607	1
Myo	CD44	0.00014128	-0.663877	0.938	1	1
Myo	FAM19A5	0.000142748	0.255206	0.641	0.25	1
Myo	ABHD2	0.000144248	0.465365	0.891	0.643	1
Myo	CAV1	0.000145807	-0.859226	0.906	0.964	1
Myo	LUM	0.00014629	0.750632	1	0.964	1
Myo	FBLN2	0.000147372	0.590727	0.922	0.821	1
Myo	COL12A1	0.000147937	1.24651	0.844	0.714	1
Myo	LRIG1	0.00014892	0.327835	0.828	0.536	1
Myo	CRIP1	0.000149239	-1.56015	0.562	0.786	1
Myo	GNAI2	0.000150631	0.690577	0.969	0.786	1
Myo	UBE2D3	0.000151342	-0.412967	0.969	0.964	1
Myo	EDIL3	0.000164033	0.809364	0.875	0.536	1
Myo	GPX3	0.000168903	-1.92423	0.891	0.893	1
Myo	TSPAN8	0.000171221	-1.55626	0.516	0.75	1
Myo	C1QTNF6	0.000174789	0.300109	0.797	0.464	1
Myo	SND1	0.000175684	0.42893	0.906	0.75	1
Myo	HTRA3	0.000177151	1.01159	0.922	0.786	1
Myo	SPIN1	0.000183157	0.373865	0.875	0.679	1
Myo	NR2F2	0.000184599	0.683602	0.875	0.714	1
Myo	BGN	0.000185531	0.914697	1	0.893	1
Myo	MATN2	0.000188451	-0.483595	0.547	0.714	1
Myo	OPTN	0.000190188	0.681545	0.922	0.679	1
Myo	ADH1B	0.000192264	-1.17206	0.812	0.893	1
Myo	TXN	0.000198457	-0.455207	0.969	0.964	1
Myo	GPX8	0.000217468	0.46217	0.938	0.786	1
Myo	CCAR1	0.000224159	0.488493	0.875	0.679	1
Myo	ZNF503	0.000229911	0.513211	0.906	0.75	1
Myo	HMGN3	0.000231766	-0.35749	0.875	0.893	1
Myo	MT1X	0.000234166	-2.7589	0.938	0.929	1
Myo	PI16	0.000236505	-0.586955	0.109	0.429	1
Myo	GPR68	0.000237184	0.261569	0.672	0.321	1
Myo	ABI3BP	0.000241798	-0.542882	0.922	0.929	1
Myo	IGKC	0.000241996	2.07488	0.719	0.393	1
Myo	PTP4A2	0.000249955	0.487228	0.969	0.821	1
Myo	ANKH	0.000251566	0.521931	0.828	0.714	1
Myo	PDLIM4	0.000252755	-0.571231	0.844	0.857	1
Myo	CLEC2D	0.00025396	0.323796	0.766	0.536	1
Myo	VTI1B	0.000259766	0.411811	0.891	0.714	1
Myo	HLA-DRA	0.000266035	-0.918202	0.719	0.929	1
Myo	SLITRK6	0.000267783	-0.272717	0.172	0.5	1
Myo	SOCS3	0.000275999	-0.76755	0.922	0.929	1
Myo	GIT2	0.00028283	0.297296	0.766	0.607	1
Myo	FGF2	0.000300122	-0.669908	0.641	0.821	1
Myo	RNF216	0.000300177	0.293878	0.844	0.607	1
Myo	CMTM3	0.000309543	0.416173	0.906	0.75	1
Myo	ARL2BP	0.000310841	0.357462	0.906	0.786	1
Myo	RSL24D1	0.000321169	-0.486209	0.844	0.929	1
Myo	CENPB	0.000322036	0.29104	0.781	0.536	1
Myo	FAM210B	0.000331265	0.276131	0.828	0.643	1
Myo	LMO7	0.000331265	0.301656	0.828	0.643	1
Myo	TBC1D9B	0.000331265	0.363899	0.828	0.643	1
Myo	EVL	0.0003357	0.53797	0.875	0.714	1
Myo	EFR3A	0.000338072	0.393716	0.812	0.643	1
Myo	RBM39	0.00034737	-0.524966	0.906	1	1
Myo	CDC42	0.000357895	0.747812	0.969	0.786	1
Myo	P3H1	0.000362504	0.478498	0.781	0.643	1
Myo	IGFBP3	0.000362545	0.849627	0.906	0.714	1
Myo	ALAD	0.000367315	0.281995	0.797	0.5	1
Myo	NFATC2	0.000367315	-0.618287	0.672	0.786	1
Myo	RAI14	0.000367449	0.554831	0.844	0.75	1
Myo	MAP4K4	0.000381801	0.444724	0.938	0.857	1
Myo	RAN	0.000394306	-0.536138	0.906	0.929	1
Myo	MMP7	0.000394981	1.03628	0.5	0.143	1
Myo	COPA	0.000405494	0.415278	0.938	0.786	1
Myo	KLHL24	0.0004064	0.320557	0.797	0.571	1
Myo	C4orf3	0.000408876	0.398937	0.984	0.929	1
Myo	MMP3	0.000416387	1.13503	0.438	0.071	1
Myo	PTK7	0.000431774	0.638887	0.875	0.679	1
Myo	SNAI1	0.000433362	0.35377	0.797	0.607	1
Myo	HNRNPL	0.000434211	0.348535	0.875	0.571	1
Myo	ANK2	0.00044356	-0.75055	0.734	0.857	1
Myo	TUBB6	0.000447434	-0.785429	0.891	0.929	1
Myo	GJA5	0.000449128	0.334482	0.703	0.393	1
Myo	NTM	0.000456189	0.43544	0.891	0.679	1
Myo	WDR48	0.000459539	0.316585	0.766	0.536	1
Myo	RBMS3	0.000461935	-0.670204	0.875	0.964	1
Myo	C4orf48	0.000462465	0.367926	0.828	0.5	1
Myo	S100A6	0.000464751	-0.64097	1	1	1
Myo	TNS3	0.00047293	0.400325	0.828	0.643	1
Myo	SH3BP4	0.000477244	0.411288	0.797	0.536	1
Myo	ADAMTSL2	0.000487463	0.318421	0.719	0.429	1
Myo	WIPF1	0.000494027	0.30037	0.875	0.714	1
Myo	METTL6	0.000496276	0.252428	0.672	0.357	1
Myo	ASAP1	0.000532323	0.541306	0.906	0.714	1
Myo	NCOR2	0.000532323	0.437109	0.906	0.714	1
Myo	SPINT2	0.000539659	0.451413	0.797	0.464	1
Myo	GGT5	0.000546541	0.621722	0.875	0.75	1
Myo	MAGED1	0.000548626	0.570089	0.922	0.821	1
Myo	SPON1	0.00055733	0.488918	0.938	0.786	1
Myo	GOLGA3	0.000565626	0.36691	0.875	0.607	1
Myo	WNT2	0.000569068	0.342952	0.766	0.464	1
Myo	NID2	0.000569229	0.440349	0.859	0.607	1
Myo	ADAM10	0.000590625	0.308871	0.844	0.607	1
Myo	FAM213A	0.000596876	0.33422	0.828	0.5	1
Myo	TOP2B	0.000602388	0.315212	0.844	0.679	1
Myo	CHD3	0.000612034	0.326011	0.859	0.714	1
Myo	MRVI1	0.000634533	0.394939	0.781	0.536	1
Myo	NDRG2	0.000672166	-0.535632	0.797	0.857	1
Myo	TTYH3	0.000677704	0.278742	0.75	0.5	1
Myo	BMP1	0.000688321	0.399682	0.875	0.643	1
Myo	RHOBTB3	0.000691681	0.354881	0.938	0.75	1
Myo	EPHX1	0.000708848	-0.697226	0.797	0.893	1
Myo	NINJ1	0.000708848	-0.495744	0.797	0.893	1
Myo	HNRNPA2B1	0.000720931	-0.455373	0.984	1	1
Myo	SPECC1	0.000733143	0.269224	0.75	0.429	1
Myo	PRNP	0.000737745	-0.505584	0.875	0.929	1
Myo	IQGAP1	0.000741556	0.6004	0.953	0.857	1
Myo	FMNL3	0.000751249	0.34839	0.734	0.5	1
Myo	RBMX	0.000763743	-0.451139	0.906	0.929	1
Myo	RAB13	0.000764749	0.494619	0.953	0.857	1
Myo	COL15A1	0.000768249	0.631788	0.922	0.75	1
Myo	MRPL13	0.000797015	-0.479773	0.734	0.929	1
Myo	NFX1	0.000803468	0.32013	0.812	0.5	1
Myo	TM9SF3	0.000813168	0.487076	0.938	0.893	1
Myo	EPSTI1	0.000821918	0.540811	0.844	0.679	1
Myo	TMEM119	0.000852195	0.713497	0.906	0.75	1
Myo	CREB3L1	0.000857769	0.373439	0.844	0.607	1
Myo	PHC2	0.000860421	0.648873	0.844	0.75	1
Myo	AKAP12	0.000863303	-0.871186	0.906	0.929	1
Myo	ATP1B3	0.000864419	-1.0379	0.906	0.964	1
Myo	AFAP1	0.000865867	0.502867	0.875	0.714	1
Myo	HLA-DPB1	0.000867026	-0.700316	0.656	0.821	1
Myo	HES1	0.000868434	0.810786	0.922	0.75	1
Myo	SBDS	0.000891153	-0.508212	0.922	0.929	1
Myo	H3F3B	0.000893446	-0.410908	1	1	1
Myo	PLA2R1	0.000894179	0.278355	0.781	0.536	1
Myo	MDFIC	0.000901023	0.270485	0.828	0.714	1
Myo	GRP	0.000905966	0.257036	0.406	0.071	1
Myo	NID1	0.000920827	0.617423	0.875	0.571	1
Myo	PYCR1	0.000950299	0.400657	0.797	0.607	1
Myo	TXNDC5	0.000950362	0.646118	0.656	0.429	1
Myo	ENC1	0.000973131	0.444595	0.891	0.75	1
Myo	FAM129B	0.000987135	0.479199	0.844	0.679	1
Myo	FRMD4B	0.00102733	-0.631097	0.688	0.786	1
Myo	TRIO	0.00103251	0.30016	0.859	0.714	1
Myo	UAP1	0.00104448	-0.764325	0.844	0.821	1
Myo	TIMP2	0.00105499	0.568414	0.984	0.964	1
Myo	IGHM	0.00106009	0.284183	0.453	0.107	1
Myo	DUSP6	0.00106152	-0.389839	0.75	0.821	1
Myo	MMP1	0.00108393	1.76147	0.5	0.179	1
Myo	GTF2I	0.0011144	0.46681	0.906	0.714	1
Myo	PDZRN3	0.00112747	0.3318	0.828	0.643	1
Myo	PLAU	0.00113121	0.741194	0.891	0.75	1
Myo	CXCL3	0.001137	-1.07712	0.703	0.857	1
Myo	PPFIA1	0.00114294	0.407473	0.906	0.679	1
Myo	SH3PXD2A	0.00114992	0.534502	0.922	0.893	1
Myo	GTF2B	0.00116185	-0.335873	0.75	0.821	1
Myo	STK40	0.00118337	-0.3901	0.547	0.786	1
Myo	TMEM176B	0.00122051	0.634805	0.922	0.893	1
Myo	SRSF7	0.00122446	-0.414898	0.953	0.964	1
Myo	COL4A2	0.00124277	0.627069	0.969	0.929	1
Myo	FMOD	0.00125997	0.520132	0.984	0.821	1
Myo	ARHGAP1	0.00127088	0.734972	0.859	0.571	1
Myo	MMP19	0.00129331	-0.875861	0.781	0.821	1
Myo	C1orf56	0.0013266	-0.505685	0.688	0.821	1
Myo	HSPG2	0.00133755	0.491699	0.922	0.714	1
Myo	TAX1BP3	0.00134587	0.56042	0.922	0.786	1
Myo	RSAD2	0.00136627	0.323461	0.562	0.286	1
Myo	GNA11	0.00136671	0.34262	0.797	0.571	1
Myo	POLE4	0.0013723	-0.365125	0.766	0.857	1
Myo	ATP5EP2	0.00138047	0.296769	0.719	0.321	1
Myo	CDKN2AIP	0.00138813	0.359076	0.734	0.5	1
Myo	PLAC9	0.00139589	-0.621064	0.938	0.893	1
Myo	LARP1	0.00140302	0.273851	0.859	0.679	1
Myo	UBE2N	0.0014235	-0.311429	0.875	0.857	1
Myo	MMAB	0.00143035	-0.270184	0.641	0.714	1
Myo	HSPH1	0.0014336	0.633146	0.938	0.821	1
Myo	MYLK	0.0014336	0.870715	0.953	0.786	1
Myo	LRP1	0.00143879	0.45035	0.969	0.857	1
Myo	LNPEP	0.0014508	0.464064	0.781	0.536	1
Myo	PPIC	0.00145701	0.620985	0.953	0.821	1
Myo	SCGB3A1	0.00145782	0.548274	0.422	0.75	1
Myo	CDK14	0.00145928	0.261154	0.812	0.643	1
Myo	CBX4	0.00147016	0.278502	0.75	0.571	1
Myo	C1orf198	0.0014738	0.525224	0.828	0.643	1
Myo	MALAT1	0.00148377	-0.833965	1	1	1
Myo	ZMYM4	0.00149107	0.278102	0.797	0.607	1
Myo	2003-03-01	0.00150474	-0.497379	0.516	0.714	1
Myo	NT5DC2	0.00157889	0.272098	0.766	0.5	1
Myo	NXT1	0.00160492	-0.472622	0.719	0.786	1
Myo	YWHAB	0.00161937	0.380075	1	0.929	1
Myo	TBL1XR1	0.00164214	0.385367	0.906	0.75	1
Myo	NDUFA4L2	0.00164795	0.718942	0.672	0.357	1
Myo	MAMDC2	0.00173554	-0.795819	0.594	0.75	1
Myo	MTRNR2L10	0.00174316	0.299232	0.547	0.179	1
Myo	STAT2	0.00175656	0.55795	0.828	0.643	1
Myo	PRICKLE1	0.00177778	0.259786	0.797	0.607	1
Myo	PRIMA1	0.0017806	-0.377025	0.062	0.286	1
Myo	PTPRE	0.00178142	0.819692	0.797	0.571	1
Myo	CANX	0.00181737	0.382169	1	0.857	1
Myo	RHOA	0.00181811	0.383858	1	0.964	1
Myo	DDX39B	0.00183576	0.435986	0.781	0.536	1
Myo	TEAD3	0.00183576	0.252941	0.781	0.536	1
Myo	APC	0.00184111	0.275865	0.719	0.464	1
Myo	CAPZB	0.00184371	0.335444	0.953	0.964	1
Myo	GLIS2	0.00185697	0.365586	0.812	0.571	1
Myo	RNF20	0.00190405	0.409309	0.75	0.5	1
Myo	TMEM45A	0.00190858	0.369363	0.922	0.786	1
Myo	GJB2	0.0019349	0.581772	0.703	0.464	1
Myo	SNRNP40	0.00194347	-0.356459	0.641	0.821	1
Myo	SOS1	0.00194354	0.33687	0.781	0.607	1
Myo	CDKN1C	0.00196042	0.483432	0.859	0.607	1
Myo	AMD1	0.00202108	-0.602454	0.859	0.929	1
Myo	MARCKS	0.00203863	0.413974	0.984	0.929	1
Myo	GALNT1	0.00204166	0.381722	0.875	0.714	1
Myo	KIAA1217	0.00204801	0.269726	0.828	0.571	1
Myo	MTRNR2L3	0.00208386	0.275032	0.516	0.179	1
Myo	ZNF652	0.00208426	0.307174	0.781	0.643	1
Myo	HDAC7	0.00208845	0.296991	0.844	0.607	1
Myo	TFPI2	0.00213534	-0.979317	0.484	0.714	1
Myo	NBL1	0.0021862	0.899892	0.953	0.893	1
Myo	PCOLCE	0.00222011	0.604548	0.984	0.929	1
Myo	ZNF281	0.00226176	0.251786	0.859	0.607	1
Myo	BASP1	0.00230816	0.605992	0.875	0.786	1
Myo	HNRNPDL	0.00231576	-0.472153	0.953	0.964	1
Myo	ETS2	0.00232048	-0.61721	0.828	0.821	1
Myo	GXYLT2	0.00237028	0.267659	0.797	0.607	1
Myo	REL	0.00239376	-0.48456	0.781	0.857	1
Myo	SH3GLB1	0.00241143	0.3222	0.953	0.857	1
Myo	STXBP5	0.00243427	0.259568	0.734	0.536	1
Myo	CDKN1B	0.0024443	0.253429	0.812	0.536	1
Myo	COL4A1	0.00248015	0.764553	0.938	0.893	1
Myo	PXDN	0.00249299	0.256559	0.922	0.75	1
Myo	IMPACT	0.00249409	0.321337	0.734	0.5	1
Myo	FLNA	0.00255419	0.634015	0.984	0.857	1
Myo	DNAJB1	0.00255615	0.795101	1	0.964	1
Myo	SYTL2	0.0025684	0.317391	0.859	0.679	1
Myo	NOP16	0.00258671	-0.381178	0.688	0.821	1
Myo	SNHG15	0.00259715	-0.372948	0.828	0.821	1
Myo	APLP2	0.00262762	-0.410827	0.938	1	1
Myo	CCDC85B	0.00265654	-0.48148	0.812	0.929	1
Myo	SPARCL1	0.00270296	-0.671822	1	0.964	1
Myo	MGST1	0.002709	-0.318204	0.703	0.893	1
Myo	MME	0.00276461	0.295365	0.625	0.357	1
Myo	VASH1	0.00280466	0.261933	0.656	0.393	1
Myo	CHRDL1	0.00281419	-0.454473	0.766	0.857	1
Myo	CLSTN1	0.00283251	0.280995	0.844	0.714	1
Myo	GNG10	0.00288827	0.493249	0.609	0.393	1
Myo	STAT1	0.00290639	0.658215	0.906	0.786	1
Myo	CKAP4	0.00291359	0.577782	0.906	0.821	1
Myo	PMEPA1	0.00293153	0.722289	0.922	0.929	1
Myo	EMP3	0.00309469	-0.499074	0.906	0.929	1
Myo	CXCL2	0.00309597	-1.45669	0.797	0.857	1
Myo	IFI44L	0.00309658	0.351867	0.719	0.571	1
Myo	PRMT1	0.00313773	-0.272249	0.844	0.857	1
Myo	GUCY1B3	0.00314022	0.319484	0.688	0.429	1
Myo	MAF	0.00314452	0.371125	0.828	0.714	1
Myo	GNB5	0.00314842	0.255849	0.734	0.571	1
Myo	FMO1	0.00314928	0.342689	0.656	0.429	1
Myo	EIF4G3	0.00318255	0.313921	0.859	0.714	1
Myo	JUNB	0.00319083	-0.597874	1	0.964	1
Myo	SFXN1	0.00319626	0.255239	0.75	0.643	1
Myo	ADAMTS2	0.0031986	0.449519	0.875	0.714	1
Myo	FILIP1	0.00320125	-0.413976	0.609	0.75	1
Myo	MT1A	0.00323748	-1.77052	0.672	0.714	1
Myo	TAGLN2	0.00327954	-0.270211	0.984	1	1
Myo	CCNH	0.00332883	-0.544251	0.641	0.786	1
Myo	PRSS23	0.00333553	0.764424	0.906	0.786	1
Myo	IER5L	0.00333673	0.439713	0.812	0.643	1
Myo	TMEM165	0.00334358	-0.486271	0.875	0.893	1
Myo	TMEM70	0.00336237	-0.388476	0.797	0.857	1
Myo	PDK4	0.00336528	-0.917517	0.766	0.786	1
Myo	HSPA6	0.00351799	1.01896	0.656	0.357	1
Myo	DAP	0.00353821	0.443258	0.938	0.786	1
Myo	SFRP4	0.00355214	1.04143	0.953	0.857	1
Myo	TUG1	0.00358176	0.372413	0.688	0.5	1
Myo	GRK5	0.00358972	-0.567125	0.719	0.821	1
Myo	IRS2	0.00360701	0.364262	0.844	0.679	1
Myo	YTHDF2	0.00360982	-0.525796	0.828	0.929	1
Myo	XIAP	0.00361259	0.262685	0.797	0.571	1
Myo	PTEN	0.00361996	0.357273	0.906	0.786	1
Myo	BTC	0.00369512	-0.383567	0.156	0.393	1
Myo	HEG1	0.00369608	0.405342	0.953	0.821	1
Myo	C16orf89	0.00373053	-0.542758	0.516	0.714	1
Myo	ABL2	0.00374648	-0.489065	0.906	0.929	1
Myo	FOSL1	0.00376116	-0.518388	0.594	0.75	1
Myo	ALDH18A1	0.00380517	0.317278	0.797	0.607	1
Myo	GPRC5A	0.00382292	-0.767604	0.703	0.75	1
Myo	ITM2A	0.00383337	-0.521116	0.562	0.679	1
Myo	LGALS3	0.00386008	-0.40097	0.969	0.964	1
Myo	SON	0.00386008	-0.554211	0.969	0.964	1
Myo	TGM2	0.00390821	0.690821	0.953	0.893	1
Myo	KIAA0368	0.00391455	0.289374	0.703	0.429	1
Myo	FGL2	0.00396085	-0.259881	0.484	0.679	1
Myo	XBP1	0.00396331	-0.627296	0.953	0.929	1
Myo	KAT6B	0.003985	0.28134	0.859	0.536	1
Myo	PMPCA	0.00403684	-0.471821	0.641	0.786	1
Myo	KDM6B	0.00404505	-0.797604	0.781	0.857	1
Myo	TRPS1	0.00404797	0.254845	0.828	0.679	1
Myo	SLC3A2	0.00405709	-0.475363	0.875	0.964	1
Myo	NPM1	0.00407362	-0.406181	0.969	0.964	1
Myo	TPM4	0.00407362	0.533485	1	0.893	1
Myo	NFE2L1	0.00411891	0.6012	0.906	0.714	1
Myo	SLITRK2	0.00417023	-0.296575	0.078	0.286	1
Myo	CFI	0.00419932	0.310585	0.922	0.75	1
Myo	RNF220	0.00419948	0.362216	0.688	0.536	1
Myo	PHF20	0.00421549	-0.334468	0.844	0.821	1
Myo	ZYX	0.00424441	0.472086	0.906	0.75	1
Myo	SLC40A1	0.00425454	0.863567	0.859	0.75	1
Myo	CDK2AP1	0.0042669	0.88529	0.766	0.536	1
Myo	TPP1	0.00429155	0.300082	0.859	0.714	1
Myo	IL10RB	0.00435726	0.285489	0.797	0.607	1
Myo	CNST	0.00440392	-0.273777	0.547	0.714	1
Myo	DDX21	0.00441316	-0.744346	0.969	0.929	1
Myo	ATP5F1B	0.00448839	-0.814616	0.156	0.429	1
Myo	POLR2M	0.0045003	0.315	0.75	0.536	1
Myo	RHOU	0.00457511	-0.316234	0.578	0.679	1
Myo	FKBP10	0.00458893	0.394855	0.953	0.893	1
Myo	LOX	0.00459824	0.498735	0.891	0.786	1
Myo	OGN	0.00462521	-0.866863	0.781	0.857	1
Myo	BECN1	0.00465969	0.274953	0.781	0.643	1
Myo	MAZ	0.00475435	0.257122	0.859	0.607	1
Myo	GSN	0.00477169	-1.04155	0.922	0.929	1
Myo	TNS1	0.0048166	0.443122	0.906	0.679	1
Myo	CREM	0.00483381	-0.658616	0.844	0.857	1
Myo	MGEA5	0.00483727	0.307974	0.734	0.464	1
Myo	RBM8A	0.00483865	-0.277072	0.922	0.964	1
Myo	FXYD1	0.00487896	-0.74835	0.672	0.714	1
Myo	ANKRD10	0.0048995	0.343726	0.969	0.821	1
Myo	TNFRSF1A	0.0048995	-0.477655	0.922	0.929	1
Myo	PIM3	0.00490306	-0.542193	0.797	0.857	1
Myo	SAT1	0.0049086	-0.611088	0.969	1	1
Myo	MARCO	0.00497766	-0.325992	0.344	0.536	1
Myo	IL7R	0.00497993	0.471766	0.688	0.5	1
Myo	RIC8A	0.00503443	0.368505	0.875	0.679	1
Myo	ISM1	0.00504768	0.286482	0.703	0.464	1
Myo	CYSTM1	0.00507846	-0.250031	0.891	0.893	1
Myo	NBR1	0.00508027	0.291056	0.844	0.643	1
Myo	COQ10B	0.00509596	-0.294567	0.844	0.857	1
Myo	SPATS2L	0.00510061	0.396747	0.953	0.893	1
Myo	TMEM30A	0.00515963	0.262138	0.938	0.857	1
Myo	ATP5PB	0.00516991	-0.457727	0.156	0.429	1
Myo	ADAR	0.00521348	0.339382	0.859	0.786	1
Myo	MTSS1L	0.00526366	0.284315	0.734	0.5	1
Myo	NOP56	0.00527292	-0.341189	0.875	0.893	1
Myo	GLMP	0.00528623	0.304137	0.719	0.607	1
Myo	P4HB	0.00530982	0.265209	0.969	0.929	1
Myo	GAPDH	0.00531158	0.511528	1	0.964	1
Myo	EPYC	0.00532037	0.437159	0.297	0.036	1
Myo	GAS7	0.00540126	0.262718	0.891	0.679	1
Myo	INPPL1	0.00541767	0.306874	0.844	0.571	1
Myo	ATP1B1	0.00546452	-0.946964	0.75	0.714	1
Myo	RPF2	0.00546452	-0.290968	0.719	0.786	1
Myo	C1QTNF3	0.00550402	0.617075	0.781	0.5	1
Myo	SLC25A5	0.00557447	-0.469082	0.875	0.964	1
Myo	PAMR1	0.00557469	-0.644343	0.719	0.679	1
Myo	RARRES1	0.00558619	-0.672146	0.922	0.929	1
Myo	EP300	0.00560481	0.337401	0.844	0.607	1
Myo	RIN2	0.00563739	0.451367	0.859	0.679	1
Myo	CEMIP	0.00566945	0.284859	0.562	0.321	1
Myo	HLA.A	0.00571422	1.48278	0.234	0	1
Myo	HLA.B	0.00571422	1.96573	0.234	0	1
Myo	HLA.C	0.00571422	1.15142	0.234	0	1
Myo	LRRC75A.AS1	0.00571422	1.19191	0.234	0	1
Myo	MT.ATP6	0.00571422	4.97252	0.234	0	1
Myo	MT.ATP8	0.00571422	2.31805	0.234	0	1
Myo	MT.CO1	0.00571422	3.38345	0.234	0	1
Myo	MT.CO2	0.00571422	3.17109	0.234	0	1
Myo	MT.CO3	0.00571422	3.88006	0.234	0	1
Myo	MT.CYB	0.00571422	3.52898	0.234	0	1
Myo	MT.ND1	0.00571422	4.18329	0.234	0	1
Myo	MT.ND2	0.00571422	2.88002	0.234	0	1
Myo	MT.ND3	0.00571422	3.84169	0.234	0	1
Myo	MT.ND4	0.00571422	4.65478	0.234	0	1
Myo	MT.ND5	0.00571422	2.08947	0.234	0	1
Myo	MT.RNR1	0.00571422	3.83319	0.234	0	1
Myo	MT.RNR2	0.00571422	6.43136	0.234	0	1
Myo	Metazoa-SRP	0.00571422	1.03273	0.234	0	1
Myo	MT-CYB	0.00571548	-0.743061	0.609	0.964	1
Myo	IL6	0.00572364	-1.0308	0.688	0.75	1
Myo	DCBLD2	0.00578859	0.264624	0.906	0.679	1
Myo	PPFIBP1	0.00580322	0.330453	0.953	0.821	1
Myo	DAZAP2	0.00587216	0.416824	0.922	0.857	1
Myo	DPM1	0.00589171	-0.416925	0.797	0.857	1
Myo	HILPDA	0.00590564	0.417235	0.828	0.643	1
Myo	IGLC3	0.00594023	0.436402	0.484	0.214	1
Myo	CERCAM	0.00595572	0.384165	0.953	0.821	1
Myo	HTRA1	0.00596517	0.555186	0.953	0.893	1
Myo	CTDNEP1	0.00597893	0.438581	0.891	0.786	1
Myo	MMP13	0.0060856	0.718233	0.469	0.214	1
Myo	ZMIZ1	0.00610303	0.502058	0.844	0.643	1
Myo	LPP	0.00612146	0.547999	0.953	0.893	1
Myo	ITGA1	0.00613575	0.339102	0.906	0.75	1
Myo	MPZL1	0.00619681	0.419724	0.938	0.893	1
Myo	NFKB2	0.00622095	-0.310794	0.734	0.857	1
Myo	CISD2	0.0062553	0.395629	0.859	0.679	1
Myo	SGCD	0.0062553	0.443783	0.859	0.679	1
Myo	METTL9	0.0062568	0.2613	0.859	0.786	1
Myo	ERC1	0.00631034	0.312067	0.797	0.607	1
Myo	CEBPZ	0.00633668	-0.532334	0.781	0.857	1
Myo	SURF4	0.00635289	0.467992	0.938	0.857	1
Myo	SRSF2	0.00635857	-0.2733	0.922	0.929	1
Myo	TLN1	0.00636283	0.463002	0.969	0.857	1
Myo	FAM89B	0.00636788	0.341152	0.859	0.714	1
Myo	ARID5B	0.00636912	-0.651187	0.984	0.929	1
Myo	FBLIM1	0.00642028	0.354747	0.859	0.786	1
Myo	UBE2V1	0.00643362	0.304203	0.672	0.429	1
Myo	TRIP10	0.00649023	-0.398557	0.859	0.929	1
Myo	RTN4	0.00653156	-0.395134	0.938	0.964	1
Myo	ATOH8	0.00656023	-0.317184	0.391	0.536	1
Myo	IL13RA1	0.00658657	0.313433	0.859	0.679	1
Myo	C1QBP	0.00660959	-0.346431	0.844	0.857	1
Myo	TMEM176A	0.00667054	0.416461	0.906	0.857	1
Myo	LASP1	0.00668098	0.279335	0.828	0.679	1
Myo	MT-ND2	0.00668431	-0.581583	0.609	0.964	1
Myo	CPXM2	0.00670006	0.295082	0.766	0.536	1
Myo	RPL21	0.00670112	-0.620679	0.938	0.964	1
Myo	APH1A	0.00670429	0.372814	0.875	0.679	1
Myo	ATXN7L3B	0.00675951	0.264701	0.797	0.679	1
Myo	PDLIM2	0.00680074	0.499377	0.891	0.786	1
Myo	IGHA1	0.00680154	0.825557	0.609	0.321	1
Myo	OR4D9	0.00683338	0.442309	0.281	0.036	1
Myo	SAMD4A	0.00684233	-0.332625	0.703	0.786	1
Myo	CILP2	0.0068528	0.260829	0.719	0.536	1
Myo	EIF3F	0.00687463	-0.410565	0.938	0.964	1
Myo	C1D	0.00687842	-0.350683	0.766	0.929	1
Myo	WWC3	0.00689742	0.250333	0.828	0.643	1
Myo	PLA1A	0.00699379	0.406653	0.469	0.179	1
Myo	MT-ND1	0.00702092	-0.735103	0.625	0.964	1
Myo	MRPS18B	0.0070228	0.289813	0.875	0.643	1
Myo	ADAM19	0.00702841	0.308978	0.672	0.464	1
Myo	ZFAND2A	0.00703865	0.307291	0.766	0.607	1
Myo	SFPQ	0.00705217	-0.371401	0.953	0.929	1
Myo	SFTPA2	0.00707288	-0.422522	0.422	0.643	1
Myo	PLXNB2	0.00711309	0.255438	0.859	0.679	1
Myo	NET1	0.00715023	0.463973	0.828	0.571	1
Myo	TSPAN9	0.00725984	0.272438	0.812	0.679	1
Myo	CASK	0.00736589	0.250952	0.797	0.607	1
Myo	C1QA	0.00737576	-0.568207	0.547	0.643	1
Myo	ZFP36L2	0.00742398	-0.443897	0.969	1	1
Myo	TMEM54	0.00755645	0.274122	0.797	0.607	1
Myo	PRDM1	0.00760086	0.354704	0.703	0.571	1
Myo	WNK1	0.00767644	0.300479	0.875	0.75	1
Myo	BRD2	0.00769136	0.440182	0.953	0.821	1
Myo	KDELR1	0.00769136	0.293154	0.953	0.821	1
Myo	NAMPT	0.00769136	-0.973759	0.922	0.893	1
Myo	ZNF532	0.00777995	0.264589	0.781	0.714	1
Myo	TNFRSF12A	0.00778899	-0.549935	0.906	0.929	1
Myo	HLA.E	0.00794601	0.975724	0.219	0	1
Myo	KCTD21.AS1	0.00794601	0.31316	0.219	0	1
Myo	LINC01641	0.00794601	1.01796	0.219	0	1
Myo	MT.ND4L	0.00794601	1.16105	0.219	0	1
Myo	SNU13	0.00797387	-0.452287	0.781	0.857	1
Myo	UQCRFS1	0.00801114	-0.314494	0.828	0.786	1
Myo	PDGFC	0.00808807	0.319174	0.875	0.571	1
Myo	DDX18	0.00808858	-0.384864	0.922	0.893	1
Myo	PABPN1	0.00812178	0.409961	0.891	0.786	1
Myo	FAM120A	0.00814095	0.359613	0.906	0.786	1
Myo	IRF9	0.0081754	0.36769	0.688	0.357	1
Myo	EPB41L4A-AS1	0.00818313	-0.34685	0.703	0.786	1
Myo	EHBP1	0.00822347	0.283425	0.734	0.536	1
Myo	TBCA	0.00831468	-0.319926	0.984	0.964	1
Myo	TMEM183A	0.00838553	0.309281	0.875	0.643	1
Myo	KCNQ1OT1	0.00838939	0.551486	0.938	0.821	1
Myo	MT-CO1	0.00839275	-0.634486	0.625	0.964	1
Myo	PRRX1	0.00839844	0.356893	0.938	0.857	1
Myo	PHLDA3	0.00845878	0.36929	0.875	0.714	1
Myo	SLC39A13	0.00848929	0.400556	0.891	0.714	1
Myo	LAMC1	0.00859012	0.443613	0.938	0.786	1
Myo	CSDE1	0.00862728	0.364513	0.969	0.893	1
Myo	LSM3	0.00877539	-0.381287	0.844	0.929	1
Myo	DUSP1	0.008849	-0.827814	0.969	0.964	1
Myo	GNAS	0.008849	0.771098	0.984	0.929	1
Myo	RAP1A	0.00902863	0.314331	0.938	0.786	1
Myo	NPEPPS	0.00903869	0.271531	0.844	0.714	1
Myo	CLCN3	0.00905452	0.421766	0.859	0.607	1
Myo	IGHG3	0.0091544	0.633617	0.562	0.286	1
Myo	ATP5MC3	0.00916591	-0.310912	0.156	0.464	1
Myo	JOSD1	0.00916803	0.333504	0.844	0.643	1
Myo	PIGL	0.00918384	0.302749	0.672	0.393	1
Myo	CHI3L1	0.00930247	1.33958	0.656	0.429	1
Myo	EXTL3	0.00930247	0.287593	0.656	0.429	1
Myo	MRTO4	0.0093633	-0.326577	0.719	0.786	1
Myo	WASL	0.0094618	0.258799	0.891	0.679	1
Myo	PARP8	0.00946318	0.360867	0.656	0.5	1
Myo	SCARA3	0.0094807	-0.250179	0.734	0.75	1
Myo	SERTAD1	0.00948703	-0.293909	0.875	0.929	1
Myo	KLF6	0.00964808	-0.461619	0.953	0.964	1
Myo	PID1	0.00964853	-0.305728	0.578	0.714	1
Myo	PPP1R18	0.00967776	0.291011	0.812	0.607	1
Myo	ID4	0.00968991	-0.922162	0.875	0.857	1
Myo	WTAP	0.00968991	-0.558851	0.875	0.857	1
Myo	RHBDD2	0.00975484	0.354866	0.859	0.607	1
Myo	FAM114A2	0.00978223	0.250444	0.797	0.536	1
Myo	RGP1	0.00981067	0.447122	0.625	0.357	1
Myo	SFRP2	0.00996607	0.680439	0.906	0.857	1
Myo	LCOR	0.0100494	0.264856	0.781	0.536	1
Myo	MICAL2	0.0100614	0.529559	0.844	0.607	1
Myo	CITED2	0.0101556	-0.469483	0.875	0.821	1
Myo	TPMT	0.010169	-0.252919	0.828	0.571	1
Myo	ATP5MC1	0.0101882	-0.258457	0.156	0.429	1
Myo	SS18L2	0.0103749	-0.296116	0.75	0.857	1
Myo	SNRPD1	0.0103805	-0.41151	0.812	0.929	1
Myo	SLPI	0.0104758	-0.909882	0.516	0.679	1
Myo	FKBP9	0.0105082	0.770097	0.891	0.75	1
Myo	AKR1C1	0.010525	-0.501832	0.547	0.714	1
Myo	HSPA2	0.0105403	0.296266	0.734	0.464	1
Myo	BIRC3	0.0106649	-0.512824	0.844	0.893	1
Myo	CCL26	0.0107331	0.319503	0.562	0.286	1
Myo	FARP1	0.0107683	0.312353	0.781	0.607	1
Myo	MT1G	0.0108666	-0.479389	0.531	0.679	1
Myo	CHST15	0.0108741	0.27736	0.672	0.464	1
Myo	AC091167.3	0.0109979	0.291318	0.203	0	1
Myo	HLA.DRB1	0.0109979	0.434723	0.203	0	1
Myo	MAGI2.AS3	0.0109979	0.271824	0.203	0	1
Myo	CRTAP	0.0110031	0.486768	0.938	0.821	1
Myo	DST	0.011034	-0.304035	0.922	1	1
Myo	SARS	0.0111235	-0.273272	0.891	0.893	1
Myo	SRRM1	0.0111487	-0.374441	0.891	0.964	1
Myo	ATP5F1A	0.0112337	-0.608437	0.156	0.429	1
Myo	AC005261.1	0.0114629	-0.274399	0.141	0.393	1
Myo	NDRG1	0.0116496	0.376857	0.875	0.714	1
Myo	SULF2	0.0116885	0.328239	0.875	0.75	1
Myo	ZFP82	0.0117458	0.263131	0.625	0.393	1
Myo	HLA-DPA1	0.0121111	-0.630258	0.656	0.714	1
Myo	COX6C	0.0121582	-0.402692	0.969	0.964	1
Myo	CST3	0.0121595	-0.25284	1	1	1
Myo	HLA-DRB1	0.0121668	-0.368929	0.672	0.857	1
Myo	MIA3	0.0122255	0.262732	0.906	0.643	1
Myo	CRK	0.0122757	0.383313	0.859	0.679	1
Myo	H3F3C	0.0122763	0.31435	0.594	0.357	1
Myo	BMP5	0.012316	0.362574	0.672	0.464	1
Myo	TPD52L1	0.0123209	-0.54559	0.547	0.643	1
Myo	ISG15	0.0123988	0.910287	0.906	0.857	1
Myo	TOMM7	0.0124532	-0.367162	0.969	0.964	1
Myo	TNFAIP2	0.0125638	-0.714412	0.859	0.786	1
Myo	TWF1	0.0126013	0.285095	0.844	0.643	1
Myo	MSRB3	0.0126577	0.33572	0.938	0.714	1
Myo	DYRK3	0.0128038	-0.415816	0.609	0.714	1
Myo	ERO1A	0.0128609	0.272147	0.734	0.607	1
Myo	VCL	0.013006	0.440284	0.938	0.786	1
Myo	BTG3	0.0130218	-0.446005	0.922	0.857	1
Myo	TCF4	0.0130603	0.447011	1	0.857	1
Myo	EIF4EBP2	0.0131887	0.316216	0.781	0.643	1
Myo	ATP5F1C	0.013189	-0.326684	0.156	0.429	1
Myo	SLC25A37	0.0132163	-0.623415	0.812	0.929	1
Myo	SPRY2	0.0133154	-0.471059	0.625	0.714	1
Myo	EMILIN1	0.0133483	0.368075	0.938	0.857	1
Myo	ENAH	0.0133583	0.436674	0.938	0.893	1
Myo	PPDPF	0.0133583	-0.47243	0.922	0.929	1
Myo	SRGN	0.0133583	-0.364476	0.922	0.929	1
Myo	TNFSF10	0.0134044	0.425648	0.859	0.714	1
Myo	ANGPTL2	0.0134534	0.495855	0.875	0.714	1
Myo	BTN3A2	0.0136712	0.25277	0.797	0.607	1
Myo	FST	0.0136743	-1.27677	0.656	0.714	1
Myo	TAGLN	0.013862	0.464002	0.984	0.964	1
Myo	PAPLN	0.0139361	0.257083	0.828	0.714	1
Myo	SEC31A	0.0139662	0.449456	0.906	0.857	1
Myo	CCT6A	0.0139828	-0.405566	0.906	0.893	1
Myo	LMCD1	0.0140142	-0.719732	0.938	0.929	1
Myo	PDGFRB	0.0140142	0.399558	0.938	0.929	1
Myo	CDC42EP3	0.0141197	0.265868	0.828	0.643	1
Myo	DYNLL2	0.0141197	0.330105	0.828	0.643	1
Myo	JTB	0.0142999	0.478828	0.906	0.857	1
Myo	IDH3B	0.0145389	-0.320031	0.75	0.857	1
Myo	SEC61B	0.014696	-0.344773	0.922	1	1
Myo	MTDH	0.0147021	-0.320522	0.969	0.964	1
Myo	AKIRIN1	0.014789	-0.302521	0.844	0.786	1
Myo	PLEC	0.014789	0.329661	0.875	0.714	1
Myo	TMEM2	0.0148624	0.253407	0.641	0.393	1
Myo	MFAP5	0.0148824	0.474088	0.656	0.464	1
Myo	ROCK1	0.015265	0.333992	0.906	0.75	1
Myo	GYPC	0.0152958	-0.438757	0.875	0.857	1
Myo	TSR3	0.0153237	0.255244	0.828	0.571	1
Myo	GNB1	0.0153435	0.27164	0.938	0.786	1
Myo	C1QB	0.0154386	-0.687355	0.531	0.607	1
Myo	VEGFB	0.0154453	0.323984	0.828	0.786	1
Myo	SETD5	0.0154996	0.303868	0.875	0.714	1
Myo	NOL8	0.0155052	0.250517	0.766	0.607	1
Myo	PARVA	0.0155476	0.294951	0.844	0.821	1
Myo	NME2	0.015569	0.973392	0.672	0.607	1
Myo	BCAT1	0.0155761	0.283966	0.781	0.643	1
Myo	FTO	0.0156075	0.354101	0.828	0.607	1
Myo	TAB2	0.0156075	0.337784	0.797	0.679	1
Myo	SRFBP1	0.015875	-0.319577	0.703	0.75	1
Myo	PHGDH	0.0159059	-0.295252	0.594	0.643	1
Myo	CYC1	0.0159149	-0.407583	0.812	0.893	1
Myo	BTF3	0.015953	-0.410507	0.953	0.964	1
Myo	AC110285.2	0.0160077	-0.281999	0.031	0.179	1
Myo	LAMB2	0.0160266	0.361633	0.938	0.714	1
Myo	DYNC1LI2	0.0160535	0.339912	0.906	0.821	1
Myo	MEDAG	0.0161839	-1.0925	0.812	0.821	1
Myo	MT-ATP6	0.0161987	-0.640573	0.625	0.964	1
Myo	HELZ	0.0162619	0.253214	0.812	0.679	1
Myo	SETD2	0.0163246	0.276903	0.781	0.643	1
Myo	UBB	0.0165223	0.414412	1	0.964	1
Myo	NRP1	0.016524	0.445022	0.891	0.75	1
Myo	EVA1B	0.0166724	0.259296	0.859	0.786	1
Myo	2011-09-01	0.0167142	0.388673	0.984	0.964	1
Myo	SPIB	0.0169309	-0.308727	0.453	0.143	1
Myo	ATP5MC2	0.0169461	-0.265097	0.156	0.429	1
Myo	SYDE1	0.0169743	0.342571	0.812	0.536	1
Myo	EIF3G	0.0170347	-0.317189	0.891	0.893	1
Myo	ORC4	0.0171353	0.430955	0.828	0.607	1
Myo	ITM2C	0.0171469	0.371822	0.906	0.75	1
Myo	ARGLU1	0.0172517	-0.43388	0.906	0.893	1
Myo	SETX	0.0173269	0.268373	0.828	0.679	1
Myo	ADAMDEC1	0.0173857	-0.27961	0.406	0.143	1
Myo	CISD1	0.0178149	0.316068	0.844	0.786	1
Myo	NAV1	0.0179548	0.287472	0.875	0.821	1
Myo	NENF	0.0179548	-0.32817	0.875	0.821	1
Myo	BABAM1	0.0180413	0.328708	0.781	0.679	1
Myo	YWHAE	0.0180792	-0.315964	0.938	0.857	1
Myo	TUT4	0.0180968	-0.263127	0.141	0.393	1
Myo	EIF3M	0.0182829	-0.277587	0.844	0.821	1
Myo	IFNGR1	0.0183302	-0.322488	0.844	0.857	1
Myo	CD34	0.018339	-0.304867	0.547	0.679	1
Myo	CASP4	0.0183712	-0.275517	0.859	0.857	1
Myo	C1S	0.0185356	0.394481	1	0.964	1
Myo	EDNRA	0.0185672	0.425084	0.828	0.679	1
Myo	NUTM2B-AS1	0.0186481	-0.425734	0.562	0.75	1
Myo	TUBB	0.0187478	0.340024	0.984	0.964	1
Myo	HAS2	0.0188317	-1.13371	0.875	0.857	1
Myo	FKBP1A	0.0189245	-0.38638	0.906	0.929	1
Myo	PRDX6	0.0189613	-0.343207	0.969	0.964	1
Myo	HTATSF1	0.0189976	-0.277343	0.734	0.893	1
Myo	FAM50A	0.0190476	0.275533	0.922	0.75	1
Myo	LAMP2	0.0190476	0.310332	0.891	0.821	1
Myo	TWIST1	0.0192575	0.406071	0.734	0.5	1
Myo	MBTPS1	0.0194065	0.276071	0.859	0.821	1
Myo	NFYB	0.0194065	0.386395	0.891	0.75	1
Myo	SPOCK1	0.019441	0.271145	0.75	0.571	1
Myo	ADAMTS8	0.0195927	-0.616024	0.391	0.536	1
Myo	DDX42	0.0198845	0.25625	0.828	0.679	1
Myo	TGFB3	0.0199052	0.393533	0.875	0.679	1
Myo	TMEM158	0.019921	0.417519	0.719	0.5	1
Myo	ADIRF	0.0200785	-0.884824	0.875	0.786	1
Myo	NR1D1	0.0201108	0.286906	0.594	0.357	1
Myo	MT1E	0.0202707	-0.912731	0.938	0.893	1
Myo	SSR1	0.0202707	0.314294	0.953	0.857	1
Myo	BTG1	0.0202808	-0.329188	0.938	0.929	1
Myo	SDCBP	0.0202808	-0.50121	0.938	0.929	1
Myo	LAMP5	0.0203041	0.250044	0.688	0.5	1
Myo	TEX261	0.0203862	0.333386	0.719	0.5	1
Myo	MT-CO2	0.0204119	-0.510453	0.625	0.964	1
Myo	TNXB	0.0206375	-0.692956	0.641	0.714	1
Myo	GADD45A	0.0207016	-0.544034	0.906	0.893	1
Myo	RPL35A	0.0207604	-0.336285	1	1	1
Myo	ILF3.AS1	0.0208068	0.28114	0.172	0	1
Myo	ANGPTL1	0.0209521	-0.400058	0.609	0.643	1
Myo	ZNF667-AS1	0.02107	-0.337377	0.594	0.75	1
Myo	CCT2	0.0211228	-0.349292	0.875	0.893	1
Myo	RANBP1	0.0211228	-0.379965	0.875	0.893	1
Myo	ERH	0.0212044	-0.550643	0.922	0.929	1
Myo	FSTL1	0.0212224	0.447031	0.969	0.893	1
Myo	FAM102A	0.0213451	0.261839	0.719	0.5	1
Myo	KIAA1551	0.0213609	0.250582	0.797	0.571	1
Myo	LSM14A	0.0214306	0.361593	0.906	0.679	1
Myo	CHMP3	0.0215295	0.308874	0.922	0.714	1
Myo	SEC61A1	0.0216022	0.337506	0.906	0.821	1
Myo	EIF4E	0.0216116	-0.263836	0.828	0.821	1
Myo	RPL26	0.0217135	-0.332879	1	1	1
Myo	MRPS14	0.021905	0.363959	0.828	0.643	1
Myo	CAV2	0.0219706	-0.306077	0.844	0.857	1
Myo	ACTN4	0.0220172	0.379051	0.938	0.679	1
Myo	SRPX	0.0221116	-0.7225	0.797	0.786	1
Myo	SEMA6A	0.0221401	-0.460587	0.5	0.607	1
Myo	TSPAN31	0.0222815	0.27492	0.844	0.571	1
Myo	YPEL3	0.02245	0.274343	0.859	0.679	1
Myo	ITGB1	0.0229578	0.622766	0.984	0.964	1
Myo	MAFF	0.0231105	-0.37083	0.828	0.821	1
Myo	SUCLG1	0.0231105	-0.302447	0.797	0.893	1
Myo	SNX12	0.0231296	0.366405	0.719	0.536	1
Myo	TRIM22	0.0232797	0.279072	0.797	0.75	1
Myo	BRI3	0.0233205	0.338748	0.922	0.75	1
Myo	GPR161	0.023386	0.309485	0.75	0.5	1
Myo	PHLDA1	0.0234284	-0.610155	0.922	0.893	1
Myo	COPB2	0.0234897	0.294978	0.875	0.786	1
Myo	SMOC2	0.0236269	0.413319	0.75	0.536	1
Myo	CYR61	0.0237237	-1.14408	0.938	0.964	1
Myo	EPHA4	0.023757	-0.600448	0.344	0.5	1
Myo	IGLC2	0.0237587	0.865068	0.484	0.25	1
Myo	ATF7IP	0.0238273	0.265571	0.812	0.643	1
Myo	FOXO3	0.0239087	-0.356416	0.891	0.893	1
Myo	KMT2A	0.0241593	0.297024	0.891	0.679	1
Myo	CMTM6	0.0241743	-0.351342	0.875	0.929	1
Myo	IGHG4	0.0242557	0.627466	0.406	0.179	1
Myo	SPTSSA	0.0242829	-0.43728	0.828	0.893	1
Myo	RECQL	0.0243378	0.305098	0.797	0.75	1
Myo	BLOC1S2	0.0243527	-0.272132	0.797	0.857	1
Myo	MTRNR2L6	0.0244684	0.275249	0.516	0.25	1
Myo	ACTR2	0.0245141	0.332463	0.953	0.893	1
Myo	THOC3	0.0248139	0.286483	0.672	0.393	1
Myo	RRAGA	0.0248244	-0.375485	0.828	0.893	1
Myo	EGFL6	0.024885	0.444144	0.797	0.607	1
Myo	IGHG1	0.0250697	0.586793	0.438	0.25	1
Myo	TBX5-AS1	0.0256149	-0.368652	0.547	0.607	1
Myo	ULK1	0.0256456	0.323003	0.766	0.607	1
Myo	BOD1L1	0.0256564	0.485785	0.875	0.786	1
Myo	SRGAP1	0.0257084	-0.440757	0.859	0.857	1
Myo	SMC1A	0.0258097	-0.389812	0.797	0.893	1
Myo	TENT5A	0.025854	-0.552254	0.156	0.357	1
Myo	SOX4	0.0259052	0.441619	0.953	0.929	1
Myo	SEC11A	0.025911	0.268801	0.969	0.929	1
Myo	CNBP	0.0259144	-0.340299	0.969	0.964	1
Myo	TM9SF1	0.0260188	0.272488	0.594	0.321	1
Myo	SS18	0.0261217	0.271135	0.75	0.679	1
Myo	BCAS2	0.0261635	-0.306213	0.828	0.857	1
Myo	PIM1	0.0262244	-0.721255	0.875	0.786	1
Myo	OGA	0.0262806	-0.31689	0.156	0.393	1
Myo	NEU1	0.0263608	0.261143	0.906	0.821	1
Myo	PSMA3	0.0264398	-0.284947	0.906	0.929	1
Myo	CEBPB	0.0264683	-0.709056	0.938	0.929	1
Myo	EIF5	0.026477	-0.415965	0.938	0.964	1
Myo	RPS3	0.0264886	-0.256989	1	0.964	1
Myo	IL6R	0.0265886	-0.32247	0.547	0.571	1
Myo	SFT2D1	0.026591	-0.376317	0.812	0.821	1
Myo	ORAI2	0.0266601	0.264678	0.75	0.571	1
Myo	MT-ND3	0.0267034	-0.819036	0.625	0.964	1
Myo	WISP2	0.0267474	-1.1151	0.766	0.786	1
Myo	PTPN12	0.0269416	0.4427	0.906	0.821	1
Myo	P4HA3	0.0270072	0.252087	0.719	0.607	1
Myo	ARHGAP29	0.0270249	-0.56933	0.625	0.679	1
Myo	RABAC1	0.0270508	0.316547	0.938	0.929	1
Myo	TTC3	0.0270596	0.263513	0.953	0.929	1
Myo	TMEM9	0.0273833	0.337283	0.859	0.679	1
Myo	FAM207A	0.0276094	-0.256311	0.656	0.75	1
Myo	FDX1	0.0278002	-0.252491	0.75	0.786	1
Myo	CETN2	0.0279303	0.256388	0.891	0.714	1
Myo	AC006511.3	0.0284668	0.560478	0.156	0	1
Myo	SCOC	0.0288766	0.28676	0.781	0.679	1
Myo	LZTS2	0.0291436	0.286961	0.781	0.607	1
Myo	DIRAS3	0.0292383	-0.5656	0.453	0.536	1
Myo	LOXL1	0.0292869	0.569149	0.859	0.857	1
Myo	STAG3	0.0294181	-0.254514	0.359	0.143	1
Myo	RPL17	0.0295021	0.734506	0.984	0.857	1
Myo	COL6A1	0.0295146	0.722946	0.984	1	1
Myo	ICAM1	0.029723	-1.1655	0.812	0.857	1
Myo	CACUL1	0.0305087	-0.374178	0.797	0.821	1
Myo	F3	0.0310255	-0.483364	0.812	0.857	1
Myo	HLA-DMA	0.0311392	-0.382116	0.516	0.643	1
Myo	ALDOC	0.0313202	0.315282	0.781	0.536	1
Myo	CYB5R3	0.0313908	0.614796	0.922	0.857	1
Myo	XRCC5	0.0314144	-0.388289	0.906	0.929	1
Myo	EIF3J	0.0318436	-0.356239	0.844	0.857	1
Myo	MIB1	0.0319882	0.312155	0.797	0.679	1
Myo	AL118516.1	0.0320343	-0.332069	0.172	0.393	1
Myo	MCL1	0.0324809	-0.394536	0.953	0.964	1
Myo	PLS3	0.0327223	0.36086	0.906	0.857	1
Myo	RND3	0.0328097	-0.567551	0.938	0.929	1
Myo	PIEZO2	0.0328549	0.374028	0.781	0.679	1
Myo	HAS1	0.0329277	-1.27526	0.609	0.714	1
Myo	MT-CO3	0.0331628	-0.473539	0.625	0.964	1
Myo	2008-09-01	0.033225	0.374875	0.828	0.75	1
Myo	ALDH1A1	0.0332858	-0.376637	0.875	0.821	1
Myo	RPL36AL	0.0335203	-0.355608	0.953	0.929	1
Myo	TPM2	0.0335313	0.325648	0.984	0.929	1
Myo	HSPB1	0.033534	0.288215	0.984	1	1
Myo	GNG11	0.0337373	-0.260738	0.75	0.786	1
Myo	RBBP7	0.0337758	-0.328364	0.922	0.821	1
Myo	GDE1	0.0341764	0.25739	0.828	0.714	1
Myo	RPL9	0.0342475	-0.389294	0.984	1	1
Myo	RPS7	0.0342475	-0.341411	1	0.964	1
Myo	RFX2	0.0343938	-0.342058	0.641	0.679	1
Myo	MXD4	0.0344057	0.366156	0.859	0.607	1
Myo	CYGB	0.0349048	0.342434	0.828	0.714	1
Myo	FDCSP	0.0349438	0.266062	0.484	0.25	1
Myo	LDLR	0.0350209	-0.428797	0.828	0.893	1
Myo	SLC19A2	0.0356047	-0.600517	0.719	0.679	1
Myo	ZNF800	0.0356047	-0.371485	0.688	0.75	1
Myo	MSN	0.0356993	0.274307	0.953	0.929	1
Myo	DDR2	0.0364058	0.350067	0.938	0.857	1
Myo	NR4A2	0.0364058	-0.591784	0.906	0.929	1
Myo	BOC	0.0367058	-0.266153	0.75	0.786	1
Myo	CEP152	0.0367391	-0.414374	0.547	0.321	1
Myo	C1QTNF1	0.0368237	-0.308043	0.812	0.893	1
Myo	SFTPA1	0.0373928	-0.369168	0.469	0.607	1
Myo	TCEB1	0.0376117	-0.828034	0.547	0.643	1
Myo	MT-ND4	0.0376471	-0.538481	0.625	0.964	1
Myo	CHURC1	0.0378497	0.298578	0.906	0.821	1
Myo	FBP1	0.037868	-0.307543	0.406	0.5	1
Myo	TMEM248	0.0379238	0.277816	0.922	0.857	1
Myo	CFD	0.0379524	-1.40008	0.781	0.821	1
Myo	SCARA5	0.0382264	-0.261491	0.469	0.607	1
Myo	TM9SF2	0.0386414	0.327016	0.922	0.786	1
Myo	S100A13	0.0387915	-0.363186	0.938	0.964	1
Myo	PDIA6	0.0387991	0.337617	0.969	0.929	1
Myo	MIR29B1	0.0388385	0.2721	0.141	0	1
Myo	TMEM208	0.038865	0.253202	0.859	0.821	1
Myo	CCT5	0.0389926	-0.290406	0.859	0.893	1
Myo	CFAP97	0.0392525	-0.558375	0.75	0.821	1
Myo	ESD	0.039447	-0.341723	0.875	0.893	1
Myo	PBDC1	0.0395592	-0.339625	0.766	0.857	1
Myo	MYADM	0.0395992	-0.371836	0.938	0.964	1
Myo	SLC25A3	0.0396069	-0.33781	0.969	0.929	1
Myo	TMSB4X	0.0396145	-0.533787	1	1	1
Myo	PNRC2	0.0396978	-0.324502	0.734	0.786	1
Myo	CHD1	0.0402363	-0.407984	0.781	0.786	1
Myo	KLF2	0.0402669	0.607672	0.906	0.821	1
Myo	CD40	0.0403085	-0.391517	0.734	0.821	1
Myo	CTSA	0.040344	0.331839	0.922	0.857	1
Myo	INMT	0.040528	-0.346058	0.719	0.821	1
Myo	QSOX1	0.040631	-0.374995	0.859	0.893	1
Myo	CWF19L2	0.0406532	-0.601856	0.766	0.821	1
Myo	BMPR2	0.0408358	0.275792	0.875	0.75	1
Myo	MAP3K3	0.0409152	0.322385	0.781	0.607	1
Myo	CCT7	0.0410497	-0.386502	0.875	0.857	1
Myo	GOLIM4	0.0412294	0.383121	0.953	0.857	1
Myo	G3BP2	0.041479	0.288453	0.875	0.679	1
Myo	CCBE1	0.0420464	-0.41454	0.656	0.643	1
Myo	PXDC1	0.0420775	-0.325569	0.812	0.75	1
Myo	RPS25	0.0421243	-0.350229	1	1	1
Myo	SPCS1	0.0425475	-0.294725	0.953	0.964	1
Myo	BST2	0.0426254	0.768581	0.875	0.786	1
Myo	PLOD2	0.0429229	0.339928	0.906	0.929	1
Myo	ZC2HC1A	0.0429465	0.277883	0.844	0.679	1
Myo	LARP6	0.043314	-0.273602	0.781	0.714	1
Myo	BLVRA	0.043503	-0.266676	0.719	0.893	1
Myo	NNMT	0.0443166	-0.504787	0.984	0.964	1
Myo	SSB	0.0447213	-0.258773	0.906	0.964	1
Myo	ANGPTL4	0.0447442	-0.809542	0.625	0.714	1
Myo	TGFBI	0.0448722	0.273968	0.875	0.643	1
Myo	CDK17	0.045216	-0.387159	0.625	0.679	1
Myo	SULT1A1	0.0455218	-0.295347	0.703	0.75	1
Myo	MMD	0.0456867	0.326363	0.75	0.607	1
Myo	DES	0.0457881	-0.67022	0.344	0.464	1
Myo	CSRP1	0.0465048	-0.615408	0.922	0.857	1
Myo	PTN	0.0469786	-0.528795	0.781	0.714	1
Myo	FAAP20	0.0469786	0.250521	0.812	0.643	1
Myo	PRUNE2	0.0470066	-0.250249	0.359	0.464	1
Myo	LMOD1	0.0471775	0.285416	0.844	0.607	1
Myo	H3F3A	0.0474079	0.413091	0.906	0.857	1
Myo	DDX24	0.0474464	-0.40527	0.906	0.893	1
Myo	DEPP1	0.0475406	-0.350086	0.156	0.357	1
Myo	UBA52	0.0475491	-0.251712	1	1	1
Myo	RNASEH2C	0.0481141	-0.256535	0.812	0.929	1
Myo	FKBP8	0.0481503	-0.365567	0.797	0.821	1
Myo	IL11RA	0.0482176	-0.326259	0.688	0.714	1
Myo	CLEC11A	0.0483651	0.451715	0.906	0.857	1
Myo	ZFHX3	0.0484015	0.273884	0.891	0.679	1
Myo	CLIC4	0.0484352	0.360729	0.938	0.857	1
Myo	HNRNPAB	0.0484595	-0.310701	0.906	0.964	1
Myo	LRP4	0.0485943	-0.331828	0.266	0.429	1
Myo	PAPSS1	0.0486834	0.321716	0.781	0.679	1
Myo	FASTKD2	0.0489404	-0.425721	0.641	0.75	1
Myo	ABCA1	0.0498715	0.276282	0.844	0.786	1
Myo	SCGB3A2	0.0498812	0.338827	0.391	0.571	1
Myo	MTRNR2L12	0.0501514	3.08284	0.766	0.643	1
Myo	LBH	0.0501516	0.492213	0.891	0.786	1
Myo	PDAP1	0.0502793	0.286844	0.922	0.786	1
Myo	SUB1	0.0509676	-0.317502	0.953	0.964	1
Myo	TSC22D1	0.0509757	-0.552537	0.984	0.964	1
Myo	SEPP1	0.0510626	-0.620164	0.594	0.679	1
Myo	FTL	0.0514827	-0.315716	1	1	1
Myo	RARRES2	0.0514827	0.624536	0.984	1	1
Myo	GPC3	0.0516912	-0.484618	0.75	0.75	1
Myo	CSRNP1	0.0521766	-0.41854	0.875	0.821	1
Myo	PLK3	0.0527647	-0.349418	0.859	0.893	1
Myo	PAPPA	0.0527989	-0.403499	0.797	0.857	1
Myo	GUCY1A3	0.0529258	0.393232	0.734	0.571	1
Myo	RUNX1	0.0529943	0.309901	0.984	0.821	1
Myo	GNPNAT1	0.0529953	-0.287166	0.734	0.75	1
Myo	TOP1	0.0533469	-0.391437	0.891	0.857	1
Myo	EIF4A3	0.053439	-0.381043	0.906	0.893	1
Myo	GEM	0.0535458	-0.487339	0.984	0.929	1
Myo	ARFGAP3	0.0536556	0.292809	0.891	0.75	1
Myo	RGS5	0.0538852	0.468563	0.578	0.286	1
Myo	ARHGEF12	0.0541848	0.390388	0.875	0.786	1
Myo	UQCRH	0.0544968	-0.427317	0.906	0.893	1
Myo	RPL32	0.0546086	-0.342539	1	1	1
Myo	MAT2B	0.0551318	0.28011	0.797	0.607	1
Myo	C10orf10	0.0553958	0.619894	0.703	0.464	1
Myo	EMP1	0.0556813	-0.361515	0.969	0.964	1
Myo	RPL22L1	0.0557986	-0.321157	0.828	0.893	1
Myo	WNT5A	0.0564065	0.321033	0.719	0.536	1
Myo	PTOV1	0.0566809	0.281655	0.859	0.75	1
Myo	SRRM2	0.0566991	-0.257966	0.906	0.929	1
Myo	SNHG8	0.0567458	-0.268924	0.938	0.929	1
Myo	FH	0.0572968	-0.27179	0.641	0.786	1
Myo	RUNX1T1	0.0575141	0.303268	0.828	0.75	1
Myo	UGCG	0.0576789	-0.357821	0.859	0.929	1
Myo	IGSF8	0.0578535	-0.459392	0.703	0.75	1
Myo	SUMO4	0.0580583	0.289708	0.469	0.286	1
Myo	ECM1	0.0584746	0.293108	0.859	0.786	1
Myo	SAFB2	0.0584746	-0.292291	0.828	0.857	1
Myo	CCL11	0.0586809	0.320286	0.719	0.536	1
Myo	ECHDC2	0.0589256	-0.38693	0.797	0.893	1
Myo	PTX3	0.0589379	-1.59009	0.531	0.607	1
Myo	GABARAPL2	0.0589392	-0.312449	0.938	0.857	1
Myo	PER2	0.059318	-0.538553	0.766	0.714	1
Myo	PAFAH1B2	0.059887	0.375473	0.906	0.786	1
Myo	PTGS2	0.0599008	-0.863297	0.719	0.75	1
Myo	UBE2L6	0.0600754	0.336671	0.859	0.75	1
Myo	HINT1	0.0601497	-0.307639	0.938	0.964	1
Myo	LDHA	0.0601596	-0.367722	0.938	1	1
Myo	MDM4	0.0609726	-0.466392	0.859	0.857	1
Myo	ING2	0.0610751	0.271434	0.797	0.571	1
Myo	CEBPD	0.0613162	-1.00716	0.969	0.893	1
Myo	MT1M	0.0614695	-1.66014	0.891	0.75	1
Myo	M6PR	0.0615432	-0.272142	0.781	0.857	1
Myo	NIFK	0.0615734	-0.368836	0.672	0.786	1
Myo	DCP1A	0.0616612	-0.408613	0.75	0.75	1
Myo	CD9	0.062465	-0.76935	0.922	0.929	1
Myo	IL6ST	0.0625013	-0.296476	0.938	0.964	1
Myo	RPL11	0.0625215	-0.295974	0.984	1	1
Myo	UBE2V2	0.0626591	-0.265656	0.828	0.893	1
Myo	WASF2	0.0630857	0.290116	0.953	0.893	1
Myo	EMP2	0.063261	-0.367097	0.844	0.857	1
Myo	PINK1	0.0635764	0.251157	0.812	0.714	1
Myo	PSMB7	0.0636032	-0.357224	0.891	0.929	1
Myo	CNPY2	0.06364	0.264173	0.938	0.857	1
Myo	C6orf89	0.0639487	0.286949	0.844	0.714	1
Myo	NFATC3	0.0640021	0.280414	0.766	0.571	1
Myo	CRYAB	0.0640413	-0.935237	0.859	0.893	1
Myo	AREG	0.0641746	-1.45538	0.594	0.643	1
Myo	FILIP1L	0.0647787	-0.439648	0.875	0.929	1
Myo	HLA-DRB5	0.0648185	-0.477883	0.438	0.536	1
Myo	NFIL3	0.0650019	-0.556328	0.797	0.786	1
Myo	PFKFB3	0.0658292	0.291827	0.828	0.643	1
Myo	GDI2	0.0661553	0.279987	0.938	0.929	1
Myo	PSMA2	0.0666814	-0.302078	0.766	0.821	1
Myo	KCTD10	0.0670933	0.252356	0.812	0.679	1
Myo	ATP1A1	0.0673949	0.286479	0.938	0.893	1
Myo	IFITM2	0.0674541	0.404061	1	0.964	1
Myo	RPL12	0.0674541	-0.310422	1	1	1
Myo	RP11-332H14.2	0.0683487	0.286711	0.266	0.107	1
Myo	TAC1	0.0689153	-0.33314	0.062	0.179	1
Myo	ARL4D	0.0695508	-0.315739	0.672	0.714	1
Myo	SMAD5	0.0696451	0.374732	0.906	0.75	1
Myo	TNFRSF21	0.0700638	0.265676	0.672	0.571	1
Myo	FCER1G	0.0700963	-0.333197	0.609	0.643	1
Myo	NUDT3	0.0702028	0.327081	0.922	0.679	1
Myo	TBL1X	0.0704212	-0.28298	0.766	0.571	1
Myo	TMEM87A	0.0705174	0.272738	0.953	0.75	1
Myo	KCNK17	0.0706479	-0.571461	0.219	0.357	1
Myo	SFTA1P	0.0714581	-0.275312	0.609	0.679	1
Myo	KLF4	0.0719902	-0.280813	0.953	0.893	1
Myo	MAL	0.0724061	-0.277944	0.547	0.643	1
Myo	C7	0.0724599	-0.757048	0.922	0.786	1
Myo	MDK	0.0726407	0.413153	0.953	0.857	1
Myo	SAA1	0.0726757	-1.26032	0.422	0.214	1
Myo	RCAN1	0.0731567	-0.458856	0.828	0.786	1
Myo	COMT	0.0734418	0.363149	0.875	0.75	1
Myo	TUBB2A	0.07366	-0.380145	0.891	0.786	1
Myo	RBBP4	0.0737469	0.286954	0.906	0.786	1
Myo	DBI	0.0738817	-0.515699	0.875	0.929	1
Myo	ZBTB16	0.0744133	-0.47723	0.516	0.607	1
Myo	IFRD2	0.074786	-0.361667	0.703	0.679	1
Myo	LINC01578	0.0751975	0.461802	0.375	0.25	1
Myo	SELK	0.0752562	-0.660513	0.562	0.607	1
Myo	PLAUR	0.0753548	-0.651745	0.906	0.929	1
Myo	CALD1	0.0754493	0.36046	1	1	1
Myo	CYBA	0.0762175	-0.312137	0.812	0.893	1
Myo	ALDH1A2	0.0776731	-0.295654	0.469	0.571	1
Myo	PIGH	0.0776818	-0.362476	0.625	0.714	1
Myo	DNAJB4	0.0777577	0.2721	0.906	0.714	1
Myo	CDK2AP2	0.0782164	0.293742	0.859	0.75	1
Myo	SERPINF1	0.0782758	0.445222	0.969	0.964	1
Myo	MACROD1	0.0787231	-0.256414	0.531	0.643	1
Myo	RBMS1	0.078961	-0.277358	0.922	0.964	1
Myo	GBP2	0.0790782	0.366973	0.875	0.75	1
Myo	CHD4	0.0794727	0.376163	0.891	0.857	1
Myo	NOLC1	0.0794727	-0.379278	0.875	0.893	1
Myo	PAM	0.0794727	0.274329	0.922	0.786	1
Myo	ELN	0.0796873	-0.442194	0.938	0.929	1
Myo	NAP1L1	0.0797233	0.315866	0.984	0.929	1
Myo	TPPP3	0.0798344	-1.05188	0.719	0.643	1
Myo	TMX3	0.0802409	0.269023	0.859	0.714	1
Myo	LARP4	0.0802861	-0.269037	0.703	0.714	1
Myo	RPL23	0.0804587	0.314323	0.984	0.964	1
Myo	WDR1	0.0808621	0.340371	0.906	0.786	1
Myo	ACTA2	0.0811855	0.398957	0.969	0.929	1
Myo	TOMM40	0.082612	-0.267192	0.781	0.786	1
Myo	UBE2Q2	0.0828391	0.298895	0.844	0.679	1
Myo	PLSCR4	0.0829011	-0.386609	0.859	0.821	1
Myo	EFEMP1	0.0840583	-0.343273	0.906	0.893	1
Myo	PSPC1	0.0854186	-0.416851	0.734	0.857	1
Myo	BRAF	0.0862962	-0.516893	0.594	0.679	1
Myo	UBE2J1	0.0868521	0.278616	0.906	0.75	1
Myo	LTBP4	0.0870276	-0.478646	0.875	0.893	1
Myo	PDIA4	0.0870276	0.264387	0.906	0.821	1
Myo	IGFBP7	0.0872957	0.485303	1	0.964	1
Myo	MAP3K8	0.0874859	-0.262761	0.766	0.75	1
Myo	AC104083.1	0.0875664	0.393418	0.203	0.071	1
Myo	RGCC	0.0888078	-0.534108	0.938	0.893	1
Myo	FSTL3	0.0899155	-1.09045	0.844	0.857	1
Myo	COMP	0.0900868	0.334416	0.719	0.5	1
Myo	PHPT1	0.0903316	0.26558	0.922	0.857	1
Myo	CTSL	0.0903763	-0.650708	0.938	0.857	1
Myo	IFITM3	0.0904806	0.345021	1	0.964	1
Myo	IFI6	0.0910854	0.474574	0.891	0.893	1
Myo	WDR43	0.0911962	-0.423179	0.719	0.821	1
Myo	CCDC3	0.091204	0.405039	0.688	0.464	1
Myo	CD52	0.0912079	-0.314077	0.609	0.607	1
Myo	TOX4	0.091832	-0.376492	0.875	0.893	1
Myo	RPS4Y1	0.0920495	-0.502837	0.594	0.643	1
Myo	HMCN1	0.0923157	0.295301	0.828	0.714	1
Myo	PPA1	0.0928244	-0.44068	0.922	0.893	1
Myo	NOC3L	0.0928322	-0.293198	0.609	0.679	1
Myo	TROVE2	0.0931827	-0.343533	0.844	0.857	1
Myo	CCL19	0.0935658	-1.43306	0.766	0.5	1
Myo	SERPING1	0.0937584	0.413313	1	0.964	1
Myo	COLEC12	0.0947176	0.280603	0.891	0.714	1
Myo	SYAP1	0.0949679	-0.32805	0.859	0.857	1
Myo	ATP5A1	0.0950458	0.359457	0.781	0.571	1
Myo	THSD4	0.0951311	-0.495167	0.656	0.643	1
Myo	OLFML3	0.0951518	0.356606	0.922	0.786	1
Myo	TYMP	0.0951518	0.298261	0.891	0.857	1
Myo	UBXN4	0.0953254	0.300102	0.938	0.857	1
Myo	HELLPAR	0.0956475	0.441981	0.234	0.107	1
Myo	CADM3	0.0958842	-0.347803	0.547	0.607	1
Myo	SLC39A1	0.0960792	0.313916	0.875	0.679	1
Myo	DDIT4	0.0964092	0.900482	0.875	0.75	1
Myo	DAD1	0.0971256	-0.261029	0.969	0.964	1
Myo	RPS19	0.0971308	-0.290019	1	0.964	1
Myo	ADAMTS15	0.0977517	-0.253858	0.391	0.5	1
Myo	ANGPT1	0.0984946	0.363193	0.781	0.571	1
Myo	RPL23A	0.098853	-0.282436	1	1	1
Myo	POLD4	0.0995054	0.322227	0.703	0.536	1
Myo	ABCA6	0.0996899	0.349309	0.812	0.607	1
Myo	VAMP2	0.100224	-0.2671	0.875	0.857	1
Myo	MT-ND4L	0.101077	-0.269487	0.594	0.821	1
Myo	SPON2	0.101371	0.29107	0.953	0.821	1
Myo	RAB32	0.101497	-0.286693	0.766	0.821	1
Myo	TMEM59	0.102357	-0.260353	0.969	0.929	1
Myo	RIF1	0.103077	0.253546	0.875	0.679	1
Myo	ZNF83	0.10329	-0.265737	0.828	0.679	1
Myo	H2AFJ	0.103873	-0.327404	0.906	0.821	1
Myo	MESDC1	0.104268	-0.277332	0.391	0.464	1
Myo	KLF9	0.10469	-0.270099	0.891	0.821	1
Myo	RAB34	0.104852	-0.298886	0.891	0.893	1
Myo	PPP1CC	0.105497	0.287926	0.906	0.75	1
Myo	FBLN5	0.105825	-0.317314	0.906	0.893	1
Myo	PDE12	0.106543	-0.271573	0.656	0.786	1
Myo	RPN1	0.106683	0.336093	0.922	0.821	1
Myo	CIRBP	0.106905	-0.271249	0.984	0.964	1
Myo	CAPRIN1	0.107072	0.250822	0.859	0.786	1
Myo	S100A4	0.107805	-0.436482	0.969	0.893	1
Myo	EIF4B	0.10854	0.374161	0.891	0.893	1
Myo	C1orf63	0.108775	0.344948	0.156	0.036	1
Myo	RPL36A	0.109478	0.870764	0.906	0.857	1
Myo	DDI2	0.1101	0.360068	0.703	0.607	1
Myo	SNHG16	0.110118	0.293158	0.5	0.321	1
Myo	LINC00493	0.110324	-0.260931	0.516	0.607	1
Myo	PLD3	0.110422	0.291683	0.922	0.821	1
Myo	MBD4	0.110662	-0.33465	0.812	0.857	1
Myo	ENO1	0.111573	0.368619	0.953	0.929	1
Myo	FAM101B	0.112469	0.258531	0.391	0.286	1
Myo	SAA2	0.112474	-0.257578	0.281	0.107	1
Myo	ARL6IP5	0.113521	-0.338099	0.969	1	1
Myo	CCDC68	0.113787	-0.815416	0.469	0.536	1
Myo	SLC39A10	0.11458	-0.287406	0.703	0.857	1
Myo	PPP1R12A	0.115163	0.315673	0.953	0.714	1
Myo	WDR83	0.11519	0.433796	0.641	0.536	1
Myo	RPS15	0.115471	-0.264492	1	0.964	1
Myo	FAM32A	0.117042	0.274766	0.938	0.714	1
Myo	GPC1	0.11725	0.255834	0.812	0.679	1
Myo	FOXP1	0.117396	0.270195	0.969	0.857	1
Myo	RPS11	0.117446	0.290688	1	0.964	1
Myo	BCL2L1	0.117732	0.293224	0.75	0.679	1
Myo	PDLIM5	0.119134	0.256733	0.906	0.821	1
Myo	AC020916.1	0.119346	-0.477202	0.312	0.464	1
Myo	BUB3	0.119485	0.370033	0.891	0.679	1
Myo	NABP1	0.119757	-0.564652	0.75	0.679	1
Myo	PSMB8	0.120302	0.284441	0.844	0.75	1
Myo	DKC1	0.120579	-0.270699	0.797	0.75	1
Myo	IFIT2	0.120921	0.274951	0.609	0.429	1
Myo	CDKN1A	0.121394	-0.31991	0.922	0.929	1
Myo	RPS27	0.121475	-0.333275	0.984	1	1
Myo	SHMT1	0.121957	-0.327521	0.422	0.536	1
Myo	FAH	0.122429	-0.287817	0.625	0.571	1
Myo	U2AF1	0.122473	-0.362544	0.641	0.714	1
Myo	EEF1A1	0.123529	0.310468	1	0.964	1
Myo	RPLP2	0.123529	-0.273879	1	0.964	1
Myo	MYH11	0.123532	0.409324	0.656	0.464	1
Myo	PPP2CB	0.124327	-0.368289	0.891	0.893	1
Myo	CFDP1	0.124619	0.297109	0.844	0.786	1
Myo	COL6A6	0.125159	-0.264647	0.641	0.643	1
Myo	MIR100HG	0.125227	0.278819	0.484	0.286	1
Myo	DIP2C	0.125385	0.264787	0.766	0.679	1
Myo	AP2B1	0.125454	0.300714	0.797	0.714	1
Myo	CCL18	0.125866	-0.474093	0.484	0.571	1
Myo	RPL13AP5	0.126325	-0.308437	0.141	0.25	1
Myo	URI1	0.126821	0.266305	0.828	0.679	1
Myo	POLR3GL	0.127231	0.305013	0.812	0.643	1
Myo	GOLGA2	0.127396	0.284043	0.906	0.821	1
Myo	WFDC2	0.127644	0.476765	0.5	0.357	1
Myo	SCARB2	0.127668	0.311617	0.938	0.929	1
Myo	ADCY3	0.128123	0.272731	0.688	0.571	1
Myo	FXYD6	0.128648	0.309425	0.844	0.75	1
Myo	RPL7	0.12866	-0.281294	0.922	0.893	1
Myo	AGO2	0.128996	-0.270102	0.75	0.75	1
Myo	TIPARP	0.130319	-0.651354	0.812	0.75	1
Myo	RSPO3	0.131078	-0.513535	0.656	0.679	1
Myo	FHL2	0.131185	0.254749	0.875	0.75	1
Myo	OSR1	0.132465	-0.435425	0.703	0.643	1
Myo	HSP90B1	0.13421	0.320506	1	0.929	1
Myo	USP3	0.134708	0.26519	0.766	0.643	1
Myo	S100A8	0.134795	-0.345356	0.391	0.5	1
Myo	PTGIS	0.135403	0.265728	0.875	0.714	1
Myo	POLR2B	0.136331	0.276059	0.812	0.679	1
Myo	PDLIM3	0.136401	-0.406541	0.969	0.893	1
Myo	STIM1	0.13696	0.442114	0.734	0.571	1
Myo	IRF1	0.137424	-0.818922	0.922	0.893	1
Myo	SHISA5	0.138125	0.285663	0.875	0.821	1
Myo	CXCR4	0.138515	0.338272	0.656	0.607	1
Myo	KLF10	0.139119	-0.3331	0.859	0.821	1
Myo	F10	0.139877	-0.361837	0.734	0.679	1
Myo	TXNL1	0.140397	0.430225	0.859	0.857	1
Myo	C3	0.140869	-0.626336	0.922	0.929	1
Myo	C14orf1	0.141014	-0.331768	0.469	0.536	1
Myo	PER1	0.141499	-0.314486	0.812	0.75	1
Myo	LINC00632	0.142921	-0.424284	0.5	0.5	1
Myo	TAX1BP1	0.143131	0.259182	0.938	0.857	1
Myo	DIO3OS	0.143163	-0.361406	0.516	0.571	1
Myo	CSRP2	0.143198	-0.351564	0.766	0.786	1
Myo	CRISPLD2	0.143229	-0.536997	0.969	0.893	1
Myo	TAF2	0.143387	0.385221	0.703	0.679	1
Myo	PIGG	0.143483	-0.354759	0.609	0.679	1
Myo	SNHG5	0.143977	0.35008	0.531	0.357	1
Myo	RPL39	0.144422	-0.254385	0.984	0.964	1
Myo	FGF7	0.145252	-0.566019	0.875	0.893	1
Myo	PPP1R15B	0.145408	-0.411093	0.922	0.857	1
Myo	MGAT5	0.146289	0.250557	0.641	0.536	1
Myo	CAST	0.146756	0.331954	0.984	0.893	1
Myo	RPS26	0.147388	-0.372173	0.859	0.857	1
Myo	MEG3	0.147869	-0.407588	0.922	0.929	1
Myo	C10orf118	0.148507	0.268069	0.141	0.036	1
Myo	PLPPR3	0.148507	-0.289036	0.078	0.179	1
Myo	MASTL	0.148664	0.318155	0.594	0.464	1
Myo	TTC19	0.149064	1.7176	0.859	0.714	1
Myo	CYP1B1	0.15016	0.361549	0.938	0.821	1
Myo	SOX5	0.150367	-0.348818	0.453	0.536	1
Myo	MXRA7	0.151883	0.320759	0.844	0.821	1
Myo	SLIT2	0.152194	-0.284201	0.859	0.857	1
Myo	PABPC1	0.15277	0.430906	1	0.964	1
Myo	GHDC	0.15352	-0.368252	0.609	0.643	1
Myo	CXCL1	0.153621	-1.44361	0.688	0.679	1
Myo	GOLGB1	0.153858	0.431802	0.922	0.893	1
Myo	LRRC75A-AS1	0.153874	-0.954673	0.141	0.25	1
Myo	USP47	0.154641	0.313611	0.891	0.786	1
Myo	MT-ND6	0.155151	-0.342724	0.5	0.714	1
Myo	ZNF860	0.155201	-0.274999	0.25	0.107	1
Myo	PDE4D	0.156003	-0.371446	0.719	0.75	1
Myo	AC092683.1	0.157023	-0.748695	0.156	0.286	1
Myo	ANKRD36B	0.157037	-0.376112	0.484	0.536	1
Myo	WAC	0.157349	0.266234	0.922	0.786	1
Myo	HNRNPU	0.157695	-0.25403	0.953	1	1
Myo	LINC00657	0.159098	0.33164	0.594	0.536	1
Myo	SYNPO2	0.159254	-0.356355	0.734	0.679	1
Myo	BAZ1A	0.159625	-0.295418	0.875	0.821	1
Myo	NR4A1	0.160156	-0.324941	0.969	0.857	1
Myo	RDH10	0.160169	-0.825502	0.641	0.679	1
Myo	GATA6	0.161147	-0.277622	0.766	0.75	1
Myo	POLR1C	0.161559	-0.373051	0.75	0.714	1
Myo	SUZ12	0.162521	0.332384	0.75	0.607	1
Myo	PLEKHA1	0.163716	-0.330127	0.766	0.75	1
Myo	ZNF763	0.164486	-0.280366	0.312	0.143	1
Myo	2005-03-01	0.166053	-0.301806	0.797	0.786	1
Myo	TRAF1	0.166152	-0.322201	0.484	0.607	1
Myo	TFRC	0.16625	-0.266911	0.734	0.714	1
Myo	MATR3	0.167317	0.465428	0.531	0.393	1
Myo	COPS2	0.168118	-0.289628	0.828	0.821	1
Myo	ATP5E	0.172347	0.367146	0.828	0.679	1
Myo	PGK1	0.173162	0.399911	0.938	0.929	1
Myo	C14orf166	0.175154	-0.301468	0.562	0.679	1
Myo	CCT3	0.175307	-0.342466	0.859	0.857	1
Myo	PLA2G2A	0.175707	-1.28282	0.625	0.643	1
Myo	GADD45B	0.175855	-0.573218	0.938	0.929	1
Myo	DDX3Y	0.175886	-0.337001	0.469	0.536	1
Myo	GTF2H1	0.176994	0.261633	0.781	0.607	1
Myo	MARCKSL1	0.1777	-0.278776	0.844	0.821	1
Myo	USP7	0.1777	-0.403468	0.828	0.857	1
Myo	TAF7	0.179248	-0.259521	0.859	0.821	1
Myo	GS1-251I9.4	0.179727	0.299234	0.125	0.036	1
Myo	NR4A3	0.179761	-0.50779	0.812	0.786	1
Myo	KIAA1191	0.181569	0.381697	0.812	0.679	1
Myo	SLC16A7	0.181997	0.34133	0.75	0.643	1
Myo	SNED1	0.183234	-0.287685	0.844	0.821	1
Myo	FAM127A	0.183989	0.302845	0.578	0.536	1
Myo	TMED9	0.184087	0.259168	0.938	0.893	1
Myo	PIK3IP1	0.185703	-0.310135	0.688	0.679	1
Myo	TMEM245	0.185844	0.632036	0.875	0.714	1
Myo	ADAMTS4	0.186048	-0.660119	0.844	0.821	1
Myo	SNRPG	0.186515	-0.394196	0.875	0.857	1
Myo	PDCD4	0.187263	-0.282999	0.797	0.893	1
Myo	HBB	0.188266	0.759462	0.359	0.5	1
Myo	H2AFZ	0.188405	-0.311627	0.953	0.964	1
Myo	TMEM50B	0.188689	-0.264117	0.812	0.857	1
Myo	GUK1	0.189647	-0.280338	0.891	0.929	1
Myo	MTRNR2L8	0.190774	-0.47008	0.844	0.679	1
Myo	FAXDC2	0.191961	-0.552752	0.656	0.643	1
Myo	CDC5L	0.192357	0.336914	0.922	0.786	1
Myo	RNF217	0.19368	-0.282262	0.781	0.821	1
Myo	TSPYL1	0.194683	-0.363008	0.844	0.821	1
Myo	MRPL33	0.195022	-0.296518	0.844	0.893	1
Myo	ZC3H15	0.195365	-0.305385	0.906	0.857	1
Myo	DLC1	0.195443	-0.467795	0.906	0.893	1
Myo	PLPP3	0.196652	-0.625836	0.656	0.714	1
Myo	ARL4A	0.198041	-0.330164	0.766	0.714	1
Myo	MT-TS2	0.199881	0.452505	0.172	0.071	1
Myo	GNAI1	0.200442	-0.286472	0.672	0.714	1
Myo	PFDN6	0.201169	-0.267813	0.688	0.714	1
Myo	TBCC	0.201181	0.282529	0.734	0.536	1
Myo	TFAM	0.204067	-0.364454	0.781	0.679	1
Myo	SERPINB2	0.204272	-1.25725	0.125	0.214	1
Myo	PLEKHH2	0.204915	-0.640262	0.859	0.75	1
Myo	TMED10	0.206044	0.301489	0.953	0.893	1
Myo	PRDX3	0.206199	-0.278033	0.828	0.786	1
Myo	RRBP1	0.207625	0.287613	0.969	0.964	1
Myo	ALDH1A3	0.210068	-0.827697	0.875	0.821	1
Myo	EPB41L2	0.210647	0.273813	0.969	0.857	1
Myo	USP10	0.211089	-0.285543	0.781	0.75	1
Myo	SPIRE1	0.212485	0.263245	0.672	0.571	1
Myo	GLUD1	0.213176	-0.250148	0.875	0.821	1
Myo	CXCL10	0.213314	-3.37261	0.391	0.464	1
Myo	TNFSF14	0.215032	-0.280419	0.547	0.571	1
Myo	ERRFI1	0.216316	-0.568771	0.875	0.821	1
Myo	C8orf4	0.218119	-0.688957	0.578	0.571	1
Myo	ZC3H7A	0.219236	0.293295	0.734	0.571	1
Myo	NME1	0.219924	-0.287285	0.891	0.929	1
Myo	C8orf82	0.2222	-0.308151	0.625	0.679	1
Myo	OTUB1	0.222836	-0.250068	0.875	0.857	1
Myo	ELMSAN1	0.225586	-0.347112	0.875	0.75	1
Myo	PVT1	0.231504	-0.288712	0.5	0.536	1
Myo	TRIM4	0.233201	-0.347137	0.688	0.714	1
Myo	ATP6V0C	0.234642	-0.53744	0.172	0.25	1
Myo	PPP1R10	0.239833	-0.296158	0.828	0.75	1
Myo	B4GAT1	0.243554	-0.32305	0.562	0.643	1
Myo	OSMR	0.244503	-0.361172	0.859	0.893	1
Myo	HNRNPD	0.244871	0.403172	0.953	0.821	1
Myo	USP25	0.246215	0.321638	0.703	0.643	1
Myo	WEE1	0.246586	-0.325954	0.734	0.679	1
Myo	MLLT11	0.247747	-0.304323	0.734	0.75	1
Myo	FCGRT	0.248333	-0.268734	0.922	0.893	1
Myo	FUCA1	0.248924	-0.270009	0.656	0.714	1
Myo	MT-RNR2	0.24915	0.651556	0.172	0.321	1
Myo	UGDH	0.249205	-0.420823	0.859	0.786	1
Myo	FRZB	0.252496	0.310457	0.875	0.714	1
Myo	HDGF	0.252909	0.252378	0.875	0.786	1
Myo	SREK1	0.25344	0.273089	0.906	0.857	1
Myo	GRN	0.258921	0.37417	0.922	0.893	1
Myo	FUS	0.260806	-0.270412	0.906	1	1
Myo	ARHGDIB	0.260886	-0.527258	0.828	0.75	1
Myo	KIFC2	0.26169	-0.25474	0.406	0.25	1
Myo	OTUD4	0.262688	-0.335748	0.719	0.714	1
Myo	FPGS	0.266203	-0.316343	0.656	0.679	1
Myo	HES4	0.266686	-0.377421	0.766	0.75	1
Myo	SYNJ1	0.268497	-0.286345	0.594	0.464	1
Myo	ARID5A	0.269353	-0.395629	0.812	0.714	1
Myo	FMR1	0.269409	-0.254667	0.688	0.75	1
Myo	PTGDS	0.271599	-0.448229	0.906	0.893	1
Myo	HNRNPA3	0.271717	-0.290093	0.922	0.929	1
Myo	C1R	0.271821	0.468109	1	1	1
Myo	ASPN	0.275133	-0.798734	0.891	0.857	1
Myo	TIMP3	0.275532	0.262344	0.969	0.964	1
Myo	TAP2	0.275548	0.281161	0.656	0.607	1
Myo	ARF5	0.278706	-0.254245	0.797	0.75	1
Myo	LMCD1-AS1	0.280534	-0.276639	0.203	0.107	1
Myo	FAHD2A	0.283102	-0.312106	0.688	0.679	1
Myo	PYCARD	0.289771	-0.26865	0.703	0.786	1
Myo	CCDC186	0.289771	-0.274936	0.719	0.75	1
Myo	CCDC121	0.290345	-0.266432	0.453	0.286	1
Myo	GNB2L1	0.292035	-0.274489	0.609	0.679	1
Myo	PLEKHH3	0.292045	-0.373106	0.672	0.679	1
Myo	FUCA2	0.293976	0.255824	0.891	0.786	1
Myo	PJA2	0.293976	0.256501	0.875	0.821	1
Myo	GRWD1	0.298059	-0.291245	0.625	0.643	1
Myo	HSP90AB1	0.298581	0.305883	1	1	1
Myo	NDNF	0.299705	-0.35897	0.625	0.571	1
Myo	NOP53	0.302218	-0.363037	0.359	0.464	1
Myo	C19orf10	0.302304	0.267387	0.141	0.071	1
Myo	MLLT6	0.306769	-0.418388	0.797	0.643	1
Myo	MCFD2	0.307702	-0.414965	0.828	0.893	1
Myo	TOMM34	0.307886	-0.266859	0.531	0.679	1
Myo	ARHGEF2	0.308274	-0.29778	0.766	0.679	1
Myo	SGK1	0.309525	-0.449601	0.828	0.857	1
Myo	RN7SK	0.310787	0.365119	0.234	0.143	1
Myo	ARHGAP24	0.311828	-0.365664	0.688	0.714	1
Myo	SMC4	0.312503	0.376141	0.812	0.75	1
Myo	RCN3	0.313958	0.307407	0.875	0.821	1
Myo	GLUL	0.314481	-0.311187	0.938	0.857	1
Myo	NUCB2	0.316527	-0.261132	0.891	0.964	1
Myo	RP11-572C15.6	0.31664	0.363678	0.141	0.071	1
Myo	LSM11	0.318026	-0.268998	0.516	0.393	1
Myo	RHOB	0.318732	-0.268088	0.984	0.929	1
Myo	S1PR2	0.32063	-0.633566	0.734	0.75	1
Myo	MAP1LC3A	0.325775	-0.267963	0.844	0.786	1
Myo	IL1R1	0.327009	-0.261912	0.984	0.857	1
Myo	IER3	0.327027	-0.41333	0.969	0.929	1
Myo	NFKBIE	0.328587	-0.261118	0.688	0.714	1
Myo	WT1	0.330841	-0.367322	0.453	0.464	1
Myo	C12orf75	0.331693	-0.286393	0.734	0.786	1
Myo	ESYT1	0.331693	0.307002	0.766	0.714	1
Myo	PTGES	0.332607	-0.257481	0.766	0.786	1
Myo	MTRNR2L1	0.332982	-0.29179	0.641	0.464	1
Myo	GFOD1	0.333695	-0.262245	0.562	0.607	1
Myo	ZFAND5	0.335455	-0.365278	0.953	0.929	1
Myo	ELL2	0.338499	-0.534142	0.875	0.714	1
Myo	CCDC124	0.339431	-0.260311	0.766	0.821	1
Myo	TNFSF12	0.34065	-0.279747	0.828	0.821	1
Myo	IFI35	0.341197	0.271986	0.781	0.75	1
Myo	BTG2	0.341762	-0.42829	0.953	0.821	1
Myo	PRELP	0.3419	-0.633939	0.953	0.964	1
Myo	AC245060.5	0.343946	-0.27041	0.156	0.25	1
Myo	GOLGA6L4	0.344219	-0.278138	0.406	0.286	1
Myo	UFD1	0.34591	-0.250397	0.297	0.429	1
Myo	EFEMP2	0.348318	0.279251	0.938	0.893	1
Myo	FBLN1	0.348357	-0.342514	0.969	0.857	1
Myo	AL022322.1	0.353434	-0.27183	0.109	0.179	1
Myo	HSPE1	0.35494	-0.252944	0.922	0.964	1
Myo	AGAP5	0.355956	-0.580425	0.297	0.179	1
Myo	SPSB1	0.356176	-0.314962	0.859	0.786	1
Myo	PCGF6	0.356239	-0.340434	0.547	0.643	1
Myo	HP	0.358822	-1.39877	0.188	0.25	1
Myo	NORAD	0.363474	0.68084	0.375	0.393	1
Myo	DAPK2	0.366298	-0.494126	0.609	0.464	1
Myo	FAM120AOS	0.367483	-0.33507	0.703	0.75	1
Myo	ARHGEF37	0.372313	-0.273898	0.312	0.393	1
Myo	OAF	0.374186	-0.271596	0.859	0.786	1
Myo	MMP24OS	0.37702	0.350449	0.344	0.357	1
Myo	SRRM2-AS1	0.381243	-0.283111	0.125	0.179	1
Myo	BDKRB1	0.381477	-0.250999	0.438	0.5	1
Myo	CLDN1	0.384137	-0.417389	0.453	0.5	1
Myo	THBS1	0.384362	-0.564588	0.938	0.929	1
Myo	SQLE	0.386249	-0.326985	0.766	0.786	1
Myo	SENP6	0.388862	0.415551	0.938	0.821	1
Myo	CTSC	0.389018	-0.598479	0.938	0.929	1
Myo	NEMP1	0.39106	-0.300713	0.406	0.5	1
Myo	PRKAG2	0.392449	-0.277459	0.516	0.571	1
Myo	CXCL8	0.392449	-1.02515	0.516	0.571	1
Myo	BHLHE40	0.393552	-0.329283	0.906	0.893	1
Myo	SPG20	0.394275	0.253142	0.562	0.5	1
Myo	GPC4	0.395527	-0.298436	0.672	0.607	1
Myo	RAMP1	0.395677	0.263743	0.812	0.679	1
Myo	CD151	0.395976	-0.311426	0.922	0.893	1
Myo	STK38	0.397345	-0.359473	0.672	0.679	1
Myo	C14orf132	0.398486	-0.577558	0.75	0.679	1
Myo	CCDC94	0.39936	0.293238	0.484	0.393	1
Myo	MRPS27	0.400366	-0.25134	0.672	0.607	1
Myo	EXTL2	0.401176	-0.432295	0.781	0.821	1
Myo	KANTR	0.40176	-0.520821	0.328	0.393	1
Myo	LENG8	0.405423	-0.446062	0.703	0.643	1
Myo	EEF1G	0.40944	-0.440633	0.531	0.393	1
Myo	ATXN2	0.415672	-0.337014	0.812	0.75	1
Myo	EREG	0.418761	-0.306565	0.375	0.464	1
Myo	ANKRD35	0.423503	-0.279524	0.641	0.714	1
Myo	NBEAL1	0.427396	0.417093	0.938	0.857	1
Myo	NCOA7	0.42921	-0.510473	0.859	0.821	1
Myo	MZT2B	0.431996	-0.350551	0.875	0.857	1
Myo	USP46	0.43221	-0.269601	0.641	0.5	1
Myo	IL4R	0.43478	0.534193	0.766	0.607	1
Myo	SELENOK	0.435843	-0.372226	0.344	0.429	1
Myo	DPT	0.437434	-0.369246	0.938	0.929	1
Myo	MTHFD1	0.437895	0.35936	0.75	0.679	1
Myo	SMURF2	0.439382	-0.390798	0.781	0.714	1
Myo	ZNF331	0.440507	-0.549072	0.812	0.75	1
Myo	ARNTL2	0.441241	0.26731	0.625	0.5	1
Myo	CNOT6	0.44609	-0.275511	0.656	0.571	1
Myo	FIBIN	0.446386	-0.299991	0.844	0.786	1
Myo	SUPT7L	0.446876	-0.279625	0.703	0.714	1
Myo	LIPA	0.447003	-0.284715	0.766	0.75	1
Myo	PPP1R12B	0.448421	-0.26246	0.828	0.75	1
Myo	SEMA5A	0.450674	-0.314016	0.812	0.75	1
Myo	MAN1A1	0.452035	-0.269183	0.859	0.857	1
Myo	KRT8	0.454302	-0.298004	0.656	0.5	1
Myo	AXL	0.459872	-0.323396	0.891	0.821	1
Myo	AVPI1	0.462404	-0.280628	0.594	0.571	1
Myo	ITLN1	0.465229	-0.544528	0.094	0.143	1
Myo	ALDOA	0.46804	0.365599	0.922	0.929	1
Myo	VIMP	0.47183	-0.459955	0.578	0.571	1
Myo	BX284668.5	0.47216	-0.268024	0.141	0.214	1
Myo	SPRY1	0.472734	-0.487155	0.891	0.786	1
Myo	CTGF	0.473349	-0.992992	0.969	0.964	1
Myo	PTPA	0.474287	0.264106	0.359	0.393	1
Myo	CXCL14	0.475581	0.412724	0.812	0.643	1
Myo	MIR222HG	0.47625	-0.277914	0.422	0.429	1
Myo	ZNF76	0.476522	-0.262672	0.531	0.536	1
Myo	ZAP70	0.481112	-0.264637	0.219	0.143	1
Myo	ZNF568	0.482248	-0.28822	0.641	0.571	1
Myo	TNFAIP8	0.483633	-0.446181	0.734	0.643	1
Myo	PLCG2	0.487994	-0.958975	0.453	0.321	1
Myo	ADGRA3	0.488297	-0.565668	0.547	0.643	1
Myo	SEPW1	0.490896	0.378348	0.594	0.607	1
Myo	PSMB3	0.491397	-0.265318	0.859	0.893	1
Myo	KLF13	0.492645	-0.327924	0.828	0.714	1
Myo	RERG	0.496552	-0.320607	0.781	0.679	1
Myo	RGS2	0.502572	-0.350554	0.984	0.821	1
Myo	ATP5D	0.506486	-0.287866	0.766	0.643	1
Myo	ATP5J2	0.509546	-0.282298	0.719	0.607	1
Myo	PFN1	0.510774	-0.659856	1	0.929	1
Myo	MIS12	0.515542	-0.549713	0.641	0.679	1
Myo	SERPINE2	0.515889	0.367686	0.906	0.821	1
Myo	SYT17	0.518343	-0.385508	0.406	0.393	1
Myo	RASL12	0.519762	0.260978	0.766	0.607	1
Myo	LINC00630	0.52835	-0.287032	0.234	0.286	1
Myo	PIAS1	0.528762	-0.658143	0.641	0.643	1
Myo	KCTD12	0.529787	-0.472878	0.891	0.893	1
Myo	PRH1	0.530323	-0.28305	0.281	0.321	1
Myo	MT-ATP8	0.53235	0.675089	0.484	0.679	1
Myo	LITAF	0.532826	-0.308359	0.984	0.929	1
Myo	PCSK1N	0.536578	-0.645723	0.438	0.393	1
Myo	TUBGCP5	0.538177	-0.378648	0.562	0.571	1
Myo	ZNF195	0.53829	-0.260785	0.625	0.607	1
Myo	LEPR	0.541107	-0.553751	0.734	0.607	1
Myo	RACK1	0.543436	-0.351523	0.391	0.429	1
Myo	CMC2	0.544098	0.989664	0.797	0.679	1
Myo	ZNF704	0.545119	-0.416977	0.719	0.714	1
Myo	PIBF1	0.547939	-0.34796	0.609	0.679	1
Myo	APOE	0.549347	-0.689925	0.891	0.857	1
Myo	NRD1	0.552199	0.305789	0.234	0.214	1
Myo	TFPI	0.555308	-0.251876	0.938	0.929	1
Myo	ATP8B2	0.557088	-0.335531	0.75	0.679	1
Myo	ARL6IP1	0.560816	0.278144	0.906	0.857	1
Myo	CRIM1	0.565083	-0.280551	0.828	0.714	1
Myo	CRTC3	0.565083	-0.28558	0.781	0.821	1
Myo	UBD	0.566951	0.284917	0.5	0.429	1
Myo	AP1G1	0.569114	-0.285163	0.75	0.714	1
Myo	MYEF2	0.569637	-0.280743	0.375	0.393	1
Myo	PCDH10	0.57143	-0.527853	0.25	0.286	1
Myo	JCAD	0.572595	0.267294	0.297	0.286	1
Myo	KATNA1	0.575212	-0.260765	0.641	0.643	1
Myo	WTIP	0.578152	-0.323002	0.688	0.679	1
Myo	MSX1	0.578562	-0.278633	0.547	0.571	1
Myo	PAPOLG	0.578562	-0.406163	0.578	0.5	1
Myo	SLK	0.586095	-0.427401	0.828	0.821	1
Myo	SMARCA2	0.589592	0.274577	0.906	0.786	1
Myo	RAVER2	0.589919	-0.279322	0.344	0.393	1
Myo	SFXN5	0.595958	-0.273813	0.688	0.679	1
Myo	NALCN	0.602828	-0.253031	0.484	0.429	1
Myo	HLA-B	0.606911	0.404165	0.766	1	1
Myo	IGF1	0.607184	0.710672	0.859	0.857	1
Myo	LIPG	0.607452	-0.31325	0.578	0.536	1
Myo	ZNF25	0.609595	-0.267805	0.656	0.536	1
Myo	GFPT2	0.610265	-0.369774	0.891	0.821	1
Myo	MBD5	0.612027	-0.442313	0.656	0.643	1
Myo	XAB2	0.612811	-0.273739	0.594	0.571	1
Myo	AHNAK	0.613521	0.260857	0.938	0.857	1
Myo	MARK3	0.618851	-0.419275	0.844	0.821	1
Myo	SLC7A2	0.619894	-0.262327	0.578	0.536	1
Myo	GAP43	0.620267	-0.316815	0.469	0.429	1
Myo	POLR3C	0.63585	-0.252235	0.656	0.607	1
Myo	BAG2	0.635942	-0.283955	0.781	0.786	1
Myo	B4GALT1	0.637605	-0.257751	0.938	0.893	1
Myo	ICE2	0.640381	-0.277354	0.719	0.75	1
Myo	ZNF264	0.647145	-0.402833	0.703	0.607	1
Myo	TM4SF1	0.647269	-0.856875	0.766	0.714	1
Myo	NFKBID	0.655119	-0.298408	0.469	0.464	1
Myo	CNOT6L	0.659608	-0.371126	0.781	0.679	1
Myo	RPS6KA5	0.661076	-0.457246	0.562	0.571	1
Myo	TNNT2	0.663493	-0.335063	0.234	0.179	1
Myo	FTX	0.665103	-0.52283	0.75	0.679	1
Myo	BAHCC1	0.66528	-0.273369	0.531	0.571	1
Myo	UBAC1	0.667146	-0.254051	0.672	0.571	1
Myo	ZEB2	0.668171	-0.391722	0.906	0.929	1
Myo	RASGEF1B	0.669551	-0.475455	0.719	0.607	1
Myo	BTN2A2	0.670579	-0.370144	0.531	0.536	1
Myo	ARMCX4	0.671687	0.25918	0.5	0.464	1
Myo	PRRX2	0.676335	-0.328379	0.688	0.714	1
Myo	CEP126	0.679833	-0.278064	0.656	0.607	1
Myo	YPEL5	0.680605	0.274371	0.953	0.857	1
Myo	TMEM8B	0.683682	-0.258793	0.562	0.464	1
Myo	LAP3	0.686713	0.342802	0.906	0.857	1
Myo	NCOA2	0.687914	-0.33916	0.578	0.571	1
Myo	LEFTY2	0.69248	0.275543	0.281	0.321	1
Myo	ZNF226	0.69435	-0.285505	0.688	0.643	1
Myo	NGFR	0.700739	0.278635	0.453	0.393	1
Myo	STMP1	0.70104	0.325482	0.359	0.429	1
Myo	CDK13	0.702116	-0.421884	0.734	0.643	1
Myo	MT-TP	0.704705	0.466148	0.156	0.214	1
Myo	CCDC71L	0.711442	-0.57709	0.844	0.821	1
Myo	TSC22D2	0.711442	-0.278205	0.859	0.786	1
Myo	PITPNC1	0.711645	0.290878	0.578	0.607	1
Myo	HLA-F	0.722355	0.315324	0.688	0.857	1
Myo	TNFAIP6	0.724603	-0.615316	0.922	0.857	1
Myo	CCL21	0.730275	-0.491887	0.547	0.5	1
Myo	NRCAM	0.733836	-0.342091	0.453	0.429	1
Myo	CHAF1A	0.73676	-0.280219	0.453	0.5	1
Myo	ST7L	0.738004	-0.252754	0.656	0.607	1
Myo	ETV7	0.738914	-0.419648	0.547	0.571	1
Myo	LTBP2	0.750308	-0.251264	0.953	0.929	1
Myo	CLTCL1	0.75067	-0.282581	0.312	0.286	1
Myo	MYEOV2	0.755395	0.28683	0.594	0.607	1
Myo	NOL9	0.758718	-0.301628	0.703	0.571	1
Myo	ATXN1	0.762911	-0.256981	0.859	0.857	1
Myo	RHBDF1	0.766834	-0.415985	0.734	0.643	1
Myo	CAVIN3	0.766892	0.376622	0.359	0.429	1
Myo	CHI3L2	0.766958	-1.36535	0.453	0.464	1
Myo	SELENOP	0.768697	-0.353996	0.375	0.429	1
Myo	PTTG1	0.773558	-0.259886	0.547	0.464	1
Myo	TINF2	0.777531	-0.260808	0.797	0.607	1
Myo	SNAP23	0.778653	-0.32316	0.797	0.821	1
Myo	CEP57	0.787394	-0.370728	0.75	0.714	1
Myo	CCDC91	0.791749	-0.290317	0.797	0.821	1
Myo	SMIM26	0.793275	0.405668	0.344	0.393	1
Myo	KCNS3	0.794792	-0.304571	0.672	0.607	1
Myo	MT1H	0.796989	-0.388366	0.156	0.179	1
Myo	IRGQ	0.807367	-0.276573	0.641	0.607	1
Myo	METRNL	0.807427	-0.270292	0.75	0.75	1
Myo	JAM3	0.807784	0.332204	0.781	0.75	1
Myo	ZFYVE16	0.814403	-0.272238	0.797	0.714	1
Myo	PODXL2	0.814645	-0.270829	0.406	0.393	1
Myo	PCSK7	0.81847	-0.320026	0.859	0.821	1
Myo	FBXO9	0.821035	-0.294426	0.766	0.786	1
Myo	CHD2	0.82189	-0.337343	0.906	0.786	1
Myo	WDR91	0.822424	-0.35342	0.625	0.5	1
Myo	DOK2	0.827729	-0.285637	0.266	0.214	1
Myo	RECK	0.827945	-0.372976	0.797	0.786	1
Myo	ITGA3	0.833123	-0.257394	0.484	0.464	1
Myo	JUND	0.838618	-0.611009	0.984	0.893	1
Myo	FAM26F	0.839013	-0.965135	0.312	0.286	1
Myo	CNN1	0.846433	-0.364097	0.75	0.571	1
Myo	RC3H1	0.84666	-0.405089	0.688	0.75	1
Myo	IFI27	0.847404	-0.32274	0.797	0.643	1
Myo	VEGFA	0.848515	-0.483337	0.922	0.857	1
Myo	NDUFAF1	0.852422	-0.282652	0.672	0.643	1
Myo	DGKE	0.853054	-0.251812	0.453	0.464	1
Myo	RBM25	0.855227	0.322254	0.969	0.893	1
Myo	PPIA	0.855236	0.266845	0.984	0.929	1
Myo	CXCL9	0.861054	-1.66161	0.641	0.536	1
Myo	CXCL11	0.868474	-0.289501	0.281	0.286	1
Myo	PROS1	0.871582	0.254557	0.859	0.75	1
Myo	NFKBIZ	0.871899	-0.458048	0.953	0.893	1
Myo	CDC14A	0.875441	-0.293599	0.438	0.357	1
Myo	PRPF39	0.879867	-0.373348	0.688	0.643	1
Myo	SEC63	0.881925	0.335438	0.938	0.893	1
Myo	CCL5	0.886684	-0.979442	0.688	0.643	1
Myo	AC073896.4	0.887947	0.280936	0.188	0.214	1
Myo	MEPCE	0.893693	-0.25146	0.719	0.607	1
Myo	ARHGAP31	0.893768	-0.278298	0.469	0.464	1
Myo	KITLG	0.894021	-0.376721	0.719	0.679	1
Myo	CLIP1	0.895031	-0.303442	0.828	0.786	1
Myo	EMC9	0.895354	-0.327507	0.5	0.5	1
Myo	AQP1	0.900158	-0.25163	0.688	0.607	1
Myo	GBP1	0.901904	-0.925203	0.844	0.857	1
Myo	LINC01088	0.903785	-0.273837	0.266	0.25	1
Myo	RPS6KA2	0.905422	-0.494173	0.625	0.5	1
Myo	TSC22D3	0.912133	-0.292491	0.953	0.821	1
Myo	CH25H	0.914445	-0.295625	0.75	0.607	1
Myo	SPATA22	0.924928	1.15204	0.109	0.107	1
Myo	DISP1	0.926212	-0.304038	0.484	0.393	1
Myo	SGTA	0.928192	0.423063	0.719	0.714	1
Myo	MLLT3	0.930912	-0.392592	0.672	0.607	1
Myo	RGS4	0.934358	-0.513392	0.688	0.571	1
Myo	DKK1	0.936954	-0.468246	0.312	0.25	1
Myo	CCL8	0.937719	-0.720597	0.312	0.286	1
Myo	RGAG4	0.938435	-0.314277	0.312	0.321	1
Myo	BLOC1S5	0.939327	-0.31997	0.547	0.5	1
Myo	KRT18	0.93978	-0.294624	0.578	0.5	1
Myo	STEAP4	0.940183	-0.304292	0.609	0.5	1
Myo	CCDC88A	0.942437	0.265487	0.875	0.857	1
Myo	CCDC47	0.949184	-0.258964	0.875	0.821	1
Myo	SGCE	0.952551	-0.279463	0.891	0.75	1
Myo	CTSS	0.955899	-0.305234	0.844	0.786	1
Myo	C1orf50	0.960389	-0.263357	0.531	0.464	1
Myo	FBXO44	0.961273	-0.279561	0.578	0.571	1
Myo	NAV2	0.961968	-0.313839	0.688	0.571	1
Myo	LRP6	0.962397	-0.535929	0.75	0.679	1
Myo	IFITM1	0.966098	1.06391	0.859	0.821	1
Myo	PGAP3	0.967857	-0.2969	0.547	0.5	1
Myo	GEN1	1	-0.28141	0.453	0.464	1
Myo	RNA28S5	1	0.547594	0.25	0.25	1
Myo	CFB	1	0.499346	0.484	0.5	1
Alveolar	SPARCL1	9.47023e-08	-1.12683	0.878	1	0.00743129
Alveolar	IGFBP4	2.37339e-07	2.09509	0.918	0.868	0.018624
Alveolar	USP16	4.69078e-07	-0.961612	0.612	0.921	0.0368085
Alveolar	ANXA1	5.11721e-07	-0.908055	0.837	0.974	0.0401547
Alveolar	MALAT1	6.19978e-07	-1.00374	1	1	0.0486497
Alveolar	COL3A1	7.06143e-07	2.17763	0.959	0.921	0.0554111
Alveolar	BGN	1.08874e-06	1.20957	0.898	0.947	0.0854335
Alveolar	COL13A1	1.42655e-06	-0.884631	0.51	0.816	0.111942
Alveolar	PLEKHH2	1.76277e-06	-1.38496	0.776	0.947	0.138325
Alveolar	PDK4	1.82069e-06	-1.19709	0.592	0.921	0.14287
Alveolar	IGSF10	2.14098e-06	-0.628611	0.51	0.868	0.168003
Alveolar	FABP4	2.51509e-06	-0.957675	0.184	0.605	0.197359
Alveolar	C1QTNF7	2.54167e-06	-0.693494	0.49	0.895	0.199445
Alveolar	SUN1	2.76695e-06	-0.382452	0.551	0.868	0.217122
Alveolar	LUC7L3	2.86584e-06	-0.807392	0.714	0.974	0.224882
Alveolar	KLF6	2.92458e-06	-0.902674	0.816	0.974	0.229492
Alveolar	AKAP9	3.67915e-06	-0.649706	0.755	0.921	0.288703
Alveolar	MMP2	4.39095e-06	0.864006	0.918	0.947	0.344558
Alveolar	ANGPTL1	4.99593e-06	-0.567055	0.49	0.816	0.392031
Alveolar	SCN7A	5.71013e-06	-1.12754	0.714	0.947	0.448074
Alveolar	OLFML2A	6.04671e-06	-0.629208	0.245	0.632	0.474485
Alveolar	CCK	7.20831e-06	-0.592857	0.122	0.526	0.565636
Alveolar	MYADM	8.13069e-06	-0.906661	0.796	0.921	0.638015
Alveolar	IGFBP7	8.41565e-06	1.26136	1	0.947	0.660376
Alveolar	COL1A1	9.06619e-06	2.79649	0.918	0.921	0.711424
Alveolar	ABCA6	1.02974e-05	-0.853968	0.714	0.921	0.808034
Alveolar	SPARC	1.06774e-05	1.13418	0.959	1	0.837852
Alveolar	CDH13	1.08083e-05	-0.866406	0.388	0.763	0.848126
Alveolar	SRRM2	1.2468e-05	-0.738355	0.755	0.947	0.978363
Alveolar	LINC00968	1.27947e-05	-0.60608	0.388	0.737	1
Alveolar	S100A4	1.35965e-05	-1.10372	0.776	0.947	1
Alveolar	MARCO	1.36126e-05	-0.373395	0.122	0.526	1
Alveolar	SRGN	1.40103e-05	-1.03349	0.735	0.921	1
Alveolar	S100A6	1.40463e-05	-0.734035	0.939	1	1
Alveolar	CACNA1D	1.41672e-05	-0.923977	0.449	0.763	1
Alveolar	SFTPC	1.44131e-05	-1.58507	0.469	0.789	1
Alveolar	TIMP1	1.70531e-05	1.62497	1	0.921	1
Alveolar	FBP1	1.72534e-05	-0.815228	0.49	0.763	1
Alveolar	OSBPL9	1.82318e-05	-0.39618	0.633	0.842	1
Alveolar	MTSS1	1.87643e-05	-0.647335	0.449	0.763	1
Alveolar	ZMYM2	1.98581e-05	-0.559876	0.49	0.816	1
Alveolar	PLAC9	2.0813e-05	-0.955678	0.776	0.947	1
Alveolar	COL1A2	2.14802e-05	1.11791	1	1	1
Alveolar	TMEM74B	2.23105e-05	-0.380895	0.286	0.658	1
Alveolar	SCGB1A1	2.26059e-05	-0.915143	0.224	0.658	1
Alveolar	ZRANB2	2.45689e-05	-0.603575	0.653	0.895	1
Alveolar	AKAP6	2.52903e-05	-0.344227	0.143	0.526	1
Alveolar	FILIP1	2.62996e-05	-0.693028	0.653	0.816	1
Alveolar	USP12	2.71863e-05	-0.540245	0.347	0.684	1
Alveolar	RNPC3	2.82079e-05	-0.889677	0.49	0.816	1
Alveolar	LONRF1	2.83079e-05	-0.401371	0.306	0.737	1
Alveolar	THY1	2.90317e-05	1.57891	0.776	0.605	1
Alveolar	ADIRF	3.71061e-05	-0.988993	0.755	0.895	1
Alveolar	SLC25A33	3.81417e-05	-0.337977	0.286	0.658	1
Alveolar	EPHX1	3.8614e-05	-0.798372	0.653	0.921	1
Alveolar	FMO2	3.87024e-05	-0.84028	0.837	0.947	1
Alveolar	DGKH	3.87399e-05	-0.589572	0.429	0.789	1
Alveolar	FGD4	3.93536e-05	-0.378089	0.306	0.684	1
Alveolar	ANKRD36	4.10664e-05	-0.358049	0.367	0.737	1
Alveolar	CYP3A5	4.10664e-05	-0.397977	0.388	0.711	1
Alveolar	TIMP3	4.37559e-05	-0.764834	0.918	0.974	1
Alveolar	TYROBP	4.42748e-05	-0.620437	0.347	0.711	1
Alveolar	C1QTNF2	4.46255e-05	-0.461111	0.49	0.816	1
Alveolar	CD52	5.08244e-05	-0.73264	0.327	0.684	1
Alveolar	IFITM3	5.25684e-05	0.853402	0.939	0.947	1
Alveolar	C1QA	5.51817e-05	-0.675189	0.408	0.737	1
Alveolar	GPC3	5.98619e-05	-1.13441	0.776	0.921	1
Alveolar	RAB30-AS1	6.09062e-05	-0.337839	0.306	0.684	1
Alveolar	CCBE1	6.10413e-05	-0.687458	0.633	0.842	1
Alveolar	N4BP2L2	6.20796e-05	-0.759424	0.816	0.947	1
Alveolar	CAB39L	6.23656e-05	-0.55075	0.449	0.737	1
Alveolar	EMD	6.25132e-05	-0.342975	0.49	0.816	1
Alveolar	POSTN	6.28322e-05	1.66338	0.694	0.316	1
Alveolar	ILF3	6.4702e-05	-0.801812	0.571	0.947	1
Alveolar	CTHRC1	6.61654e-05	1.20904	0.755	0.553	1
Alveolar	GPM6B	6.95862e-05	-0.488713	0.633	0.868	1
Alveolar	NOP56	6.96706e-05	-0.464258	0.633	0.921	1
Alveolar	ANKRD12	7.36528e-05	-0.581212	0.714	0.921	1
Alveolar	CAV1	7.6109e-05	-0.826867	0.673	0.895	1
Alveolar	CD8A	7.78917e-05	-0.274125	0.102	0.447	1
Alveolar	PGAP1	8.88476e-05	-0.937182	0.51	0.816	1
Alveolar	FRMD4B	9.13847e-05	-0.538865	0.592	0.789	1
Alveolar	FIBIN	9.21336e-05	-1.57707	0.571	0.895	1
Alveolar	CELF2	9.3533e-05	-0.492132	0.714	0.895	1
Alveolar	COL6A3	9.35925e-05	0.927613	0.959	1	1
Alveolar	C1R	9.69689e-05	0.890191	1	0.974	1
Alveolar	DYNLT3	0.000102046	-0.408095	0.49	0.789	1
Alveolar	IGFBP6	0.000104723	-0.774466	0.592	0.816	1
Alveolar	GNLY	0.000110948	-0.775459	0.204	0.605	1
Alveolar	PLPP3	0.000111306	-0.952442	0.571	0.816	1
Alveolar	NPNT	0.000114896	-0.530097	0.633	0.868	1
Alveolar	PILRB	0.000119868	-0.322603	0.286	0.658	1
Alveolar	RBM17	0.000122515	-0.436491	0.714	0.868	1
Alveolar	PBX1	0.000125401	-0.518053	0.714	0.921	1
Alveolar	MACF1	0.000128174	-1.20498	0.939	0.947	1
Alveolar	COL21A1	0.000129429	-0.430332	0.49	0.816	1
Alveolar	NAV2	0.000132798	-0.610207	0.49	0.763	1
Alveolar	ABCA10	0.00014548	-0.40883	0.408	0.763	1
Alveolar	CD14	0.00014917	-0.96809	0.469	0.763	1
Alveolar	ANO1	0.000170977	-0.413001	0.429	0.737	1
Alveolar	ERG	0.000177669	0.479426	0.551	0.211	1
Alveolar	ZNF638	0.000180116	-0.76773	0.694	0.868	1
Alveolar	PLEKHA5	0.000183957	-0.643695	0.633	0.895	1
Alveolar	WISP2	0.000201954	-0.368701	0.571	0.816	1
Alveolar	EMP2	0.000204511	-0.725021	0.735	0.868	1
Alveolar	IFRD1	0.000220992	-0.355723	0.653	0.921	1
Alveolar	CHD9	0.000221943	-0.45708	0.653	0.868	1
Alveolar	SEMA6A	0.000222881	-0.344859	0.245	0.579	1
Alveolar	PPP1R12B	0.000225367	-0.458954	0.592	0.895	1
Alveolar	MED6	0.000229336	-0.293877	0.449	0.763	1
Alveolar	RFX2	0.000230825	-0.439035	0.429	0.711	1
Alveolar	SGCG	0.000231212	-0.356676	0.306	0.632	1
Alveolar	QSOX1	0.00023656	-0.610189	0.755	0.921	1
Alveolar	HLA-DMB	0.000238776	-0.453057	0.224	0.579	1
Alveolar	KDM6B	0.000238863	-1.09319	0.51	0.789	1
Alveolar	CYP20A1	0.000245666	-0.500928	0.633	0.868	1
Alveolar	CITED2	0.000248767	-0.591572	0.714	0.921	1
Alveolar	LTBP4	0.000250147	-0.688379	0.816	0.947	1
Alveolar	CYP4B1	0.000258875	-0.637261	0.265	0.605	1
Alveolar	FHL1	0.000259542	-0.876558	0.755	0.895	1
Alveolar	IFNGR1	0.000260427	-0.278686	0.694	0.895	1
Alveolar	CKB	0.000261632	-0.580208	0.612	0.842	1
Alveolar	NEBL	0.000264242	-0.485616	0.51	0.763	1
Alveolar	THSD1	0.000266311	-0.352334	0.265	0.632	1
Alveolar	ANKRD44	0.000266454	-0.58449	0.388	0.658	1
Alveolar	DIO3OS	0.00027054	-0.63255	0.449	0.789	1
Alveolar	NUMB	0.00027054	-0.400406	0.449	0.789	1
Alveolar	PUM3	0.000275893	-0.272002	0.327	0.684	1
Alveolar	RPL5	0.000280042	0.512941	0.939	0.947	1
Alveolar	LPL	0.000287189	-0.634245	0.469	0.737	1
Alveolar	CNTRL	0.000289668	-0.518452	0.429	0.737	1
Alveolar	ITGA8	0.000299845	-0.679678	0.694	0.842	1
Alveolar	TMEM178A	0.000302948	-0.552029	0.286	0.605	1
Alveolar	PPM1K	0.000313234	-0.445743	0.592	0.842	1
Alveolar	IGF2BP2	0.000313476	-0.422523	0.551	0.763	1
Alveolar	KLHDC1	0.00031367	-0.322815	0.306	0.658	1
Alveolar	ARL14EP	0.000315113	-0.348404	0.408	0.711	1
Alveolar	RTN4	0.000327298	-0.563861	0.837	0.947	1
Alveolar	CHPT1	0.000335293	-0.492315	0.51	0.816	1
Alveolar	ANG	0.000348701	-0.517194	0.429	0.763	1
Alveolar	CEP63	0.000349521	-0.740505	0.367	0.763	1
Alveolar	MYH10	0.000350476	-0.263756	0.878	0.921	1
Alveolar	FSTL1	0.000355259	0.803734	0.898	0.868	1
Alveolar	NKG7	0.000356727	-0.35867	0.163	0.5	1
Alveolar	DHX36	0.000358294	-0.471865	0.714	0.921	1
Alveolar	C1QB	0.000360252	-0.657692	0.367	0.658	1
Alveolar	MOXD1	0.000366447	0.902884	0.837	0.842	1
Alveolar	LRRN3	0.000375041	-0.631465	0.429	0.711	1
Alveolar	SNW1	0.000384825	-0.655705	0.633	0.895	1
Alveolar	PGM3	0.000388581	-0.424876	0.571	0.868	1
Alveolar	CCL3	0.000392759	-0.356801	0.184	0.526	1
Alveolar	ALDH1A1	0.000398524	-0.69384	0.755	0.895	1
Alveolar	SMS	0.000410168	-0.369546	0.51	0.789	1
Alveolar	WEE1	0.000410294	-0.438058	0.408	0.816	1
Alveolar	MT-ND4L	0.000412675	-0.742478	0.51	0.921	1
Alveolar	RRAS2	0.000415343	-0.331884	0.429	0.711	1
Alveolar	CENPC	0.000416592	-0.437747	0.592	0.868	1
Alveolar	ANXA5	0.000424822	-0.352278	0.837	0.947	1
Alveolar	RERG	0.000426443	-0.500328	0.571	0.842	1
Alveolar	STXBP2	0.000426788	-0.319928	0.184	0.5	1
Alveolar	MT-ND6	0.000429128	-0.801737	0.367	0.763	1
Alveolar	RBM6	0.000431404	-0.298518	0.653	0.816	1
Alveolar	CCDC40	0.000435508	-0.269791	0.204	0.553	1
Alveolar	RGCC	0.000442219	-0.815535	0.878	1	1
Alveolar	SRSF10	0.000445994	-0.424947	0.653	0.842	1
Alveolar	ARGLU1	0.000451632	-0.435909	0.816	0.947	1
Alveolar	RAPGEF5	0.000453634	-0.525112	0.449	0.763	1
Alveolar	ZNF655	0.000457464	-0.396193	0.388	0.711	1
Alveolar	NRBF2	0.000459166	-0.446043	0.49	0.763	1
Alveolar	PSRC1	0.000461217	-0.253266	0.245	0.553	1
Alveolar	PEX1	0.000468007	-0.263775	0.286	0.632	1
Alveolar	NCALD	0.00046801	-0.525848	0.469	0.816	1
Alveolar	MAML2	0.000474755	-0.53812	0.551	0.842	1
Alveolar	ADM	0.00047551	-0.928203	0.673	0.947	1
Alveolar	DDX18	0.000483352	-0.568435	0.633	0.842	1
Alveolar	RBM39	0.000495335	-0.273164	0.796	0.947	1
Alveolar	CASP4	0.000499067	-0.404539	0.673	0.842	1
Alveolar	SFTPA2	0.000499616	-0.520976	0.388	0.737	1
Alveolar	GPX3	0.000506944	-0.577169	0.816	0.974	1
Alveolar	CTSK	0.000528339	0.72215	0.816	0.789	1
Alveolar	USP53	0.000535131	-0.448552	0.735	0.842	1
Alveolar	TPPP3	0.000539469	-0.696096	0.449	0.737	1
Alveolar	NKD1	0.000541618	-0.346401	0.408	0.684	1
Alveolar	RHOQ	0.000553061	-0.484539	0.551	0.868	1
Alveolar	GON4L	0.000577991	-0.57267	0.49	0.763	1
Alveolar	ADGRL3	0.00058355	-0.29216	0.082	0.368	1
Alveolar	CCDC14	0.000587491	-0.367592	0.429	0.842	1
Alveolar	PPWD1	0.000594476	-0.638547	0.347	0.658	1
Alveolar	PHIP	0.000595624	-0.290608	0.612	0.868	1
Alveolar	TFAM	0.000606927	-0.257133	0.469	0.789	1
Alveolar	HSPB3	0.000607752	-0.48088	0.163	0.447	1
Alveolar	TNFSF13B	0.000607787	1.15737	0.776	0.789	1
Alveolar	GPC6	0.000613769	-0.300922	0.347	0.684	1
Alveolar	PRELP	0.000632895	-0.7746	0.816	0.974	1
Alveolar	ASPA	0.000641544	-0.252545	0.408	0.711	1
Alveolar	IFITM2	0.000646936	0.725882	0.918	0.921	1
Alveolar	PNISR	0.000655945	-0.46661	0.816	0.895	1
Alveolar	ABCA5	0.000660704	-0.430518	0.449	0.711	1
Alveolar	RTN3	0.000665703	-0.36152	0.633	0.842	1
Alveolar	ZDHHC21	0.0006751	-0.305347	0.367	0.684	1
Alveolar	SAMD4A	0.000684856	-0.536321	0.449	0.684	1
Alveolar	FXYD1	0.000709681	-1.00387	0.612	0.763	1
Alveolar	CYR61	0.000712449	-1.12154	0.918	1	1
Alveolar	HLA-DRA	0.000720415	-0.631331	0.592	0.921	1
Alveolar	SLIT2	0.000720533	-0.905321	0.796	0.921	1
Alveolar	ZNF106	0.000749373	-0.633627	0.673	0.895	1
Alveolar	ZNF322	0.000749938	-0.277452	0.327	0.632	1
Alveolar	BRWD1	0.000760853	-0.422199	0.51	0.789	1
Alveolar	KANK4	0.000761975	-0.434061	0.204	0.526	1
Alveolar	SYPL1	0.000764054	-0.412825	0.653	0.895	1
Alveolar	COL4A2	0.000781416	1.42748	0.816	0.737	1
Alveolar	SLC37A3	0.000806031	-0.320432	0.449	0.684	1
Alveolar	NPC2	0.000841413	0.691785	0.898	0.921	1
Alveolar	TANC1	0.000843404	-0.372375	0.571	0.763	1
Alveolar	HSPA6	0.000881413	0.540879	0.469	0.184	1
Alveolar	C1S	0.000885186	0.616857	0.98	1	1
Alveolar	NOVA1	0.000914556	-0.336588	0.367	0.711	1
Alveolar	KIAA0040	0.000921301	-0.314737	0.612	0.816	1
Alveolar	UBB	0.000941044	0.516929	0.959	1	1
Alveolar	VPS36	0.000941406	-0.295862	0.571	0.816	1
Alveolar	WBP2	0.000945938	-0.549046	0.51	0.816	1
Alveolar	DOCK4	0.000956139	-0.537924	0.592	0.789	1
Alveolar	RPL23	0.000969221	0.607441	0.939	0.947	1
Alveolar	SAMHD1	0.000974935	-0.663405	0.694	0.868	1
Alveolar	GAN	0.00100359	-0.448534	0.286	0.605	1
Alveolar	TCEAL1	0.00100913	-0.443974	0.469	0.763	1
Alveolar	TGFBR3	0.0010448	-0.575072	0.612	0.842	1
Alveolar	UFL1	0.00105819	-0.296138	0.531	0.842	1
Alveolar	PIK3IP1	0.0010713	-0.345677	0.531	0.789	1
Alveolar	ABCA8	0.00108158	-0.403157	0.714	0.921	1
Alveolar	TTC14	0.00108192	-0.415328	0.592	0.789	1
Alveolar	C2orf40	0.00108679	-0.722907	0.49	0.711	1
Alveolar	ARFGAP2	0.00109372	-0.481114	0.49	0.763	1
Alveolar	SNHG9	0.00111099	-0.849361	0.531	0.737	1
Alveolar	CNBP	0.00111612	-0.383483	0.816	0.947	1
Alveolar	CHIC2	0.00114368	-0.436984	0.49	0.737	1
Alveolar	ZBTB38	0.00116363	-0.488459	0.673	0.789	1
Alveolar	SRSF11	0.00117493	-0.695653	0.735	0.921	1
Alveolar	DHRS7	0.00117516	-0.387	0.694	0.842	1
Alveolar	PIGB	0.00118078	-0.47887	0.306	0.605	1
Alveolar	AASS	0.00121653	-0.314591	0.51	0.789	1
Alveolar	ACADVL	0.00124777	-0.494523	0.735	0.921	1
Alveolar	SUPT20H	0.0012549	-0.261596	0.367	0.684	1
Alveolar	CCDC102B	0.00127453	-0.395331	0.653	0.947	1
Alveolar	OPHN1	0.00131419	-0.33471	0.367	0.632	1
Alveolar	RHOU	0.00132379	-0.548728	0.429	0.684	1
Alveolar	PGAP2	0.00133732	-0.695247	0.408	0.632	1
Alveolar	PLCG2	0.00136095	-0.392918	0.327	0.632	1
Alveolar	HSPB6	0.0013732	-0.474362	0.612	0.842	1
Alveolar	MARCKSL1	0.00137684	0.842923	0.694	0.474	1
Alveolar	PER1	0.00138059	-0.328995	0.592	0.789	1
Alveolar	C1orf56	0.00138632	-0.57978	0.408	0.658	1
Alveolar	SPATA6	0.0014265	-0.39558	0.449	0.684	1
Alveolar	RARRES2	0.0014335	-0.438786	0.959	0.974	1
Alveolar	ZBTB16	0.00145496	-0.680334	0.531	0.789	1
Alveolar	CRBN	0.00145867	-0.401122	0.612	0.868	1
Alveolar	GLO1	0.00148061	-0.347848	0.633	0.842	1
Alveolar	C1orf162	0.00149922	-0.264217	0.327	0.632	1
Alveolar	RABGGTB	0.00150919	-0.272823	0.469	0.763	1
Alveolar	INMT	0.00153142	-0.487457	0.755	0.947	1
Alveolar	DST	0.00155367	-0.673544	0.878	0.895	1
Alveolar	MEIS2	0.0015575	-0.567562	0.469	0.789	1
Alveolar	SRSF5	0.00160002	-0.459294	0.878	0.895	1
Alveolar	PHACTR3	0.00160303	-0.257099	0.306	0.553	1
Alveolar	MFN1	0.00161552	-0.499267	0.367	0.684	1
Alveolar	UCP2	0.00161552	-0.376069	0.388	0.658	1
Alveolar	TMED4	0.00164312	-0.310744	0.735	0.895	1
Alveolar	SAT1	0.00165647	-0.706523	0.878	0.974	1
Alveolar	MAMDC2	0.00167936	-0.419169	0.714	0.895	1
Alveolar	HLA-DQB1	0.00169169	-0.435778	0.306	0.605	1
Alveolar	ZFAND5	0.00170341	-0.591332	0.755	0.895	1
Alveolar	HIPK1	0.0017039	-0.361327	0.49	0.737	1
Alveolar	AKAP13	0.00171346	-0.671329	0.796	0.868	1
Alveolar	SLC25A4	0.00175573	-0.273222	0.306	0.632	1
Alveolar	TPP2	0.00175606	-0.291837	0.469	0.763	1
Alveolar	PRKAA2	0.00175872	-0.359263	0.327	0.632	1
Alveolar	ZNF721	0.00177375	-0.328484	0.388	0.658	1
Alveolar	SBDS	0.00178117	-0.36645	0.776	0.947	1
Alveolar	SEMA3B	0.00178382	-0.314923	0.592	0.737	1
Alveolar	CITED4	0.00178396	-0.556267	0.327	0.605	1
Alveolar	LRRFIP2	0.00178722	-0.399624	0.592	0.816	1
Alveolar	NRP2	0.00179288	-0.48384	0.653	0.842	1
Alveolar	EDNRA	0.00179457	-0.651221	0.633	0.816	1
Alveolar	MGMT	0.00180329	-0.319815	0.51	0.789	1
Alveolar	LIMS1	0.00181645	-0.488021	0.776	0.895	1
Alveolar	SLC44A1	0.00181866	-0.546383	0.592	0.842	1
Alveolar	EMP1	0.00183376	-0.56547	0.776	0.947	1
Alveolar	PSMA3-AS1	0.00186029	-0.499967	0.469	0.737	1
Alveolar	APPL2	0.00186814	-0.270195	0.408	0.763	1
Alveolar	RARRES1	0.00188778	1.10657	0.878	0.816	1
Alveolar	ARMC2	0.0018916	-0.272539	0.163	0.447	1
Alveolar	TIPARP	0.00189388	-0.463758	0.49	0.763	1
Alveolar	NUTM2B-AS1	0.00190876	-0.459193	0.449	0.737	1
Alveolar	FAM3C	0.00195725	-0.364978	0.633	0.868	1
Alveolar	KLHL9	0.00199681	-0.290793	0.367	0.658	1
Alveolar	HLA.B	0.00200041	1.91973	0.224	0	1
Alveolar	MT.ATP6	0.00200041	4.99026	0.224	0	1
[truncated: 3,759 more rows]
