# Supplementary material for: Single-cell analysis reveals prognostic fibroblast subpopulations linked to molecular and immunological subtypes of lung cancer
Source: Nat Commun. 2023 Jan 31;14:387. doi: 10.1038/s41467-023-35832-6 (PMC9889778; doi:10.1038/s41467-023-35832-6)
Supplement: Supplementary file 10 — Supplementary Data 7 [file 41467_2023_35832_MOESM10_ESM.xlsx]

## Sheet: SD7 Key
Column	Description
Sample ID	Sample label (consistent with Table S1 where apprpriate)
Subtype	NSCLC histological subtype
Grade	Morphological grade (G1 = Well, G2 = Moderate, G3 = Poor - differentiation)
Normal Tissue description	Detail on morphology assessment of adjacent normal tissue
Inflammation/Fibrosis Present	Histological evidence of fibrosis/inflammation in tumour-adjacent normal tissue (0=FALSE, 1=TRUE)

## Sheet: SD7
Sample ID	Subtype	Grade	Normal Tissue description	Inflammation/Fibrosis Present
TL815	LUAD	G1	good alveoli	0
TL757	LUAD	G2	Reasonable uninvolved, some alveoli evident, area of prominent haemorrhage	0
TL724	LUAD	G2	Good alveoli	0
TL676	LUSC	G2	uninvolved tissue is very inflamed and fibrosed	1
TL952	LUSC	G2	good alveoli	0
MxIHC1	LUAD	G2	good alveoli	0
MxIHC2	LUAD	G2	reasonably good alveoli	0
MxIHC4	LUAD	G2	good alveoli	0
MxIHC12	LUAD	G2	NA	NA
TL717	LUSC	G3	no alveoli, a lot of inflammation present, bronchioles	1
TL750	LUAD	G3	EXCLUDE; very little uninvoved tissue <5%)	NA
TL901	LUAD	G3	EXCLUDE All tumour	NA
TL997	LUSC	G3	good alveoli	0
MxIHC3	LUAD	G3	good alveoli	0
MxIHC5	LUAD	G3	mostly tumour; some alveoli but very tight to tumour	0
MxIHC11	LUAD	G3	NA	NA
MxIHC13	LUAD	G3	NA	NA
MxIHC14	LUAD	G3	NA	NA
MxIHC15	LUAD	G3	NA	NA
TL823	LUSC	NA	good alveoli	0
MxIHC6	LUSC	NA	alveoli evident but quite heavily inflamed	1
MxIHC7	LUSC	NA	good alveoli	0
MxIHC8	LUSC	NA	alveoli evident but also quite a lot of fibrosis	1
MxIHC9	LUSC	NA	alveoli present but quite dilated with some fibrosis	1
MxIHC10	LUSC	NA	normal architecture disrupted; inflammation and very vascular	1
