# Supplementary material for: Single-cell analysis reveals prognostic fibroblast subpopulations linked to molecular and immunological subtypes of lung cancer
Source: Nat Commun. 2023 Jan 31;14:387. doi: 10.1038/s41467-023-35832-6 (PMC9889778; doi:10.1038/s41467-023-35832-6)
Supplement: Supplementary file 14 — Supplementary Data 11 [file 41467_2023_35832_MOESM14_ESM.txt]

NAME	Endothelial	Myo	Epithelial	Alveolar	Immune	Mural	Adventitial
A2M	2956.77297282838	4154.93811439626	1	20236.1109224456	94.5166436339349	5107.19518676981	3481.57472331239
AAK1	1	18.5986083221015	1	1	101.480116952177	1	24.0531192952405
ABCA6	1	1	1	286.602851605924	1	1	120.768779499031
ABCA8	1	1	1	119.449815451893	1	1	362.335050451249
ACTA2	1	3820.47966810304	1	767.570093656782	1	9421.92206217684	126.541846907977
ACTR2	145.704172274016	104.294743912952	72.4352996779324	37.1701192532709	369.811000292317	100.484735485501	81.0717401144375
ACTR3	52.3684540589654	135.675651077363	70.5086909765682	1	360.07344310622	129.096724726246	28.1090004732714
ACVRL1	932.714552241519	1	1	1	1	1	137.007651441671
ADAM33	1	1	1	1	1	1	138.026012570795
ADAMTS8	1	1	1	873.94074117151	1	219.28151885371	1
ADARB1	1	1	1	295.517918025266	1	96.1806590584534	1
ADGRD1	1	1	52.7714451024522	196.645808312911	1	630.649725265649	145.911082431586
ADGRE5	160.387024726051	50.9037132209699	120.613777426274	207.197199028043	638.090055870231	177.021868482474	1
ADGRF5	694.28604007477	1	147.805786063277	1	1	255.618215053208	1
ADGRL2	200.380493129749	1	1	1	1	1	1
ADRB1	594.387665945933	1	1	1	1	1	1
AGPAT2	108.451167552331	105.245456097575	325.780167722015	1	1	1	87.6731467057977
AGR2	1	1	603.449230479269	1	1	1	1
AGR3	1	1	770.452392058222	1	1	1	1
AKNA	1	1	1	1	377.709048073863	1	1
ALCAM	1	1	199.273963076866	1	1	1	39.5648304818531
ALDH3B1	1	1	223.760405963888	1	1	1	1
ALOX5AP	1	1	1	1	934.40473430921	1	1
ANGPTL2	1	384.733910341351	1	31.9688014771402	1	1	90.4848708466009
ANK2	1	1	1	41.9565297474282	1	1	599.575789073128
ANK3	1	1	71.5791811158156	1	1	1	1
AP1M2	1	1	167.018938549575	1	1	1	1
AQP1	5083.13591375844	126.929719332621	258.021572832554	114.833543883883	1	238.623848056708	1
AQP3	1	1	772.158474624908	127.132994782936	149.627257543031	1	1
AQP4	1	1	663.652977911821	1	1	1	1
ARF6	80.6113080371519	83.7227503341127	165.234653639522	1	453.074340040295	1	65.426319946293
ARFGEF3	1	1	105.298028669499	1	1	1	1
ARHGAP29	725.422119863862	1	48.0380574217844	1	1	185.966799194916	1
ARHGDIB	1402.71455283746	123.398311646771	300.385368378996	237.860600279768	3884.61068972883	1470.68762433746	102.840471627202
ARHGEF17	1	61.913034082849	1	116.868978114501	1	259.680864954552	1
ARL4C	1	221.735859876827	103.052693335594	1	673.527971951697	1	1
ASPN	1	763.853544936187	1	53.1773437925229	1	170.830589817545	134.04528626451
ATP11A	1	1	116.505169325469	1	1	1	1
ATP1B1	1	67.544509635976	379.901143635774	74.055123772942	1	1	75.2428416155691
B3GNT7	1	1	662.184558153584	1	202.176612179769	1	1
BMP1	1	148.905351754998	1	1	1	1	66.6748486187301
BMPR2	235.145321067011	75.1868576228205	1	48.3362212495806	1	83.3008088000201	62.006110612699
BST2	2230.37210688545	894.904035521898	258.2776037389	83.392833972509	392.30179282923	267.317625595908	165.878937263451
BTG1	349.645676348617	205.90955634995	178.925218921128	244.27161855569	1707.84443890637	355.67971288909	216.382797924808
BTNL9	853.072755068497	1	1	1	1	1	1
C16orf54	1	1	1	1	336.871754205387	1	1
C1orf116	1	1	209.606052116012	1	1	1	1
C3	1	948.365113051551	666.368072589252	635.540272170443	1	1	5534.64346422626
C7	1	609.136859624514	1	1281.76125962946	1	1	3019.09240319377
CA4	7473.14960184555	1	1	1	1	1	1
CALCRL	490.177073175215	1	1	1	1	1	1
CARMN	1	1	1	83.731779994373	1	956.008411247787	1
CAVIN2	2348.18013843499	1	122.20128005442	375.516226194919	1	1	1
CCBE1	1	1	1	274.47556960459	1	1	46.9884636309142
CCDC80	1	770.358500006479	1	233.547407820493	1	264.040210839931	7421.69544844998
CD36	694.761317908217	1	1	1	1	1	1
CD37	1	1	1	1	248.05809589771	1	1
CD52	1	1	1	1	396.104458576339	1	1
CD53	1	1	1	1	1347.87855010778	1	1
CD55	132.743563828303	141.935343713537	1194.04774280115	48.2301723725955	442.62594228476	1	198.477960630441
CD82	777.82175644092	698.141588712011	185.799366883308	1707.64117112165	331.538980453754	425.163615923794	113.583597873253
CD93	552.718973635534	1	1	1	1	1	1
CDC42SE2	55.9606915194244	1	56.5734655156761	1	350.075529190198	1	1
CDH1	1	1	331.908701481294	1	1	1	1
CDH5	1343.83549097017	1	1	1	1	1	1
CDH6	1	1	1	1	1	285.797944538256	1
CEACAM6	1	1	1236.04052323757	1	1	1	1
CELF2	1	65.1352912180377	94.9581295121665	149.262209833407	407.016586643339	1	137.087582891233
CERCAM	1	342.157489712824	1	1	1	1	159.11220467522
CES1	1	368.120873283187	124.620356179114	1282.48347891187	1	152.457196651441	564.327324285933
CETN2	1	47.235742833097	450.0347506217	69.4718183039312	1	112.49647998928	39.377610553324
CHD1	39.5963306918196	21.3976373558567	35.9027340806578	1	168.069984544371	52.0807211500625	63.6381798356813
CLDN3	1	1	810.834977206971	1	1	1	1
CLDN4	1	1	1987.05955198811	1	1	1	1
CLDN5	13549.9715386226	1	1	1	1	1	1
CLDN7	1	1	541.851661607835	1	1	1	1
CLEC14A	2823.80840717798	1	1	1	1	1	1
CLEC3B	131.047996787504	1	1	1	1	1	38.3238996692042
CLU	436.889076047749	2421.83173377835	1502.10955284695	762.380924000084	1	1585.60019922928	7428.98085526359
CNN3	2135.88555408141	605.802924343019	539.331046854103	258.319847624933	1	577.570740786914	287.168465233323
COL10A1	1	608.464000310563	1	1	1	1	1
COL11A1	1	504.738681648606	1	1	1	1	1
COL12A1	1	890.896994012182	1	1	1	1	1
COL14A1	1	149.393291050811	1	65.009550315539	1	124.931701450293	989.824033164935
COL15A1	1	137.608999489426	1	1	1	1	24.7214052399975
COL1A1	1	12451.6380040981	1	469.647037236596	1	763.133150974275	1929.14352303793
COL1A2	1	13854.0529026435	1	1419.79755214133	1	1325.96750497443	3327.05437841763
COL3A1	1	12288.8672051346	1	849.894561926917	1	870.602617790731	1799.76704173816
COL4A1	251.750648012144	374.445363531903	1	149.680551834156	1	1639.95917371808	90.9455036584213
COL4A2	402.670711398825	411.793766480448	1	208.674831534306	1	1134.32036212308	91.9462523797388
COL5A1	1	644.684440344253	1	81.9741619258484	1	98.6624732524246	64.3041515377368
COL5A2	1	1090.60753647626	1	82.7400283426197	1	151.584419606813	166.947252025159
COL6A3	1	2861.77978421764	1	787.695961371347	1	838.723729055687	1042.48763924225
COL8A1	1	800.008063708722	66.941120812208	312.231590296177	1	1	175.88260517895
CORO1A	1	1	1	1	1658.16562674967	1	1
COTL1	99.0663780821221	50.4592455509145	1	1	894.194878325749	1	1
COX4I2	1	1	1	1	1	1168.72844403638	1
COX7A1	39.4581451420166	33.5672847591944	1	47.7628264395371	1	145.872582531772	26.1293451991246
CREM	1	46.145179930857	1	1	899.265405049925	78.4195559729474	120.54095646266
CRNDE	1	1	70.0872623058112	1	1	1	1
CSRP2	194.064079764819	119.991093389265	1	510.347683692991	1	1168.1846985987	127.560403126879
CST3	274.164378906633	1563.18173954823	790.124493475072	1227.11343932342	1240.89186715851	2835.98562740612	5577.56164398184
CST7	1	1	1	1	2049.69561410024	1	1
CTGF	629.587920643032	1921.18190748575	260.085552188815	5849.02265193729	1	1753.3848915391	1044.27991552493
CTHRC1	1	1365.25532722069	1	1	1	1	95.4086294824908
CTNND1	434.609809879218	1	107.369069989656	70.4257129046029	1	109.684572014359	1
CTSD	64.9930474819766	574.028051012966	490.462552574552	375.234066585708	1304.06086238407	278.403759791666	250.726263862982
CTSH	367.594202623146	116.168834171142	1725.69471757764	1	350.296083056046	1	434.725731354282
CX3CL1	1378.27115396218	1	1	1	1	1	1
CXADR	1	1	60.2822784108608	1	1	1	1
CXCL17	1	1	1185.64256074076	1	1	1	1
CXCR4	1	1	1	1	4075.93647642402	1	1
CYB5A	539.861871729501	105.000508230459	1484.88497968263	247.530772179336	1	93.0278838803578	139.792836707517
CYBA	80.1037838833431	176.517036769335	223.719245143799	149.699764603069	1113.63202615607	431.062036282127	356.086684231187
CYBRD1	1	86.5231771008924	66.1309799494742	149.058676903807	1	58.1824729940652	328.514561771134
CYP1B1	1	199.323514755915	1	81.2137030655546	1	1	676.888251995929
CYP2B7P	1	1	284.656599092796	1	1	1	1
CYP4B1	1	1	2076.57757097171	1	1	1	1
CYR61	670.291401542255	3736.39054612036	1056.3414512484	18940.4273511184	1	1239.17141555823	3324.75642145481
CYTIP	1	1	1	1	508.781790227533	1	1
DEPP1	6919.39964396821	1	1	1762.90406078877	1	678.566041439766	536.025940209398
DHCR24	1	1	358.122205162784	1	1	1	1
DIO2	1	1596.18547761454	1	1	1	1	169.078144156929
DMKN	1	1	188.079122982211	1	1	1	1
DOCK9	228.907505278368	1	1	1	1	1	1
DUOX1	1	1	176.805149287439	1	1	1	1
DUSP2	1	1	1	1	1575.29368885989	1	1
DUSP6	974.678618502768	75.5139236003843	149.875937453813	268.430210853605	329.655163682252	1	81.4820967001681
EBF1	1	58.3915893291266	1	1	1	357.746814967111	160.901866724961
ECSCR	101.388070973854	1	1	1	1	1	1
EDN1	3127.05270117517	1	217.820575318027	1	1	1	1
EFEMP1	1	594.430981400841	254.85298526671	537.074320661774	1	1042.4324935654	2346.03726228648
EFHD2	1	1	55.4051168963239	1	406.84210475121	1	1
EGFL6	1	546.744258936377	1	126.147813661892	1	1983.86614670107	1
EGFL7	734.975059721877	1	1	1	1	1	1
EHD2	163.913178835296	183.668076250168	94.7095535651328	210.24947367981	1	545.572343823213	107.213099140208
EHF	1	1	197.220162454555	1	1	1	1
ELF3	1	1	985.408277780769	1	1	1	1
EMCN	927.642853630774	1	1	1	1	1	1
ENG	1615.73843061558	202.970563818696	1	309.439233566173	1	324.868842094226	167.512468700445
EPAS1	6054.45979966802	268.73131437087	231.677895979582	305.345421557997	1	834.8151689435	53.3506444180671
EPCAM	1	1	697.649617691352	1	1	1	1
EPS8	1	88.4250335762805	179.467437596118	1	1	635.55968784573	1
ERBB3	1	1	152.223882075223	1	1	1	1
ESAM	2395.55092034754	1	1	1	1	535.53661125395	1
ETS2	460.710292675638	1	184.42899153729	107.952633371261	95.8375909703239	134.190319852232	1
EVA1B	1	208.037822703449	1	42.7674583251508	1	82.2542728336508	72.8602301111938
F11R	58.8869911974236	1	175.20076489084	1	1	1	1
FAM107A	2449.63553399504	1	1	1	1	1	128.928800968613
FAM107B	1	36.2556031462855	47.0684415450785	1	302.903874855304	1	1
FAM49B	1	1	38.6480466510662	1	205.102048117134	1	1
FAP	1	269.502427355223	1	1	1	1	1
FBLN1	1	1990.7586450275	1	3206.93325192399	1	1	13477.8185790624
FBLN5	1	245.377287846722	107.280688111314	1393.78921340666	1	1	485.907931555323
FCER1G	1	1	1	1	1198.58709282926	1	1
FCN3	6031.86557015207	1	1	1	1	1	1
FENDRR	503.464743844251	1	1	1	1	1	1
FERMT2	49.2824467714488	91.8080655108558	1	47.3515269186371	1	280.980676263807	62.9315867352658
FGFR4	1	1	1	597.720645876875	1	1	1
FKBP1A	993.718494879997	276.029865835687	347.072042904392	98.3750968915279	236.648854544353	150.209661732572	237.827421983373
FLNB	64.3934349560495	1	129.874021606781	1	1	1	1
FLRT2	1	46.2665262387107	1	1	1	1	207.065265242517
FLT1	542.619076234981	1	1	1	1	1	1
FMO2	1	374.262108216858	157.272140917168	1933.06371065241	1	158.982012828174	246.965141957701
FNBP1	78.3473164011931	1	1	1	264.531043809436	1	1
FOLR1	1	1	1697.18865446018	1	1	1	1
FOXF1	91.9130812753338	1	1	1	1	1	1
FXYD6	152.854946431726	169.03770565504	1	468.548593065242	1	1	142.0263234935
FYN	164.982612811203	36.7033083772636	1	1	486.5413944767	1	113.831599121259
FZD4	369.087156048832	1	1	1	1	1	86.7409850747802
GAS7	1	87.5026971802616	1	40.8661649733542	1	1	206.943589099684
GATA6	36.1979174526753	1	1	1	1	1	138.632576011933
GBP4	618.110326345424	93.8295308638545	1	1	123.102122033588	1	1
GDF10	1	1	1	579.455699320266	1	1	72.7678695187609
GFPT2	1	117.8344417297	1	114.632055716078	1	1	371.931015028688
GFRA1	1	1	1	1	1	90.7796917987255	184.737943261617
GJA1	1	178.361170075922	46.2178302812768	1	1	1	1
GJA4	1	1	1	1	1	897.111504440442	1
GJC1	1	1	1	1	1	185.681679850747	1
GNG11	2137.96449595899	69.5469833580597	1	1	1	197.056973801309	166.546870930911
GPC3	1	215.444255122647	1	3089.36230417822	1	1	836.682287428849
GPNMB	1	287.301500107417	1	64.4725856084116	1	1	607.683965111011
GPRC5A	1	1	2510.39146008107	1	1	1	159.560149644569
GPX1	1495.37775210795	411.159205969791	400.413018897251	277.395742661222	578.857644430677	359.103908463771	207.169649820908
GPX1P1	258.206293887544	1	37.8464695395481	1	1	36.3516384812779	1
GSN	1435.09516095662	1213.15925067061	743.832055029192	917.511714195596	397.215593480564	1334.06699475763	5773.36506911632
GUCY1A3	1	358.529375294371	1	92.0956289713684	1	1	47.4856770032949
H2AFJ	90.8941845635035	106.742283231059	142.207424531242	174.999379152806	1	447.997918196577	142.584097179915
HCLS1	1	1	1	1	764.648485063685	1	1
HCST	1	1	1	1	86.7225784837545	1	1
HES4	1	60.2881612214206	1	1	1	183.750200585996	1
HEYL	1	45.5560698966926	1	99.5962074530604	1	342.576821274302	1
HIGD1B	1	1	1	1	1	526.326223604427	1
HIP1	92.5062342439017	1	49.6079469120611	1	1	384.146913447831	1
HMCN1	1	91.5942988043901	1	290.796671119561	1	1	1
HOPX	94.5190838277463	76.4940852171542	1389.72226707746	1	347.165104006076	1	1
HPCAL1	550.270769608057	110.128772779272	142.141203283426	1	129.792404558887	1	23.0191483221265
HPGD	1163.80429087529	1	1	1	1	1	1
HSBP1L1	1	1	87.4226875527851	1	1	1	1
HSD11B1	1	124.812210949529	1	300.194637340547	1	1	1
HSPH1	1	430.060199733518	287.430516952108	59.4560126532309	980.715519836013	1	95.323125976343
HYAL2	3536.05734538419	93.1408067868419	97.842253465407	135.629869859223	1	1	95.4157565087697
ICAM2	421.004945300475	1	1	1	125.269921156881	1	1
IDS	1	54.8727128884316	55.1618546895772	65.4110709632802	258.105791334352	106.261289649273	96.2555397635206
IFNGR1	902.100171336218	116.321992925637	141.925627046309	175.797190435571	212.143991616946	149.228964989884	53.0574815440585
IGF1	1	166.78122467805	1	1	1	1	1372.68150901634
IGFBP6	1	112.089077320982	1	119.156664826386	1	131.789277463225	2259.80285999742
IKZF1	1	1	1	1	284.25506557508	1	1
IL2RG	1	1	1	1	464.476635677809	1	1
INAFM1	1	95.7415994510854	1	63.9047191566772	1	232.21436278148	26.8694079627537
INHBA	1	453.261870110281	1	1	1	1	1
INMT	787.195735106415	401.227772502008	1	14376.4078869757	1	2986.5400811168	1582.33842344747
INPP1	463.781954048391	1	1	1	1	1	40.1732987738426
ITGA11	1	296.991746697134	1	1	1	1	40.4961232438074
ITGA5	633.153095395257	61.2540531860016	1	1	1	1	54.7622948962947
ITGA8	1	62.6973792769703	1	337.458497010311	1	120.398184542686	92.1555623915586
ITGB2	1	1	1	1	1342.63519428341	1	1
ITM2A	1601.04749346188	1	1	1	265.817855151643	1	386.097708733401
JAM2	430.623122058943	1	1	1	1	1	69.4255469625179
KCNK3	1	1	1	122.505901899384	1	879.468464676689	1
KDELR3	1	314.862809787212	1	44.4997603947936	1	1	144.398794513412
KDM6B	1	16.3539133716238	77.6110375232036	1	355.017406501532	1	85.5930782069117
KLF5	1	1	358.173752185023	1	1	1	35.5286800729032
KRT18	1	1	2224.73002068798	1	1	136.637188286504	1
KRT19	1	1	2435.49952846105	1	1	1	408.560037543079
KRT7	1	1	1403.98219676243	1	1	1	1
KRT8	1	1	2569.24858351957	1	1	1	1
KRTCAP3	1	1	142.94082163495	1	1	1	1
LAP3	676.093449588796	228.341640724097	121.18615166462	94.0595049083576	244.890959069718	121.226758242333	106.913952257745
LAPTM5	1	1	1	1	1508.127986253	1	1
LBH	108.166127374763	680.71535107235	131.876167847329	1691.14577348649	275.320680068542	794.539738196515	273.995313380978
LCP1	1	1	1	1	1021.40794060138	1	1
LDB2	333.59765159902	1	1	1	1	1	151.201482751732
LEPR	67.8638949935749	1	1	1	1	1	158.560210801326
LIMCH1	142.884217978453	266.535197871339	341.884166269043	2654.37245234918	1	676.902136179465	191.560175634811
LIMD2	1	28.6209910465396	1	1	198.32732872166	1	1
LIMS2	283.441968561693	1	1	1	1	90.8321522694244	1
LINC01279	1	90.9182270000984	1	1	1	1	285.715989711451
LIPH	1	1	69.9595681156176	1	1	1	1
LLGL2	1	1	170.285657735541	1	1	1	1
LMCD1	444.341424346826	412.967255151814	1	1903.36112195943	1	857.937113540662	70.0594134606739
LMO7	1	40.8222670702877	225.446278695859	1	1	1	1
LMOD1	1	125.188896683293	1	1	1	1189.92460494455	83.2795802529038
LOXL1	1	480.629177926087	1	212.072897619567	1	1	126.377065743086
LOXL2	1	276.385254514306	1	1	1	1	1
LRRC32	547.167764149493	51.9840960126617	1	1	1	139.724404390406	34.052242148201
LRRC8A	420.79197155607	53.0030019399878	87.5037699191344	1	1	105.789126775591	124.190144833872
LSP1	1	1	1	1	1047.39242332797	1	161.573456604366
LSR	62.7991681661791	1	254.814352577553	1	1	1	1
LTBP4	1	126.603404703909	1	1273.15237314528	1	236.057238367243	572.092196659647
MACF1	264.691595733063	172.51814899445	112.644852899306	2572.87439992567	244.620642675013	260.858750160206	336.59171810744
MAGI3	1	1	97.1302367151965	1	1	1	1
MAL2	1	1	88.2326404013827	1	1	1	1
MALL	1	1	54.2666420235999	1	1	1	1
MAMDC2	1	1	1	89.9935070913918	1	1	30.1656026165785
MAP3K13	32.2492525656479	33.7235920908668	131.299093155118	1	1	41.3070447496376	1
MARVELD1	1	119.036425569019	1	1	1	1	40.2106810975905
MBIP	1	1	117.524691588461	1	1	1	1
MCAM	268.891867634936	1	1	1	1	728.711895867011	1
MCL1	175.74550787555	217.92111275053	101.797835864848	126.341650645147	569.651218806934	43.5318762859399	169.365636835212
MECOM	1	1	88.6587763229382	1	1	1	1
MEG3	1	309.975148241452	1	1	1	1	639.31658128363
MET	1	1	144.542621864688	1	1	1	1
MFAP2	1	876.094425254594	1	298.543729084143	1	1	122.756271379048
MFAP4	1	4013.00283639823	1	25101.6574820797	1	3617.27338143364	6711.62932200236
MGP	1021.30265307451	4639.91730078468	288.258611265487	9179.14702186193	1	4461.80155021754	20697.9781107495
MGST1	1	1	823.866960506414	1	1	1	376.464431100413
MLPH	1	1	189.695394211425	1	1	1	1
MMP11	1	9212.95433339148	1	1	1	1	1
MMP19	1	143.641836109852	1	571.08851200382	1	1	252.07180280041
MPZL2	1	1	142.411419180789	1	1	1	1
MRPL14	89.4311810352572	96.3640067809343	380.095879503549	1	94.6609140360737	1	55.8674118703667
MUC1	1	1	725.989393295552	1	1	1	1
MYL9	1	197.257258312813	50.6135334724427	95.942209916027	1	948.03089881169	55.6550357292335
MYO1B	1	66.3509801027072	134.67182522311	185.253136576989	1	519.617165410926	1
NAPSA	1	1	4936.61508975728	1	1	1	1
NCOA7	1	37.5885704369842	160.841984374258	1	1	1	1
NDUFA4L2	1	1	1	1	1	325.991424945966	1
NEDD4L	1	1	239.160443221435	1	1	1	1
NEDD9	985.801149474098	56.1746672987144	317.939441571868	165.268427040188	132.521083019257	1	1
NFKBIA	11549.723417449	1254.13355617864	4222.8062213151	2658.4772124763	4922.17194944523	3895.37879167538	2120.98490079051
NID1	1	96.8980594995257	1	56.4115609319308	1	241.86309190488	66.9338595713901
NOSTRIN	525.764170241423	1	1	1	1	1	1
NOTCH3	1	102.703436310056	1	1	1	441.774940878658	1
NPNT	1	1	1	294.233836480649	1	54.9007987402423	1
NR4A2	1	90.6393641666762	92.9114413570361	119.565293720265	868.228259761066	136.665561411573	174.564060506758
NREP	1	231.268243357234	1	76.1477585059208	1	1	86.2866024263039
NTM	1	248.128841165338	1	1	1	1	1
OAF	1	90.2954579407672	1	96.7423788347603	1	1	393.035225257002
OGN	1	1	1	1	1	1	431.77875489696
OSR1	1	1	1	71.8603835300037	1	1	246.209559276467
PAPSS2	259.473222502106	37.1757521034744	44.0257675496124	121.205048496094	1	80.0721726474507	82.1217227002674
PARD6B	1	1	305.980370523695	1	1	1	1
PCAT19	93.0631517815678	1	1	1	1	1	1
PCDH17	287.641850104079	1	1	1	1	1	1
PDCD4	45.1040333031278	60.5042397063105	80.3172422525176	1	252.294003224274	1	84.5902675669412
PDGFC	1	140.27599667922	1	1	1	1	1
PDGFRB	1	428.071632570263	1	424.378372228352	1	1602.93424244072	255.651300894982
PDGFRL	1	301.083554321264	1	1	1	1	635.820361463793
PDLIM1	6523.58290235867	207.840155019318	937.844328058428	1006.12377044566	1	931.45433358126	400.015874582136
PDPN	1	164.669161328313	1	1	1	1	1
PECAM1	2242.42639477889	1	1	1	128.89171959864	1	1
PHACTR4	307.878124566138	78.4969543222721	74.228066689102	1	100.857122812238	79.9397610935542	26.9909436336885
PI16	1	1	1	1	1	1	1628.83775499351
PID1	1	1	1	1	1	1	132.420221612431
PIGR	1	1	1218.89071471246	1	1	1	1
PIP4K2A	100.502278863452	110.272949441613	1	1	766.929710981925	128.321927841546	92.683535880227
PLAU	1	524.853957559412	1	1	1	1	116.977381254169
PLEKHH2	1	59.3878060675095	1	1499.82792613485	1	278.006455575857	319.595205989197
PLIN3	1	329.083283245625	96.9982300362469	43.2721719753791	122.730139821043	1	124.176094943665
PLOD2	1	113.013248004204	1	1	1	1	1
PMEPA1	1	503.790825235357	50.6707859974992	43.9102519835088	1	196.632321473802	1
PMP22	202.976816313814	717.386741430278	1	3333.37923378929	1	803.335452324784	1563.18856206949
PODXL	327.497274258718	1	1	1	1	1	1
PON2	885.074278629347	55.7904099304421	234.14922415429	110.178464728915	1	266.342104986962	1
POSTN	127.325623942312	1883.78778384537	1	1	1	1	1
PPP2R5C	93.899544796201	55.4192829567671	80.0075313025462	80.0120465883875	546.334522898511	127.822255993773	59.0919745364496
PRAF2	1	141.56981078019	1	1	1	1	60.3537520799771
PRKCE	393.072694592118	1	1	1	1	1	1
PRR13	83.5866962279592	85.143928714971	111.533339050707	44.4739137495293	280.872648056959	64.3406015062285	82.7262464194216
PRSS8	1	1	364.89035152147	1	1	1	1
PRX	539.492579989417	1	1	1	1	1	1
PTGIS	1	86.0382548498164	1	1	1	1	934.559933684591
PTK7	1	161.868228532937	1	1	1	1	1
PTPRB	442.830909016636	1	1	1	1	1	1
PTPRC	1	1	1	1	747.940421904697	1	1
PTPRF	1	1	232.435472890813	1	1	1	73.253922194889
QSOX1	1	87.6968614510389	88.6287938725439	304.103334442619	1	67.7547444215681	94.6394381438778
RAB11A	685.733271701199	136.568601704966	160.124852712149	1	120.723799620645	104.835569735076	156.906718053562
RAB13	47.9953794313984	214.376703355489	74.64772900332	62.7707684382867	1	1	58.975220382044
RAB25	1	1	297.250915862113	1	1	1	1
RAC2	1	1	1	1	1373.53659315494	1	1
RALA	587.757618409022	120.793895066444	76.8570389657576	1	77.8615478510838	1	1
RALGAPA2	150.100320619484	1	69.1184145605122	1	1	1	1
RAMP2	1014.81585254364	1	1	1	1	1	1
RAMP3	3176.1052021985	1	1	1	1	1	1
RARRES2	1	2240.45024865257	99.6039651998163	5018.33809455488	1	1130.74041704583	938.047113035466
RASIP1	268.703579947498	1	1	1	1	1	1
RBP1	1	107.141541936469	1	71.7421225227479	1	1	338.799802130909
RBPMS	108.645789825302	81.4304347122934	126.29205766723	105.213151988906	1	413.070276199296	64.7284671556425
RDX	350.214166738039	142.812207109038	130.375796058321	104.778080371332	1	87.5102299632329	110.571773819916
REL	1	1	33.9637745279757	1	377.577459639011	1	1
RHOBTB3	1	202.485673208556	48.5560948543585	62.8921736962152	1	69.2073099933129	78.1772641498365
RNF144B	1067.10146445945	1	110.175122568833	1	1	1	1
RNF149	1	108.170101120025	57.0515512828776	52.7642152843352	490.704799295859	116.374994083258	43.4102108678262
ROBO4	463.64849733868	1	1	1	1	1	1
RPS29	30.46719743286	44.4827154271536	68.7300360873447	63.4884768547837	201.634905748611	91.9311372377706	37.2566906222422
RUNX3	1	1	1	1	288.64124307668	1	1
S100A14	1	1	299.194830394165	1	1	1	1
S1PR1	973.662489038775	1	1	138.753745089181	140.295563314114	1	1
SARAF	408.236138941131	291.880704974742	332.932128925167	196.760689899074	1741.85958047218	319.72128578452	308.789530195972
SASH1	469.545109237562	1	1	1	1	126.694399092711	82.342783525248
SCARA3	1	106.572798863683	1	1	1	1	254.703082525838
SCARA5	1	1	1	1	1	1	815.780778796197
SCGB3A1	1	1	6224.03325169856	1	1	1	1
SCN7A	1	241.201503322055	1	1466.88636407191	1	308.922529329151	627.403743092379
SCNN1A	1	1	119.665939836916	1	1	1	1
SDC4	1	38.974613490796	709.129266415138	1	1	1	1
SDR16C5	1	1	205.202157766616	1	1	1	1
SEC14L1	720.433498575723	1	51.7575223076089	1	135.898146398244	1	93.7305473311413
SELENBP1	164.662782325427	37.3321484027926	1178.49433178746	341.500773362605	1	539.331618081643	293.536634348123
SELENOM	76.7353552720056	1	76.7689523077749	87.1360685141002	1	951.927201533046	376.891058526378
SELPLG	1	1	1	1	954.666382522758	1	1
SEMA5A	1	143.512036801896	1	181.05244854848	1	436.306838114304	27.7994309384978
SEMA6A	207.802864563252	1	1	1	1	1	1
SERPINA1	1	1	762.861130892638	1	352.715711190071	1	1
SERPINB1	829.477581902442	70.9354044383465	371.334108707506	154.673429724429	254.806476746258	75.506329654718	115.384991202708
SERPINB6	2292.35369933673	189.415412062674	326.386739692382	218.320097774646	250.457364335224	829.37646036254	227.734583394689
SERPINB9	153.82337417632	70.2751621577462	1	146.147482478583	460.717374471859	1	40.0299712600497
SERPINE1	2586.86191267867	424.153825328011	1	528.820195826356	1	239.758133686844	1
SERPINF1	1	3678.12586133103	386.809524062198	1934.5394777384	1	1	8657.90282098047
SFRP1	1	1	1	1	1	1	269.507446349342
SFRP2	1	2711.48782521172	1	1	1	1	9866.35921290324
SFRP4	1	1016.28270823551	1	1	1	1	5912.47821712359
SFTA3	1	1	164.175658913711	1	1	1	1
SFTPB	1	1	39630.6191956617	1	1	1	1
SFTPD	1	1	1711.65108754256	1	1	1	1
SGK1	1008.24191424243	1	132.904212102059	1	273.927655923847	1	51.7401553631133
SGMS2	1	1	77.2083775924044	1	1	1	1
SH2D3C	738.677994158607	1	1	1	1	1	1
SH3BGRL3	390.895110227086	315.012986764161	183.457002484769	126.4551573155	1709.18511994171	257.639099081536	188.885215577363
SHROOM3	1	1	89.1505256444877	1	1	1	1
SHROOM4	326.982029282394	1	1	1	1	1	1
SLA	1	1	1	1	635.592632482807	1	1
SLC16A5	1	1	161.871598798745	1	1	1	1
SLC19A2	1	1	1	35.0486861924316	1	1	103.698881409501
SLC34A2	1	1	758.282438926169	1	1	1	1
SLC40A1	1	142.660286265094	67.6161458802462	591.537086820629	1	130.873949163849	165.946877050556
SLC6A4	696.958132401522	1	1	1	1	1	1
SLC9A3R1	1	1	83.5638309451821	1	415.555718033167	1	1
SLC9A3R2	314.084613773861	1	1	25.8215986858426	1	1	1
SLCO2A1	1603.93743416942	1	1	1	1	1	1
SLCO4A1	496.80393889457	1	1	1	1	1	1
SLIT2	1	258.1178466227	1	2624.04833474616	1	444.571791493471	954.764646407484
SLPI	1	1	7099.7797072137	1	1	1	394.142478838048
SMAP2	1	1	1	1	520.505918856709	1	1
SMCHD1	1	1	1	1	284.383377139805	1	1
SMIM22	1	1	78.7374600603539	1	1	1	1
SNAI2	1	271.299571372433	1	1	1	107.800463845198	90.4728996332706
SORT1	68.5466025324827	50.070382439408	57.3357425935361	1	1	225.052197997029	1
SPHK1	1	210.155868289663	1	1	1	1	1
SPINT1	1	1	220.234030291004	1	1	1	1
SRGAP1	1	61.1473846626581	1	360.500768461163	1	1	99.4074804341311
SRGN	247.426879109521	1	1	224.693710186319	1429.30833794562	1	1
SSPN	1	142.693616567951	1	47.8436492358766	1	64.7215157616188	320.848423031125
ST14	1	1	146.847164724332	1	1	1	1
STARD10	1	76.1724901032856	221.531988813792	1	1	1	1
STEAP4	1	1	138.997944361138	1	1	1	44.5931731216679
STK4	58.7433977854993	66.8319004233095	1	1	418.704629597571	1	1
SULF1	1	578.743108092907	1	1	1	1	117.080565791818
SURF4	1	286.461744273714	1	1	120.926095909291	1	82.7582563422395
SUSD2	1	1	440.227242868982	1	1	1	82.0474668362469
TACC2	1	1	73.8067304848662	1	1	1	1
TACSTD2	1	1	1963.72226893804	1	1	1	1
TAX1BP3	1	85.0960507997375	1	35.7089521294348	1	1	1
TCF21	1	97.6438935425746	1	1992.42837748287	1	213.674844120044	148.527442338266
TGFB1I1	163.900982647782	313.351343108879	1	1	1	745.959790989496	46.2553724626414
TGFBI	1	551.907897123055	1	1	151.263842808017	209.015001358606	1
THBD	448.819107500976	1	1	1	1	1	1
THBS2	1	999.234654505601	1	1	1	1	232.317220388499
TIE1	367.196197917312	1	1	1	1	1	1
TM4SF1	2320.1125536132	91.4144960960961	696.743116752873	1	1	448.38073801555	1
TMC5	1	1	345.395537156452	1	1	1	1
TMEM100	1043.04042400833	1	1	1	1	1	60.7825625125672
TMEM125	1	1	386.747562078475	1	1	1	1
TMEM204	3043.44264190807	194.328655570288	1	189.354910354608	1	1164.47202711295	226.924824091184
TMPRSS2	1	1	194.65549571354	1	1	1	1
TNFAIP3	209.994411304648	1	1	1	667.347509740824	1	1
TNFRSF1B	156.64747439071	1	1	1	611.972098329057	1	1
TNFSF10	2453.82400519387	142.662562543176	222.169502007524	1	152.411926955044	1	184.970694552343
TPM2	1	1735.96009449222	1	784.855038206752	1	6492.38372786731	421.626474557266
TPPP3	495.039749279701	87.6376537129115	3340.32499149726	595.255186593446	1	1343.34950363995	165.831435825702
TSHZ2	1	42.1362285853316	1	1	1	1	112.532060966259
TSKU	1	140.388389836718	1	46.0051222813157	1	1	326.68563884323
TSPAN1	1	1	3376.57339681151	1	1	1	1
TSPAN13	1	1	123.022938941016	1	1	1	1
TSPAN7	619.817763470839	1	1	1	1	1	1
TSTD1	1	1	275.810161437728	1	99.9875818456511	1	1
TYROBP	1	1	1	1	1176.06385768891	1	1
UAP1	1	60.8800540651441	79.3402709078229	97.3723151186645	101.741294141072	1	422.283044196739
UCP2	1	1	383.133523754799	442.601504101621	1354.0694493321	1	1
VAMP5	764.924533472434	173.25532331074	63.0724774550577	237.280423746639	168.960748842529	247.155750010145	167.407588649213
VCAN	1	2480.98587962795	1	529.383048227185	1	179.547842784836	580.027933376215
VIPR1	737.798608552657	1	1	1	1	1	1
VSIG2	1	1	314.536807118109	1	1	1	1
VSIR	704.015734477026	1	1	176.561330409055	207.998187830325	1	155.856770943822
VWF	2401.9236763337	1	1	1	1	1	1
WARS	1537.70186789456	236.73357914808	218.642655437798	54.0831089341562	402.62369274453	89.9059126594261	73.5138885839125
WFDC1	206.412359303239	111.228415538884	1	1	1	954.814776013117	1
WFDC2	1	1	2027.5788496321	1	1	1	1
WIPF1	1	41.5735906370675	1	1	167.761710739594	1	1
WISP2	1	173.294826936742	1	245.834065448656	1	510.00528569711	1967.84576306281
WNK1	63.4637529095028	83.036169495801	86.3080638222972	1	217.506526433918	34.5317792646164	28.728608827297
YPEL5	169.748827127349	145.257763042707	149.913309590105	123.842544277423	604.934758993886	92.7421226890227	60.9558587165967
ZFHX3	1	68.024744106929	45.8616606726127	87.846070185457	1	377.720695428461	98.7369413009663
ZYX	1	191.036634669308	1	504.217735069166	118.759799915875	173.626666920361	69.0708895401913
