# Supplementary material for: Single-cell analysis reveals prognostic fibroblast subpopulations linked to molecular and immunological subtypes of lung cancer
Source: Nat Commun. 2023 Jan 31;14:387. doi: 10.1038/s41467-023-35832-6 (PMC9889778; doi:10.1038/s41467-023-35832-6)
Supplement: Supplementary file 15 — Supplementary Data 12 [file 41467_2023_35832_MOESM15_ESM.xlsx]

## Sheet: SD12 Key
Column	Description
Gene	Gene symbol for gene tested
Gene.formatted	Gene symbol formatted to avoid excel autoformatting
Module	Module gene was assigned to
meta_z	Meta Z-score for Pseudotime differential expression analysis across each individual dataset (Stouffer's Z-score, calculated from 2-sided ANOVA test for nonparametric effects of loess regression on each individual dataset)
meta_p	Meta P-value for Pseudotime differential expression analysis across each individual dataset (P value associated with the Meta-Z score)
meta_p_adj.BH	Adjusted Meta P-value (Benjamini-Hochberg)

## Sheet: SD12 - Adventitial to Myo
						Individual Dataset nominal p values
Gene	Gene.formatted	Module	meta_z	meta_p	meta_p_adj.BH	TLDS	Kim	Zillonis	Maynard	Bischoff	Qian
COL11A1	'COL11A1	Differentiation	19.6796	1.61154e-86	5.38578e-83	1e-16	1e-16	6.4837e-13	1e-16	1e-16	1e-16
COL1A1	'COL1A1	Differentiation	19.5822	1.09755e-85	2.44535e-82	1e-16	1e-16	3.5435e-12	1e-16	1e-16	1e-16
SPARC	'SPARC	Differentiation	19.0856	1.662e-81	2.7772e-78	1e-16	1e-16	8.51926e-09	1e-16	1e-16	1e-16
COL12A1	'COL12A1	Differentiation	18.8499	1.47192e-79	1.40547e-76	1e-16	1e-16	2.07188e-07	1e-16	1e-16	1e-16
COL3A1	'COL3A1	Differentiation	18.6243	1.02026e-77	6.19945e-75	1e-16	1e-16	3.24627e-06	1e-16	1e-16	1e-16
COL1A2	'COL1A2	Differentiation	18.6264	9.81312e-78	6.19945e-75	1e-16	1e-16	3.16906e-06	1e-16	1e-16	1e-16
COL5A2	'COL5A2	Differentiation	18.5	1.03196e-76	5.74803e-74	1e-16	1e-16	2.13851e-06	1e-16	1e-16	2.44249e-15
COL5A1	'COL5A1	Differentiation	18.1509	6.31759e-74	2.22246e-71	1e-16	1e-16	0.000236584	3.33067e-16	1e-16	1e-16
COL10A1	'COL10A1	Differentiation	17.9951	1.06438e-72	3.55715e-70	1e-16	1e-16	2.75926e-05	1e-16	1e-16	4.0945e-13
POSTN	'POSTN	Differentiation	17.7407	1.01736e-70	2.83335e-68	1e-16	1e-16	0.00950862	1e-16	1e-16	1e-16
LGALS1	'LGALS1	Differentiation	17.6258	7.80658e-70	1.86354e-67	1e-16	1e-16	7.09652e-05	6.81644e-12	1e-16	9.99201e-16
CTHRC1	'CTHRC1	Differentiation	17.5488	3.039e-69	7.00438e-67	1e-16	1e-16	0.0303877	1e-16	1e-16	1e-16
THBS2	'THBS2	Differentiation	17.5064	6.40702e-69	1.29771e-66	1.0692e-09	1e-16	3.08283e-05	1e-16	1e-16	1e-16
MMP11	'MMP11	Differentiation	17.4755	1.10117e-68	2.10292e-66	2.95541e-12	1e-16	5.04546e-08	8.51541e-14	1e-16	5.81379e-12
FN1	'FN1	Differentiation	17.4212	2.85051e-68	5.14941e-66	1e-16	1e-16	0.0590804	1e-16	1e-16	1e-16
ASPN	'ASPN	Differentiation	17.0473	1.83123e-65	2.7818e-63	1e-16	1e-16	0.000207203	2.25819e-13	1.12133e-14	2.47136e-12
FNDC1	'FNDC1	Differentiation	16.9112	1.86095e-64	2.56239e-62	2.93321e-13	1e-16	0.00555612	1e-16	1e-16	1.1513e-12
TAGLN	'TAGLN	Differentiation	16.7877	1.50061e-63	1.92886e-61	1e-16	1e-16	0.0342942	3.80521e-11	2.22045e-16	1e-16
INHBA	'INHBA	Differentiation	16.2552	1.02529e-59	1.05432e-57	1e-16	1e-16	0.085916	1.79743e-11	1e-16	3.90132e-13
GJB2	'GJB2	Differentiation	16.1787	3.56163e-59	3.40085e-57	1.34127e-08	1e-16	0.00112781	3.44169e-15	1e-16	5.86176e-12
SDC1	'SDC1	Differentiation	16.1413	6.53376e-59	6.06551e-57	3.12987e-11	1e-16	0.00802324	1e-16	1e-16	1.54691e-09
MYL9	'MYL9	Differentiation	16.1419	6.47347e-59	6.06551e-57	8.99281e-15	1e-16	9.58841e-05	0.000251351	1e-16	1e-16
VCAN	'VCAN	Differentiation	16.1057	1.16413e-58	1.0515e-56	1e-16	1e-16	0.00538564	1.34008e-07	1e-16	6.72018e-13
SULF1	'SULF1	Differentiation	16.0572	2.54604e-58	2.26903e-56	1e-16	1e-16	0.110851	8.87191e-08	1e-16	1e-16
ANTXR1	'ANTXR1	Differentiation	16.0449	3.10331e-58	2.69384e-56	1e-16	1e-16	0.00554396	5.36296e-05	1e-16	1e-16
MARCKS	'MARCKS	Differentiation	15.7398	4.03526e-56	3.06496e-54	1e-16	1e-16	0.10062	5.61504e-11	1e-16	3.61885e-10
AEBP1	'AEBP1	Differentiation	15.7032	7.18484e-56	5.27731e-54	8.59748e-07	1e-16	0.000131637	1e-16	1.63255e-11	1.77758e-12
COL8A1	'COL8A1	Differentiation	15.689	8.98818e-56	6.53011e-54	1e-16	1e-16	0.0377972	7.77156e-14	1e-16	2.06609e-06
NUAK1	'NUAK1	Differentiation	15.6235	2.51975e-55	1.77284e-53	1e-16	1e-16	0.0171621	1.9984e-14	1e-16	4.31997e-05
CD99	'CD99	Differentiation	15.6058	3.32304e-55	2.31367e-53	7.48539e-08	1e-16	0.0251603	1e-16	1e-16	1.07743e-10
ITGB1	'ITGB1	Differentiation	15.4976	1.80157e-54	1.19224e-52	1.10331e-11	1e-16	4.84708e-05	1.76676e-07	1e-16	2.69496e-09
PALLD	'PALLD	Differentiation	15.2003	1.76113e-52	1.08995e-50	1e-16	1.58158e-11	0.0247638	1e-16	1.41049e-09	2.12943e-10
MYL6	'MYL6	Differentiation	15.1786	2.44923e-52	1.48824e-50	7.77378e-13	1e-16	0.16377	6.39372e-09	1e-16	1.29563e-12
MYH9	'MYH9	Differentiation	15.1434	4.18543e-52	2.4978e-50	1.77636e-15	1e-16	0.302206	1.10446e-08	1e-16	1.30611e-11
ACTA2	'ACTA2	Differentiation	15.1071	7.27215e-52	4.26377e-50	1e-16	1e-16	0.056769	0.00564132	1e-16	1e-16
EDIL3	'EDIL3	Differentiation	15.0662	1.35134e-51	7.78652e-50	4.21574e-11	1e-16	0.308039	3.20255e-12	1e-16	2.114e-11
ADAM12	'ADAM12	Differentiation	15.042	1.94851e-51	1.10372e-49	7.07101e-08	1e-16	0.0886951	1.28877e-11	1e-16	5.40012e-13
CTSB	'CTSB	Differentiation	14.8782	2.28321e-50	1.2509e-48	4.50542e-11	1e-16	0.0666426	1.06625e-08	1e-16	7.04201e-11
TGFBI	'TGFBI	Differentiation	14.8351	4.34649e-50	2.36195e-48	1e-16	1e-16	0.0378288	4.04729e-09	1e-16	1.82061e-05
LOXL2	'LOXL2	Differentiation	14.7249	2.22967e-49	1.17366e-47	6.09346e-07	1e-16	0.00407741	1.74847e-09	1e-16	2.48819e-10
SERPINH1	'SERPINH1	Differentiation	14.7109	2.74425e-49	1.43302e-47	1.24603e-11	1e-16	8.34055e-05	3.36656e-07	1e-16	1.44067e-05
COL6A3	'COL6A3	Differentiation	14.6403	7.76966e-49	3.90469e-47	9.21485e-15	1e-16	0.237699	5.02377e-11	1e-16	2.36981e-06
PMEPA1	'PMEPA1	Differentiation	14.5625	2.43238e-48	1.19544e-46	3.03313e-13	1e-16	0.0251446	1.69493e-10	1e-16	7.5253e-05
THY1	'THY1	Differentiation	14.5297	3.92742e-48	1.90224e-46	1.07393e-05	1e-16	0.000457313	9.91691e-11	1e-16	8.9894e-08
MXRA5	'MXRA5	Differentiation	14.4528	1.20367e-47	5.6657e-46	8.49892e-06	1e-16	0.0201043	9.54792e-15	1e-16	3.73831e-07
CALD1	'CALD1	Differentiation	14.4009	2.55505e-47	1.18597e-45	1e-16	1e-16	0.0165409	3.17087e-07	1e-16	0.000235329
CTSK	'CTSK	Differentiation	14.3462	5.62615e-47	2.54089e-45	0.000182904	1e-16	0.00130704	1.35586e-09	6.43929e-15	1.11423e-11
CALU	'CALU	Differentiation	14.123	1.37086e-45	5.91151e-44	1e-16	1e-16	0.0094487	7.55142e-08	1e-16	0.00992998
PDGFC	'PDGFC	Differentiation	14.0956	2.01971e-45	8.54627e-44	0.000326229	1e-16	0.134855	1.10076e-10	1e-16	2.52687e-13
HTRA1	'HTRA1	Differentiation	13.98	1.03251e-44	4.20812e-43	0.000355583	1.11022e-16	0.00119953	3.33067e-15	1.53588e-12	6.23119e-07
MMP14	'MMP14	Differentiation	13.9791	1.0452e-44	4.23402e-43	1.95099e-12	1e-16	0.00162035	0.0534124	1e-16	1.48526e-10
LRRC15	'LRRC15	Differentiation	13.8244	9.08669e-44	3.57267e-42	8.917e-08	1e-16	0.0650772	7.10543e-15	1e-16	0.00139531
TPM4	'TPM4	Differentiation	13.7438	2.77359e-43	1.0716e-41	3.84756e-10	1e-16	0.256831	2.60041e-08	1e-16	3.3025e-07
TPM2	'TPM2	Differentiation	13.7255	3.57089e-43	1.36388e-41	5.94649e-11	1e-16	0.0141159	0.00209497	1e-16	6.80956e-09
PLAU	'PLAU	Differentiation	13.6677	7.92092e-43	2.95773e-41	0.000658282	1e-16	1.50795e-05	5.18276e-05	2.22045e-16	2.25477e-09
DIO2	'DIO2	Differentiation	13.5494	3.99306e-42	1.44268e-40	3.33067e-15	1e-16	0.134763	0.000650386	1e-16	1.79089e-06
FAP	'FAP	Differentiation	13.4695	1.18286e-41	4.18321e-40	2.06626e-10	1e-16	0.177727	3.64878e-05	1e-16	3.15506e-08
KIAA1217	'KIAA1217	Differentiation	13.2457	2.3876e-40	8.05997e-39	2.35329e-06	1e-16	0.00949464	7.61504e-10	1e-16	0.00119853
CADM1	'CADM1	Differentiation	13.2187	3.42387e-40	1.13856e-38	1.10274e-09	1e-16	0.0019228	1e-16	1.1724e-13	0.604559
CERCAM	'CERCAM	Differentiation	13.0581	2.8579e-39	9.31813e-38	0.0157186	1e-16	0.0235523	5.54519e-10	1e-16	5.42968e-08
MICAL2	'MICAL2	Differentiation	13.0564	2.92321e-39	9.48483e-38	0.000180046	1e-16	0.0022659	4.30681e-07	1.83187e-13	1.20432e-07
GJA1	'GJA1	Differentiation	12.9897	7.00065e-39	2.24963e-37	0.00315671	1e-16	0.0837021	1e-16	1.90958e-14	0.000109824
RRBP1	'RRBP1	Differentiation	12.7281	2.06261e-37	6.18229e-36	1.89508e-10	1e-16	0.324215	1.57145e-05	1e-16	5.85637e-05
PLOD2	'PLOD2	Differentiation	12.5876	1.23527e-36	3.58981e-35	1.96967e-09	1e-16	0.0690727	0.000312487	1e-16	0.000159688
MMP2	'MMP2	Differentiation	12.3554	2.2762e-35	6.20986e-34	0.00376758	1e-16	6.76938e-05	1e-16	2.76875e-07	0.0100356
ADAMTS2	'ADAMTS2	Differentiation	12.3491	2.46189e-35	6.66205e-34	0.075579	5.55112e-16	0.000433737	1.92263e-07	1e-16	1.518e-05
HLA-B	'HLA-B	Differentiation	12.3102	3.98905e-35	1.05387e-33	9.65765e-09	5.76449e-08	NA	0.00049606	1.88294e-12	9.49731e-11
MARVELD1	'MARVELD1	Differentiation	12.2959	4.76186e-35	1.25308e-33	0.000197438	1.46771e-13	0.0757335	4.59436e-10	3.64153e-14	1.12737e-05
ARPC2	'ARPC2	Differentiation	12.2824	5.6304e-35	1.46434e-33	1.82901e-05	1e-16	0.0336847	0.000131754	1.11022e-16	2.58342e-05
COL6A1	'COL6A1	Differentiation	12.1775	2.0476e-34	5.1259e-33	1.65977e-05	1e-16	0.00808144	0.000222436	9.99201e-16	0.000160524
MYL12A	'MYL12A	Differentiation	12.1742	2.13365e-34	5.32138e-33	3.98032e-05	7.73048e-13	0.0415014	1.86938e-08	1e-16	0.000409559
ISG15	'ISG15	Differentiation	12.0931	5.74315e-34	1.4113e-32	0.00434302	1.26565e-14	0.088421	1.37291e-09	4.44089e-15	7.57455e-06
ACTN1	'ACTN1	Differentiation	12.0912	5.87895e-34	1.43898e-32	1.19914e-07	1e-16	0.404541	1.43384e-05	5.4623e-14	6.06816e-06
PDLIM7	'PDLIM7	Differentiation	12.0756	7.10453e-34	1.72679e-32	0.000180781	1e-16	0.343047	0.021871	1e-16	4.41647e-13
MYLK	'MYLK	Differentiation	12.0598	8.61429e-34	2.07115e-32	1e-16	7.51843e-13	0.470713	0.0353495	1e-16	1.72853e-05
MFAP2	'MFAP2	Differentiation	11.9401	3.65783e-33	8.45984e-32	0.160447	1e-16	0.000696138	1.93697e-08	9.99201e-16	0.000339161
RCN3	'RCN3	Differentiation	11.8757	7.91308e-33	1.79292e-31	0.0023363	6.88565e-11	0.00183991	9.49176e-08	1e-16	0.000226772
CKAP4	'CKAP4	Differentiation	11.8701	8.46304e-33	1.91105e-31	4.48698e-06	3.73035e-13	0.0325168	2.69136e-07	1.00586e-13	0.0005585
FLNA	'FLNA	Differentiation	11.8627	9.24246e-33	2.08002e-31	0.00120405	3.59712e-14	0.266808	1.05708e-06	1e-16	3.67409e-07
P4HB	'P4HB	Differentiation	11.8568	9.92026e-33	2.22507e-31	0.000434042	1e-16	0.00176863	0.000408612	1e-16	0.00132697
NREP	'NREP	Differentiation	11.8023	1.89923e-32	4.20346e-31	8.86142e-05	1e-16	0.0713533	7.86363e-10	7.02771e-14	0.0206881
TMSB10	'TMSB10	Differentiation	11.7966	2.03173e-32	4.48188e-31	8.3184e-09	1e-16	0.514218	0.00125714	1e-16	6.62473e-05
TGFB1I1	'TGFB1I1	Differentiation	11.7703	2.77663e-32	6.08492e-31	0.00546111	2.22045e-16	0.100838	1.01849e-06	1e-16	4.58533e-05
OSTC	'OSTC	Differentiation	11.7672	2.88007e-32	6.29097e-31	0.0001088	1e-16	0.0116522	0.00147717	1.11022e-15	9.39749e-05
MRC2	'MRC2	Differentiation	11.7231	4.85481e-32	1.05015e-30	0.000411076	2.47358e-11	0.000516047	2.54923e-06	2.34534e-09	1.71935e-07
BCAT1	'BCAT1	Differentiation	11.7005	6.33464e-32	1.35274e-30	2.77598e-05	1e-16	0.169138	3.64495e-08	2.70717e-12	0.000758564
ADAMTS12	'ADAMTS12	Differentiation	11.6866	7.46351e-32	1.58368e-30	3.1568e-05	1e-16	0.109065	0.00223335	1e-16	2.00814e-05
PFN1	'PFN1	Differentiation	11.6632	9.83059e-32	2.07936e-30	0.000310354	1e-16	0.0403107	4.9024e-08	1.90736e-12	0.00184787
ID3	'ID3	Differentiation	11.6547	1.08611e-31	2.29007e-30	0.0352394	1e-16	0.0713735	1e-16	4.82976e-06	5.29622e-06
MMP1	'MMP1	Differentiation	11.6229	1.57547e-31	3.30107e-30	2.07612e-13	8.26006e-14	0.216501	0.000325687	2.07039e-07	2.21873e-06
ARPC3	'ARPC3	Differentiation	11.6091	1.85205e-31	3.85642e-30	4.42584e-07	2.00839e-13	0.223571	0.000100445	6.1795e-13	1.38988e-06
SLC16A3	'SLC16A3	Differentiation	11.5974	2.12327e-31	4.40743e-30	0.000564828	1e-16	0.00785111	0.000633753	7.63833e-14	4.69381e-05
CHN1	'CHN1	Differentiation	11.5112	5.79403e-31	1.18432e-29	0.00547764	1e-16	0.193588	1.58449e-08	1e-16	0.00246441
B2M	'B2M	Differentiation	11.5006	6.54866e-31	1.33043e-29	0.0033342	4.43889e-12	0.000327521	0.000211489	4.64184e-12	5.20246e-07
BASP1	'BASP1	Differentiation	11.4801	8.30827e-31	1.6828e-29	2.85536e-06	1e-16	0.0576472	0.00663635	1e-16	0.00100722
WNT5A	'WNT5A	Differentiation	11.4726	9.05312e-31	1.82813e-29	9.10989e-06	1.26565e-14	0.0087428	6.25693e-07	5.88418e-15	0.104925
LUM	'LUM	Differentiation	11.418	1.70017e-30	3.40238e-29	5.96415e-08	4.90719e-14	0.0442229	1.01362e-05	5.13714e-09	0.000201125
FBXO32	'FBXO32	Differentiation	11.3967	2.17177e-30	4.30744e-29	0.00068612	1.68754e-14	0.10483	0.00578562	1.11022e-16	1.34776e-07
PODNL1	'PODNL1	Differentiation	11.2106	1.80792e-29	3.43299e-28	0.0125446	1e-16	0.0669671	0.000364128	1.34337e-13	7.48937e-07
HOPX	'HOPX	Differentiation	11.1852	2.40991e-29	4.53742e-28	0.0759783	1e-16	0.570475	3.43159e-08	1.54974e-07	6.37268e-14
C4orf48	'C4orf48	Differentiation	11.1704	2.84554e-29	5.34257e-28	1.57637e-05	1e-16	0.600359	0.00215981	3.33067e-16	8.48296e-06
PXDN	'PXDN	Differentiation	11.0102	1.70572e-28	3.08971e-27	0.000116936	1e-16	0.0562041	1.16414e-06	1.44856e-10	0.00706803
CDH11	'CDH11	Differentiation	10.972	2.60573e-28	4.6819e-27	2.38631e-05	1e-16	0.320213	2.20663e-06	1e-16	0.0955888
FARP1	'FARP1	Differentiation	10.9383	3.78093e-28	6.72121e-27	0.00290384	1e-16	0.118653	0.000768364	1e-16	0.000595141
RHOC	'RHOC	Differentiation	10.9232	4.46606e-28	7.91807e-27	0.0130617	1e-16	0.161099	7.92361e-05	2.22045e-15	0.000107556
S100A16	'S100A16	Differentiation	10.8387	1.1282e-27	1.96377e-26	7.82949e-05	1e-16	0.0647652	7.50717e-07	2.22045e-16	0.462576
BST2	'BST2	Differentiation	10.7991	1.73759e-27	2.99331e-26	0.0450407	1e-16	0.280068	1.63454e-05	3.19457e-08	8.22798e-11
KIF26B	'KIF26B	Differentiation	10.7424	3.21888e-27	5.50255e-26	0.00892411	1e-16	0.0137372	0.00143956	1e-16	0.0102979
CHPF	'CHPF	Differentiation	10.7127	4.43715e-27	7.54654e-26	0.0341278	2.03195e-08	0.003537	1.34406e-10	6.7652e-07	1.80599e-07
PKM	'PKM	Differentiation	10.6092	1.35011e-26	2.21723e-25	0.130457	1e-16	0.0717373	5.31542e-07	1e-16	0.0189379
PRDM1	'PRDM1	Differentiation	10.5518	2.49078e-26	4.04086e-25	0.00359195	2.36478e-14	0.25595	2.06277e-07	1e-16	0.0466542
LMO7	'LMO7	Differentiation	10.5249	3.31656e-26	5.32881e-25	0.0047379	4.66294e-15	0.16921	4.35625e-05	1.11022e-16	0.00945288
IL32	'IL32	Differentiation	10.4911	4.74438e-26	7.56837e-25	0.000321708	2.58127e-12	0.0524618	0.000160014	1.25412e-05	1.33876e-09
GREM1	'GREM1	Differentiation	10.4201	1.00395e-25	1.57521e-24	3.10614e-09	1.80649e-09	0.0245314	0.000309082	1.91887e-07	0.000413596
PDPN	'PDPN	Differentiation	10.344	2.22866e-25	3.44027e-24	0.000321149	1e-16	0.639117	7.10982e-06	1.53211e-14	0.0169052
PLEC	'PLEC	Differentiation	10.3365	2.40894e-25	3.70146e-24	0.000331624	1e-16	0.0722442	8.09135e-06	1.43806e-06	0.000593368
ARL4C	'ARL4C	Differentiation	10.3216	2.81327e-25	4.29313e-24	0.000347364	1e-16	0.299794	0.00428142	1.11022e-16	0.0105719
PTTG1IP	'PTTG1IP	Differentiation	10.3136	3.05796e-25	4.6559e-24	0.000390441	1e-16	0.204954	0.0154749	3.76144e-13	0.000207649
CNN2	'CNN2	Differentiation	10.2934	3.77154e-25	5.67769e-24	0.00870864	1e-16	0.0308317	0.000549733	3.55271e-15	0.0446816
SH3PXD2A	'SH3PXD2A	Differentiation	10.2834	4.18437e-25	6.27093e-24	2.30477e-06	2.22045e-16	0.380815	0.0212378	8.51704e-11	8.38251e-05
RAB31	'RAB31	Differentiation	10.2798	4.34536e-25	6.49762e-24	0.000387142	1e-16	0.0486457	0.000115269	3.37405e-09	0.00698201
RABAC1	'RABAC1	Differentiation	10.2062	9.3025e-25	1.37258e-23	0.0647058	8.88178e-15	0.19584	0.0022123	1e-16	4.95478e-05
TNC	'TNC	Differentiation	10.1775	1.24904e-24	1.82683e-23	0.000310012	1e-16	0.697109	0.000236043	1e-16	0.0186305
RAI14	'RAI14	Differentiation	10.169	1.36354e-24	1.9856e-23	1.79464e-11	1e-16	0.952812	0.0237416	2.66454e-15	0.0262778
SPON2	'SPON2	Differentiation	10.1483	1.68592e-24	2.4444e-23	0.000134184	2.72779e-07	0.00897825	6.80735e-06	2.22763e-08	2.9565e-05
MAGED1	'MAGED1	Differentiation	10.0699	3.75257e-24	5.35944e-23	0.000199064	2.39031e-07	5.93491e-05	3.00233e-08	4.17553e-10	0.246886
KDELR3	'KDELR3	Differentiation	10.0629	4.0311e-24	5.69638e-23	0.430755	1.03584e-13	0.247077	1.18442e-08	2.22045e-16	0.00309
GPC1	'GPC1	Differentiation	10.0567	4.29348e-24	6.05435e-23	0.173847	1e-16	0.0250737	0.00015708	9.29012e-12	0.000702302
COL16A1	'COL16A1	Differentiation	10.0355	5.31918e-24	7.48492e-23	9.172e-12	1.22018e-10	0.521768	7.90877e-07	4.72616e-06	0.00920595
NRP2	'NRP2	Differentiation	10.0328	5.46985e-24	7.68078e-23	0.047993	1e-16	0.405885	0.0103708	3.33067e-16	2.44215e-05
SPATS2L	'SPATS2L	Differentiation	10.031	5.56691e-24	7.80067e-23	0.000302441	1e-16	0.131707	0.000611388	7.5326e-08	0.000456912
2011-09-01	'SEPT11	Differentiation	10.0124	6.72502e-24	9.34513e-23	0.000831551	3.55271e-15	0.42604	6.96752e-07	6.11733e-14	0.120725
CFL1	'CFL1	Differentiation	9.99631	7.90894e-24	1.09222e-22	0.000125275	4.44089e-16	0.384923	1.18235e-05	2.09782e-09	0.00850342
ANGPTL2	'ANGPTL2	Differentiation	9.99277	8.19647e-24	1.12727e-22	0.0111226	1e-16	0.0400731	0.000110724	7.39812e-11	0.0170681
GALNT5	'GALNT5	Differentiation	9.96121	1.12655e-23	1.5367e-22	0.153466	1.66755e-13	0.247399	0.00112251	1e-16	1.7552e-05
UNC5B	'UNC5B	Differentiation	9.89753	2.13334e-23	2.86207e-22	0.0307809	1e-16	0.0803804	2.43091e-05	5.5729e-10	0.00472098
LPP	'LPP	Differentiation	9.86907	2.83441e-23	3.75152e-22	3.49057e-07	1.92174e-10	0.468883	0.0912422	2.52811e-11	3.32104e-07
C1QTNF6	'C1QTNF6	Differentiation	9.86092	3.07416e-23	4.04482e-22	0.0432984	1e-16	0.0498935	0.00684635	1e-16	0.0296935
SRPX2	'SRPX2	Differentiation	9.85478	3.2679e-23	4.28287e-22	0.00362848	2.27898e-11	0.0797894	0.00150976	3.49831e-13	0.000453428
PTK7	'PTK7	Differentiation	9.82722	4.29803e-23	5.61094e-22	0.00955073	1e-16	0.0403926	0.000372571	1e-16	0.434313
PDGFD	'PDGFD	Differentiation	9.82282	4.48976e-23	5.83843e-22	4.93319e-06	7.07545e-12	5.89421e-11	0.000719824	0.0142214	0.1435
ITGAV	'ITGAV	Differentiation	9.77669	7.08841e-23	9.16421e-22	0.000510072	5.20761e-12	0.656353	0.0143431	8.65974e-15	5.2165e-06
P3H4	'P3H4	Differentiation	9.77564	7.16261e-23	9.24226e-22	NA	7.77156e-15	0.0496004	0.00182329	4.66294e-15	0.0306084
GOLM1	'GOLM1	Differentiation	9.75612	8.68327e-23	1.11828e-21	0.0718098	1e-16	0.247906	0.00274191	5.9508e-14	0.000423616
PDLIM2	'PDLIM2	Differentiation	9.75454	8.8199e-23	1.1337e-21	0.120008	2.12104e-10	0.157874	0.00010497	2.11386e-13	3.1538e-06
MAP4	'MAP4	Differentiation	9.74671	9.52671e-23	1.21986e-21	7.11076e-05	1e-16	0.0236235	0.195188	1.39839e-10	0.00351465
PPIB	'PPIB	Differentiation	9.71129	1.34949e-22	1.72467e-21	7.05678e-09	7.06684e-09	0.754798	4.89439e-05	1.54771e-11	0.00471747
NOX4	'NOX4	Differentiation	9.66911	2.03962e-22	2.58687e-21	0.0148437	4.77396e-14	0.530266	0.00075466	4.65241e-09	8.79073e-08
PYCR1	'PYCR1	Differentiation	9.6546	2.34996e-22	2.96361e-21	0.0975133	1e-16	0.342048	0.00021439	2.54907e-13	0.00144281
SERINC2	'SERINC2	Differentiation	9.64094	2.68458e-22	3.37289e-21	0.0247314	1.33227e-14	0.134012	0.0429069	2.79665e-12	7.73153e-06
PCOLCE	'PCOLCE	Differentiation	9.62077	3.267e-22	4.08161e-21	1.45096e-07	9.40437e-12	0.158448	5.75933e-05	1.42542e-05	0.00368978
SLC12A8	'SLC12A8	Differentiation	9.61211	3.55387e-22	4.41526e-21	8.39268e-05	1e-16	0.429794	0.0472277	1.06992e-07	3.0395e-06
ENAH	'ENAH	Differentiation	9.58956	4.42291e-22	5.45437e-21	1.95229e-06	2.27596e-14	0.367176	0.00647321	2.55128e-08	0.00111897
ACTG1	'ACTG1	Differentiation	9.56637	5.53639e-22	6.75278e-21	2.85756e-06	1.62482e-09	0.155101	4.68969e-05	7.43421e-11	0.0494753
AP2S1	'AP2S1	Differentiation	9.54827	6.59417e-22	8.01371e-21	0.0610695	9.28146e-14	0.0607952	0.0202837	2.10032e-12	3.78771e-05
KDELR2	'KDELR2	Differentiation	9.54492	6.81064e-22	8.26176e-21	0.0053148	3.70985e-06	0.113385	2.73115e-05	9.27702e-13	2.4994e-05
DKK3	'DKK3	Differentiation	9.51375	9.19581e-22	1.10548e-20	1.40734e-05	1e-16	0.0200401	0.0112235	3.70706e-07	0.0539233
PLXDC2	'PLXDC2	Differentiation	9.42023	2.25047e-21	2.65294e-20	0.000130997	1e-16	0.432939	0.0138718	2.80442e-13	0.0522967
DYNLT1	'DYNLT1	Differentiation	9.40118	2.69777e-21	3.14693e-20	0.0200858	1e-16	0.527321	0.000153869	6.66134e-16	0.110798
COMP	'COMP	Differentiation	9.38285	3.2106e-21	3.73211e-20	0.0756447	1e-16	8.6039e-05	2.25572e-05	0.169372	2.9069e-06
VCL	'VCL	Differentiation	9.38118	3.26206e-21	3.78535e-20	0.0042019	1e-16	0.186227	0.000413681	2.62217e-06	0.000431927
IGFBP3	'IGFBP3	Differentiation	9.36118	3.94247e-21	4.5512e-20	0.0064071	1e-16	0.00044364	0.00402428	3.16512e-05	0.0123859
PPP1R14A	'PPP1R14A	Differentiation	9.31069	6.35034e-21	7.18201e-20	0.136057	1e-16	0.355689	9.09606e-13	0.0047501	0.000255476
LSM7	'LSM7	Differentiation	9.29302	7.49858e-21	8.45202e-20	0.000780325	6.00059e-10	0.0737748	0.00198276	8.32076e-10	0.000780666
ATOX1	'ATOX1	Differentiation	9.24515	1.17456e-20	1.31724e-19	0.00207123	1e-16	0.499938	0.044383	2.59695e-09	2.98777e-05
MXRA8	'MXRA8	Differentiation	9.20842	1.65487e-20	1.84046e-19	2.59439e-05	1e-16	0.351079	0.189769	6.84008e-13	0.0262829
RUNX2	'RUNX2	Differentiation	9.20159	1.76345e-20	1.95471e-19	0.28074	1e-16	0.938171	0.000115612	1e-16	0.000373416
NDUFA4	'NDUFA4	Differentiation	9.19486	1.87746e-20	2.07764e-19	0.00773532	4.81741e-11	0.0109426	0.129252	1.72037e-09	8.63213e-06
LIMCH1	'LIMCH1	Differentiation	9.18681	2.02334e-20	2.23537e-19	1.7299e-05	1e-16	0.338718	2.25876e-05	0.00144358	0.00384614
TMED9	'TMED9	Differentiation	9.17443	2.26978e-20	2.5035e-19	0.000700489	1e-16	0.152835	0.00365031	1.12901e-09	0.0851996
CAPZB	'CAPZB	Differentiation	9.15601	2.69257e-20	2.94071e-19	0.000130884	1e-16	0.380257	0.740505	2.04281e-14	0.000423641
ENO1	'ENO1	Differentiation	9.12553	3.56931e-20	3.87923e-19	0.000127252	1.93179e-14	0.0361451	0.000359173	1.0033e-09	0.518878
RIN2	'RIN2	Differentiation	9.11943	3.77618e-20	4.0974e-19	0.00014292	1.27918e-06	0.292586	0.000466585	1.43171e-08	2.09891e-06
SYTL2	'SYTL2	Differentiation	9.03727	8.03195e-20	8.57596e-19	2.09476e-06	4.5175e-12	0.41499	0.00118628	1.57101e-08	0.0270119
ITM2C	'ITM2C	Differentiation	9.00917	1.03812e-19	1.09965e-18	0.0202389	6.88338e-15	0.593434	0.00477016	5.48859e-11	0.000222367
SMYD3	'SMYD3	Differentiation	9.00469	1.08138e-19	1.14185e-18	0.00192891	1.95948e-10	0.0311155	0.0126591	3.8658e-13	0.0501786
TAX1BP3	'TAX1BP3	Differentiation	8.95501	1.69857e-19	1.76292e-18	0.0887883	4.88498e-15	0.174061	0.00616601	1.28395e-05	1.02225e-07
DAP	'DAP	Differentiation	8.80122	6.76691e-19	6.77096e-18	0.00284514	1.42371e-08	0.000218281	0.00036725	4.60042e-08	0.156806
CTSZ	'CTSZ	Differentiation	8.78627	7.73026e-19	7.7003e-18	0.00773017	1.01341e-12	0.0222972	0.0836308	3.93265e-08	0.000469596
CDH13	'CDH13	Differentiation	8.77457	8.57762e-19	8.50635e-18	1.96212e-10	1e-16	0.600967	0.00240433	0.00110652	0.0822097
MSRB3	'MSRB3	Differentiation	8.76163	9.62258e-19	9.5144e-18	0.016416	6.56507e-10	0.0224941	0.00786811	2.9517e-07	5.96656e-05
GNB1	'GNB1	Differentiation	8.7499	1.06769e-18	1.05412e-17	0.000109173	3.41143e-05	0.0721486	0.00210795	2.70491e-10	0.000629013
NXN	'NXN	Differentiation	8.73569	1.21089e-18	1.18849e-17	0.0168584	3.33067e-16	0.812036	0.000314926	1e-16	0.328924
JTB	'JTB	Differentiation	8.69099	1.7965e-18	1.75296e-17	0.113639	4.31211e-13	0.0609529	0.00737999	6.07575e-10	0.00207214
ECM1	'ECM1	Differentiation	8.66721	2.21412e-18	2.15104e-17	0.0100143	3.67609e-10	0.0347868	0.252479	8.6021e-09	1.85733e-06
WDR1	'WDR1	Differentiation	8.63573	2.9177e-18	2.82636e-17	0.0017343	1.26343e-13	0.400534	0.00275726	1.44424e-06	0.000670802
IKBIP	'IKBIP	Differentiation	8.50398	9.16005e-18	8.55108e-17	0.000106487	0.000192869	0.0178395	3.16608e-05	3.23666e-10	0.0970492
GJA5	'GJA5	Differentiation	8.4853	1.07581e-17	9.98706e-17	0.00104356	1.25406e-07	0.126193	0.00156377	4.19277e-08	0.000994411
CRIP2	'CRIP2	Differentiation	8.47692	1.15619e-17	1.07184e-16	0.000111841	1e-16	0.219513	0.00171402	3.28824e-07	0.429523
COL6A2	'COL6A2	Differentiation	8.45441	1.40255e-17	1.29663e-16	0.00635195	1.11022e-15	0.986223	0.000242101	3.4972e-13	0.0341257
GPX7	'GPX7	Differentiation	8.44015	1.58471e-17	1.45497e-16	0.0791799	2.52408e-11	0.174649	0.0331941	6.14064e-13	0.00240105
RPS10	'RPS10	Differentiation	8.39119	2.40616e-17	2.1941e-16	8.20859e-10	1.06026e-13	0.311648	0.039844	0.00527733	0.00859568
GALNT10	'GALNT10	Differentiation	8.34357	3.60418e-17	3.24231e-16	0.0116161	2.63899e-09	0.000831788	0.00033677	4.3454e-05	0.0314029
SULF2	'SULF2	Differentiation	8.33968	3.72453e-17	3.34158e-16	4.81482e-09	1.58452e-11	0.511134	0.0593792	1.19582e-06	0.0356867
WNT2	'WNT2	Differentiation	8.33801	3.77757e-17	3.38462e-16	0.0295273	1e-16	0.246629	0.0756128	1e-16	0.511342
GALNT1	'GALNT1	Differentiation	8.29532	5.4146e-17	4.78087e-16	0.00025394	6.13488e-08	0.729823	0.000191593	1.09526e-09	0.0042545
P3H1	'P3H1	Differentiation	8.27892	6.21464e-17	5.46561e-16	NA	9.45022e-13	0.379646	0.00234399	7.57638e-12	0.0559958
ENTPD1	'ENTPD1	Differentiation	8.14205	1.9432e-16	1.66945e-15	0.00140508	1e-16	0.0806741	0.0599169	7.37852e-07	0.167651
HDLBP	'HDLBP	Differentiation	8.12812	2.17998e-16	1.87047e-15	0.0049676	1.12501e-06	0.154129	0.000941776	6.34112e-10	0.00811171
SUGCT	'SUGCT	Differentiation	8.11253	2.4788e-16	2.12414e-15	NA	4.44089e-16	0.738126	0.00346543	5.29504e-11	0.0572916
TNFRSF19	'TNFRSF19	Differentiation	8.0442	4.34046e-16	3.64468e-15	0.00847312	1e-16	0.0351556	0.481266	1.21396e-09	0.101842
ARPC1B	'ARPC1B	Differentiation	8.0181	5.36977e-16	4.48084e-15	0.010277	1e-16	0.39581	0.349041	4.79172e-12	0.0507792
MME	'MME	Differentiation	7.9882	6.84633e-16	5.67753e-15	0.00790799	1.97842e-13	0.108789	0.110391	1.24563e-07	0.0112731
MINOS1	'MINOS1	Differentiation	7.97552	7.58718e-16	6.27632e-15	0.317951	5.62201e-10	0.111768	0.000382821	2.8516e-06	5.84273e-05
SEZ6L2	'SEZ6L2	Differentiation	7.94797	9.47972e-16	7.78408e-15	0.0182424	4.44089e-16	0.314966	0.000623493	0.000146074	0.0225516
CREB3L1	'CREB3L1	Differentiation	7.925	1.14075e-15	9.32122e-15	0.156927	4.2111e-05	0.206863	1.68407e-05	9.9476e-13	0.00669218
MYDGF	'MYDGF	Differentiation	7.92237	1.16514e-15	9.49735e-15	NA	2.03304e-07	0.266256	3.5756e-05	2.47096e-09	0.0137402
CBX3	'CBX3	Differentiation	7.90439	1.34622e-15	1.09068e-14	0.000553891	2.18607e-08	0.0317275	0.248256	1.11226e-06	0.000393776
TMEM167A	'TMEM167A	Differentiation	7.90412	1.34913e-15	1.09172e-14	0.0794537	1e-16	0.315447	0.327858	3.63105e-09	0.00126732
NBL1	'NBL1	Differentiation	7.89322	1.47247e-15	1.18864e-14	0.000180793	0.000186726	0.00501555	0.000144107	0.00636456	0.000217517
PDLIM5	'PDLIM5	Differentiation	7.86414	1.85822e-15	1.48746e-14	0.00022674	0.00194023	0.0407658	6.39636e-08	0.0399745	2.12052e-05
FKBP10	'FKBP10	Differentiation	7.85005	2.07944e-15	1.66057e-14	0.0152913	1.01307e-06	0.657774	6.67654e-05	3.40719e-09	0.000946742
NDUFA12	'NDUFA12	Differentiation	7.84712	2.12848e-15	1.6977e-14	0.00331189	7.74722e-09	0.335502	0.0562813	6.78191e-12	0.0189371
TTC3	'TTC3	Differentiation	7.84122	2.23097e-15	1.77522e-14	0.00126098	1.35075e-08	0.509442	4.85477e-06	3.76657e-06	0.0401781
TMEM263	'TMEM263	Differentiation	7.83511	2.34221e-15	1.86151e-14	NA	6.71455e-07	0.0291575	7.32199e-05	6.00147e-08	0.044309
BMP1	'BMP1	Differentiation	7.82715	2.49532e-15	1.9785e-14	0.00362364	5.24192e-12	0.568182	0.00693463	4.58396e-06	0.00152452
ID1	'ID1	Differentiation	7.80595	2.95268e-15	2.32956e-14	0.032728	1.11027e-07	0.132565	5.92859e-14	0.618198	5.51705e-05
AFAP1	'AFAP1	Differentiation	7.79629	3.18781e-15	2.50674e-14	0.00835415	8.5266e-11	0.0783286	0.0798146	5.26396e-08	0.0147034
PCDH7	'PCDH7	Differentiation	7.74279	4.86297e-15	3.78394e-14	0.0378251	4.97009e-08	0.0157025	0.00526285	1.09462e-09	0.121304
ARF4	'ARF4	Differentiation	7.73766	5.0633e-15	3.93067e-14	0.000106608	0.000474955	0.109017	0.0152976	2.57936e-09	0.00336928
SYNDIG1	'SYNDIG1	Differentiation	7.72507	5.58953e-15	4.33416e-14	0.184117	5.37126e-13	0.311836	6.31876e-06	0.00037798	0.00371782
C4orf3	'C4orf3	Differentiation	7.71441	6.07714e-15	4.69049e-14	0.0043707	5.47642e-08	0.0258009	0.0420124	0.00074794	1.94024e-05
AGTRAP	'AGTRAP	Differentiation	7.7117	6.20768e-15	4.78572e-14	0.0100212	2.56716e-06	0.146683	0.0964929	1.43979e-09	0.000101977
GPC6	'GPC6	Differentiation	7.68586	7.59863e-15	5.81113e-14	7.3387e-05	0.00314073	0.140446	0.00300038	1.8784e-06	5.98364e-05
EFEMP2	'EFEMP2	Differentiation	7.67133	8.51132e-15	6.48685e-14	0.0112456	9.2273e-06	0.113601	0.000382382	1.36093e-05	0.000272459
RBM3	'RBM3	Differentiation	7.57059	1.85767e-14	1.38889e-13	0.119875	0.00186016	8.56862e-05	0.00369867	2.13653e-07	0.00146552
ACTR2	'ACTR2	Differentiation	7.56386	1.95646e-14	1.45949e-13	0.00252843	1.4342e-06	0.0270501	0.0758308	5.48229e-09	0.0244557
ACTR3	'ACTR3	Differentiation	7.55038	2.16992e-14	1.61512e-13	0.0235175	1.06899e-06	0.136969	0.055499	5.53881e-11	0.00427616
CSRP1	'CSRP1	Differentiation	7.53844	2.37822e-14	1.76426e-13	4.02386e-07	1.52223e-05	0.0680171	0.203783	0.00012103	0.000373698
ADAM19	'ADAM19	Differentiation	7.53849	2.37726e-14	1.76426e-13	0.0096915	9.87415e-07	0.0176289	3.97264e-05	0.00182787	0.00789963
WISP1	'WISP1	Differentiation	7.51234	2.90408e-14	2.14012e-13	0.011325	7.13505e-07	0.149062	4.91318e-05	8.72963e-08	0.126921
SEC31A	'SEC31A	Differentiation	7.49504	3.31389e-14	2.43407e-13	0.000307966	2.65088e-09	0.140618	0.079425	1.62932e-08	0.139254
TRAPPC1	'TRAPPC1	Differentiation	7.48373	3.6122e-14	2.63868e-13	0.298045	1e-16	0.083347	0.773179	6.38411e-09	0.00056395
RAB23	'RAB23	Differentiation	7.48216	3.6555e-14	2.6674e-13	0.000880016	9.0981e-08	0.0202517	0.117163	0.00119159	0.000104887
ZYX	'ZYX	Differentiation	7.46532	4.15477e-14	3.01198e-13	0.00670916	1e-16	0.64435	0.00227419	2.19119e-05	0.14962
ROBO1	'ROBO1	Differentiation	7.46475	4.17286e-14	3.02182e-13	0.0103319	6.66134e-16	0.301015	0.760053	2.57349e-10	0.0256108
ST6GALNAC5	'ST6GALNAC5	Differentiation	7.45443	4.51303e-14	3.26109e-13	3.50583e-05	1.22125e-15	0.125328	0.448667	0.000140706	0.0724887
C1orf122	'C1orf122	Differentiation	7.43866	5.08563e-14	3.65902e-13	0.0193997	1.12438e-09	0.27819	0.433013	1.59204e-08	5.05495e-05
YIPF5	'YIPF5	Differentiation	7.42937	5.45599e-14	3.91706e-13	0.00231053	7.96421e-06	0.180018	0.00222778	1.59112e-07	0.0146732
ARPC4	'ARPC4	Differentiation	7.40871	6.37693e-14	4.56353e-13	0.0770474	4.25246e-06	0.00296692	0.104882	1.84329e-10	0.0228645
SURF4	'SURF4	Differentiation	7.40212	6.70156e-14	4.7856e-13	0.000896416	1.24449e-05	0.0201744	0.00942387	7.03467e-07	0.0581682
PRDX4	'PRDX4	Differentiation	7.39216	7.2231e-14	5.13063e-13	0.0118046	4.92529e-08	0.0609979	0.013568	1.38223e-06	0.0192008
ABHD2	'ABHD2	Differentiation	7.35709	9.39811e-14	6.61928e-13	0.0225062	7.22755e-14	0.00776023	0.332468	5.78398e-05	0.0276643
FZD1	'FZD1	Differentiation	7.35442	9.58791e-14	6.73168e-13	0.199625	5.4476e-11	0.0176563	3.85927e-05	0.000250079	0.119152
WIPI1	'WIPI1	Differentiation	7.35097	9.83831e-14	6.89301e-13	0.139821	4.68681e-07	0.0183508	0.000352818	5.2662e-07	0.048177
WFDC1	'WFDC1	Differentiation	7.33396	1.11729e-13	7.80351e-13	0.00012311	6.66134e-16	0.559332	0.0220664	0.00313432	0.0436537
ITPRIPL2	'ITPRIPL2	Differentiation	7.31225	1.31348e-13	9.12612e-13	0.00614857	0.000534347	0.0441204	0.00233666	7.02814e-07	0.00273206
PPFIBP1	'PPFIBP1	Differentiation	7.30563	1.37981e-13	9.577e-13	7.46909e-08	1.14507e-05	0.321707	0.0373823	1.89259e-05	0.0205679
COLGALT1	'COLGALT1	Differentiation	7.30458	1.39062e-13	9.64203e-13	0.458209	1.7813e-06	0.00472422	0.121369	2.09255e-12	0.00698916
CARHSP1	'CARHSP1	Differentiation	7.26994	1.79827e-13	1.23659e-12	0.000172746	3.39027e-09	0.385483	0.561426	4.49151e-09	0.00542668
COL7A1	'COL7A1	Differentiation	7.25722	1.9756e-13	1.35574e-12	0.000213523	1.61611e-06	0.0440316	0.200134	3.06701e-06	0.00570855
STK17A	'STK17A	Differentiation	7.23591	2.31211e-13	1.57695e-12	6.48934e-08	0.0024653	0.420404	0.0118967	2.52761e-08	0.0424499
SLC44A1	'SLC44A1	Differentiation	7.2313	2.39192e-13	1.62972e-12	5.63657e-07	6.15552e-08	0.158412	0.002407	0.0250318	0.0378227
ALDH18A1	'ALDH18A1	Differentiation	7.22104	2.57965e-13	1.75227e-12	0.00155021	2.81907e-09	0.0694956	6.40585e-05	2.70974e-06	0.830051
NEXN	'NEXN	Differentiation	7.2133	2.73055e-13	1.84914e-12	0.00151406	0.00466348	0.0257344	3.37247e-07	0.0117459	0.00173477
SPINT2	'SPINT2	Differentiation	7.21148	2.76737e-13	1.86839e-12	0.0884403	2.15383e-14	0.271887	0.041667	0.00763281	3.19562e-05
GNAS	'GNAS	Differentiation	7.20205	2.9658e-13	1.99631e-12	2.75715e-06	0.0010232	0.476631	5.49265e-06	0.00272199	0.00272818
GBP1	'GBP1	Differentiation	7.18735	3.30313e-13	2.21668e-12	0.178344	1.98256e-05	0.187607	0.045422	1.84963e-13	0.0031639
TES	'TES	Differentiation	7.1872	3.30676e-13	2.21689e-12	2.65825e-05	5.3026e-09	0.543472	0.000227335	0.000208205	0.179691
PLOD1	'PLOD1	Differentiation	7.17632	3.58056e-13	2.39804e-12	0.214088	2.64199e-07	0.653037	0.0189698	1.36371e-10	8.0066e-05
MFGE8	'MFGE8	Differentiation	7.15608	4.15098e-13	2.76071e-12	0.517042	0.000168705	0.209299	0.00436939	5.38085e-06	3.76617e-10
CMIP	'CMIP	Differentiation	7.1366	4.78352e-13	3.16252e-12	0.0102959	7.58171e-12	0.194789	0.226287	2.44778e-07	0.0377487
DAD1	'DAD1	Differentiation	7.09711	6.36965e-13	4.19455e-12	0.0656138	4.41078e-06	0.165742	0.000188246	1.54917e-05	0.00309514
CNN1	'CNN1	Differentiation	7.09664	6.39121e-13	4.20461e-12	0.207559	7.35234e-12	0.522417	0.0228798	0.00142804	4.95932e-07
C9orf3	'C9orf3	Differentiation	7.05668	8.52623e-13	5.56537e-12	7.92966e-07	1e-16	0.972186	0.333893	5.41931e-06	0.0888096
TEAD1	'TEAD1	Differentiation	7.01884	1.11857e-12	7.21565e-12	0.162481	5.13595e-10	0.0468418	0.00821859	8.69875e-07	0.10633
SMCO4	'SMCO4	Differentiation	6.9996	1.28349e-12	8.2489e-12	0.0352383	1.80884e-06	0.301273	0.000263711	1.39381e-06	0.0211103
SEC61A1	'SEC61A1	Differentiation	6.99946	1.28473e-12	8.24894e-12	0.135697	1.93889e-07	0.0190608	0.304305	9.88098e-15	0.231895
WIPF1	'WIPF1	Differentiation	6.99424	1.33348e-12	8.55371e-12	0.0131887	5.01716e-07	0.0123241	0.00261149	3.1953e-06	0.31993
PSMD7	'PSMD7	Differentiation	6.98054	1.47027e-12	9.39513e-12	0.047312	9.72555e-14	0.618883	0.105256	2.74645e-08	0.0454599
ARHGAP1	'ARHGAP1	Differentiation	6.97832	1.49366e-12	9.53543e-12	0.0303738	4.029e-13	0.442463	0.103104	5.92805e-06	0.0116395
ANKH	'ANKH	Differentiation	6.96182	1.67955e-12	1.06814e-11	0.249612	0.000115251	0.0603237	0.0210413	7.76004e-10	0.0010683
POMP	'POMP	Differentiation	6.94273	1.92291e-12	1.21482e-11	0.210767	1.72612e-09	0.339837	0.000306441	1.57521e-07	0.0899743
SPECC1	'SPECC1	Differentiation	6.9402	1.95769e-12	1.23445e-11	1.34905e-06	5.60008e-06	0.138516	0.221045	0.000135635	0.00780689
SSNA1	'SSNA1	Differentiation	6.93845	1.98206e-12	1.24864e-11	0.0476654	6.57561e-08	0.0207171	0.605523	1.79439e-09	0.00871706
NT5DC2	'NT5DC2	Differentiation	6.9362	2.01395e-12	1.26754e-11	0.0194193	1.76143e-06	0.461421	0.00565782	1.90025e-09	0.0388457
TANC2	'TANC2	Differentiation	6.92852	2.12628e-12	1.33447e-11	0.000478777	8.56385e-06	0.184239	0.000933276	5.67445e-08	0.477845
GUK1	'GUK1	Differentiation	6.88797	2.82979e-12	1.76275e-11	0.0338541	1e-16	0.12743	0.789225	8.62999e-06	0.0142471
ARPC5	'ARPC5	Differentiation	6.8815	2.96129e-12	1.83952e-11	8.56328e-06	0.000117306	0.336186	0.0309145	2.88182e-06	0.0200374
SF3B5	'SF3B5	Differentiation	6.85916	3.46337e-12	2.13606e-11	0.00216567	9.63099e-08	0.123393	0.00148923	0.00370478	0.0264244
TXNDC17	'TXNDC17	Differentiation	6.85038	3.68277e-12	2.26247e-11	0.087682	5.73541e-13	0.43257	0.246414	7.66768e-06	0.000863094
SUMO2	'SUMO2	Differentiation	6.8335	4.14349e-12	2.54084e-11	0.000390995	0.0485729	0.00297939	0.272807	1.35727e-06	0.000118956
UROS	'UROS	Differentiation	6.82677	4.34253e-12	2.66045e-11	0.190846	2.65696e-09	0.250682	0.0092694	5.63845e-05	0.000898379
C1orf198	'C1orf198	Differentiation	6.81022	4.87235e-12	2.96601e-11	0.0944037	9.81635e-08	0.061452	0.000211539	0.00658887	0.004425
FOXO1	'FOXO1	Differentiation	6.77149	6.37318e-12	3.85156e-11	0.000503101	8.99752e-06	0.0196989	0.629367	2.1511e-07	0.0130546
MRPL14	'MRPL14	Differentiation	6.76176	6.81604e-12	4.10436e-11	0.18229	1.90714e-12	0.0410867	0.0669356	1.97664e-06	0.194548
EVA1B	'EVA1B	Differentiation	6.74955	7.41546e-12	4.44529e-11	0.336702	4.79597e-08	0.124368	0.00405707	1.45615e-06	0.0107368
TPGS1	'TPGS1	Differentiation	6.74099	7.86573e-12	4.71098e-11	0.00712449	0.00225746	0.0238054	6.9896e-05	0.000303264	0.0225745
P4HA2	'P4HA2	Differentiation	6.73891	7.979e-12	4.77454e-11	0.00111427	0.000385427	0.095673	0.00464399	1.71299e-10	0.53989
PLIN3	'PLIN3	Differentiation	6.72383	8.85056e-12	5.27717e-11	0.00831065	9.10383e-15	0.130103	0.0105955	0.00341036	0.391146
TMEM208	'TMEM208	Differentiation	6.72095	9.02715e-12	5.37767e-11	0.118084	3.63755e-07	0.014002	0.343665	1.82908e-09	0.0339442
DAZAP2	'DAZAP2	Differentiation	6.70854	9.8289e-12	5.83967e-11	0.112046	1.9269e-12	0.0407964	0.00580998	0.0129174	0.0374841
TMED3	'TMED3	Differentiation	6.7053	1.00495e-11	5.96546e-11	0.0190831	1.04565e-08	0.271767	0.585738	1.68642e-11	0.0420798
TTYH3	'TTYH3	Differentiation	6.65739	1.39364e-11	8.16399e-11	0.0162265	6.70575e-14	0.204045	0.00403331	0.000117289	0.65124
ATXN1	'ATXN1	Differentiation	6.64295	1.53731e-11	8.96631e-11	0.045862	9.65206e-12	0.361143	0.111675	5.8362e-05	0.00717665
EIF4EBP1	'EIF4EBP1	Differentiation	6.6298	1.68075e-11	9.7773e-11	0.308	4.94255e-09	0.692036	0.00519115	5.57008e-08	0.00418049
TIMP3	'TIMP3	Progenitor	18.9454	2.40842e-80	3.21957e-77	1e-16	1e-16	2.16426e-08	4.44089e-16	1e-16	1e-16
C1QTNF3	'C1QTNF3	Progenitor	18.9246	3.57749e-80	3.98533e-77	1e-16	1e-16	2.88397e-08	4.44089e-16	1e-16	1e-16
OMD	'OMD	Progenitor	18.7	2.47438e-78	1.83764e-75	1e-16	1e-16	1.33243e-06	1e-16	1e-16	1e-16
CLEC3B	'CLEC3B	Progenitor	18.3851	8.64049e-76	4.25357e-73	1e-16	1e-16	NA	1e-16	1e-16	1e-16
MFAP5	'MFAP5	Progenitor	18.3597	1.37954e-75	6.14721e-73	1e-16	1e-16	5.63252e-05	1e-16	1e-16	1e-16
ITGA11	'ITGA11	Progenitor	18.302	3.98947e-75	1.6666e-72	2.70894e-14	1e-16	4.91772e-06	1e-16	1e-16	1e-16
SFRP4	'SFRP4	Progenitor	17.8423	1.659e-71	5.28035e-69	7.52176e-13	1e-16	2.45294e-08	3.77033e-11	1e-16	1e-16
CLU	'CLU	Progenitor	17.798	3.66006e-71	1.11199e-68	1e-16	1e-16	0.00624089	1.11022e-16	1e-16	1e-16
FSTL1	'FSTL1	Progenitor	17.6589	4.34657e-70	1.1174e-67	1e-16	1e-16	7.6967e-05	2.31601e-11	1e-16	1e-16
FBN1	'FBN1	Progenitor	17.5292	4.28633e-69	9.24189e-67	1e-16	1e-16	0.033831	1e-16	1e-16	1e-16
ZFP36	'ZFP36	Progenitor	17.5064	6.40265e-69	1.29771e-66	1e-16	1e-16	0.0382536	1e-16	1e-16	1e-16
PRSS23	'PRSS23	Progenitor	17.4986	7.3375e-69	1.44247e-66	1e-16	1e-16	2.48715e-05	3.55938e-13	1e-16	1.67133e-12
OGN	'OGN	Progenitor	17.4422	1.97275e-68	3.66273e-66	7.99361e-15	1e-16	0.0155105	1e-16	1e-16	1e-16
ISLR	'ISLR	Progenitor	17.4129	3.29074e-68	5.78823e-66	2.71727e-11	1e-16	0.000154446	2.22045e-16	1e-16	1.22125e-15
PI16	'PI16	Progenitor	17.3911	4.82159e-68	8.26346e-66	1e-16	1e-16	0.00121932	1e-16	1.19436e-11	1e-16
CCDC80	'CCDC80	Progenitor	17.2971	2.47442e-67	4.13476e-65	6.63554e-10	1e-16	0.000132605	1e-16	1e-16	6.66134e-16
CFD	'CFD	Progenitor	17.2675	4.13231e-67	6.73667e-65	1e-16	1e-16	0.00330891	1.0951e-11	1e-16	1e-16
IGFBP5	'IGFBP5	Progenitor	17.2261	8.46564e-67	1.31592e-64	2.22045e-16	1e-16	6.8859e-05	1.13094e-08	1e-16	1e-16
ADH1B	'ADH1B	Progenitor	17.2266	8.38308e-67	1.31592e-64	1e-16	1e-16	0.0200564	1e-16	1e-16	2.00062e-13
TPM1	'TPM1	Progenitor	16.9957	4.42166e-65	6.56764e-63	1e-16	1e-16	0.0186427	1.3716e-11	1e-16	1e-16
SLPI	'SLPI	Progenitor	16.9511	9.45069e-65	1.37323e-62	1e-16	1e-16	0.0208187	2.11208e-11	1e-16	1e-16
CD55	'CD55	Progenitor	16.9106	1.87847e-64	2.56239e-62	1e-16	1e-16	0.00393246	2.09816e-09	1e-16	1e-16
TIMP2	'TIMP2	Progenitor	16.8564	4.70579e-64	6.2907e-62	5.43989e-11	1e-16	0.00018361	1.80627e-11	1e-16	1.11022e-16
PCOLCE2	'PCOLCE2	Progenitor	16.8254	7.94412e-64	1.04115e-61	1e-16	1e-16	0.458852	1e-16	1e-16	1e-16
FBLN1	'FBLN1	Progenitor	16.6195	2.51611e-62	3.11438e-60	1e-16	1e-16	0.0362515	1e-16	1e-16	8.45008e-10
IGFBP6	'IGFBP6	Progenitor	16.5405	9.37818e-62	1.08075e-59	1e-16	1e-16	0.0698338	3.86574e-10	1e-16	1e-16
WISP2	'WISP2	Progenitor	16.2269	1.62728e-59	1.62017e-57	1e-16	1e-16	0.109834	5.53545e-10	1e-16	4.21885e-15
DCN	'DCN	Progenitor	16.1817	3.39284e-59	3.28663e-57	1.36557e-14	1e-16	0.00224043	1e-16	1e-16	3.11961e-06
ANXA2	'ANXA2	Progenitor	16.0482	2.94358e-58	2.5888e-56	2.43614e-11	1e-16	9.35529e-10	1e-16	1.11244e-13	0.00160062
GSN	'GSN	Progenitor	16.0121	5.25947e-58	4.44991e-56	1e-16	1e-16	0.0459246	1.68043e-06	1e-16	1e-16
ADAMTS1	'ADAMTS1	Progenitor	15.7896	1.83511e-56	1.40987e-54	1e-16	1e-16	6.94514e-05	9.55866e-11	1e-16	6.36092e-05
SFRP1	'SFRP1	Progenitor	15.707	6.7767e-56	5.03283e-54	6.32827e-15	1e-16	0.42792	1.64069e-09	1e-16	1e-16
LEPR	'LEPR	Progenitor	15.6404	1.93056e-55	1.38751e-53	1e-16	1.05249e-13	0.0641815	8.66574e-07	1e-16	1e-16
NTM	'NTM	Progenitor	15.5575	7.07074e-55	4.87225e-53	1e-16	1e-16	0.0553691	3.39602e-07	1e-16	2.99882e-12
S100A4	'S100A4	Progenitor	15.5255	1.16537e-54	7.78934e-53	1.66755e-13	1e-16	0.00125367	1.48625e-07	1e-16	3.69052e-10
HTRA3	'HTRA3	Progenitor	15.4195	6.05565e-54	3.96823e-52	9.28591e-13	1e-16	0.00945075	0.000103104	1e-16	1e-16
APOD	'APOD	Progenitor	15.3782	1.14699e-53	7.44319e-52	1e-16	1e-16	0.237988	2.37592e-05	1e-16	1e-16
ACTB	'ACTB	Progenitor	15.2571	7.38376e-53	4.65595e-51	2.37601e-05	1e-16	2.55386e-05	2.24066e-06	1e-16	1e-16
DUSP1	'DUSP1	Progenitor	15.253	7.86746e-53	4.91459e-51	8.26006e-14	1.43723e-07	0.0191432	1e-16	1e-16	1.14726e-10
ITGB5	'ITGB5	Progenitor	15.0839	1.03361e-51	6.0075e-50	7.07989e-13	1e-16	0.0399874	2.22045e-16	1e-16	0.000196703
SEMA3C	'SEMA3C	Progenitor	14.898	1.6979e-50	9.37912e-49	1e-16	1e-16	0.757591	8.43456e-06	1e-16	1e-16
COL8A2	'COL8A2	Progenitor	14.7999	7.33441e-50	3.92186e-48	1.03018e-06	1e-16	0.00013483	1e-16	1.98013e-09	1.5833e-08
SCARA5	'SCARA5	Progenitor	14.7249	2.23003e-49	1.17366e-47	9.61409e-12	3.61376e-08	0.16757	2.63024e-11	1e-16	1e-16
TPPP3	'TPPP3	Progenitor	14.6544	6.31645e-49	3.24763e-47	1.22893e-11	1e-16	0.402097	1.57652e-14	1.88627e-12	2.60697e-10
S100A11	'S100A11	Progenitor	14.6472	7.01698e-49	3.55315e-47	3.42705e-07	1e-16	0.00848837	3.37413e-08	1e-16	1.16539e-11
SFRP2	'SFRP2	Progenitor	14.5326	3.76789e-48	1.83829e-46	1.08441e-09	1e-16	0.286584	1.84536e-07	1e-16	2.72005e-14
FGL2	'FGL2	Progenitor	14.5091	5.30334e-48	2.53197e-46	2.05058e-13	1e-16	0.64519	1.79931e-09	1e-16	1.35684e-10
GPX3	'GPX3	Progenitor	14.3715	3.90504e-47	1.80009e-45	1e-16	1e-16	0.022575	9.97532e-06	1e-16	9.86427e-06
ADAMTS5	'ADAMTS5	Progenitor	14.3635	4.38551e-47	2.00772e-45	3.97964e-11	1e-16	0.521866	2.34643e-05	1e-16	1e-16
LRRC17	'LRRC17	Progenitor	14.3261	7.52025e-47	3.37351e-45	5.52138e-11	1e-16	0.0222982	1.16216e-07	5.62217e-13	4.57977e-10
MYOC	'MYOC	Progenitor	14.2494	2.26053e-46	1.00062e-44	4.45764e-07	1e-16	NA	0.0112384	1e-16	1e-16
S100A10	'S100A10	Progenitor	14.1301	1.23951e-45	5.37979e-44	2.43166e-08	1e-16	8.43849e-05	1.68045e-10	1.77284e-08	3.76168e-08
SDC2	'SDC2	Progenitor	14.1224	1.38124e-45	5.91809e-44	5.43989e-11	1e-16	0.48999	5.14337e-07	1e-16	5.87486e-12
CEBPD	'CEBPD	Progenitor	14.0956	2.02021e-45	8.54627e-44	5.73863e-12	1e-16	2.73805e-05	5.31482e-11	1e-16	0.210625
HSPB1	'HSPB1	Progenitor	14.0915	2.14119e-45	8.94481e-44	1e-16	1.31006e-14	0.459781	1e-16	1.61823e-08	6.89821e-07
ITGBL1	'ITGBL1	Progenitor	14.0563	3.52544e-45	1.44755e-43	1e-16	1e-16	0.00727235	1.38636e-05	2.18934e-07	1.48909e-10
PDGFRL	'PDGFRL	Progenitor	13.9704	1.18176e-44	4.75837e-43	0.0519587	1e-16	0.00495698	1e-16	2.96779e-10	7.9714e-14
ALDH1A1	'ALDH1A1	Progenitor	13.947	1.64168e-44	6.57065e-43	1e-16	1e-16	0.177987	9.43706e-06	1e-16	8.70335e-06
MAFF	'MAFF	Progenitor	13.8579	5.69598e-44	2.26619e-42	8.29559e-12	1e-16	0.0901059	2.83968e-11	2.49941e-09	7.59446e-08
PODN	'PODN	Progenitor	13.7152	4.11769e-43	1.56379e-41	4.20548e-07	1e-16	0.257733	1.20523e-07	2.22045e-16	3.83902e-11
CREB5	'CREB5	Progenitor	13.7078	4.55727e-43	1.72095e-41	4.25102e-09	1e-16	0.448242	2.52687e-05	3.20188e-13	1e-16
SERF2	'SERF2	Progenitor	13.7065	4.6399e-43	1.74231e-41	1.59469e-10	1e-16	0.151453	6.29002e-05	1.93179e-14	1.65179e-11
ACKR3	'ACKR3	Progenitor	13.6583	9.00463e-43	3.34372e-41	0.000156739	1e-16	0.000667251	0.0240032	1e-16	1e-16
C17orf58	'C17orf58	Progenitor	13.6153	1.62469e-42	5.96672e-41	1e-16	1e-16	0.0561769	0.0634401	1e-16	1.27371e-08
CXCL14	'CXCL14	Progenitor	13.535	4.85924e-42	1.74619e-40	8.73532e-08	1.10842e-11	0.00993744	1.10413e-07	1e-16	1.82739e-08
FIBIN	'FIBIN	Progenitor	13.5144	6.43347e-42	2.29954e-40	0.0439796	1e-16	0.015249	4.86151e-08	1.11022e-15	4.55191e-15
FBLN2	'FBLN2	Progenitor	13.4491	1.55755e-41	5.4793e-40	1e-16	7.04484e-05	0.163793	1.45587e-09	7.66054e-15	1.3549e-10
NFKBIZ	'NFKBIZ	Progenitor	13.4019	2.94677e-41	1.02584e-39	3.10862e-15	6.6145e-09	0.0968996	1e-16	8.71418e-09	1.40708e-05
ADIRF	'ADIRF	Progenitor	13.3949	3.2396e-41	1.12194e-39	9.21292e-06	1e-16	0.00992411	1.53504e-05	1e-16	1.16275e-08
DPT	'DPT	Progenitor	13.3514	5.81242e-41	2.00259e-39	4.09671e-06	1e-16	0.0254446	1e-16	9.1538e-10	6.27024e-05
ALDH1A3	'ALDH1A3	Progenitor	13.3212	8.71537e-41	2.97212e-39	3.79696e-14	1e-16	0.00724706	0.122438	1e-16	1.68825e-07
PTGS2	'PTGS2	Progenitor	13.3137	9.62855e-41	3.26686e-39	1e-16	5.24181e-12	0.173435	3.1669e-06	1e-16	4.56881e-05
TFPI	'TFPI	Progenitor	13.0052	5.71696e-39	1.846e-37	1.62263e-06	4.90719e-14	0.0016113	6.00475e-12	1e-16	0.0351352
DSTN	'DSTN	Progenitor	12.9419	1.30502e-38	4.15369e-37	4.44089e-16	1e-16	0.291405	0.00130787	6.23094e-08	2.1677e-11
ID4	'ID4	Progenitor	12.9179	1.78343e-38	5.64951e-37	0.000259863	1e-16	0.00311041	1e-16	1e-16	0.220721
S100A6	'S100A6	Progenitor	12.8384	4.99485e-38	1.56007e-36	4.74217e-05	1e-16	0.0176114	1.77108e-07	4.76712e-05	1e-16
LOX	'LOX	Progenitor	12.8145	6.80009e-38	2.11404e-36	1.15518e-07	1.58118e-12	0.00205231	6.79568e-12	0.000365894	2.23533e-10
NFIB	'NFIB	Progenitor	12.8085	7.34966e-38	2.27431e-36	8.70757e-05	1e-16	4.75508e-05	4.83723e-07	1.22125e-15	0.00367136
PDK4	'PDK4	Progenitor	12.7788	1.0767e-37	3.31644e-36	1e-16	1e-16	0.131794	0.000976926	3.78586e-14	0.000776128
ATF3	'ATF3	Progenitor	12.7652	1.28256e-37	3.93239e-36	8.40217e-13	2.15809e-06	2.19003e-05	1e-16	2.30765e-06	0.00322631
SMOC2	'SMOC2	Progenitor	12.7643	1.29708e-37	3.95876e-36	4.52639e-08	1e-16	0.302391	1.60272e-12	3.44744e-09	4.93982e-06
GAS1	'GAS1	Progenitor	12.7622	1.33341e-37	4.05116e-36	0.00391837	1.11022e-15	0.0277081	5.51803e-07	1e-16	7.41508e-09
LOXL1	'LOXL1	Progenitor	12.7378	1.82176e-37	5.48498e-36	9.82923e-08	1e-16	0.571755	1.47867e-10	1e-16	0.000296994
SLIT3	'SLIT3	Progenitor	12.7066	2.71725e-37	8.07205e-36	4.92998e-06	1.12965e-11	0.120544	4.75175e-14	1.03362e-13	2.5391e-05
CNTFR	'CNTFR	Progenitor	12.667	4.50437e-37	1.32631e-35	0.048873	1e-16	0.24466	3.65263e-13	1e-16	2.06713e-07
THBD	'THBD	Progenitor	12.6642	4.66989e-37	1.36902e-35	1e-16	1e-16	0.474744	0.00539048	9.14813e-05	1e-16
EGR3	'EGR3	Progenitor	12.6037	1.00778e-36	2.94148e-35	0.00055449	2.22045e-16	0.000557644	7.50598e-09	4.66294e-15	0.0024306
NFIA	'NFIA	Progenitor	12.5569	1.82114e-36	5.20193e-35	1.11921e-05	1e-16	0.0117422	9.87388e-12	3.55271e-15	0.0617355
ABCA8	'ABCA8	Progenitor	12.5556	1.85121e-36	5.25177e-35	5.29248e-09	1e-16	0.063931	1.10681e-07	1e-16	0.0296068
CD74	'CD74	Progenitor	12.5055	3.48338e-36	9.82402e-35	6.19504e-14	1e-16	0.0186402	1.53931e-05	1.19529e-11	0.0193545
ABI3BP	'ABI3BP	Progenitor	12.5041	3.54403e-36	9.95307e-35	1e-16	7.84151e-12	0.478462	4.46533e-07	1e-16	0.0066571
PRKCDBP	'PRKCDBP	Progenitor	12.4725	5.27101e-36	1.46798e-34	9.99091e-07	1e-16	NA	1.57146e-07	NA	3.57292e-12
CRABP2	'CRABP2	Progenitor	12.4597	6.19516e-36	1.71819e-34	6.12469e-06	1e-16	0.0474289	4.97848e-11	5.49122e-09	2.33167e-05
IGSF10	'IGSF10	Progenitor	12.4519	6.83114e-36	1.88675e-34	5.94534e-06	1e-16	1.83454e-05	1.25466e-08	1e-16	0.509196
CPXM2	'CPXM2	Progenitor	12.4362	8.30711e-36	2.28497e-34	1.55252e-05	2.22045e-16	0.551088	1.06137e-13	1.19265e-07	3.47724e-09
RHOA	'RHOA	Progenitor	12.4236	9.7329e-36	2.66618e-34	4.85498e-07	1e-16	0.218531	7.29915e-05	1e-16	3.16786e-06
ANXA1	'ANXA1	Progenitor	12.354	2.31683e-35	6.29499e-34	3.57902e-05	6.70641e-12	0.0632184	3.08642e-14	2.37042e-08	2.42026e-07
SH3BGRL3	'SH3BGRL3	Progenitor	12.3362	2.89175e-35	7.79373e-34	0.000125667	1e-16	0.227918	4.01304e-05	1e-16	2.93123e-08
PTHLH	'PTHLH	Progenitor	12.326	3.28239e-35	8.77581e-34	2.83534e-08	1e-16	0.08752	0.00442934	5.16174e-08	2.13385e-13
CILP	'CILP	Progenitor	12.3204	3.51842e-35	9.36937e-34	0.0053352	1e-16	0.0413995	9.88098e-15	9.25251e-11	0.00013467
AHNAK	'AHNAK	Progenitor	12.3118	3.91114e-35	1.03738e-33	2.54227e-09	1e-16	0.0665538	4.34714e-07	6.44855e-07	6.86583e-07
DBN1	'DBN1	Progenitor	12.2861	5.37635e-35	1.40373e-33	1.39647e-05	3.44169e-15	0.802427	4.25993e-07	1e-16	2.87958e-09
HCFC1R1	'HCFC1R1	Progenitor	12.2172	1.25826e-34	3.2223e-33	0.00243813	1e-16	0.073906	1.10908e-11	3.50735e-08	4.16803e-08
FAM114A1	'FAM114A1	Progenitor	12.2133	1.32006e-34	3.36766e-33	6.67411e-07	1e-16	0.0180184	0.000232929	1e-16	0.00117708
DHRS3	'DHRS3	Progenitor	12.207	1.4252e-34	3.62208e-33	0.00680181	1e-16	0.467337	2.20355e-06	1e-16	1.34079e-10
TSPO	'TSPO	Progenitor	12.1858	1.8499e-34	4.6484e-33	0.0125176	1e-16	0.0426453	6.95619e-07	4.44089e-16	8.02785e-07
BAG3	'BAG3	Progenitor	12.1266	3.8184e-34	9.41777e-33	1e-16	6.91683e-08	0.215865	1e-16	4.86404e-05	0.000468437
PLAC9	'PLAC9	Progenitor	12.0725	7.37742e-34	1.78662e-32	2.52879e-08	1e-16	0.536867	0.00325772	1e-16	2.2094e-07
GPNMB	'GPNMB	Progenitor	12.0444	1.03818e-33	2.47829e-32	3.06516e-07	1e-16	0.0876023	4.68385e-05	4.44089e-16	0.0013951
MFAP4	'MFAP4	Progenitor	12.0138	1.504e-33	3.56481e-32	0.00751434	3.28981e-12	0.1458	9.93132e-11	1.9115e-09	4.52882e-12
DPYSL3	'DPYSL3	Progenitor	12.0094	1.58531e-33	3.74424e-32	0.00211406	2.22045e-16	0.202442	1.40885e-11	1.32299e-06	2.11676e-10
PPIC	'PPIC	Progenitor	11.9744	2.41829e-33	5.6517e-32	0.00142118	1e-16	0.984887	5.04725e-07	1e-16	3.48166e-13
CD248	'CD248	Progenitor	11.9728	2.46792e-33	5.74758e-32	3.29423e-06	1e-16	0.03549	0.0820764	1e-16	1.11194e-07
PRELP	'PRELP	Progenitor	11.9425	3.5527e-33	8.24522e-32	6.52452e-08	9.43223e-12	0.4992	8.60474e-07	1e-16	1.05682e-05
ATP5E	'ATP5E	Progenitor	11.8758	7.91028e-33	1.79292e-31	7.08601e-09	1e-16	0.116342	3.05853e-05	NA	4.32987e-14
C16orf89	'C16orf89	Progenitor	11.7055	5.97561e-32	1.28842e-30	0.0032376	1e-16	0.310787	4.3612e-08	2.75779e-13	1.50203e-06
TMSB4X	'TMSB4X	Progenitor	11.7046	6.03676e-32	1.29742e-30	4.20552e-13	1e-16	0.192851	0.0382043	2.72449e-13	0.00028983
EMILIN2	'EMILIN2	Progenitor	11.6542	1.09196e-31	2.29519e-30	4.23866e-10	2.10942e-15	0.11944	0.00489806	1.4507e-11	1.6575e-05
IGFBP4	'IGFBP4	Progenitor	11.5243	4.97416e-31	1.01986e-29	1e-16	1e-16	0.923835	0.00231251	4.77312e-09	1.69823e-06
ABCA10	'ABCA10	Progenitor	11.4424	1.2829e-30	2.58279e-29	1.03775e-11	2.72978e-07	0.136739	0.00249321	8.43769e-15	1.05463e-06
CMTM3	'CMTM3	Progenitor	11.4194	1.67342e-30	3.3589e-29	1.44073e-05	1e-16	0.0697377	0.00428641	2.96652e-13	1.02904e-05
CHRDL1	'CHRDL1	Progenitor	11.3655	3.1058e-30	6.10564e-29	1.33227e-15	7.68284e-07	0.680946	0.0485252	1e-16	5.4378e-09
PIK3R1	'PIK3R1	Progenitor	11.3461	3.87668e-30	7.59875e-29	0.00272472	2.32037e-14	0.161045	0.00165907	1e-16	5.11813e-08
MGST1	'MGST1	Progenitor	11.3457	3.8942e-30	7.61076e-29	0.0105017	1e-16	0.544603	2.15978e-07	1e-16	2.09395e-05
ZNF331	'ZNF331	Progenitor	11.3235	5.02005e-30	9.75406e-29	2.31482e-12	1e-16	0.0131528	1.23902e-05	0.000366015	0.00269767
ANGPTL1	'ANGPTL1	Progenitor	11.3083	5.96863e-30	1.15302e-28	1.67567e-09	1e-16	0.587381	0.00171531	1e-16	0.00418741
PAM	'PAM	Progenitor	11.2506	1.15057e-29	2.20356e-28	0.000693667	1e-16	0.00157151	1.89269e-06	7.13884e-08	0.000481835
PID1	'PID1	Progenitor	11.2297	1.45745e-29	2.78331e-28	1.18182e-05	1e-16	0.230748	7.01073e-07	1.95177e-13	0.0126254
APP	'APP	Progenitor	11.1696	2.87153e-29	5.37627e-28	0.000119752	4.07778e-10	0.404028	4.4152e-07	2.11808e-12	2.42545e-08
CST3	'CST3	Progenitor	11.1525	3.48002e-29	6.46125e-28	2.27537e-05	1e-16	0.199186	3.25384e-05	1e-16	0.0251077
ITM2A	'ITM2A	Progenitor	11.1444	3.81454e-29	7.06271e-28	0.0450884	4.28946e-07	0.00982902	3.42288e-05	3.77476e-15	2.1624e-11
HSPB6	'HSPB6	Progenitor	11.1307	4.44497e-29	8.18462e-28	2.22433e-11	1e-16	0.0309385	2.03699e-06	2.57747e-06	0.0776436
TUBA1A	'TUBA1A	Progenitor	11.0931	6.77649e-29	1.24434e-27	1.01911e-09	1e-16	0.791643	3.50068e-05	1.33227e-14	0.0147094
SMURF2	'SMURF2	Progenitor	11.0262	1.42801e-28	2.60077e-27	1.29938e-06	1e-16	0.062521	1	1e-16	0.024018
BTG1	'BTG1	Progenitor	10.9827	2.31543e-28	4.17152e-27	0.00865331	1e-16	0.000474712	1e-16	0.00215743	0.0275338
SVEP1	'SVEP1	Progenitor	10.9686	2.70414e-28	4.8457e-27	0.0500453	1e-16	0.523048	1.20036e-08	8.88178e-16	0.000213745
BCHE	'BCHE	Progenitor	10.8945	6.12145e-28	1.07391e-26	2.73074e-05	1e-16	0.198073	0.00011497	1.87739e-12	0.00158535
FLNB	'FLNB	Progenitor	10.8444	1.06023e-27	1.85029e-26	8.35192e-07	1e-16	0.13414	5.26723e-06	1.10691e-06	0.000473772
COPZ2	'COPZ2	Progenitor	10.8106	1.53384e-27	2.64915e-26	0.201515	4.94271e-13	0.0444736	3.14193e-14	1.89064e-10	0.00115856
CTGF	'CTGF	Progenitor	10.7168	4.24479e-27	7.2378e-26	5.76615e-09	1e-16	0.0517984	2.39774e-05	0.012149	6.02529e-06
RPL39	'RPL39	Progenitor	10.6791	6.37737e-27	1.07915e-25	6.16519e-11	9.75724e-07	0.143453	0.00124508	8.27899e-07	5.87018e-10
PTRF	'PTRF	Progenitor	10.6481	8.89506e-27	1.4976e-25	5.7024e-08	3.90443e-12	NA	5.88244e-06	NA	9.23131e-07
HLA-DRB1	'HLA-DRB1	Progenitor	10.6374	9.97851e-27	1.65911e-25	5.51959e-06	1e-16	NA	0.00485081	6.4332e-11	0.0156537
TXNIP	'TXNIP	Progenitor	10.6274	1.11071e-26	1.83762e-25	0.000784321	1.5129e-06	0.00307445	0.0030736	1e-16	3.40708e-06
YWHAH	'YWHAH	Progenitor	10.6199	1.20467e-26	1.98815e-25	0.00345985	1e-16	0.0266753	0.00781131	4.45408e-10	1.9851e-06
CD34	'CD34	Progenitor	10.5938	1.59202e-26	2.60811e-25	0.00088855	1.03006e-05	0.197053	0.000756873	1.31074e-10	1e-16
CADM3	'CADM3	Progenitor	10.5469	2.6261e-26	4.25009e-25	1e-16	3.48286e-10	0.865477	0.106936	6.05677e-10	8.52032e-08
BTG2	'BTG2	Progenitor	10.4985	4.38641e-26	7.01406e-25	5.23275e-06	1e-16	0.579588	2.32815e-07	2.46807e-06	0.000116594
RPS28	'RPS28	Progenitor	10.471	5.8703e-26	9.2759e-25	7.85863e-10	3.09377e-11	0.0695001	0.0260273	2.61302e-09	6.9313e-05
NUPR1	'NUPR1	Progenitor	10.4649	6.2587e-26	9.86631e-25	0.0538588	1.6982e-12	0.235458	0.00778482	1.05471e-14	1.67863e-10
PLS3	'PLS3	Progenitor	10.4297	9.06972e-26	1.4264e-24	0.00352177	8.20899e-13	0.649167	0.000258002	2.22045e-16	2.37349e-06
IL18	'IL18	Progenitor	10.4059	1.16505e-25	1.8237e-24	0.000939809	4.3214e-08	0.414563	1e-16	2.17022e-07	0.000203041
CYBRD1	'CYBRD1	Progenitor	10.3396	2.33328e-25	3.59347e-24	0.00575899	2.22045e-16	0.375408	5.92286e-06	1.61942e-11	0.000417486
IGF2	'IGF2	Progenitor	10.3302	2.57228e-25	3.94337e-24	0.0446816	1e-16	0.0244525	9.30518e-06	NA	2.1364e-12
SOD3	'SOD3	Progenitor	10.3271	2.6581e-25	4.06562e-24	0.0786652	1e-16	0.293863	0.00560729	4.32987e-15	7.02676e-07
RPL26	'RPL26	Progenitor	10.2855	4.09457e-25	6.15014e-24	1.98317e-11	1.34478e-11	0.0282349	0.0607874	7.22016e-10	0.00775499
TIPARP	'TIPARP	Progenitor	10.2509	5.86084e-25	8.70529e-24	2.59488e-09	7.4496e-14	0.0959341	0.00119051	5.89366e-06	0.000800054
HSPG2	'HSPG2	Progenitor	10.2326	7.08446e-25	1.04994e-23	1.38212e-06	6.63807e-09	0.211018	0.0589627	2.33607e-08	3.33067e-12
REEP3	'REEP3	Progenitor	10.2103	8.91455e-25	1.31825e-23	0.0328183	1e-16	0.110306	0.00284613	1.02165e-10	2.12138e-06
FILIP1L	'FILIP1L	Progenitor	10.2049	9.42434e-25	1.38749e-23	2.71579e-05	1e-16	0.0541336	0.000337828	1.61779e-11	0.136149
AXL	'AXL	Progenitor	10.1911	1.08675e-24	1.59645e-23	0.318814	4.44089e-16	0.00570046	1.25853e-05	5.00259e-10	0.000160486
CAP1	'CAP1	Progenitor	10.1791	1.22857e-24	1.80082e-23	0.00321257	1.90736e-13	0.0288528	0.000102882	5.19426e-06	4.15828e-07
RPS25	'RPS25	Progenitor	10.1757	1.273e-24	1.85781e-23	3.53997e-05	1e-16	0.0168226	0.00576089	1.4775e-05	4.77193e-05
HLA-DPA1	'HLA-DPA1	Progenitor	10.1643	1.43093e-24	2.0792e-23	0.0013159	3.33067e-16	NA	0.084672	8.27118e-09	1.87607e-06
RPL9	'RPL9	Progenitor	10.0785	3.43732e-24	4.91971e-23	3.42715e-08	6.08402e-14	0.0881431	0.00158949	4.14811e-09	0.0349247
PMP22	'PMP22	Progenitor	10.0657	3.91455e-24	5.5434e-23	7.71455e-05	1e-16	0.0505344	0.0726707	9.58434e-10	0.000193185
FHL1	'FHL1	Progenitor	10.0308	5.57971e-24	7.80226e-23	3.0028e-07	1e-16	0.342252	0.0543982	4.19447e-07	4.90754e-06
CD9	'CD9	Progenitor	10.0269	5.80745e-24	8.10375e-23	0.000341439	1.11136e-09	0.0145515	2.56792e-05	1.19992e-07	7.62696e-05
NID1	'NID1	Progenitor	10.0191	6.28489e-24	8.75171e-23	3.63178e-07	2.49356e-13	0.000282224	0.0232059	4.64102e-06	0.00641033
REXO2	'REXO2	Progenitor	10.0016	7.49861e-24	1.0377e-22	0.0109859	1e-16	0.064035	0.000676661	4.44089e-16	0.111561
CLIC1	'CLIC1	Progenitor	9.99565	7.96173e-24	1.09724e-22	0.0301223	3.9968e-15	0.236689	3.18328e-06	2.03107e-09	9.76199e-05
LTBP4	'LTBP4	Progenitor	9.98693	8.69378e-24	1.19321e-22	0.00221712	1e-16	0.317427	0.000277127	4.00306e-11	0.00150428
TPT1	'TPT1	Progenitor	9.96997	1.03148e-23	1.4099e-22	1.73642e-06	2.02796e-08	0.387289	0.0203287	1.42109e-14	6.69733e-06
ACTN4	'ACTN4	Progenitor	9.94781	1.28902e-23	1.75475e-22	2.25307e-05	7.61824e-11	0.00220804	0.00123546	0.000151312	5.47606e-06
IFI6	'IFI6	Progenitor	9.93186	1.51285e-23	2.05526e-22	0.594546	1e-16	0.24136	4.10016e-06	2.47762e-09	4.78613e-08
RPL41	'RPL41	Progenitor	9.92551	1.61227e-23	2.18588e-22	2.02642e-05	1.17318e-09	0.00643798	0.0132746	0.000766524	9.92099e-11
MT-ND3	'MT-ND3	Progenitor	9.92275	1.65747e-23	2.23964e-22	3.78553e-08	2.35637e-11	NA	NA	1.11207e-06	0.000797592
LASP1	'LASP1	Progenitor	9.89354	2.22017e-23	2.96792e-22	1.55297e-07	8.51254e-09	0.0354094	0.00756645	3.09602e-05	8.19407e-08
FAM63B	'FAM63B	Progenitor	9.88572	2.40061e-23	3.20274e-22	3.95461e-13	6.03606e-12	NA	0.0665868	NA	7.53478e-06
ADGRD1	'ADGRD1	Progenitor	9.87421	2.69279e-23	3.57825e-22	NA	5.48832e-09	0.000176658	0.0200362	6.35607e-09	2.22171e-07
ADAMTSL4	'ADAMTSL4	Progenitor	9.87009	2.8058e-23	3.72102e-22	4.04321e-05	3.33067e-16	0.0937625	0.295797	1.86771e-07	8.85722e-08
TNXB	'TNXB	Progenitor	9.86595	2.92386e-23	3.85465e-22	0.0994006	2.49221e-07	0.00869777	0.00204052	1.87727e-07	2.66454e-14
VIT	'VIT	Progenitor	9.83076	4.14933e-23	5.42743e-22	0.0246652	3.44472e-10	0.456698	0.000529014	1.35209e-10	2.08149e-10
KLF4	'KLF4	Progenitor	9.81007	5.09473e-23	6.61227e-22	0.0230985	1.75193e-12	0.0134013	7.76075e-08	3.24359e-05	0.000144359
RPL21	'RPL21	Progenitor	9.80118	5.56373e-23	7.20697e-22	0.000277585	1e-16	0.00495301	0.0184879	5.13955e-10	0.0590196
CPVL	'CPVL	Progenitor	9.75342	8.91758e-23	1.14405e-21	5.96774e-05	1e-16	0.533953	0.0565484	3.89871e-10	1.50199e-05
C12orf75	'C12orf75	Progenitor	9.68664	1.71827e-22	2.1876e-21	0.0228584	1e-16	0.188635	0.0316041	1e-16	0.00547175
EEF1A1	'EEF1A1	Progenitor	9.67759	1.87733e-22	2.38557e-21	0.000183183	2.04478e-06	0.0172268	0.00251416	8.8192e-05	3.33378e-12
NEDD9	'NEDD9	Progenitor	9.66312	2.16252e-22	2.73756e-21	1.0525e-05	1e-16	0.0994892	0.0508722	9.29035e-13	0.109629
MEGF6	'MEGF6	Progenitor	9.65989	2.23165e-22	2.81973e-21	9.31401e-05	2.71339e-13	0.132236	1.03268e-07	1.43701e-08	0.196959
SPTBN1	'SPTBN1	Progenitor	9.63385	2.87661e-22	3.6006e-21	2.66764e-12	1e-16	0.205232	0.0382236	9.49905e-05	0.0156656
LINC00152	'LINC00152	Progenitor	9.61944	3.30951e-22	4.12701e-21	0.000218295	1e-16	NA	5.38676e-09	NA	0.0373907
LSP1	'LSP1	Progenitor	9.6035	3.86388e-22	4.7915e-21	NA	0.00028598	0.455558	8.12563e-10	1.66867e-08	9.84867e-11
ADM	'ADM	Progenitor	9.58457	4.6421e-22	5.71414e-21	5.02963e-05	1e-16	0.0971239	0.306855	2.83551e-13	0.00926124
HEG1	'HEG1	Progenitor	9.57348	5.16837e-22	6.33861e-21	0.00277411	6.76047e-11	0.00750022	0.000231627	1.73045e-07	0.000628482
ABCC9	'ABCC9	Progenitor	9.56668	5.51954e-22	6.74453e-21	9.97662e-05	1.27314e-09	0.0390666	0.000305018	1e-16	0.365195
CLIC4	'CLIC4	Progenitor	9.55004	6.4826e-22	7.89248e-21	0.0111431	3.33067e-16	0.177643	0.0465392	2.05132e-08	3.89509e-07
MEDAG	'MEDAG	Progenitor	9.53824	7.26366e-22	8.79534e-21	6.59095e-11	1e-16	0.694723	0.481258	9.37638e-10	0.000760316
IFI27	'IFI27	Progenitor	9.50871	9.65165e-22	1.1582e-20	0.533689	1e-16	0.000998055	0.000487188	1.14527e-06	2.67951e-05
AKAP12	'AKAP12	Progenitor	9.47231	1.36855e-21	1.63638e-20	1.33227e-15	0.0030407	0.190119	3.60043e-05	0.000304806	9.38756e-06
NTN4	'NTN4	Progenitor	9.44676	1.74737e-21	2.08189e-20	0.0131861	1.05301e-10	0.47987	8.72925e-05	3.27017e-08	4.19332e-08
TCF21	'TCF21	Progenitor	9.44308	1.80987e-21	2.15253e-20	0.0960033	1.4252e-09	0.171097	4.50084e-13	2.98587e-09	0.0242068
PRRX1	'PRRX1	Progenitor	9.42845	2.08089e-21	2.46608e-20	0.0016372	7.11175e-05	0.00889138	0.000375	3.88959e-07	7.20821e-09
H3F3A	'H3F3A	Progenitor	9.41419	2.38363e-21	2.80496e-20	0.0283307	6.41653e-12	0.0902739	0.0359292	2.61057e-06	1.12531e-11
HSD3B7	'HSD3B7	Progenitor	9.41224	2.42834e-21	2.85256e-20	0.00107373	2.06071e-11	0.0488793	0.192238	1e-16	0.00415854
CCND1	'CCND1	Progenitor	9.40971	2.48765e-21	2.9171e-20	5.64907e-06	5.05337e-11	0.319696	1.0565e-06	0.000567105	9.68323e-05
MYL12B	'MYL12B	Progenitor	9.40575	2.58302e-21	3.01834e-20	4.14301e-06	1.73112e-08	0.372405	4.18975e-05	1.47784e-10	0.00611418
CD151	'CD151	Progenitor	9.38815	3.05311e-21	3.55522e-20	0.0123765	3.49417e-11	0.540987	0.071491	1.9984e-15	2.67724e-07
HLA-DRA	'HLA-DRA	Progenitor	9.37451	3.47497e-21	4.02543e-20	0.000101189	1e-16	NA	0.0079202	1.34601e-07	0.0711162
SSR3	'SSR3	Progenitor	9.36545	3.78633e-21	4.37851e-20	2.32086e-06	6.94406e-08	0.976764	0.000283788	1e-16	0.00031793
GPX8	'GPX8	Progenitor	9.35881	4.03188e-21	4.6384e-20	0.000934251	3.20666e-06	0.459956	0.000173897	1.0858e-12	2.09939e-06
PPP1R14B	'PPP1R14B	Progenitor	9.35057	4.35903e-21	4.99756e-20	0.000397054	1e-16	0.728909	0.181451	1e-16	0.00251758
VKORC1	'VKORC1	Progenitor	9.33795	4.91075e-21	5.62046e-20	0.0031667	3.19859e-10	0.131991	8.02183e-06	5.56445e-05	1.52475e-06
ITGA5	'ITGA5	Progenitor	9.33676	4.96625e-21	5.67425e-20	8.1152e-06	3.8075e-09	0.201475	0.000203069	9.77136e-06	1.7383e-05
EMP3	'EMP3	Progenitor	9.33312	5.13978e-21	5.8625e-20	0.0510019	1e-16	0.0102119	0.00363207	2.56684e-13	0.217865
CYB5R3	'CYB5R3	Progenitor	9.31372	6.17136e-21	7.02715e-20	0.00321523	1.85034e-08	0.0194432	0.0407873	4.54948e-09	2.44494e-07
RPL36	'RPL36	Progenitor	9.31263	6.23518e-21	7.08775e-20	8.06065e-11	1.28197e-07	0.057285	0.00135459	8.63835e-06	0.00843623
FBLN5	'FBLN5	Progenitor	9.31187	6.2802e-21	7.1268e-20	0.0193331	2.22045e-15	0.197271	0.00514197	6.85985e-12	0.0032502
OST4	'OST4	Progenitor	9.30405	6.75978e-21	7.63215e-20	7.70595e-06	2.92847e-08	0.326678	0.000953376	0.000447061	3.43679e-10
SEC61G	'SEC61G	Progenitor	9.24644	1.16047e-20	1.30363e-19	0.000654521	8.75778e-11	0.170571	0.00320667	3.70026e-05	3.106e-08
ALDH2	'ALDH2	Progenitor	9.22072	1.47551e-20	1.64646e-19	0.0264119	5.973e-14	0.28406	1.30005e-06	5.4168e-08	0.00403373
MIR4435-2HG	'MIR4435-2HG	Progenitor	9.21467	1.5612e-20	1.73918e-19	NA	1e-16	NA	0.000273175	1.87477e-08	0.106005
ESR1	'ESR1	Progenitor	9.2071	1.67534e-20	1.86013e-19	0.0183914	3.32812e-11	0.464122	4.5477e-09	1.02956e-09	0.0175849
ALCAM	'ALCAM	Progenitor	9.17327	2.29444e-20	2.52653e-19	0.00712289	4.88902e-05	0.0643891	8.52186e-06	9.31625e-09	1.4404e-06
SLC39A13	'SLC39A13	Progenitor	9.16874	2.39295e-20	2.62635e-19	0.311312	1.11022e-16	0.181758	5.62725e-05	6.90413e-09	0.000465147
GLIPR2	'GLIPR2	Progenitor	9.15836	2.63463e-20	2.88214e-19	0.000368224	7.26637e-09	0.333981	0.0020975	8.66274e-10	2.27578e-05
RAC1	'RAC1	Progenitor	9.14074	3.10132e-20	3.3816e-19	0.0231257	6.72706e-12	0.501395	2.09785e-05	0.000646388	1.28368e-10
FXYD1	'FXYD1	Progenitor	9.13201	3.36182e-20	3.65968e-19	0.561737	1e-16	0.414311	0.00989795	1e-16	0.000205186
PLAT	'PLAT	Progenitor	9.1082	4.18808e-20	4.52963e-19	0.000490261	1e-16	0.068455	0.0412059	0.0323024	5.32438e-09
SEMA3D	'SEMA3D	Progenitor	9.10777	4.20451e-20	4.54005e-19	0.0044804	0.00140484	0.297579	1.60771e-08	2.63073e-10	4.57669e-06
CALM2	'CALM2	Progenitor	9.10423	4.34418e-20	4.67576e-19	2.54923e-05	9.54859e-08	0.0786297	7.50911e-05	9.30171e-09	0.01348
AHNAK2	'AHNAK2	Progenitor	9.10313	4.38829e-20	4.71565e-19	1.26604e-05	0.000193856	5.29404e-06	5.11845e-07	0.000542137	0.0239493
RHOU	'RHOU	Progenitor	9.07828	5.51506e-20	5.90748e-19	7.46286e-06	8.50209e-13	0.191524	0.00715471	2.63531e-09	0.0454937
SRGAP1	'SRGAP1	Progenitor	9.02337	9.11972e-20	9.7064e-19	0.000123469	0.00758452	0.105341	0.0418332	1e-16	7.72439e-07
PTP4A2	'PTP4A2	Progenitor	9.0221	9.22617e-20	9.80408e-19	0.012873	1e-16	0.0877958	0.52022	1.73345e-10	2.37736e-05
CKB	'CKB	Progenitor	9.01238	1.00815e-19	1.0696e-18	0.0122535	9.29499e-11	0.214955	0.00160948	6.59598e-09	2.72815e-05
IL6ST	'IL6ST	Progenitor	9.00006	1.12801e-19	1.18922e-18	0.00387593	2.84118e-07	0.0453135	0.0008145	3.8205e-11	0.00121923
PROS1	'PROS1	Progenitor	8.99239	1.20958e-19	1.2712e-18	1.15514e-05	1e-16	0.0255966	0.0861095	2.95755e-09	0.330695
PTPN14	'PTPN14	Progenitor	8.9823	1.32576e-19	1.39112e-18	0.0166968	5.55112e-15	0.761467	1.61303e-05	6.22487e-08	0.000317549
RPS27L	'RPS27L	Progenitor	8.97053	1.47551e-19	1.54099e-18	1.42749e-06	2.21938e-09	0.416417	0.415031	2.95851e-10	7.66233e-07
TSPAN8	'TSPAN8	Progenitor	8.96575	1.54094e-19	1.60431e-18	0.00157137	1e-16	0.0816808	0.352126	8.32905e-11	0.00435541
RPS13	'RPS13	Progenitor	8.95019	1.77431e-19	1.83868e-18	2.4911e-06	1e-16	0.0133384	0.0639303	0.000574743	0.0159423
EFNA5	'EFNA5	Progenitor	8.94008	1.9444e-19	2.00872e-18	8.11255e-08	1e-16	0.258376	0.161534	1.91759e-05	0.00362923
HLA-DPB1	'HLA-DPB1	Progenitor	8.93056	2.1193e-19	2.18265e-18	0.0037292	1e-16	NA	0.112557	4.5206e-09	0.0173965
CLIC3	'CLIC3	Progenitor	8.92229	2.28375e-19	2.34839e-18	0.429019	8.63695e-10	0.416085	4.8397e-06	7.53251e-08	4.04142e-09
GAS7	'GAS7	Progenitor	8.91934	2.34534e-19	2.40803e-18	1.00466e-05	2.22045e-14	0.618693	0.0498371	2.05817e-07	0.000142417
ZFP36L2	'ZFP36L2	Progenitor	8.89148	3.01493e-19	3.09077e-18	0.00862633	1e-16	0.546604	0.00287014	7.14584e-12	0.0378546
TRIO	'TRIO	Progenitor	8.87865	3.3839e-19	3.46371e-18	0.000167474	1e-16	0.0606184	0.100095	0.000169439	0.000211582
CYR61	'CYR61	Progenitor	8.87814	3.39933e-19	3.47418e-18	1.72904e-05	0.00214783	0.124013	6.00156e-06	2.18975e-06	1.87175e-06
GNAI2	'GNAI2	Progenitor	8.85105	4.33481e-19	4.40332e-18	1.50065e-06	9.28784e-09	0.866719	0.0924033	4.66783e-08	2.75845e-09
UBL5	'UBL5	Progenitor	8.83712	4.91098e-19	4.96596e-18	0.0430953	6.44971e-09	0.0735952	0.00292887	2.60303e-08	2.17518e-06
DDAH2	'DDAH2	Progenitor	8.83139	5.16933e-19	5.2193e-18	0.002343	4.6453e-10	0.33307	0.0177805	4.631e-07	7.88581e-08
HMCN1	'HMCN1	Progenitor	8.82493	5.47641e-19	5.52101e-18	0.0412745	8.37774e-13	0.12966	0.0014199	3.63963e-07	8.66572e-05
GRK5	'GRK5	Progenitor	8.82461	5.49199e-19	5.52839e-18	9.56555e-05	1e-16	0.125175	0.106562	6.97309e-12	0.304848
RAB2A	'RAB2A	Progenitor	8.82285	5.57915e-19	5.60767e-18	0.00143898	6.72709e-09	0.146164	0.00276066	4.05124e-10	0.00144154
GAS6	'GAS6	Progenitor	8.7969	7.03236e-19	7.02606e-18	0.29745	2.79776e-14	0.582278	4.50384e-07	1.12048e-09	0.00243727
INMT	'INMT	Progenitor	8.79165	7.36911e-19	7.35151e-18	4.71577e-05	1.90599e-11	0.89108	0.0228483	1.97198e-12	0.000459853
CYP4B1	'CYP4B1	Progenitor	8.77556	8.50244e-19	8.44432e-18	0.00078376	0.000461671	0.274083	0.435703	1.23253e-11	1.68754e-14
DYNLRB1	'DYNLRB1	Progenitor	8.76789	9.10199e-19	9.01299e-18	1.26286e-06	2.88347e-09	0.187204	0.0462996	4.31808e-09	0.00437328
LY6E	'LY6E	Progenitor	8.74399	1.12511e-18	1.10918e-17	0.000165316	1.47098e-06	0.538178	0.000224881	1.65448e-08	1.24327e-05
H3F3B	'H3F3B	Progenitor	8.74243	1.14074e-18	1.12293e-17	0.000370433	1.24345e-14	0.683758	1e-16	0.00809931	0.393703
GSTM5	'GSTM5	Progenitor	8.74133	1.15191e-18	1.13226e-17	0.00544131	1e-16	0.70327	0.000612477	3.15849e-07	0.00152413
MYOF	'MYOF	Progenitor	8.71932	1.39942e-18	1.36951e-17	0.00140994	6.49016e-10	0.48081	0.01216	1e-16	0.0374336
C9orf16	'C9orf16	Progenitor	8.71878	1.40605e-18	1.37398e-17	0.236724	1e-16	0.270641	0.00107043	9.23736e-08	0.000213586
PLP2	'PLP2	Progenitor	8.67759	2.02124e-18	1.96652e-17	0.0418578	4.44089e-16	0.178285	0.128843	2.97817e-05	3.04043e-08
FNDC3B	'FNDC3B	Progenitor	8.62199	3.29003e-18	3.15957e-17	1.73868e-05	3.22961e-10	0.691351	5.93533e-05	8.0369e-09	0.0357589
COX6C	'COX6C	Progenitor	8.6184	3.3947e-18	3.2554e-17	0.000564043	1e-16	0.630992	0.00155491	0.000110263	0.00045708
PSD3	'PSD3	Progenitor	8.61213	3.58591e-18	3.42403e-17	0.0676374	3.78542e-12	0.247464	0.00125158	1.04621e-10	0.00351526
TMEM70	'TMEM70	Progenitor	8.59605	4.12544e-18	3.91682e-17	9.21485e-15	2.85105e-07	0.364971	0.0734761	0.00093034	0.000244643
OPTN	'OPTN	Progenitor	8.5911	4.3069e-18	4.08331e-17	1.69268e-08	0.000379991	0.0194987	0.00284461	1.63189e-05	0.000754414
TSKU	'TSKU	Progenitor	8.54259	6.56259e-18	6.18679e-17	0.110364	1e-16	0.0449576	0.0440579	7.38939e-07	0.000551529
ILK	'ILK	Progenitor	8.53292	7.13515e-18	6.71709e-17	0.00150192	0.00011936	0.207838	0.00615092	1.41664e-08	3.50078e-08
ERLEC1	'ERLEC1	Progenitor	8.51667	8.21032e-18	7.70755e-17	0.0361531	2.20259e-06	0.0118432	0.00391624	3.90764e-10	0.000333247
SPOCK1	'SPOCK1	Progenitor	8.51463	8.35639e-18	7.8227e-17	0.0568846	8.32601e-12	0.159642	0.000268248	0.00555014	1.46979e-08
BRI3	'BRI3	Progenitor	8.50067	9.42524e-18	8.78638e-17	0.0348514	3.02098e-11	0.0160942	0.0539964	9.63651e-08	0.000223883
SFTPC	'SFTPC	Progenitor	8.49184	1.01692e-17	9.46674e-17	1.64395e-11	2.5806e-12	0.43753	0.319602	0.00135308	0.000135675
CAPG	'CAPG	Progenitor	8.48952	1.03742e-17	9.64411e-17	0.320476	4.4185e-11	0.0182721	2.18814e-06	0.0001311	0.000224476
RAB32	'RAB32	Progenitor	8.47495	1.17587e-17	1.08857e-16	0.0838291	6.79456e-14	0.654353	0.127075	6.66134e-16	0.000588374
COX7A1	'COX7A1	Progenitor	8.45057	1.44947e-17	1.33631e-16	0.00012535	3.93991e-05	0.175382	0.0131176	1.98035e-07	5.7709e-07
PRG4	'PRG4	Progenitor	8.44095	1.5739e-17	1.44703e-16	0.00274176	0.00541668	0.0720657	0.683839	2.22045e-16	2.14891e-10
GNG11	'GNG11	Progenitor	8.42223	1.84687e-17	1.69102e-16	0.000752488	3.95727e-07	0.137184	0.516525	5.75421e-06	7.17315e-13
MGST3	'MGST3	Progenitor	8.4189	1.90025e-17	1.73752e-16	0.492882	3.33067e-16	0.121704	4.46897e-05	8.83201e-10	0.0770246
GUCY1A2	'GUCY1A2	Progenitor	8.40725	2.09868e-17	1.91634e-16	5.80844e-08	0.000977266	0.0772706	2.69784e-14	0.0520838	0.0519351
ZBTB16	'ZBTB16	Progenitor	8.37714	2.71145e-17	2.46241e-16	0.104135	5.34506e-12	0.000583021	0.0521166	2.48665e-09	0.0405185
HBEGF	'HBEGF	Progenitor	8.37513	2.75815e-17	2.50142e-16	0.00859583	0.000958982	0.225069	5.23751e-06	3.93657e-07	4.13757e-07
MTRNR2L8	'MTRNR2L8	Progenitor	8.36008	3.13373e-17	2.83435e-16	2.88658e-13	0.054947	0.00655617	0.203455	3.92332e-10	0.0133634
ATP13A3	'ATP13A3	Progenitor	8.34848	3.4573e-17	3.11437e-16	2.97598e-05	0.000142551	0.447282	0.119664	1.30383e-10	1.12939e-07
GXYLT2	'GXYLT2	Progenitor	8.34175	3.65985e-17	3.28796e-16	0.000664033	2.72647e-10	0.011745	2.62859e-07	0.00119329	0.242495
RAMP2	'RAMP2	Progenitor	8.32755	4.12675e-17	3.68271e-16	0.118323	8.76466e-07	NA	0.205869	2.92131e-08	7.12699e-11
TCEB2	'TCEB2	Progenitor	8.30757	4.88422e-17	4.32972e-16	0.00107125	8.54206e-13	NA	0.0432546	NA	8.99117e-07
CRIM1	'CRIM1	Progenitor	8.29625	5.37263e-17	4.75638e-16	0.00415837	9.4369e-14	0.632341	0.00256389	0.00128518	6.1629e-07
ABCA9	'ABCA9	Progenitor	8.29597	5.3853e-17	4.76129e-16	1.1916e-05	1.62248e-11	0.498275	0.255385	1.34526e-12	0.035512
SLIT2	'SLIT2	Progenitor	8.28288	6.01178e-17	5.30115e-16	0.0337751	6.66134e-16	0.186093	0.602328	3.68594e-14	0.00925717
NFE2L2	'NFE2L2	Progenitor	8.28199	6.0567e-17	5.33373e-16	3.4624e-05	7.34431e-09	0.0744023	0.0687813	1.84196e-09	0.0346743
TNFAIP2	'TNFAIP2	Progenitor	8.23871	8.70351e-17	7.63442e-16	1.30709e-09	1.97618e-09	0.509346	0.000546854	0.00255495	0.0107671
HNRNPA1	'HNRNPA1	Progenitor	8.22882	9.45309e-17	8.27022e-16	8.59987e-06	4.08612e-05	0.0697025	0.115547	9.36443e-07	3.79487e-06
IL11RA	'IL11RA	Progenitor	8.22079	1.01085e-16	8.83205e-16	0.00412704	1e-16	0.0468332	0.00083997	0.00166537	0.0642942
NET1	'NET1	Progenitor	8.21437	1.06642e-16	9.30541e-16	0.000112888	1.76364e-05	0.0109348	0.337513	3.27206e-08	1.45022e-05
MXRA7	'MXRA7	Progenitor	8.18434	1.36898e-16	1.18527e-15	5.77237e-05	0.00281243	0.311889	0.0024321	2.17283e-11	0.000211904
RPL24	'RPL24	Progenitor	8.17949	1.42523e-16	1.23237e-15	4.72414e-06	2.39422e-05	0.381657	0.0142561	4.72744e-10	0.00169057
SSC5D	'SSC5D	Progenitor	8.16602	1.59364e-16	1.37444e-15	0.00772213	2.26961e-08	0.000358079	0.406304	1.09363e-05	1.0829e-05
CCDC3	'CCDC3	Progenitor	8.14953	1.82675e-16	1.57143e-15	0.00547502	0.00136581	0.320914	0.0529234	1.20927e-08	6.89304e-12
TMEM14C	'TMEM14C	Progenitor	8.11178	2.49422e-16	2.13462e-15	0.00719512	1.59536e-07	0.106371	0.0493904	4.16277e-10	0.000528162
LRP1	'LRP1	Progenitor	8.09908	2.76886e-16	2.36361e-15	4.30246e-05	0.158832	0.158441	3.78886e-11	0.000640463	1.44106e-05
LAMA2	'LAMA2	Progenitor	8.08591	3.08512e-16	2.62353e-15	9.19495e-08	0.0118437	0.00371121	0.0456085	0.000233774	4.01667e-06
LAMB2	'LAMB2	Progenitor	8.08041	3.22758e-16	2.73771e-15	1.38608e-05	0.00622587	0.136165	1.55744e-06	0.000423543	3.10567e-05
APBB1IP	'APBB1IP	Progenitor	8.07941	3.25418e-16	2.75597e-15	0.000381623	0.00206185	0.371724	0.0138241	1.49412e-06	1.04261e-10
FKBP9	'FKBP9	Progenitor	8.06506	3.66014e-16	3.08504e-15	0.14096	1.16348e-06	0.131888	5.21117e-10	1.36657e-05	0.00551777
HSD11B1	'HSD11B1	Progenitor	8.05754	3.89237e-16	3.27665e-15	0.388524	1.27283e-05	0.16353	6.14965e-10	1.11133e-11	0.0673226
SSPN	'SSPN	Progenitor	8.05176	4.08059e-16	3.43077e-15	1.21958e-05	0.000571607	0.280208	0.000506381	3.07265e-06	5.68899e-05
TPST1	'TPST1	Progenitor	8.04151	4.43692e-16	3.71634e-15	0.000825394	7.27118e-12	0.388693	0.00102255	0.000489334	0.000857809
DST	'DST	Progenitor	8.01689	5.42297e-16	4.51959e-15	2.64298e-08	8.97056e-11	0.111526	0.10324	0.0152858	0.000753061
JUND	'JUND	Progenitor	8.00702	5.87595e-16	4.88493e-15	0.00293355	0.0201052	0.0359338	4.58808e-08	9.91496e-10	0.0479619
CRIP1	'CRIP1	Progenitor	7.9371	1.03486e-15	8.46632e-15	NA	2.03171e-13	0.439998	0.00190411	0.146892	7.76914e-11
ZFAND2A	'ZFAND2A	Progenitor	7.92336	1.15593e-15	9.43372e-15	9.06405e-08	4.01949e-06	0.254542	6.6749e-06	7.76456e-05	0.176328
SEMA3B	'SEMA3B	Progenitor	7.92122	1.17594e-15	9.57364e-15	0.000840196	3.70701e-11	0.465747	1.74232e-06	0.454106	4.59786e-07
MAP1A	'MAP1A	Progenitor	7.90908	1.29651e-15	1.05296e-14	0.000309912	0.000474942	0.120776	0.00356837	6.24048e-07	4.14093e-05
KIF5B	'KIF5B	Progenitor	7.908	1.30782e-15	1.06086e-14	2.06168e-08	0.0020132	0.00567196	0.0103315	7.03873e-08	0.184394
2008-09-01	'SEPT8	Progenitor	7.89945	1.40065e-15	1.13203e-14	4.0953e-05	2.3195e-05	0.406454	0.146392	1.13215e-10	0.000104944
GYPC	'GYPC	Progenitor	7.89158	1.49188e-15	1.20286e-14	0.00212057	4.04079e-08	0.424563	0.00321865	7.41428e-07	0.000366392
CAPNS1	'CAPNS1	Progenitor	7.88602	1.55993e-15	1.2532e-14	0.000133183	3.40369e-09	0.21778	0.0508507	9.53987e-06	0.000727913
CPE	'CPE	Progenitor	7.88275	1.60125e-15	1.28485e-14	1.00535e-05	2.22045e-15	0.506455	0.126006	0.107413	6.7073e-07
CRYAB	'CRYAB	Progenitor	7.86557	1.83714e-15	1.47235e-14	1.44417e-07	4.17444e-13	0.940358	0.0748489	1.59562e-08	0.0585205
SNX7	'SNX7	Progenitor	7.84429	2.17704e-15	1.73436e-14	0.000545768	3.8455e-08	1	0.0332656	5.32192e-11	0.271596
SCN1B	'SCN1B	Progenitor	7.82525	2.53324e-15	2.00618e-14	0.00184385	1e-16	0.519057	0.123294	4.03157e-06	0.00679945
MYO1C	'MYO1C	Progenitor	7.80739	2.9192e-15	2.30637e-14	0.000566143	3.88471e-09	0.162201	0.000206281	0.00259079	0.00269763
MYEOV2	'MYEOV2	Progenitor	7.80583	2.95552e-15	2.32956e-14	0.000344285	2.08458e-08	NA	0.00226143	NA	4.91291e-05
RPS29	'RPS29	Progenitor	7.7736	3.81431e-15	2.99235e-14	4.21014e-06	0.000826206	0.312709	0.00611733	8.37859e-05	1.40875e-06
COX6A1	'COX6A1	Progenitor	7.77299	3.83277e-15	3.00331e-14	0.159097	3.10797e-10	0.70616	0.00259425	0.000117423	1.55492e-09
SESTD1	'SESTD1	Progenitor	7.75721	4.34103e-15	3.38965e-14	0.0108667	6.57542e-06	0.063861	0.244108	3.99567e-05	3.0531e-10
GFPT2	'GFPT2	Progenitor	7.75727	4.33881e-15	3.38965e-14	0.00292316	0.0013311	0.73405	0.030384	1e-16	8.20642e-05
PHGDH	'PHGDH	Progenitor	7.7567	4.3583e-15	3.39917e-14	0.00117318	2.48252e-07	0.113383	0.264011	6.55633e-10	0.00124708
ANXA4	'ANXA4	Progenitor	7.75043	4.57903e-15	3.56716e-14	0.0297663	2.90251e-10	0.0408255	0.0507298	0.000175126	3.89546e-05
OAZ1	'OAZ1	Progenitor	7.73793	5.05233e-15	3.92672e-14	0.00132718	2.2989e-06	0.0263917	0.0185976	1.11665e-06	0.00446024
LHFP	'LHFP	Progenitor	7.71584	6.00928e-15	4.64347e-14	0.000511904	1e-16	NA	0.137051	NA	0.00231262
RTN4	'RTN4	Progenitor	7.71049	6.26692e-15	4.82582e-14	4.39547e-06	1.15863e-08	0.0880832	0.00152618	0.0189227	0.00687486
NEGR1	'NEGR1	Progenitor	7.69908	6.85268e-15	5.2587e-14	8.05897e-05	0.00132804	0.152685	0.0622275	2.26031e-05	2.66089e-08
TMEM160	'TMEM160	Progenitor	7.69798	6.91163e-15	5.29786e-14	0.010718	1.24626e-08	0.015098	0.0701164	3.0072e-06	0.00244801
DBI	'DBI	Progenitor	7.69252	7.21336e-15	5.5228e-14	0.000689925	0.00229108	0.24213	0.0113662	1.83407e-11	0.000653101
PGAM1	'PGAM1	Progenitor	7.67353	8.36663e-15	6.38385e-14	0.126568	3.63181e-07	0.13806	0.182013	1.00803e-09	1.26331e-06
SPRY2	'SPRY2	Progenitor	7.66387	9.0206e-15	6.86716e-14	0.752901	7.93954e-12	0.107824	0.0450842	2.88658e-14	0.0115805
CALM1	'CALM1	Progenitor	7.66158	9.18311e-15	6.98293e-14	0.00804857	0.000463543	0.460067	4.71033e-08	8.32431e-06	0.000474884
MEG3	'MEG3	Progenitor	7.65368	9.76558e-15	7.4174e-14	0.0177006	2.39739e-08	0.000355713	0.218268	0.000196978	0.000252761
NRP1	'NRP1	Progenitor	7.65301	9.81617e-15	7.44736e-14	0.00054229	0.0077011	0.0529669	5.67107e-08	0.00218411	0.000510315
ECM2	'ECM2	Progenitor	7.64844	1.01716e-14	7.70826e-14	0.000486348	9.97702e-12	0.221665	0.0376969	5.35004e-05	0.0104075
CDC42	'CDC42	Progenitor	7.6439	1.05369e-14	7.97609e-14	0.0207065	1.68999e-09	0.148174	0.000146386	1.14405e-05	0.0306284
GULP1	'GULP1	Progenitor	7.63691	1.1125e-14	8.4117e-14	0.0332543	1.48809e-05	0.217311	0.0033885	2.6829e-08	8.20793e-05
EHD2	'EHD2	Progenitor	7.60918	1.37916e-14	1.03927e-13	0.0115865	8.37816e-07	0.457461	0.0151524	5.39418e-08	3.26e-05
SAMHD1	'SAMHD1	Progenitor	7.60448	1.43031e-14	1.0766e-13	2.41145e-07	1.47125e-06	0.399641	0.0757568	1.5757e-07	0.0171545
IQGAP1	'IQGAP1	Progenitor	7.60367	1.43928e-14	1.08213e-13	0.000282898	4.27254e-09	0.525312	0.00296223	1.65106e-05	0.00493634
NR2F1	'NR2F1	Progenitor	7.59291	1.56395e-14	1.17455e-13	0.00332676	2.72442e-09	0.183584	0.00262736	0.00234332	0.00020652
C7orf73	'C7orf73	Progenitor	7.5897	1.60324e-14	1.2027e-13	0.00459985	1.08023e-05	NA	1.49342e-05	NA	1.64243e-05
GNG5	'GNG5	Progenitor	7.58516	1.6604e-14	1.24419e-13	7.63368e-05	1.42586e-12	0.0493213	0.155254	0.00215169	0.0110806
TIMM8B	'TIMM8B	Progenitor	7.58153	1.70753e-14	1.27806e-13	0.010062	5.49127e-09	0.412766	0.00667245	1.90163e-05	0.000100382
PPP1CA	'PPP1CA	Progenitor	7.54426	2.27436e-14	1.69097e-13	0.000204289	5.7336e-09	0.357494	0.000343019	0.00189304	0.00491266
TUBB6	'TUBB6	Progenitor	7.5378	2.38985e-14	1.77093e-13	0.0164055	4.29596e-09	0.260961	0.000256132	4.46563e-06	0.0218602
UQCR11	'UQCR11	Progenitor	7.5246	2.64417e-14	1.95721e-13	NA	6.59854e-11	0.124308	0.317389	0.000258452	5.7884e-08
SDC4	'SDC4	Progenitor	7.5243	2.65028e-14	1.95956e-13	6.48281e-06	0.015334	0.0308321	0.0363829	3.1429e-07	0.000550379
PTGIS	'PTGIS	Progenitor	7.49915	3.21157e-14	2.36151e-13	0.000150771	0.00406127	0.000598084	0.000166	0.240173	2.39597e-06
NDUFB7	'NDUFB7	Progenitor	7.49385	3.34417e-14	2.45361e-13	0.0161036	4.53206e-11	0.431457	0.00156126	1.03342e-07	0.079095
COLGALT2	'COLGALT2	Progenitor	7.49234	3.38273e-14	2.47918e-13	0.245471	6.34396e-06	0.20827	2.79757e-06	7.25267e-06	0.00015396
SGCE	'SGCE	Progenitor	7.47658	3.81421e-14	2.77714e-13	1.06713e-05	1e-16	0.673449	0.401205	9.99082e-06	0.0379088
CTSF	'CTSF	Progenitor	7.4754	3.84861e-14	2.79914e-13	0.662779	1e-16	0.459925	0.0276924	1.13343e-12	0.0700503
ADI1	'ADI1	Progenitor	7.4751	3.85715e-14	2.8023e-13	8.36395e-05	0.000117024	1	0.518695	1.63169e-08	7.47152e-05
RPL38	'RPL38	Progenitor	7.47198	3.94999e-14	2.86664e-13	0.00224949	9.43812e-07	0.00505648	0.0670812	0.00852503	1.11215e-05
EFEMP1	'EFEMP1	Progenitor	7.41497	6.08262e-14	4.35758e-13	1.29516e-07	7.2142e-08	0.279393	0.0248733	0.000198363	0.0481463
ABLIM1	'ABLIM1	Progenitor	7.40248	6.68324e-14	4.77762e-13	0.000719153	1.31233e-06	0.587283	0.051372	6.39256e-06	3.86798e-06
PPDPF	'PPDPF	Progenitor	7.39418	7.11399e-14	5.06389e-13	0.00675253	1.70922e-07	0.175535	0.119847	0.0176622	1.22468e-10
PTGER4	'PTGER4	Progenitor	7.3931	7.17226e-14	5.09994e-13	0.273735	1e-16	0.202695	0.00975634	6.93825e-06	0.0381761
KRT10	'KRT10	Progenitor	7.38978	7.35348e-14	5.2177e-13	0.0151314	1.28905e-05	0.210346	0.0025963	1.91983e-09	0.012686
AOX1	'AOX1	Progenitor	7.36239	9.03235e-14	6.37511e-13	0.000305716	4.29054e-06	0.821002	0.00064759	9.16504e-09	0.0127897
NEBL	'NEBL	Progenitor	7.35691	9.41055e-14	6.62106e-13	0.000519959	0.000186009	0.0946544	0.00154593	0.0582024	4.62475e-08
CDK6	'CDK6	Progenitor	7.3248	1.19624e-13	8.33752e-13	0.0229259	8.09607e-09	0.0890536	0.0392134	3.37133e-07	0.0131511
TAGLN2	'TAGLN2	Progenitor	7.29704	1.47079e-13	1.01873e-12	0.0282545	2.22385e-10	0.703833	0.000642273	2.66936e-09	0.113276
NAAA	'NAAA	Progenitor	7.29085	1.54007e-13	1.06561e-12	0.241287	4.28562e-05	0.0187065	0.00149835	6.70488e-05	6.48147e-06
OSR2	'OSR2	Progenitor	7.29065	1.54234e-13	1.06608e-12	0.00804075	3.74673e-06	0.147398	2.19406e-05	0.00389801	0.000742328
MT-ND2	'MT-ND2	Progenitor	7.28475	1.61138e-13	1.11151e-12	3.10306e-05	1e-16	NA	NA	0.0544128	0.229929
ZNF385A	'ZNF385A	Progenitor	7.28098	1.65698e-13	1.14178e-12	0.0188664	1.09816e-06	0.0610337	0.192179	0.00918979	2.07136e-10
EPDR1	'EPDR1	Progenitor	7.26498	1.86543e-13	1.28145e-12	0.000828416	1.33227e-15	0.186311	0.05494	0.000395803	0.184571
COPB2	'COPB2	Progenitor	7.25699	1.97899e-13	1.35667e-12	0.020008	0.00205014	0.0852436	0.00177153	7.73907e-10	0.00577109
TNS1	'TNS1	Progenitor	7.2396	2.25006e-13	1.53777e-12	0.00401133	4.12668e-08	0.156831	0.00830181	6.18855e-05	0.00658319
PLXNA2	'PLXNA2	Progenitor	7.23872	2.26473e-13	1.54622e-12	8.57649e-05	6.17818e-09	0.0528814	0.30396	0.00206794	0.000517911
RPL37A	'RPL37A	Progenitor	7.22348	2.5336e-13	1.72275e-12	0.000723642	6.07166e-10	0.20843	0.0736875	0.00209735	0.000472219
C6orf48	'C6orf48	Progenitor	7.21867	2.62499e-13	1.78126e-12	0.000491068	3.63891e-07	0.130226	0.0111807	0.0264329	2.18356e-05
CLTC	'CLTC	Progenitor	7.21179	2.76115e-13	1.86608e-12	0.0597104	1.70105e-06	0.0768523	0.0100906	1.51984e-07	0.00476313
DOCK4	'DOCK4	Progenitor	7.19899	3.03304e-13	2.03952e-12	7.89118e-07	0.0915614	0.213529	0.532884	0.000228792	1.60316e-13
GRN	'GRN	Progenitor	7.17607	3.58724e-13	2.40011e-12	0.0990783	5.00257e-08	0.102306	0.00014771	1.02455e-07	0.188991
PSMG3	'PSMG3	Progenitor	7.16959	3.76117e-13	2.51145e-12	2.80026e-05	1.98487e-10	0.616903	0.0236871	0.000528145	0.0102543
DUSP5	'DUSP5	Progenitor	7.15573	4.16136e-13	2.76486e-12	5.86226e-05	1.83077e-05	0.42644	0.00177866	1.98244e-10	0.423711
MBP	'MBP	Progenitor	7.14407	4.53039e-13	3.00408e-12	0.0283999	1.8273e-10	0.538049	0.0221873	1.53245e-07	0.0109545
RALA	'RALA	Progenitor	7.13717	4.7635e-13	3.1524e-12	0.244563	7.8131e-07	0.0968665	0.0418475	1.92383e-11	0.0094222
FGFR1	'FGFR1	Progenitor	7.0872	6.84275e-13	4.49283e-12	0.0832815	0.000357033	0.557709	2.29354e-07	1.3982e-05	0.00022791
PPL	'PPL	Progenitor	7.08693	6.85598e-13	4.49709e-12	0.0722641	6.23568e-12	0.354558	0.00384394	2.57901e-05	0.0207393
VAT1	'VAT1	Progenitor	7.0547	8.64898e-13	5.63998e-12	0.152587	0.000175329	0.221153	0.00474421	2.43728e-07	9.05933e-06
MAGED2	'MAGED2	Progenitor	7.04705	9.13725e-13	5.93521e-12	0.00168177	1.14755e-05	0.0142942	0.00346685	0.00364659	0.00581877
TRIOBP	'TRIOBP	Progenitor	7.0457	9.22679e-13	5.98756e-12	0.00593652	3.8733e-08	0.0365184	0.143086	0.0156834	6.56329e-06
NDUFB2	'NDUFB2	Progenitor	7.03284	1.01189e-12	6.5601e-12	0.0299477	2.89565e-08	0.140588	0.148201	0.00237467	3.26669e-07
HMGN2	'HMGN2	Progenitor	7.02912	1.03924e-12	6.72436e-12	0.0224883	0.000323586	0.521127	0.00964797	0.00020461	1.10891e-09
ISOC2	'ISOC2	Progenitor	7.02368	1.08053e-12	6.9848e-12	0.0175343	2.18237e-10	0.0802937	0.0830392	3.39335e-06	0.0584198
VGLL3	'VGLL3	Progenitor	7.01873	1.11948e-12	7.21565e-12	0.0549996	6.22715e-11	0.118891	0.0063915	0.00149013	0.00586203
TGFBR1	'TGFBR1	Progenitor	7.01527	1.14754e-12	7.38225e-12	9.39665e-05	9.49331e-07	0.426019	0.372536	1.71589e-06	0.000207458
AR	'AR	Progenitor	6.98231	1.45184e-12	9.2862e-12	0.0251444	4.73736e-06	0.296778	0.470207	5.94402e-07	7.5706e-08
H2AFZ	'H2AFZ	Progenitor	6.97666	1.51138e-12	9.63938e-12	0.0476196	4.39723e-06	0.63603	1e-16	0.276681	0.00605263
PAPSS1	'PAPSS1	Progenitor	6.97062	1.57775e-12	1.00531e-11	0.0860681	6.97924e-06	0.0646574	0.000708019	0.000188049	0.000967306
PPIA	'PPIA	Progenitor	6.96091	1.69036e-12	1.07399e-11	0.0641376	0.000654345	0.515218	1.82291e-05	0.00575927	6.046e-09
RPL37	'RPL37	Progenitor	6.95954	1.70692e-12	1.08348e-11	3.39333e-07	0.00204906	0.530491	0.0362478	5.56213e-05	0.000144318
RRAS	'RRAS	Progenitor	6.95597	1.75068e-12	1.1102e-11	0.117148	3.1557e-12	0.479215	0.0137836	5.68096e-06	0.00985604
MGLL	'MGLL	Progenitor	6.95119	1.81106e-12	1.1474e-11	0.000194404	1.18508e-06	0.736187	0.0836305	0.000445936	1.37737e-06
GSTO1	'GSTO1	Progenitor	6.94848	1.84619e-12	1.16856e-11	0.00112256	0.397682	0.529072	5.15309e-05	1.00448e-06	1.35698e-07
SNX24	'SNX24	Progenitor	6.94799	1.85263e-12	1.17152e-11	0.285581	1.42297e-09	0.210589	0.000568349	0.00438746	6.32807e-05
FAM198B	'FAM198B	Progenitor	6.94086	1.94866e-12	1.22992e-11	0.380943	3.37169e-07	0.59791	0.00778966	2.66894e-06	2.747e-07
LAMC1	'LAMC1	Progenitor	6.92114	2.24012e-12	1.40459e-11	0.023709	1.33456e-07	0.0168674	0.294498	9.16675e-06	0.00200425
MORF4L1	'MORF4L1	Progenitor	6.92077	2.24603e-12	1.40698e-11	8.82575e-06	0.0100189	0.312799	0.000616228	0.00203519	9.12205e-05
CCND2	'CCND2	Progenitor	6.91193	2.3905e-12	1.49608e-11	0.000886179	0.000120089	0.213935	0.0142283	4.74906e-07	0.0123292
GLUL	'GLUL	Progenitor	6.90404	2.52727e-12	1.58019e-11	0.13564	1e-16	0.448077	0.0665197	0.00739152	0.000216778
ADAM10	'ADAM10	Progenitor	6.90204	2.56301e-12	1.60104e-11	0.00911734	1.46554e-05	0.1743	0.143723	9.67416e-08	0.00078785
NDUFS6	'NDUFS6	Progenitor	6.89404	2.71144e-12	1.69218e-11	0.00171211	4.61792e-10	0.127688	0.0431266	0.0185634	0.00186164
ARCN1	'ARCN1	Progenitor	6.88998	2.78998e-12	1.73958e-11	0.0005039	0.00197162	0.0198496	0.00364953	8.05678e-08	0.233666
TMEM50A	'TMEM50A	Progenitor	6.88335	2.9231e-12	1.81749e-11	0.00103803	0.00571854	0.559602	0.126803	3.33067e-15	0.00675399
GAS2L1	'GAS2L1	Progenitor	6.8731	3.14117e-12	1.94945e-11	0.00589559	4.08915e-08	0.165373	0.00762546	1.78262e-05	0.0776393
UAP1	'UAP1	Progenitor	6.8725	3.15431e-12	1.95579e-11	0.000165509	1.31256e-05	0.232109	0.715668	1.25644e-09	0.0017608
PTMS	'PTMS	Progenitor	6.86854	3.24308e-12	2.00896e-11	0.408537	1.74738e-12	0.0811545	0.644615	1.03972e-09	0.00441108
TOMM7	'TOMM7	Progenitor	6.86838	3.24679e-12	2.0094e-11	0.713557	1e-16	0.160592	0.00484268	0.000101808	0.0305781
NT5E	'NT5E	Progenitor	6.86821	3.25061e-12	2.0099e-11	0.158721	0.179977	0.373843	9.51851e-06	1.68559e-05	3.54612e-10
ITM2B	'ITM2B	Progenitor	6.86168	3.40276e-12	2.10204e-11	0.542149	1e-16	0.437393	0.469104	5.24492e-10	0.00927376
PSMB1	'PSMB1	Progenitor	6.85912	3.46422e-12	2.13606e-11	0.00716228	0.035874	0.149793	0.00169727	2.42856e-10	0.00911053
TP53I3	'TP53I3	Progenitor	6.85339	3.60597e-12	2.21732e-11	0.458883	1.78577e-09	0.120341	0.000314216	9.9698e-06	0.0272229
ANXA11	'ANXA11	Progenitor	6.82447	4.41239e-12	2.70077e-11	0.104267	8.83849e-12	0.570756	0.0175982	7.70651e-07	0.0226828
ELN	'ELN	Progenitor	6.8181	4.61246e-12	2.81807e-11	0.236648	8.32667e-15	0.00508152	0.0016831	0.737501	0.000287774
DDR2	'DDR2	Progenitor	6.8149	4.71642e-12	2.87896e-11	0.00708117	0.0622374	3.79101e-05	0.0837743	4.16611e-05	0.000299962
F10	'F10	Progenitor	6.81308	4.77662e-12	2.91304e-11	0.804118	8.88178e-16	0.134442	0.401857	1.98691e-10	0.0238678
ADD3	'ADD3	Progenitor	6.81223	4.80474e-12	2.92752e-11	8.78399e-09	0.143901	0.218362	0.004837	0.000499144	0.00042936
WARS	'WARS	Progenitor	6.79134	5.55484e-12	3.37532e-11	0.290592	0.0010075	0.804402	0.000135082	3.58711e-10	2.57676e-05
CIRBP	'CIRBP	Progenitor	6.78489	5.80866e-12	3.52634e-11	0.159678	9.54792e-15	0.584643	0.000570502	0.00154085	0.0245195
GTF2H5	'GTF2H5	Progenitor	6.78111	5.96298e-12	3.61675e-11	0.0342521	0.00939418	0.0123546	0.0228547	1.9999e-06	0.000169517
DYNC1I2	'DYNC1I2	Progenitor	6.77682	6.14231e-12	3.71877e-11	0.0019688	0.000472078	0.289517	0.344787	8.9862e-06	1.18904e-07
PSME1	'PSME1	Progenitor	6.77635	6.16236e-12	3.72753e-11	0.00387374	0.000986204	0.352847	0.000201149	0.00576232	5.44306e-06
ARL6IP5	'ARL6IP5	Progenitor	6.76928	6.47112e-12	3.90722e-11	0.136923	1.00772e-07	0.707022	1.47565e-05	1.13417e-05	0.00776131
MFHAS1	'MFHAS1	Progenitor	6.76261	6.77625e-12	4.08408e-11	0.000142147	0.0183856	0.456652	0.355359	1.10547e-08	9.07267e-07
C10orf54	'C10orf54	Progenitor	6.76269	6.77259e-12	4.08408e-11	0.00709152	1.57793e-07	NA	0.0697825	NA	3.70633e-06
DEK	'DEK	Progenitor	6.76067	6.86766e-12	4.13172e-11	9.64048e-06	1.77606e-07	0.555114	0.0392195	0.00114432	0.00579433
BST1	'BST1	Progenitor	6.75751	7.01924e-12	4.21533e-11	0.0104702	3.64227e-07	0.0410674	0.0313702	4.93007e-05	0.0362231
IFI27L2	'IFI27L2	Progenitor	6.75543	7.12045e-12	4.27227e-11	0.000996929	1.50659e-08	0.0749369	0.549468	4.38067e-05	0.00371055
PSMC1	'PSMC1	Progenitor	6.73037	8.4616e-12	5.05879e-11	0.000381228	0.00270125	0.221766	0.0488646	8.75734e-05	1.5685e-05
RAP1B	'RAP1B	Progenitor	6.72994	8.48666e-12	5.06924e-11	0.149564	8.33701e-06	0.00225693	0.00909679	0.000288679	0.00624874
PSAP	'PSAP	Progenitor	6.71918	9.13778e-12	5.43873e-11	0.0469764	1.79856e-14	0.114928	0.00423221	0.00162333	0.332942
ZEB1	'ZEB1	Progenitor	6.71904	9.14613e-12	5.43885e-11	0.00236125	1.95248e-08	0.248097	0.21121	1.32961e-05	0.00706013
ETF1	'ETF1	Progenitor	6.69952	1.04556e-11	6.20098e-11	0.0186104	0.000139605	0.391619	0.00657693	1.17294e-09	0.0246101
DUSP6	'DUSP6	Progenitor	6.69312	1.09234e-11	6.46694e-11	0.240554	0.00284125	0.424524	2.27611e-07	1.27485e-08	0.0169955
SOCS1	'SOCS1	Progenitor	6.67339	1.24981e-11	7.37309e-11	0.00133848	0.000797773	0.693505	3.65065e-05	3.43965e-05	0.00301417
EIF5A	'EIF5A	Progenitor	6.67171	1.26419e-11	7.45134e-11	0.000192665	0.00010602	0.604209	0.252574	1.52942e-08	0.000822122
SUMO1	'SUMO1	Progenitor	6.66571	1.31692e-11	7.7281e-11	0.00670274	4.40226e-06	0.0943355	0.043116	0.000318795	0.00151381
AP3S1	'AP3S1	Progenitor	6.65932	1.37548e-11	8.06463e-11	0.149417	0.00011125	0.211405	0.0197916	1.79156e-09	0.00240863
TMA7	'TMA7	Progenitor	6.63584	1.61325e-11	9.40103e-11	0.00308461	0.00062907	0.115776	0.156237	0.0175182	1.14292e-09
PROCR	'PROCR	Progenitor	6.62811	1.7001e-11	9.88125e-11	2.7281e-06	0.000322274	0.026708	0.229556	1.45839e-07	0.316929
EIF4A2	'EIF4A2	Progenitor	6.6276	1.70597e-11	9.90675e-11	0.000185946	1e-16	0.515122	0.0487083	0.00180012	0.531057
PTGDS	'PTGDS	Proto.Differentiation	18.734	1.30782e-78	1.09268e-75	1e-16	1e-16	8.83906e-07	1e-16	1e-16	1e-16
A2M	'A2M	Proto.Differentiation	18.1715	4.33998e-74	1.61158e-71	1e-16	1e-16	0.00023555	1e-16	1e-16	2.22045e-16
APOE	'APOE	Proto.Differentiation	17.7564	7.68971e-71	2.2347e-68	1e-16	1e-16	9.83996e-05	2.93654e-12	1e-16	1e-16
C11orf96	'C11orf96	Proto.Differentiation	17.541	3.48751e-69	7.77017e-67	1e-16	1e-16	2.13284e-09	1e-16	1e-16	1.30828e-05
ICAM1	'ICAM1	Proto.Differentiation	16.9457	1.03505e-64	1.47197e-62	1e-16	1e-16	0.0109269	6.07292e-14	1e-16	4.87388e-13
CXCL12	'CXCL12	Proto.Differentiation	16.6353	1.9356e-62	2.44105e-60	1e-16	1e-16	0.00857103	1e-16	5.9952e-15	1.10312e-09
SAT1	'SAT1	Proto.Differentiation	16.5574	7.08471e-62	8.30775e-60	1e-16	9.54792e-15	0.18092	4.07452e-14	3.33067e-16	1e-16
SOD2	'SOD2	Proto.Differentiation	16.4741	2.81506e-61	3.13598e-59	1e-16	1e-16	0.017269	4.37041e-08	1e-16	1e-16
GEM	'GEM	Proto.Differentiation	16.3678	1.62397e-60	1.75075e-58	1e-16	1e-16	0.0101695	2.22045e-16	1e-16	3.17002e-07
PHLDA1	'PHLDA1	Proto.Differentiation	15.845	7.61211e-57	6.13004e-55	2.33428e-09	1e-16	8.61832e-07	1e-16	1e-16	0.000229218
TIMP1	'TIMP1	Proto.Differentiation	15.8411	8.09468e-57	6.44105e-55	1.39733e-12	1e-16	0.00154919	2.61999e-08	1e-16	1.58407e-12
SERPINE1	'SERPINE1	Proto.Differentiation	15.8286	9.87843e-57	7.76793e-55	1e-16	8.88178e-16	0.000545998	1.60586e-09	2.06501e-14	2.4437e-09
PTMA	'PTMA	Proto.Differentiation	15.5263	1.15229e-54	7.77968e-53	6.37216e-05	1e-16	3.4706e-05	1e-16	2.22045e-16	7.94329e-09
F2R	'F2R	Proto.Differentiation	15.1884	2.11057e-52	1.29422e-50	1.99008e-06	1e-16	6.23789e-05	1e-16	1e-16	2.17013e-05
CFH	'CFH	Proto.Differentiation	15.1735	2.64701e-52	1.59393e-50	1.11022e-15	1e-16	0.0681469	0.00102432	1e-16	1e-16
TNFAIP6	'TNFAIP6	Proto.Differentiation	15.1089	7.07723e-52	4.18621e-50	3.33067e-16	1.34147e-07	3.06373e-05	1e-16	2.22051e-10	5.17746e-08
LDLR	'LDLR	Proto.Differentiation	14.6312	8.8806e-49	4.4297e-47	2.22045e-16	1.22091e-07	0.00675383	4.39056e-07	1e-16	1.93767e-12
COL4A2	'COL4A2	Proto.Differentiation	14.5067	5.49224e-48	2.60355e-46	0.000114701	1e-16	1.01338e-06	3.14082e-13	6.4504e-13	2.24364e-06
HSP90AB1	'HSP90AB1	Proto.Differentiation	14.3474	5.52717e-47	2.51317e-45	9.46527e-10	6.16174e-14	0.00678303	1e-16	4.40819e-09	6.416e-08
BGN	'BGN	Proto.Differentiation	14.2573	2.01807e-46	8.99252e-45	3.74367e-13	1e-16	0.377194	4.48094e-07	6.66134e-15	2.02613e-11
RGS2	'RGS2	Proto.Differentiation	14.1627	7.79547e-46	3.42796e-44	5.19584e-14	1e-16	0.116269	1.71552e-12	2.14355e-11	9.05605e-06
GADD45A	'GADD45A	Proto.Differentiation	14.0935	2.08163e-45	8.7507e-44	1.48963e-05	1e-16	0.444638	1.01645e-11	1e-16	8.33444e-13
ADAMTS4	'ADAMTS4	Proto.Differentiation	13.7789	1.70806e-43	6.63761e-42	7.66054e-15	9.25772e-06	0.175407	1.38118e-06	1e-16	9.99201e-16
HSPD1	'HSPD1	Proto.Differentiation	13.7345	3.1527e-43	1.21107e-41	1e-16	6.60083e-09	0.00197435	1e-16	5.46283e-07	8.54333e-05
RND3	'RND3	Proto.Differentiation	13.5703	3.00289e-42	1.09679e-40	1.11806e-09	2.60014e-13	0.0218931	6.4817e-09	1e-16	1.92761e-05
TSC22D1	'TSC22D1	Proto.Differentiation	13.4212	2.2717e-41	7.94975e-40	1e-16	6.37268e-14	0.00110264	3.75033e-13	0.00844255	1.88278e-06
COL18A1	'COL18A1	Proto.Differentiation	13.3364	7.10899e-41	2.43674e-39	7.89237e-06	1e-16	6.42196e-05	5.96738e-10	4.41674e-05	1.52033e-10
TDO2	'TDO2	Proto.Differentiation	13.2405	2.56039e-40	8.59982e-39	5.80361e-07	8.88178e-16	0.0966502	1.80136e-08	1.55431e-15	4.38148e-07
TNFSF13B	'TNFSF13B	Proto.Differentiation	13.2291	2.98163e-40	9.96462e-39	9.8943e-06	1e-16	0.000625972	4.04739e-08	4.71845e-14	5.33654e-05
COL4A1	'COL4A1	Proto.Differentiation	13.1336	1.05649e-39	3.47859e-38	0.00030856	1e-16	0.000401048	2.22045e-16	3.81452e-09	0.000537355
ZFP36L1	'ZFP36L1	Proto.Differentiation	13.0841	2.03008e-39	6.6515e-38	0.00118668	1e-16	0.000784103	9.76996e-15	4.05627e-07	2.32524e-07
CCDC102B	'CCDC102B	Proto.Differentiation	12.9776	8.1946e-39	2.6207e-37	4.16985e-06	1e-16	0.0014296	0.0597623	1.0846e-10	1e-16
EGFL6	'EGFL6	Proto.Differentiation	12.7446	1.67081e-37	5.05325e-36	2.13214e-08	1e-16	0.0299015	8.82269e-08	2.70921e-09	2.35276e-06
DNAJB1	'DNAJB1	Proto.Differentiation	12.7119	2.53949e-37	7.57765e-36	1e-16	1e-16	5.07209e-05	1e-16	0.120139	0.0792703
TGM2	'TGM2	Proto.Differentiation	12.6898	3.36583e-37	9.95451e-36	0.000398345	1e-16	0.00404219	1e-16	1.60823e-07	0.000210372
REL	'REL	Proto.Differentiation	12.5634	1.67851e-36	4.85677e-35	1.44558e-11	1e-16	0.550039	0.00039797	1e-16	4.30874e-06
UGCG	'UGCG	Proto.Differentiation	12.5611	1.72699e-36	4.95415e-35	0.000123722	1.92628e-07	0.233306	4.24771e-13	1e-16	1.56771e-09
HSPH1	'HSPH1	Proto.Differentiation	12.5555	1.8543e-36	5.25177e-35	1e-16	1.76554e-06	0.000148017	1e-16	3.84462e-07	0.133216
HSPA1A	'HSPA1A	Proto.Differentiation	12.195	1.65326e-34	4.16995e-33	1e-16	3.30846e-14	8.76904e-06	1e-16	0.270658	0.152195
PAPPA	'PAPPA	Proto.Differentiation	12.1566	2.64692e-34	6.57695e-33	6.58454e-07	1e-16	0.157631	0.0235661	3.13083e-14	2.38833e-10
EIF4A3	'EIF4A3	Proto.Differentiation	12.0909	5.89886e-34	1.43898e-32	5.11974e-09	1e-16	0.212621	1.92957e-13	0.000400763	1.03262e-05
HSPA1B	'HSPA1B	Proto.Differentiation	12.0722	7.40715e-34	1.78734e-32	1e-16	2.05321e-11	5.44937e-06	1e-16	0.465009	0.0206753
TNFAIP3	'TNFAIP3	Proto.Differentiation	12.052	9.46532e-34	2.26761e-32	2.22045e-16	3.01219e-05	0.000304798	1.95316e-06	1.75859e-13	0.0193701
GAPDH	'GAPDH	Proto.Differentiation	12.0416	1.07389e-33	2.55441e-32	3.8142e-06	2.22045e-16	0.134325	0.00023874	1e-16	2.319e-05
GPM6B	'GPM6B	Proto.Differentiation	12.0065	1.64226e-33	3.8651e-32	9.8976e-08	1.82043e-05	0.000388458	2.14904e-11	4.9024e-07	8.49573e-08
THBS1	'THBS1	Proto.Differentiation	11.92	4.65502e-33	1.0729e-31	1.91558e-12	3.9582e-07	0.126184	0.0912121	1.50657e-12	1.88738e-15
VCAM1	'VCAM1	Proto.Differentiation	11.8925	6.47732e-33	1.48268e-31	5.16692e-07	2.26485e-14	0.0174339	0.0246607	1e-16	5.34588e-06
RPL13	'RPL13	Proto.Differentiation	11.8519	1.05187e-32	2.35141e-31	3.8714e-06	2.68674e-14	0.000491222	0.000210028	7.08319e-07	3.50124e-08
LAMB1	'LAMB1	Proto.Differentiation	11.8217	1.50671e-32	3.35694e-31	1.10129e-08	1e-16	4.65767e-05	0.0374376	4.25709e-10	0.000456807
RPL13A	'RPL13A	Proto.Differentiation	11.8107	1.71821e-32	3.81545e-31	3.46719e-06	1e-16	0.402483	5.03778e-07	5.23116e-09	4.34213e-08
RPS4X	'RPS4X	Proto.Differentiation	11.7549	3.3314e-32	7.25312e-31	6.66134e-14	1e-16	0.0186218	0.0874061	3.38203e-08	7.41392e-06
TRIB1	'TRIB1	Proto.Differentiation	11.7238	4.81434e-32	1.04477e-30	3.58102e-09	6.53402e-09	0.406382	2.89488e-06	4.30767e-14	2.67027e-07
TNFRSF12A	'TNFRSF12A	Proto.Differentiation	11.7032	6.13625e-32	1.31457e-30	0.0126713	1e-16	0.0641779	4.02562e-06	1.06906e-10	2.13791e-09
RPS9	'RPS9	Proto.Differentiation	11.6096	1.84081e-31	3.845e-30	7.33758e-06	1e-16	2.79257e-05	0.00808391	2.61901e-08	3.11037e-05
IL1R1	'IL1R1	Proto.Differentiation	11.587	2.39958e-31	4.96557e-30	1.9984e-15	7.9694e-12	0.0868572	0.564089	1.34337e-14	3.23887e-07
KLF6	'KLF6	Proto.Differentiation	11.5744	2.77746e-31	5.72979e-30	3.21447e-08	2.43599e-09	0.000561757	1.69334e-05	0.000144724	6.57615e-10
GGT5	'GGT5	Proto.Differentiation	11.5611	3.24486e-31	6.67342e-30	0.0424814	2.22045e-16	0.0528092	1.32006e-13	0.000449214	2.48729e-10
EPSTI1	'EPSTI1	Proto.Differentiation	11.5078	6.02879e-31	1.22855e-29	8.32974e-05	1.61062e-08	0.0428324	1.15856e-08	2.22045e-16	0.000266962
CEBPB	'CEBPB	Proto.Differentiation	11.4171	1.71825e-30	3.4283e-29	6.66335e-07	1e-16	0.0425584	1.5621e-06	4.44089e-16	0.314385
CTSC	'CTSC	Proto.Differentiation	11.407	1.92942e-30	3.83817e-29	9.47643e-08	1e-16	0.0548124	1.75661e-09	0.00060501	8.23235e-05
RAB13	'RAB13	Proto.Differentiation	11.3754	2.77372e-30	5.46888e-29	2.39795e-06	1.47704e-12	0.388582	0.000262591	1e-16	7.1978e-06
LIF	'LIF	Proto.Differentiation	11.3432	4.00832e-30	7.81097e-29	5.84e-12	2.92563e-05	0.19778	0.622311	1e-16	1e-16
SLC2A3	'SLC2A3	Proto.Differentiation	11.2966	6.81919e-30	1.31353e-28	0.00609405	1e-16	0.152644	0.00052709	2.15827e-13	3.40454e-08
ATP1B3	'ATP1B3	Proto.Differentiation	11.1981	2.08274e-29	3.94363e-28	7.54952e-15	3.81854e-09	0.0896168	0.00777951	6.90701e-10	1.68558e-05
DNAJA1	'DNAJA1	Proto.Differentiation	11.1615	3.14451e-29	5.87092e-28	4.61811e-06	5.47273e-12	0.122019	1e-16	3.45508e-05	0.00301744
LXN	'LXN	Proto.Differentiation	11.1599	3.20468e-29	5.96659e-28	1.01805e-08	1.77636e-15	0.0998717	0.272665	1.53849e-11	4.98193e-08
TNS3	'TNS3	Proto.Differentiation	11.0421	1.19644e-28	2.18498e-27	0.00156855	1.26654e-12	0.0132753	0.000335768	6.66134e-16	0.000249238
PLIN2	'PLIN2	Proto.Differentiation	11.0179	1.56662e-28	2.84546e-27	1e-16	1.33227e-15	0.105231	0.00615306	0.000157001	0.000231384
CPXM1	'CPXM1	Proto.Differentiation	10.9933	2.05697e-28	3.71589e-27	1e-16	1e-16	0.236076	0.106897	5.41799e-05	1.6543e-06
NOTCH3	'NOTCH3	Proto.Differentiation	10.9521	3.24523e-28	5.79977e-27	0.00590991	1.88645e-06	0.000132172	1.32271e-11	2.20627e-06	8.67045e-07
RPS3	'RPS3	Proto.Differentiation	10.9224	4.5046e-28	7.96528e-27	1.62028e-09	1.02141e-14	0.069219	0.00031325	6.88374e-05	3.84493e-06
KIAA1324L	'KIAA1324L	Proto.Differentiation	10.9011	5.69086e-28	1.00099e-26	8.52651e-14	5.50426e-09	0.0193081	0.27094	2.37619e-09	1.84871e-07
PIM3	'PIM3	Proto.Differentiation	10.8347	1.17815e-27	2.0454e-26	1e-16	7.05112e-07	0.208196	0.000448915	4.44089e-16	0.0935635
HSPA6	'HSPA6	Proto.Differentiation	10.8317	1.21856e-27	2.11006e-26	1.01608e-12	6.37276e-07	0.000134469	1.55431e-15	0.0153306	0.167358
RPS2	'RPS2	Proto.Differentiation	10.7884	1.95292e-27	3.35561e-26	5.72379e-09	1e-16	0.000106648	0.019397	0.000193246	0.000741539
MEST	'MEST	Proto.Differentiation	10.6914	5.58429e-27	9.47344e-26	0.0011046	4.33424e-09	0.166718	9.99393e-07	2.98018e-08	2.29935e-10
RPS19	'RPS19	Proto.Differentiation	10.6769	6.53015e-27	1.10221e-25	2.72999e-11	1e-16	0.713948	0.00254198	5.66049e-06	1.03741e-06
HSPE1	'HSPE1	Proto.Differentiation	10.6465	9.05462e-27	1.52063e-25	8.88178e-16	2.98182e-09	0.057968	4.33429e-11	0.0142647	0.0199825
RPL3	'RPL3	Proto.Differentiation	10.6425	9.45439e-27	1.57983e-25	0.000328516	1e-16	0.0152119	4.5317e-05	0.000134631	1.19402e-06
HSP90AA1	'HSP90AA1	Proto.Differentiation	10.638	9.92136e-27	1.65373e-25	1.6216e-08	4.37839e-07	0.000222381	1e-16	0.000461625	0.286003
RPS27A	'RPS27A	Proto.Differentiation	10.6161	1.25436e-26	2.06506e-25	1.45603e-07	1e-16	0.0407118	0.0537609	5.98928e-07	4.39581e-06
EDNRA	'EDNRA	Proto.Differentiation	10.5727	1.99496e-26	3.25227e-25	3.37617e-07	1.30584e-12	0.114133	1.39666e-13	4.67525e-07	0.30208
CYGB	'CYGB	Proto.Differentiation	10.5628	2.21652e-26	3.60467e-25	0.119795	1e-16	0.00208763	2.22045e-16	0.000463838	0.0148805
MDK	'MDK	Proto.Differentiation	10.5049	4.09842e-26	6.56926e-25	3.14779e-08	8.39751e-10	0.818905	4.36219e-05	1.62093e-14	0.000110031
LTBP2	'LTBP2	Proto.Differentiation	10.4818	5.23438e-26	8.31036e-25	0.000122554	1e-16	0.456828	0.000295437	1.15028e-11	0.000188266
HSPA8	'HSPA8	Proto.Differentiation	10.4011	1.2258e-25	1.90984e-24	6.39266e-07	6.16043e-09	0.11554	3.70814e-14	8.15825e-06	0.0255257
NFIL3	'NFIL3	Proto.Differentiation	10.3981	1.26438e-25	1.96538e-24	0.0623539	1.53055e-12	0.53315	1.39698e-09	1e-16	0.00200276
HES1	'HES1	Proto.Differentiation	10.3788	1.54852e-25	2.40146e-24	0.000598832	1e-16	0.0281342	1e-16	0.00633421	0.0905772
RPL5	'RPL5	Proto.Differentiation	10.3642	1.80403e-25	2.79123e-24	0.000307391	5.02166e-11	0.0119842	0.000192777	1.38325e-06	2.85437e-07
CD82	'CD82	Proto.Differentiation	10.3128	3.08477e-25	4.68604e-24	0.00195551	3.19078e-13	0.0872986	2.46058e-09	2.20934e-13	0.231402
RPL32	'RPL32	Proto.Differentiation	10.3102	3.16694e-25	4.79997e-24	3.27848e-05	3.21965e-15	0.0275108	0.00145054	5.17314e-08	0.00057555
RPS3A	'RPS3A	Proto.Differentiation	10.2982	3.58831e-25	5.41405e-24	0.00017641	1.38032e-11	0.0573627	2.48075e-09	7.00199e-06	0.000632103
TM4SF1	'TM4SF1	Proto.Differentiation	10.2716	4.7291e-25	7.05565e-24	0.165954	1.3882e-09	0.514616	0.000731618	8.38107e-13	4.44089e-16
TYMP	'TYMP	Proto.Differentiation	10.2675	4.93585e-25	7.34771e-24	0.0179685	1e-16	0.0177164	0.0132374	4.39093e-13	0.000390377
RPS5	'RPS5	Proto.Differentiation	10.1364	1.90465e-24	2.75556e-23	4.99761e-05	1.10978e-12	0.00297355	0.0048781	1.97128e-08	0.00100119
HIF1A	'HIF1A	Proto.Differentiation	10.0949	2.90809e-24	4.18915e-23	4.55191e-15	0.00219532	0.0925869	0.0461696	4.14497e-07	2.98818e-10
WTAP	'WTAP	Proto.Differentiation	10.0828	3.29041e-24	4.72958e-23	6.66134e-16	4.67522e-07	0.163435	0.101486	9.08423e-11	0.000757706
RPS18	'RPS18	Proto.Differentiation	10.0826	3.2974e-24	4.72958e-23	1.19669e-07	2.73237e-11	0.0747402	0.00150411	1.65199e-05	5.0737e-06
BPGM	'BPGM	Proto.Differentiation	10.0689	3.79111e-24	5.40294e-23	0.0893022	5.13922e-12	0.0187657	3.4317e-12	0.000988373	3.69835e-06
IFITM2	'IFITM2	Proto.Differentiation	10.0661	3.9009e-24	5.53579e-23	1.37545e-08	3.0915e-11	0.368746	1.87894e-05	5.35313e-08	0.00263883
RPL12	'RPL12	Proto.Differentiation	9.98321	9.02655e-24	1.23634e-22	4.99097e-07	2.03879e-07	0.00607239	0.0169604	9.32123e-05	4.37141e-10
STEAP1	'STEAP1	Proto.Differentiation	9.92159	1.67689e-23	2.25975e-22	4.93352e-05	1e-16	0.480856	0.000601748	1.3489e-06	1.28667e-05
PDE1A	'PDE1A	Proto.Differentiation	9.89738	2.1367e-23	2.86207e-22	3.16608e-07	2.16674e-11	0.266577	0.0276545	2.43654e-10	4.65819e-05
RPL10	'RPL10	Proto.Differentiation	9.86782	2.86978e-23	3.79084e-22	1.0041e-06	1e-16	0.0874759	0.132095	4.91683e-09	0.00139543
SLC25A6	'SLC25A6	Proto.Differentiation	9.85764	3.17619e-23	4.17085e-22	4.78346e-06	5.92387e-11	0.0139438	5.06603e-05	0.000665163	3.4089e-05
RPL10A	'RPL10A	Proto.Differentiation	9.82457	4.41268e-23	5.74938e-22	1.93728e-10	1e-16	0.267102	0.0450146	0.000239127	8.01339e-05
EGR2	'EGR2	Proto.Differentiation	9.70754	1.4001e-22	1.78592e-21	1.14165e-06	6.43929e-15	0.392861	1.57081e-07	6.00788e-09	0.397898
CYP1B1	'CYP1B1	Proto.Differentiation	9.6532	2.38236e-22	2.99881e-21	0.0126744	1e-16	1.49804e-05	0.00066068	2.50085e-08	0.362808
NPC2	'NPC2	Proto.Differentiation	9.64016	2.70524e-22	3.39246e-21	6.78735e-06	7.52731e-14	0.0520177	0.0565149	9.18662e-06	5.87839e-06
DDIT4	'DDIT4	Proto.Differentiation	9.59844	4.05823e-22	5.0139e-21	3.52936e-10	1e-16	0.233767	0.00186297	0.0311431	0.000139964
IGFBP2	'IGFBP2	Proto.Differentiation	9.56963	5.36466e-22	6.56729e-21	1.23921e-09	0.0060564	0.229293	0.00011102	8.88178e-16	0.00495079
RCN1	'RCN1	Proto.Differentiation	9.52158	8.52847e-22	1.02972e-20	8.67652e-06	1.6369e-10	0.0512378	0.00404314	4.53058e-09	0.0033393
NPM1	'NPM1	Proto.Differentiation	9.51832	8.79995e-22	1.0598e-20	4.29977e-05	1e-16	0.602263	3.7331e-05	5.89205e-07	0.00459428
MT1E	'MT1E	Proto.Differentiation	9.49923	1.05719e-21	1.26636e-20	6.5226e-06	2.22045e-16	0.10626	0.157259	0.117853	1.03029e-13
LMCD1	'LMCD1	Proto.Differentiation	9.44089	1.84808e-21	2.19406e-20	0.000553282	1e-16	0.296554	0.000235821	7.07927e-06	0.00053913
RPS6	'RPS6	Proto.Differentiation	9.42697	2.11057e-21	2.49369e-20	2.21744e-07	2.69673e-10	0.015161	0.0213481	9.76408e-05	4.47904e-05
MAP2K3	'MAP2K3	Proto.Differentiation	9.42691	2.11165e-21	2.49369e-20	6.36122e-05	6.29256e-08	0.393135	0.22757	1.96426e-11	1.07803e-10
RPL23A	'RPL23A	Proto.Differentiation	9.35337	4.24505e-21	4.87524e-20	9.22033e-08	2.22045e-16	0.061035	0.0249964	3.61867e-06	0.0572915
RPL31	'RPL31	Proto.Differentiation	9.31132	6.31273e-21	7.15158e-20	9.33248e-07	1.1191e-13	0.00403334	0.146753	2.79089e-05	0.00145389
SERPINE2	'SERPINE2	Proto.Differentiation	9.22138	1.46653e-20	1.63917e-19	3.36843e-05	1e-16	0.597595	0.02792	3.93874e-08	0.000411223
EPAS1	'EPAS1	Proto.Differentiation	9.1056	4.28965e-20	4.62452e-19	0.0637353	2.18911e-05	0.00818792	2.94748e-10	5.13083e-06	0.000112955
FRZB	'FRZB	Proto.Differentiation	9.09448	4.75186e-20	5.09814e-19	0.22325	1e-16	0.276627	6.91312e-05	0.000201473	4.36848e-08
CH25H	'CH25H	Proto.Differentiation	9.0558	6.77846e-20	7.24916e-19	0.000399001	2.00464e-06	0.0552905	0.000588387	1.10646e-06	1.70264e-06
RPS8	'RPS8	Proto.Differentiation	9.02891	8.66914e-20	9.24155e-19	0.000674196	1e-16	0.380236	0.0413283	2.87615e-10	0.00711773
NAP1L1	'NAP1L1	Proto.Differentiation	9.00752	1.05381e-19	1.1145e-18	0.0563567	2.22859e-08	0.627416	1.91842e-05	6.22113e-12	4.51977e-06
PDGFRB	'PDGFRB	Proto.Differentiation	8.99976	1.13111e-19	1.1906e-18	0.000904765	8.61181e-07	0.00481226	1.36118e-05	0.000265277	4.97035e-05
RPL35A	'RPL35A	Proto.Differentiation	8.97935	1.3618e-19	1.42669e-18	2.53162e-06	5.1692e-13	0.263169	0.00218787	5.63786e-06	0.00750183
SGIP1	'SGIP1	Proto.Differentiation	8.97526	1.41336e-19	1.47838e-18	0.000199164	2.66454e-15	0.401239	0.000148547	0.000145483	0.00086348
TWIST1	'TWIST1	Proto.Differentiation	8.9689	1.49748e-19	1.56149e-18	2.27083e-05	5.701e-13	0.0046986	0.0767494	5.58026e-08	0.073881
MARCKSL1	'MARCKSL1	Proto.Differentiation	8.96031	1.61883e-19	1.68278e-18	0.203905	1e-16	0.347812	0.00245149	2.97078e-06	1.20016e-07
MIDN	'MIDN	Proto.Differentiation	8.94194	1.91206e-19	1.97836e-18	0.130924	1.77081e-13	0.000497303	0.000154452	1.09298e-06	0.0304693
PLK2	'PLK2	Proto.Differentiation	8.86426	3.8508e-19	3.92958e-18	1.72773e-08	1e-16	0.328903	4.15089e-06	0.126434	0.0267676
MDFI	'MDFI	Proto.Differentiation	8.85938	4.02321e-19	4.09302e-18	0.000221815	6.30607e-14	0.0829705	0.109745	4.77364e-07	0.000549073
RPL19	'RPL19	Proto.Differentiation	8.84997	4.37732e-19	4.43976e-18	1.85759e-06	3.8493e-06	0.00843192	0.00197393	0.00736089	5.67453e-07
RUNX1	'RUNX1	Proto.Differentiation	8.84216	4.69409e-19	4.75383e-18	0.0159625	2.74938e-08	0.0259064	3.99881e-06	1.22241e-10	0.090334
RPL18	'RPL18	Proto.Differentiation	8.81414	6.03018e-19	6.05191e-18	0.000284677	7.63001e-12	0.314915	3.11779e-05	0.000196297	0.00037824
RPLP0	'RPLP0	Proto.Differentiation	8.80656	6.45203e-19	6.46557e-18	1.22358e-09	4.71449e-09	0.154287	0.0124471	0.00526011	2.60005e-05
CD302	'CD302	Proto.Differentiation	8.77558	8.50141e-19	8.44432e-18	0.000814604	2.23362e-08	0.723379	0.00160729	2.6498e-11	3.77963e-05
PLAUR	'PLAUR	Proto.Differentiation	8.73476	1.22087e-18	1.19653e-17	0.000131404	0.00219026	0.178006	0.0338259	5.22871e-12	4.48332e-08
ARID5B	'ARID5B	Proto.Differentiation	8.68265	1.93321e-18	1.88361e-17	0.000207266	0.0072379	0.110927	0.000127208	1.9464e-10	1.62981e-05
PHLDA2	'PHLDA2	Proto.Differentiation	8.63131	3.03276e-18	2.92933e-17	0.496382	2.79921e-10	0.0719346	3.0778e-08	9.51189e-08	0.00220321
EMILIN1	'EMILIN1	Proto.Differentiation	8.62828	3.11419e-18	3.00364e-17	6.98998e-06	1e-16	0.239487	0.169405	3.62062e-08	0.0643736
ITGA8	'ITGA8	Proto.Differentiation	8.62642	3.16511e-18	3.04835e-17	0.0722555	5.5577e-10	0.0689541	5.64443e-06	9.66529e-06	0.000299992
RARRES2	'RARRES2	Proto.Differentiation	8.62621	3.1708e-18	3.04944e-17	9.81307e-05	3.06222e-12	0.123494	2.19751e-05	0.00161511	0.00961564
NNMT	'NNMT	Proto.Differentiation	8.61798	3.40722e-18	3.26273e-17	4.94558e-08	0.0311459	0.014441	0.130376	0.00145372	1.17684e-14
RARRES3	'RARRES3	Proto.Differentiation	8.61328	3.54997e-18	3.39457e-17	0.000183282	7.80533e-09	0.437652	0.0023231	5.63518e-11	0.00726254
RPL6	'RPL6	Proto.Differentiation	8.60098	3.95205e-18	3.76289e-17	6.61935e-09	5.70266e-08	0.857012	5.00698e-05	0.00135482	1.0216e-05
RPL34	'RPL34	Proto.Differentiation	8.60037	3.973e-18	3.77746e-17	0.00201316	1.11022e-16	0.0182526	0.161006	1.93394e-06	0.011276
LAMP5	'LAMP5	Proto.Differentiation	8.56907	5.216e-18	4.93821e-17	9.5851e-06	3.22375e-11	0.206204	3.75011e-07	0.0067597	0.0258784
RPS15	'RPS15	Proto.Differentiation	8.55401	5.94403e-18	5.6195e-17	4.36557e-07	9.18154e-14	0.0696434	0.0342995	0.000161905	0.0375771
RPS12	'RPS12	Proto.Differentiation	8.55193	6.05219e-18	5.71368e-17	0.00250071	6.40768e-05	0.126144	0.000962243	1.07373e-06	5.03472e-08
HES4	'HES4	Proto.Differentiation	8.52715	7.49982e-18	7.05046e-17	0.265882	1.9065e-08	0.09931	1.34902e-09	1.588e-07	0.00785944
G0S2	'G0S2	Proto.Differentiation	8.5159	8.26508e-18	7.74808e-17	0.181993	5.98988e-12	0.115565	3.24958e-09	0.000296015	0.00311632
GUCY1A3	'GUCY1A3	Proto.Differentiation	8.51286	8.48482e-18	7.93183e-17	0.257074	1.77636e-15	0.0289324	1.40976e-09	NA	0.00374018
TOP1	'TOP1	Proto.Differentiation	8.43394	1.67107e-17	1.53216e-16	5.52709e-06	0.00334468	0.054897	0.033565	5.10081e-12	0.000453448
TNFRSF21	'TNFRSF21	Proto.Differentiation	8.38173	2.60782e-17	2.37152e-16	0.0141398	2.40308e-05	0.114372	1.33762e-11	0.00134731	0.000330691
CCDC71L	'CCDC71L	Proto.Differentiation	8.36462	3.01536e-17	2.73098e-16	0.000279177	0.0828067	0.269884	0.308808	7.72715e-14	4.15445e-13
BMP5	'BMP5	Proto.Differentiation	8.35927	3.15548e-17	2.85016e-16	0.907198	2.59792e-14	0.0243884	1.57348e-06	2.65745e-05	0.000159185
RPL15	'RPL15	Proto.Differentiation	8.35296	3.32875e-17	3.00261e-16	7.96415e-10	3.95024e-08	0.140802	0.00243079	0.00448043	0.00538479
TMEM204	'TMEM204	Proto.Differentiation	8.32755	4.1268e-17	3.68271e-16	0.00202219	7.90039e-11	0.120235	0.00321142	0.00195032	7.09683e-06
HEYL	'HEYL	Proto.Differentiation	8.32204	4.32309e-17	3.85274e-16	0.000942173	0.000107716	0.000651023	5.28093e-10	0.0653504	0.00298774
RPL7	'RPL7	Proto.Differentiation	8.23792	8.76119e-17	7.67494e-16	0.303421	1e-16	0.0729907	8.71031e-05	4.89984e-05	0.0096699
FAM20A	'FAM20A	Proto.Differentiation	8.21245	1.08358e-16	9.44287e-16	0.000242438	4.00679e-13	0.0655213	0.21357	7.64922e-09	0.0662729
ITGA1	'ITGA1	Proto.Differentiation	8.20921	1.11327e-16	9.68889e-16	9.31255e-07	5.68818e-06	1.03799e-05	4.44087e-06	0.189293	0.0851014
LAP3	'LAP3	Proto.Differentiation	8.20531	1.14999e-16	9.9955e-16	0.232732	9.81054e-08	0.0841094	1.97351e-05	3.05193e-07	0.000112286
SLC3A2	'SLC3A2	Proto.Differentiation	8.19122	1.29291e-16	1.12085e-15	0.0672015	2.73115e-14	0.166499	1.93806e-07	0.0125934	0.00284237
NKD2	'NKD2	Proto.Differentiation	8.17092	1.53028e-16	1.3215e-15	0.0110607	1e-16	0.247936	5.57907e-05	0.0156005	0.00251744
NOLC1	'NOLC1	Proto.Differentiation	8.1061	2.61361e-16	2.23393e-15	0.000681672	1.22262e-06	0.588419	0.31068	7.66054e-15	3.36562e-05
RPS23	'RPS23	Proto.Differentiation	8.09511	2.86062e-16	2.43882e-15	0.00109764	3.76642e-09	0.21763	0.0273851	2.27577e-06	0.000106759
PRDX6	'PRDX6	Proto.Differentiation	8.08961	2.99285e-16	2.54831e-15	1.68607e-07	2.44593e-10	0.280252	0.170477	0.000225915	0.00028098
MOXD1	'MOXD1	Proto.Differentiation	8.08218	3.18096e-16	2.70159e-15	0.0175117	1e-16	0.332449	0.229891	7.17111e-07	0.000255911
CTSL	'CTSL	Proto.Differentiation	8.07929	3.25736e-16	2.75597e-15	0.00201723	3.34212e-07	0.262033	0.171576	4.68109e-09	1.9428e-06
FTH1	'FTH1	Proto.Differentiation	8.0674	3.59048e-16	3.03398e-15	2.64611e-09	0.0056134	0.009716	0.0682465	7.37238e-05	8.2842e-05
ZFAS1	'ZFAS1	Proto.Differentiation	8.04367	4.3593e-16	3.6559e-15	4.41456e-06	4.07082e-06	0.0374247	0.0169451	1.86623e-05	0.00279222
TMEM176B	'TMEM176B	Proto.Differentiation	8.03209	4.79117e-16	4.00803e-15	0.0421022	2.92905e-07	0.00897689	0.00114443	0.000922151	4.90856e-06
SRSF7	'SRSF7	Proto.Differentiation	8.02584	5.04183e-16	4.21245e-15	0.0105668	7.2447e-06	0.228394	0.00394918	3.72183e-10	0.000269672
RPS15A	'RPS15A	Proto.Differentiation	8.00979	5.74506e-16	4.78207e-15	6.18278e-07	5.66112e-11	0.945253	0.0130361	3.88271e-05	8.98821e-05
RRAD	'RRAD	Proto.Differentiation	7.9913	6.67625e-16	5.54336e-15	0.0104684	0.00390391	0.123	2.22045e-16	0.00716297	0.00205093
RPL11	'RPL11	Proto.Differentiation	7.96374	8.34554e-16	6.88661e-15	0.202951	1e-16	0.286621	0.0225286	3.55818e-08	0.00623969
SCML1	'SCML1	Proto.Differentiation	7.95938	8.6455e-16	7.12534e-15	0.0332833	0.000236817	0.0315594	0.00193441	7.14073e-10	0.00037956
NOP58	'NOP58	Proto.Differentiation	7.95167	9.20089e-16	7.56442e-15	1.2462e-05	0.00145056	0.0818043	0.000105956	1.32019e-05	0.00142184
SLC25A44	'SLC25A44	Proto.Differentiation	7.94733	9.52898e-16	7.81493e-15	0.0612432	1e-16	0.0380365	2.92943e-05	0.0227327	0.0282147
IGKC	'IGKC	Proto.Differentiation	7.94072	1.00507e-15	8.23274e-15	2.84031e-05	1e-16	0.439688	NA	2.45786e-06	0.215322
BAZ1A	'BAZ1A	Proto.Differentiation	7.91751	1.21161e-15	9.85204e-15	3.96217e-05	4.81166e-05	1	0.00734574	3.78777e-07	0.00672521
HAPLN3	'HAPLN3	Proto.Differentiation	7.89002	1.51069e-15	1.21656e-14	0.0228405	5.41148e-09	0.490957	0.0037813	2.20406e-07	5.5138e-05
RPL7A	'RPL7A	Proto.Differentiation	7.82926	2.45372e-15	1.94782e-14	2.45836e-06	0.00204075	0.0716199	0.0180325	0.000175516	2.08058e-06
ENPP2	'ENPP2	Proto.Differentiation	7.79861	3.12958e-15	2.46385e-14	2.13595e-07	0.000309813	0.0166288	0.262632	0.000194973	8.07773e-06
SLC40A1	'SLC40A1	Proto.Differentiation	7.7756	3.75446e-15	2.94886e-14	0.00350566	9.94715e-12	0.39285	0.181119	1.05127e-06	0.000100867
RPLP2	'RPLP2	Proto.Differentiation	7.77258	3.84503e-15	3.00939e-14	3.62066e-06	2.57587e-10	0.291336	0.00574225	0.0147134	0.00102401
RPL8	'RPL8	Proto.Differentiation	7.72153	5.74714e-15	4.4512e-14	0.00105666	6.97587e-09	0.00100903	0.0182998	0.0182833	0.00187976
TUBA1C	'TUBA1C	Proto.Differentiation	7.70706	6.43751e-15	4.95148e-14	0.00596441	1.80549e-11	0.727993	0.00339223	2.16765e-08	0.0150873
UBB	'UBB	Proto.Differentiation	7.67438	8.31131e-15	6.34889e-14	1.31871e-06	0.094304	0.60373	1e-16	0.00295366	0.0190194
PTP4A1	'PTP4A1	Proto.Differentiation	7.63587	1.12149e-14	8.47013e-14	2.78075e-05	1.26605e-11	0.0777462	0.115805	3.97839e-07	0.3268
RPL4	'RPL4	Proto.Differentiation	7.56932	1.87596e-14	1.401e-13	3.51719e-13	0.00406895	0.0492212	0.0951133	2.68991e-05	0.043167
ENC1	'ENC1	Proto.Differentiation	7.52215	2.69414e-14	1.98979e-13	0.00774735	1e-16	0.203491	0.195746	6.194e-07	0.106147
SPHK1	'SPHK1	Proto.Differentiation	7.51371	2.87378e-14	2.12013e-13	0.00391668	3.37232e-09	0.846317	1.0499e-05	1.00846e-05	0.00709991
ATP5G2	'ATP5G2	Proto.Differentiation	7.48833	3.48767e-14	2.55329e-13	1.3608e-06	1.32821e-05	0.516192	0.00878803	NA	1.70734e-08
2004-09-01	'SEPT4	Proto.Differentiation	7.48627	3.54301e-14	2.59097e-13	0.460705	1.82213e-10	0.0315609	2.17954e-07	0.0446733	0.000388907
RASL12	'RASL12	Proto.Differentiation	7.44333	4.90893e-14	3.53952e-13	0.10108	1.44015e-06	0.0196123	2.07967e-12	0.00131748	0.390935
RPL28	'RPL28	Proto.Differentiation	7.4419	4.96253e-14	3.5743e-13	4.37207e-10	0.0051568	0.254293	0.0696373	0.000667125	1.42665e-05
SLC25A5	'SLC25A5	Proto.Differentiation	7.3843	7.66278e-14	5.43139e-13	0.0612347	6.37891e-05	0.0635927	1.55504e-07	0.00297738	0.000450115
PTPRE	'PTPRE	Proto.Differentiation	7.3819	7.8023e-14	5.52442e-13	0.0182261	7.09341e-07	0.0995097	1.05513e-06	2.94634e-06	0.270746
NR2F2	'NR2F2	Proto.Differentiation	7.37212	8.39672e-14	5.93273e-13	0.336596	5.52034e-07	0.00935047	6.23729e-08	0.00688335	0.00387343
RPSA	'RPSA	Proto.Differentiation	7.35976	9.21196e-14	6.49502e-13	2.38119e-07	1.15089e-05	0.0461667	0.223939	0.00263621	0.000210517
SLC38A2	'SLC38A2	Proto.Differentiation	7.35446	9.58537e-14	6.73168e-13	0.00123444	0.000285099	0.179241	1.25256e-07	0.000125694	0.0354822
CD44	'CD44	Proto.Differentiation	7.35118	9.82311e-14	6.88958e-13	0.0646804	9.10444e-08	0.228845	0.480662	4.44089e-16	0.00732904
RPLP1	'RPLP1	Proto.Differentiation	7.35027	9.8902e-14	6.9221e-13	2.17412e-05	0.00263072	0.106382	0.0041603	0.0010845	1.4909e-05
QPRT	'QPRT	Proto.Differentiation	7.34072	1.06226e-13	7.42695e-13	0.000869368	2.36183e-07	0.42008	0.00179852	0.0108313	5.34277e-06
BSG	'BSG	Proto.Differentiation	7.33009	1.14996e-13	8.02333e-13	0.0069313	4.32987e-15	0.737988	0.0239644	1.99154e-08	0.182943
FKBP1A	'FKBP1A	Proto.Differentiation	7.3218	1.2233e-13	8.5172e-13	0.000298306	7.72057e-09	1	0.0468368	7.35588e-06	0.101505
RPS4Y1	'RPS4Y1	Proto.Differentiation	7.31284	1.30782e-13	9.0962e-13	7.22149e-05	3.69026e-09	0.0302684	0.139567	0.181307	4.08449e-06
SNAI1	'SNAI1	Proto.Differentiation	7.27379	1.74767e-13	1.20303e-12	0.000115969	2.07392e-06	0.603002	1.26716e-11	0.00493926	0.29407
INAFM1	'INAFM1	Proto.Differentiation	7.24746	2.1233e-13	1.45411e-12	NA	1e-16	0.32173	2.62575e-06	0.154869	0.0255515
TBX2	'TBX2	Proto.Differentiation	7.24422	2.17471e-13	1.4878e-12	0.0484919	1.82042e-05	0.0599758	9.98148e-09	5.13397e-05	0.182906
WT1	'WT1	Proto.Differentiation	7.22445	2.51571e-13	1.71232e-12	5.4412e-05	0.000877516	0.433213	0.41454	3.81151e-12	0.000262359
ANGPTL4	'ANGPTL4	Proto.Differentiation	7.21456	2.70549e-13	1.83403e-12	2.66598e-08	0.0114476	0.787472	0.00108197	7.79319e-07	0.00196148
RNF24	'RNF24	Proto.Differentiation	7.20604	2.88019e-13	1.9426e-12	0.0481172	1.01097e-12	0.390214	8.01994e-08	0.0179688	0.0904215
RPL29	'RPL29	Proto.Differentiation	7.20446	2.91374e-13	1.96325e-12	1.59972e-09	0.136509	0.147167	0.0493537	2.71695e-05	4.92752e-05
KCNJ8	'KCNJ8	Proto.Differentiation	7.19852	3.04359e-13	2.04456e-12	0.209361	3.57022e-07	0.00437674	0.00823325	0.00130986	6.21612e-05
IFITM3	'IFITM3	Proto.Differentiation	7.16717	3.82827e-13	2.55371e-12	5.86072e-07	1.1202e-06	0.2155	0.00325548	0.0248614	0.00630704
CAV1	'CAV1	Proto.Differentiation	7.16424	3.91104e-13	2.60632e-12	0.563525	1e-16	0.0571838	0.00998321	0.0017933	0.00381165
BCL3	'BCL3	Proto.Differentiation	7.16197	3.97616e-13	2.64707e-12	0.033706	2.98013e-10	0.0414743	1.70509e-09	0.0432357	0.434817
CFI	'CFI	Proto.Differentiation	7.15214	4.27174e-13	2.83539e-12	0.00757217	1.90246e-08	0.303367	0.0445282	1.03308e-05	0.00091117
RGS3	'RGS3	Proto.Differentiation	7.14236	4.58711e-13	3.03868e-12	0.000238812	1.22125e-14	0.568649	0.00164549	0.00437113	0.16132
EEF1D	'EEF1D	Proto.Differentiation	7.11813	5.47014e-13	3.61289e-12	0.168011	1.11022e-16	0.40709	0.000107647	0.00999514	0.0226283
MMP19	'MMP19	Proto.Differentiation	7.11279	5.68586e-13	3.75166e-12	1.58246e-05	0.005656	0.847312	1	0.00604445	5.55112e-15
BTG3	'BTG3	Proto.Differentiation	7.06008	8.32053e-13	5.44173e-12	0.215079	3.61724e-05	0.501145	9.22621e-06	3.97188e-09	0.00644835
SMIM3	'SMIM3	Proto.Differentiation	7.05866	8.40582e-13	5.49213e-12	NA	1e-16	0.366064	0.00886346	5.58885e-05	0.162435
MYO1B	'MYO1B	Proto.Differentiation	7.05192	8.82302e-13	5.74227e-12	0.0573802	4.20278e-06	0.057578	0.00217935	2.02452e-07	0.0401591
KPNA2	'KPNA2	Proto.Differentiation	7.05042	8.91895e-13	5.79905e-12	0.438615	0.000598208	0.00696579	6.42901e-08	1.64668e-06	0.068876
FGFR4	'FGFR4	Proto.Differentiation	7.03114	1.02427e-12	6.63391e-12	0.303007	3.71528e-07	0.0578701	9.25735e-10	0.428469	3.25301e-05
NEAT1	'NEAT1	Proto.Differentiation	7.02019	1.10785e-12	7.15447e-12	0.000178186	9.53816e-08	0.539196	1.1927e-05	0.0372731	0.00608642
PAG1	'PAG1	Proto.Differentiation	7.0161	1.14071e-12	7.34538e-12	0.101776	0.000468439	0.000494694	1.27976e-07	0.0146833	0.0238404
RPL23	'RPL23	Proto.Differentiation	6.9919	1.3559e-12	8.68921e-12	0.00102089	0.00756816	0.0202677	0.0431359	9.4822e-05	1.91643e-05
SFTA1P	'SFTA1P	Proto.Differentiation	6.99126	1.36213e-12	8.72076e-12	0.466731	0.000422043	0.0709933	0.00417028	9.91513e-09	3.39192e-05
ODF2L	'ODF2L	Proto.Differentiation	6.967	1.61889e-12	1.03054e-11	0.000358498	0.000601547	0.506584	2.12965e-07	0.000391121	0.0204294
RPS7	'RPS7	Proto.Differentiation	6.93588	2.01848e-12	1.26919e-11	1.58352e-09	0.0370766	0.205865	0.0175759	0.000280121	0.00184579
RPS11	'RPS11	Proto.Differentiation	6.88593	2.87054e-12	1.78647e-11	0.000232681	0.000689549	0.0459333	0.0800723	0.000874053	3.94239e-05
PLSCR1	'PLSCR1	Proto.Differentiation	6.85606	3.53938e-12	2.18039e-11	0.00310117	0.00139141	0.324129	0.00119814	4.4105e-07	0.00393498
ACSL4	'ACSL4	Proto.Differentiation	6.85495	3.56685e-12	2.19529e-11	2.87952e-08	0.349476	0.767824	0.50866	2.22045e-16	0.000155603
HMGN1	'HMGN1	Proto.Differentiation	6.84623	3.79116e-12	2.32691e-11	0.00234922	2.22045e-16	0.79808	0.125501	5.65839e-06	0.132774
PSMB8	'PSMB8	Proto.Differentiation	6.81851	4.59961e-12	2.81279e-11	0.104077	0.000312841	0.154019	0.0106076	2.54556e-08	0.000574207
PSME2	'PSME2	Proto.Differentiation	6.80758	4.96265e-12	3.01823e-11	0.0105139	8.56413e-05	0.530969	0.0525909	6.1062e-08	7.94256e-05
TMEM123	'TMEM123	Proto.Differentiation	6.77997	6.01001e-12	3.64197e-11	0.00707771	0.000447605	0.0598396	0.00479179	1.0314e-05	0.00759068
TMEM176A	'TMEM176A	Proto.Differentiation	6.75793	6.99899e-12	4.20695e-11	0.0563453	3.09038e-09	0.00384454	0.0110393	0.0534318	0.00481871
SRGN	'SRGN	Proto.Differentiation	6.72531	8.76068e-12	5.22825e-11	0.0250441	1.90587e-08	0.221684	0.117361	0.037303	6.5537e-08
SOX4	'SOX4	Proto.Differentiation	6.69392	1.08633e-11	6.43708e-11	0.316827	1e-16	0.451587	2.63901e-08	0.00182124	0.780204
FBLIM1	'FBLIM1	Proto.Differentiation	6.67639	1.22447e-11	7.23001e-11	0.116789	4.42429e-09	0.0112762	0.147189	6.64105e-05	0.0118965
SNRPB	'SNRPB	Proto.Differentiation	6.67096	1.27068e-11	7.48305e-11	0.000207843	0.00798349	0.0766708	3.3534e-07	9.40224e-05	0.394041
NINJ1	'NINJ1	Proto.Differentiation	6.67074	1.27263e-11	7.48788e-11	1.51316e-06	0.00683041	0.209454	0.00144719	0.000726841	0.0127421
RPS24	'RPS24	Proto.Differentiation	6.66905	1.28736e-11	7.56791e-11	0.156458	1.55107e-07	0.0863257	0.0698318	5.0474e-06	0.00157048
PERP	'PERP	Proto.Differentiation	6.66576	1.31651e-11	7.7281e-11	0.0423813	1.55431e-15	0.497887	0.00761333	0.00394359	0.0517155
EVA1C	'EVA1C	Proto.Differentiation	6.65139	1.45171e-11	8.48925e-11	0.00394	6.85239e-05	0.327382	0.00120803	2.77488e-05	0.0104466
COL21A1	'COL21A1	Proto.Differentiation	6.64682	1.49747e-11	8.74922e-11	0.00198648	0.0336191	0.0472973	0.0456472	0.000282885	9.52882e-07
NDUFA6	'NDUFA6	Proto.Differentiation	6.64534	1.51261e-11	8.82992e-11	0.330273	6.43027e-09	0.0206328	0.000426411	0.000810804	0.0523243
SPTSSA	'SPTSSA	Proto.Differentiation	6.63448	1.62825e-11	9.48017e-11	8.32866e-08	0.000201102	0.671964	0.0836743	0.00412293	4.77083e-05
C7	'C7	Transient	20.0661	7.29489e-90	4.8759e-86	1e-16	1e-16	4.44089e-16	1e-16	1e-16	1e-16
NFKBIA	'NFKBIA	Transient	18.3835	8.90934e-76	4.25357e-73	1e-16	1e-16	4.43264e-05	1e-16	1e-16	1e-16
C3	'C3	Transient	18.245	1.13306e-74	4.45493e-72	1e-16	1e-16	0.000171401	1e-16	1e-16	1e-16
NAMPT	'NAMPT	Transient	17.6589	4.3437e-70	1.1174e-67	1e-16	1e-16	0.00203519	3.33067e-14	1e-16	1e-16
CXCL2	'CXCL2	Transient	17.6372	6.38465e-70	1.58056e-67	1e-16	1e-16	8.15975e-05	1.40365e-12	1e-16	3.66374e-15
IER3	'IER3	Transient	16.5926	3.94341e-62	4.79232e-60	1e-16	1e-16	0.208187	1e-16	1.92912e-12	1e-16
JUNB	'JUNB	Transient	16.5872	4.30991e-62	5.14418e-60	6.35328e-09	1e-16	0.0200863	1e-16	1e-16	1e-16
SOCS3	'SOCS3	Transient	16.4904	2.15054e-61	2.43631e-59	5.64125e-11	1e-16	0.0773535	1.9984e-15	1e-16	1e-16
SPARCL1	'SPARCL1	Transient	16.4566	3.75907e-61	4.11895e-59	1e-16	1e-16	0.0157092	6.81142e-08	1e-16	1e-16
MGP	'MGP	Transient	16.3452	2.35157e-60	2.4949e-58	1e-16	1e-16	0.0498878	1e-16	1e-16	1.86451e-08
IGF1	'IGF1	Transient	16.2749	7.44104e-60	7.77124e-58	1e-16	1e-16	0.124122	2.35387e-11	8.43769e-15	5.55112e-16
CDKN1A	'CDKN1A	Transient	16.2539	1.04848e-59	1.06183e-57	5.30892e-10	1e-16	0.00128192	1e-16	1.95399e-14	1.11611e-11
IL6	'IL6	Transient	16.2261	1.64829e-59	1.62017e-57	1e-16	1e-16	0.000219903	0.000415267	1e-16	1e-16
MT2A	'MT2A	Transient	16.1236	8.70464e-59	7.97011e-57	1e-16	1e-16	0.0450804	4.51282e-07	1e-16	1e-16
NR4A1	'NR4A1	Transient	16.0164	4.90881e-58	4.20647e-56	2.22045e-16	1e-16	0.000274189	1e-16	1e-16	0.00142289
FOS	'FOS	Transient	15.9412	1.64027e-57	1.37044e-55	6.02613e-08	1e-16	0.00286705	1e-16	1.09117e-11	1.9984e-15
SRPX	'SRPX	Transient	15.8846	4.04757e-57	3.33999e-55	2.22045e-16	1e-16	0.11775	3.66706e-11	1e-16	1.57635e-11
PNRC1	'PNRC1	Transient	15.8726	4.9041e-57	3.99744e-55	1e-16	1e-16	0.448583	9.40711e-10	1e-16	3.33067e-16
CCL2	'CCL2	Transient	15.7977	1.61315e-56	1.25376e-54	1e-16	1e-16	0.168256	6.26976e-07	1e-16	1e-16
RARRES1	'RARRES1	Transient	15.732	4.56731e-56	3.4301e-54	1e-16	1e-16	0.00723717	8.1725e-08	1e-16	3.06562e-10
COL14A1	'COL14A1	Transient	15.6259	2.42356e-55	1.7233e-53	1e-16	1e-16	0.0112541	1.57259e-07	1e-16	2.59711e-10
RSPO3	'RSPO3	Transient	15.5429	8.89082e-55	6.0639e-53	1e-16	1e-16	0.0874664	2.27696e-12	1e-16	1.44471e-07
EGR1	'EGR1	Transient	15.3513	1.73507e-53	1.11512e-51	6.66134e-15	1e-16	0.223425	1e-16	1e-16	3.8511e-06
FOSB	'FOSB	Transient	15.3091	3.32151e-53	2.11438e-51	2.75225e-05	1e-16	0.00464561	1e-16	2.83938e-10	1e-16
KDM6B	'KDM6B	Transient	15.044	1.89025e-51	1.07986e-49	1e-16	4.44089e-15	0.49935	5.65381e-07	1e-16	3.55271e-15
MYC	'MYC	Transient	15.0041	3.45187e-51	1.93885e-49	5.87655e-08	1e-16	0.00669943	7.51096e-06	1e-16	1.11022e-16
JUN	'JUN	Transient	14.9395	9.12004e-51	5.07986e-49	8.64637e-11	1e-16	0.000723891	1e-16	7.14519e-05	6.08191e-12
SEPP1	'SEPP1	Transient	14.8065	6.64601e-50	3.58241e-48	1e-16	1e-16	NA	3.77177e-07	NA	1e-16
MT1A	'MT1A	Transient	14.6619	5.65732e-49	2.93128e-47	1e-16	1e-16	0.028242	0.00106363	1.82085e-10	1e-16
FMO2	'FMO2	Transient	14.6517	6.566e-49	3.35016e-47	1e-16	1e-16	0.000946063	2.81672e-07	1e-16	0.000926021
CCNL1	'CCNL1	Transient	14.6104	1.20528e-48	5.96748e-47	1.34363e-09	1e-16	0.302409	1.16396e-12	1e-16	2.26635e-09
CRISPLD2	'CRISPLD2	Transient	14.5261	4.13947e-48	1.99052e-46	1e-16	1e-16	0.206284	0.0117947	1.11022e-15	2.22045e-16
MCL1	'MCL1	Transient	14.4194	1.95281e-47	9.1277e-46	1.71734e-05	4.44089e-16	0.00625626	2.94368e-06	1e-16	1.55431e-15
PPP1R15A	'PPP1R15A	Transient	14.1524	9.02202e-46	3.94139e-44	7.99805e-13	1e-16	0.062765	1e-16	4.12329e-06	1.1969e-07
PLA2G2A	'PLA2G2A	Transient	14.082	2.44969e-45	1.017e-43	3.30846e-14	1e-16	0.200191	0.000515251	1.99885e-12	5.9952e-15
MT1X	'MT1X	Transient	14.0562	3.53009e-45	1.44755e-43	1e-16	1e-16	0.216406	8.56721e-06	1.43072e-06	1e-16
GADD45B	'GADD45B	Transient	13.8354	7.79783e-44	3.08407e-42	1.66494e-09	1e-16	0.321126	1e-16	5.34339e-10	3.38928e-07
NR4A3	'NR4A3	Transient	13.7838	1.59475e-43	6.23351e-42	2.75133e-11	1e-16	0.822607	2.9651e-09	6.26976e-12	1.26454e-13
RDH10	'RDH10	Transient	13.6503	1.00575e-42	3.71404e-41	6.66134e-16	0.00689394	0.00012635	1.85125e-05	1e-16	1.52967e-12
FST	'FST	Transient	13.5559	3.65331e-42	1.32711e-40	2.26902e-07	1.33227e-15	0.0102809	1.52999e-05	1e-16	1.44807e-08
FGF7	'FGF7	Transient	13.4786	1.04552e-41	3.71714e-40	1e-16	1e-16	0.0559661	5.36507e-05	1.11022e-16	0.00187233
MT1M	'MT1M	Transient	13.2066	4.02003e-40	1.33019e-38	1.30607e-12	1e-16	0.206518	0.00123545	2.06782e-07	1e-16
MAT2A	'MAT2A	Transient	12.8832	2.79658e-38	8.81715e-37	1.90126e-12	3.80618e-12	0.121124	0.0258987	1e-16	6.33396e-11
COLEC12	'COLEC12	Transient	12.844	4.64603e-38	1.45794e-36	4.26408e-07	4.44089e-16	0.0476871	8.00137e-11	1e-16	0.0134924
IRF1	'IRF1	Transient	12.5614	1.72091e-36	4.95415e-35	0.000113382	1e-16	0.0378448	1e-16	2.51671e-07	6.24269e-05
SERPINF1	'SERPINF1	Transient	12.5007	3.69988e-36	1.03473e-34	6.10799e-08	1e-16	0.054827	0.000273547	1e-16	6.41721e-05
TFPI2	'TFPI2	Transient	12.3261	3.27675e-35	8.77581e-34	1e-16	6.94289e-12	0.554689	0.675847	1e-16	1.68754e-14
IER2	'IER2	Transient	12.2865	5.34894e-35	1.40205e-33	0.00679198	1e-16	0.126864	1e-16	7.80326e-07	8.07785e-08
NR4A2	'NR4A2	Transient	12.2338	1.02542e-34	2.65654e-33	9.69988e-08	1e-16	0.00893898	8.39928e-12	4.78499e-08	0.0176357
ELL2	'ELL2	Transient	12.2303	1.07053e-34	2.76271e-33	1e-16	1.10578e-13	0.212401	0.0120525	2.95763e-13	1.70189e-05
SGK1	'SGK1	Transient	12.2276	1.10692e-34	2.84563e-33	1.30163e-12	2.50487e-05	0.145554	9.21445e-07	5.61751e-12	1.65806e-10
CXCL3	'CXCL3	Transient	12.2023	1.51026e-34	3.82371e-33	1e-16	5.77316e-15	0.243364	0.000312172	2.34117e-08	6.29411e-06
GPC3	'GPC3	Transient	12.1544	2.71953e-34	6.73234e-33	9.51267e-05	1e-16	0.208825	0.00231048	1e-16	1.31359e-09
TNFSF14	'TNFSF14	Transient	11.9805	2.24719e-33	5.27024e-32	2.2024e-10	1e-16	0.11173	0.000111238	2.22045e-16	0.0321677
SLC19A2	'SLC19A2	Transient	11.8951	6.27271e-33	1.44078e-31	4.24971e-12	1.28885e-10	0.604943	0.0176778	1.53211e-14	2.85373e-11
DDX5	'DDX5	Transient	11.8823	7.31326e-33	1.66832e-31	1.12784e-09	2.22933e-13	0.525874	0.000675998	1.2057e-13	2.93104e-08
FTL	'FTL	Transient	11.7822	2.41033e-32	5.29954e-31	1.67644e-14	1e-16	0.752368	7.54793e-06	7.87645e-09	8.63418e-05
SCN7A	'SCN7A	Transient	11.6976	6.55288e-32	1.39489e-30	1e-16	1.72716e-07	0.641463	3.36595e-05	1e-16	0.000242355
MAL	'MAL	Transient	11.3815	2.58396e-30	5.10982e-29	0.0067664	1e-16	0.417688	7.27054e-08	2.22045e-16	0.000161903
ZC3H12A	'ZC3H12A	Transient	11.3178	5.35604e-30	1.03767e-28	3.22305e-07	2.88658e-15	0.117129	3.50443e-08	0.000180861	8.3498e-07
HLA-E	'HLA-E	Transient	11.256	1.08139e-29	2.07701e-28	1.31464e-05	1e-16	NA	0.000168898	1.47548e-07	2.75618e-05
CREM	'CREM	Transient	11.2178	1.66671e-29	3.17386e-28	2.9643e-14	8.60409e-09	0.197012	0.0365697	4.36895e-12	5.86444e-07
AKR1C1	'AKR1C1	Transient	11.1913	2.24952e-29	4.2474e-28	2.19293e-09	1e-16	0.555871	3.17743e-07	4.52971e-14	0.151891
PTX3	'PTX3	Transient	11.1313	4.4153e-29	8.15244e-28	8.92619e-14	0.00363769	0.338489	0.360399	1e-16	1e-16
SERPING1	'SERPING1	Transient	11.0667	9.10085e-29	1.66658e-27	6.67772e-07	1e-16	0.096837	1.10317e-06	2.54179e-07	0.00137318
IGFBP7	'IGFBP7	Transient	10.9501	3.31996e-28	5.9175e-27	4.83229e-05	1e-16	0.00131659	0.00569722	2.95079e-07	1.53134e-05
GPRC5A	'GPRC5A	Transient	10.9099	5.16986e-28	9.11751e-27	1.00037e-09	3.71078e-07	0.638999	0.158694	1e-16	2.4275e-12
KLF9	'KLF9	Transient	10.8883	6.55182e-28	1.1464e-26	1.09797e-08	2.87548e-13	0.00408069	0.0221194	2.22045e-16	0.1388
NDRG2	'NDRG2	Transient	10.758	2.71685e-27	4.65625e-26	0.13579	1e-16	0.36183	6.56891e-08	1.34864e-10	1.84432e-07
CYCS	'CYCS	Transient	10.6445	9.24413e-27	1.54857e-25	9.44369e-09	5.73541e-13	0.309702	1.07177e-06	0.00156206	1.3103e-07
FOSL1	'FOSL1	Transient	10.6277	1.10797e-26	1.83762e-25	1.24077e-05	7.12699e-05	0.662414	0.000859315	3.74034e-13	2.22045e-16
PIM1	'PIM1	Transient	10.5908	1.64386e-26	2.68644e-25	2.40464e-10	2.79672e-05	0.585134	0.0487055	1e-16	8.56386e-10
UBC	'UBC	Transient	10.543	2.73566e-26	4.4167e-25	1e-16	3.59933e-08	0.654553	1.55431e-14	0.007441	0.00486209
NABP1	'NABP1	Transient	10.5303	3.13221e-26	5.04475e-25	1.70967e-06	2.99928e-06	0.293463	0.00450572	1e-16	7.75028e-08
MATN2	'MATN2	Transient	10.4856	5.02807e-26	8.00182e-25	0.0188759	1e-16	0.0638619	2.15791e-06	8.00027e-13	0.0138816
HAS2	'HAS2	Transient	10.4725	5.77507e-26	9.14706e-25	1.01202e-05	1.12178e-07	0.352242	1.13324e-05	2.22045e-16	0.000260057
ABL2	'ABL2	Transient	10.4039	1.18964e-25	1.85783e-24	0.00240035	4.30681e-10	0.409854	3.87147e-08	3.19411e-13	9.26932e-05
DDX21	'DDX21	Transient	10.3078	3.25017e-25	4.91496e-24	1.48898e-10	2.87507e-05	0.17728	0.371977	1e-16	2.49742e-08
METTL7A	'METTL7A	Transient	10.104	2.65282e-24	3.82969e-23	3.54215e-05	1.22921e-10	0.381076	0.00344596	1.81632e-13	1.50131e-05
OSR1	'OSR1	Transient	10.0666	3.88191e-24	5.52057e-23	5.73118e-05	3.55271e-15	0.295858	0.286343	1e-16	0.000109732
CSRNP1	'CSRNP1	Transient	10.0077	7.05011e-24	9.77654e-23	0.000159295	1e-16	0.433246	0.000358051	1.35948e-11	0.00657891
SPRY1	'SPRY1	Transient	9.92268	1.65862e-23	2.23964e-22	0.00647604	1.74251e-08	0.209612	0.0066862	1e-16	7.86479e-07
LITAF	'LITAF	Transient	9.91501	1.79116e-23	2.40888e-22	0.00102834	6.66134e-16	0.0127896	1.18458e-10	0.00242376	0.033745
PLTP	'PLTP	Transient	9.88184	2.49531e-23	3.32244e-22	0.000539858	1e-16	0.153632	1.98003e-06	1.25222e-06	0.00883912
EIF1B	'EIF1B	Transient	9.61725	3.38082e-22	4.20808e-21	2.47273e-08	7.62302e-07	0.757547	0.00592491	7.54952e-15	7.49415e-05
HAS1	'HAS1	Transient	9.6028	3.89003e-22	4.81499e-21	2.47513e-12	1.55204e-05	0.969759	0.934932	1e-16	1.28786e-14
EPHX1	'EPHX1	Transient	9.58352	4.68954e-22	5.76193e-21	1.45423e-05	1e-16	0.201053	0.222683	2.22045e-16	0.0892778
VEGFA	'VEGFA	Transient	9.5215	8.53482e-22	1.02972e-20	5.63105e-13	1.40098e-06	0.928021	0.0101509	1e-16	0.0072977
FAM150B	'FAM150B	Transient	9.47167	1.37704e-21	1.6436e-20	3.30981e-10	1e-16	NA	0.343854	NA	1.70377e-05
RPS27	'RPS27	Transient	9.40869	2.5117e-21	2.94014e-20	0.0424993	1e-16	0.50565	1.98172e-05	1.75772e-11	0.00857666
THAP2	'THAP2	Transient	9.36041	3.97138e-21	4.57667e-20	5.43859e-09	0.000449378	0.0573966	0.0419876	2.74603e-07	1.21663e-08
MALAT1	'MALAT1	Transient	9.26074	1.01513e-20	1.14227e-19	4.55725e-07	0.00492787	0.00523376	0.0462991	2.04385e-07	1.96976e-09
CHD1	'CHD1	Transient	9.23607	1.27863e-20	1.43155e-19	9.45997e-07	1.31806e-11	0.701944	0.00250636	4.53087e-08	0.000176716
C1R	'C1R	Transient	9.17163	2.32965e-20	2.56108e-19	0.00294193	1e-16	0.0850371	0.181268	6.57062e-07	6.22869e-06
ID2	'ID2	Transient	9.15982	2.59911e-20	2.84794e-19	3.23795e-06	1e-16	0.758101	7.1314e-11	0.00128394	0.164406
EIF1	'EIF1	Transient	9.11417	3.96366e-20	4.29385e-19	0.000464794	6.87145e-11	0.159632	1.7877e-11	0.000200685	0.0750034
SERTAD1	'SERTAD1	Transient	8.9333	2.06738e-19	2.13246e-18	0.0692857	2.22578e-12	0.583384	1e-16	0.00381965	0.00255736
ERRFI1	'ERRFI1	Transient	8.86122	3.95711e-19	4.03191e-18	0.000417669	7.89005e-08	0.393354	0.00465922	9.10861e-08	2.40118e-07
YBX3	'YBX3	Transient	8.66651	2.22791e-18	2.1613e-17	0.000928902	0.000407086	0.249692	2.8682e-05	1.05645e-09	2.24426e-05
PLPP3	'PLPP3	Transient	8.63382	2.96677e-18	2.86974e-17	NA	6.99441e-14	0.606532	NA	1.03629e-10	7.66583e-05
CXCL1	'CXCL1	Transient	8.60697	3.75088e-18	3.57645e-17	4.20326e-10	0.000203508	0.151051	0.000501885	1.87865e-09	0.116201
NOP16	'NOP16	Transient	8.45321	1.41702e-17	1.3082e-16	0.00353503	0.0269925	0.0045767	0.000372189	8.20189e-08	5.56464e-07
LMNA	'LMNA	Transient	8.44898	1.46929e-17	1.35272e-16	0.000160119	2.39454e-07	0.207156	0.539618	4.47372e-05	5.4956e-14
TUBB4B	'TUBB4B	Transient	8.38546	2.52645e-17	2.30066e-16	0.185471	1.58246e-09	0.214994	1.11022e-16	0.0216117	0.00344331
GDF10	'GDF10	Transient	8.33216	3.96894e-17	3.55133e-16	0.022797	1e-16	0.106038	0.0121801	4.09168e-05	0.00297896
GLTSCR2	'GLTSCR2	Transient	8.32009	4.39485e-17	3.91148e-16	0.000103999	1e-16	NA	0.00578633	NA	0.0144781
CYB5D1	'CYB5D1	Transient	8.31699	4.51142e-17	4.00988e-16	1.4086e-07	2.65076e-10	0.449176	0.368005	8.95815e-11	0.0144783
GATA6	'GATA6	Transient	8.31508	4.58471e-17	4.06961e-16	0.460076	4.59441e-07	0.0193378	0.0116684	2.40501e-07	1.04952e-09
PPP1R15B	'PPP1R15B	Transient	8.24855	8.01664e-17	7.04116e-16	5.65788e-06	1.64396e-06	0.143903	0.000514761	4.40429e-06	0.00883183
SLC43A3	'SLC43A3	Transient	8.19661	1.23631e-16	1.07318e-15	0.330373	1.21303e-12	0.0703882	0.000854369	7.42087e-09	0.009183
ABCA6	'ABCA6	Transient	8.15852	1.69573e-16	1.4606e-15	3.00031e-09	0.2508	0.0305133	0.000642536	4.63555e-10	0.0112615
SEMA4A	'SEMA4A	Transient	8.06693	3.60429e-16	3.04181e-15	0.00268607	1.05693e-13	0.288507	4.74827e-05	0.0416489	0.000288792
ZFAND5	'ZFAND5	Transient	7.98481	7.03671e-16	5.82818e-15	0.00623463	2.44493e-10	4.34574e-05	0.0103194	0.000219493	0.13939
SNHG8	'SNHG8	Transient	7.96546	8.2306e-16	6.80017e-15	4.03758e-07	9.22551e-08	0.665753	0.010215	4.78078e-07	0.00504293
STEAP4	'STEAP4	Transient	7.95364	9.05522e-16	7.45383e-15	1.02276e-08	1.29206e-06	0.469418	0.00185618	2.18424e-06	0.0546339
NFKB1	'NFKB1	Transient	7.88774	1.53851e-15	1.23747e-14	1.69974e-11	0.000362188	0.318462	0.0755734	1.60099e-10	0.132113
TSPYL2	'TSPYL2	Transient	7.85491	2.00027e-15	1.59926e-14	2.10473e-07	2.74305e-11	0.760914	0.000112743	0.0130969	0.00772831
LSAMP	'LSAMP	Transient	7.82046	2.63152e-15	2.08154e-14	0.00302075	1.49954e-07	0.0820934	0.000293839	0.000104919	0.00296273
EIF4A1	'EIF4A1	Transient	7.72113	5.76509e-15	4.45993e-14	0.000165751	3.7334e-05	0.460454	NA	1.95786e-07	2.78054e-06
ACP5	'ACP5	Transient	7.70157	6.72034e-15	5.16308e-14	0.258674	1e-16	0.237272	0.0252071	1.55395e-05	0.000793072
SCPEP1	'SCPEP1	Transient	7.62782	1.19382e-14	9.0062e-14	0.544639	1.11466e-13	0.284622	0.0185088	8.78769e-09	0.000754199
GSTM3	'GSTM3	Transient	7.55962	2.02117e-14	1.50608e-13	0.00668457	1e-16	0.330601	0.0076494	0.000969513	0.0315517
TJP2	'TJP2	Transient	7.50936	2.97086e-14	2.18692e-13	4.02373e-07	3.02356e-11	0.737195	0.0013812	0.378682	1.06845e-05
KLF10	'KLF10	Transient	7.47803	3.77227e-14	2.74961e-13	0.0162758	2.17135e-08	0.104947	0.000125272	0.0021396	0.00168884
SPSB1	'SPSB1	Transient	7.45769	4.40265e-14	3.18477e-13	9.65397e-07	0.0308709	0.0293686	0.0357422	1.49785e-11	0.0968817
ANK2	'ANK2	Transient	7.44755	4.75432e-14	3.43174e-13	5.28023e-05	0.00260332	0.29648	0.00358884	9.03861e-07	0.000175412
BIRC3	'BIRC3	Transient	7.43668	5.16223e-14	3.71014e-13	4.24668e-05	7.62737e-10	0.779442	0.590461	5.31318e-10	0.000834039
TCEB1	'TCEB1	Transient	7.42432	5.66795e-14	4.06487e-13	1.29959e-08	6.46531e-07	NA	0.00389932	NA	0.0374833
SAMD4A	'SAMD4A	Transient	7.39964	6.82761e-14	4.87041e-13	0.174958	0.00019497	0.000199529	0.00056321	1.70553e-06	0.0138388
FCGRT	'FCGRT	Transient	7.39803	6.91098e-14	4.92463e-13	0.239434	1.66021e-09	0.176367	4.08385e-05	0.000464345	0.000452754
SLC25A25	'SLC25A25	Transient	7.37845	8.00713e-14	5.66346e-13	0.0420444	7.07331e-08	0.942408	1.52156e-06	2.12947e-09	0.0171603
DNAJB9	'DNAJB9	Transient	7.29047	1.54442e-13	1.06642e-12	0.0151434	2.9754e-14	0.669907	0.00063482	0.0835564	2.93716e-05
ARRDC3	'ARRDC3	Transient	7.21229	2.7509e-13	1.86103e-12	0.00740921	4.80489e-05	0.492306	0.000464112	1.76429e-10	0.0422524
RPL30	'RPL30	Transient	7.17398	3.64252e-13	2.43466e-12	3.08458e-05	3.86069e-06	0.125002	0.0138456	3.75693e-06	0.103293
PGF	'PGF	Transient	7.1035	6.08179e-13	4.00895e-12	0.0282999	2.324e-08	0.846852	4.35747e-09	0.00101376	0.0134789
EMP1	'EMP1	Transient	7.09131	6.64223e-13	4.36546e-12	0.00358741	0.0190445	0.000163821	0.478665	0.0143213	6.29363e-12
NFATC2	'NFATC2	Transient	7.07285	7.58936e-13	4.96995e-12	0.00979659	0.14309	0.0142256	0.0479521	4.43087e-10	4.0816e-05
CDC42EP4	'CDC42EP4	Transient	7.0728	7.59174e-13	4.96995e-12	0.0593652	1.23257e-12	0.61309	0.00550352	7.89714e-08	0.103615
FOXO3	'FOXO3	Transient	7.05243	8.79122e-13	5.72715e-12	0.000181319	8.36389e-07	0.330426	0.00419651	0.000441749	0.00587153
LGALS3	'LGALS3	Transient	6.93007	2.10316e-12	1.3212e-11	1.95395e-05	9.21949e-07	0.215012	0.107946	0.000946707	0.0015416
XBP1	'XBP1	Transient	6.68538	1.15162e-11	6.81188e-11	0.0174456	5.04635e-07	0.0248472	0.00809771	0.0180519	0.00178696
ALDH1A2	'ALDH1A2	Transient	6.68378	1.16426e-11	6.88056e-11	0.00504186	3.08198e-13	0.233454	0.251183	0.00981861	0.0020484
C1S	'C1S	Transient	6.65591	1.4078e-11	8.23968e-11	0.615138	1e-16	0.218698	0.0162132	0.0228133	0.000270402
CTSD	'CTSD		6.62283	1.7619e-11	1.02227e-10	0.0180254	2.91571e-11	0.246339	0.161962	0.00229327	0.00106669
SH3BP4	'SH3BP4		6.6216	1.77666e-11	1.02905e-10	0.0169731	6.01801e-06	0.134221	0.0299528	8.55703e-08	0.0660951
RPL14	'RPL14		6.62164	1.77613e-11	1.02905e-10	0.00166324	9.04188e-07	0.691103	0.00595713	0.004455	5.2467e-05
MMD	'MMD		6.6191	1.80693e-11	1.04567e-10	0.0659218	0.000210732	0.410604	0.238463	1e-16	0.0216421
NRBP1	'NRBP1		6.61486	1.85957e-11	1.07521e-10	0.00400469	2.93327e-06	0.0839862	0.55221	6.21641e-10	0.0447405
FAM107B	'FAM107B		6.61108	1.90765e-11	1.10205e-10	0.518419	1e-16	0.326668	0.988115	1.02141e-14	0.0145667
C2orf40	'C2orf40		6.60938	1.9296e-11	1.11377e-10	0.0673995	1e-16	0.590926	0.566048	2.50228e-05	0.00245461
ARHGAP29	'ARHGAP29		6.60828	1.94402e-11	1.12112e-10	0.00204055	3.39728e-14	0.968562	0.00540735	2.02882e-06	0.299325
RPS20	'RPS20		6.60715	1.959e-11	1.12879e-10	1.94962e-06	0.000131271	0.482206	0.301069	6.09502e-06	0.00145237
EPB41L4A-AS1	'EPB41L4A-AS1		6.60544	1.98164e-11	1.14085e-10	0.0673635	3.3032e-07	NA	0.15042	7.70396e-06	0.00161737
CALR	'CALR		6.60016	2.05355e-11	1.18123e-10	0.0413427	0.00348373	0.14253	0.103307	1.65602e-09	0.000245117
STAT1	'STAT1		6.59785	2.08586e-11	1.19878e-10	0.381373	0.0429551	0.159581	0.0118591	3.77476e-15	0.000937526
CDKL5	'CDKL5		6.59449	2.13365e-11	1.2252e-10	0.0859935	0.0571317	0.212166	2.49068e-07	3.09987e-05	0.0003665
ABHD14A	'ABHD14A		6.59257	2.1614e-11	1.24007e-10	0.241785	1.22582e-09	0.50726	0.00260065	1.79943e-05	0.0050079
CD63	'CD63		6.5916	2.17558e-11	1.24713e-10	0.0454087	4.65331e-07	0.268693	0.0566676	3.1726e-05	0.000404861
ANGPT1	'ANGPT1		6.58927	2.20995e-11	1.26575e-10	0.234546	7.83882e-07	0.0622024	0.0120078	0.0307133	3.70765e-07
PRELID1	'PRELID1		6.58618	2.25647e-11	1.29129e-10	0.0997541	7.12563e-12	0.671305	0.0200545	5.50283e-08	0.119776
MRPL51	'MRPL51		6.58272	2.30954e-11	1.31943e-10	0.0522601	2.63609e-10	0.695053	0.142469	1.60458e-10	0.0745361
DUSP14	'DUSP14		6.58272	2.30959e-11	1.31943e-10	0.151677	0.000548698	0.031673	5.94899e-11	0.0212542	0.0661803
CTSS	'CTSS		6.5703	2.51063e-11	1.43305e-10	0.159265	4.08547e-05	0.0633059	0.0194185	4.17127e-05	0.000142134
CENPW	'CENPW		6.56731	2.56157e-11	1.46088e-10	0.000164063	6.11733e-14	0.690964	0.0201252	0.0647707	0.0221189
ANKRD28	'ANKRD28		6.56498	2.60199e-11	1.48267e-10	0.00213971	0.0249469	0.0405482	0.0650555	0.0971295	9.92806e-12
CTNNAL1	'CTNNAL1		6.56346	2.62862e-11	1.49657e-10	0.0179613	5.83643e-07	0.412119	0.520126	7.08266e-10	0.00190788
MAFB	'MAFB		6.56044	2.68244e-11	1.52591e-10	0.0841442	2.101e-07	0.203856	0.00120887	0.00122434	0.00305843
TCF4	'TCF4		6.55851	2.71736e-11	1.54446e-10	9.93099e-06	0.00190364	0.386836	0.0184187	2.40619e-08	0.141944
IER5	'IER5		6.55505	2.78122e-11	1.57941e-10	0.0243809	0.0300902	0.515036	1.55431e-15	0.000422098	0.153928
TXNL4A	'TXNL4A		6.55491	2.78371e-11	1.57949e-10	0.00169363	1.13323e-07	0.563118	0.00386706	1.91058e-06	0.204835
EPB41L2	'EPB41L2		6.5535	2.81014e-11	1.59313e-10	0.0098443	0.000728702	0.4263	0.00425283	2.57842e-05	0.000120348
SEPW1	'SEPW1		6.55263	2.82668e-11	1.60115e-10	0.00400886	0.00524591	NA	0.00351016	NA	1.00252e-07
PSMA7	'PSMA7		6.54774	2.92066e-11	1.65298e-10	0.0844947	9.92706e-06	0.145137	0.00337289	7.30303e-10	0.28051
EML1	'EML1		6.54453	2.98416e-11	1.68749e-10	0.0148115	1.83162e-08	0.945523	0.0131055	1.60425e-07	0.00441758
CD81	'CD81		6.5414	3.04734e-11	1.72176e-10	0.109056	8.29076e-10	0.168364	0.014292	0.000265075	0.0158382
SLC39A14	'SLC39A14		6.52567	3.3848e-11	1.91081e-10	0.00987524	0.0363583	0.0417929	4.4831e-05	0.000263705	0.00302332
TMEM100	'TMEM100		6.5247	3.40699e-11	1.92171e-10	0.00460079	1.73839e-09	0.872061	6.53507e-10	0.0156962	0.349024
TMEM119	'TMEM119		6.52123	3.48667e-11	1.965e-10	0.421774	1e-16	0.0354033	0.00111225	0.396731	0.00760763
OSBPL8	'OSBPL8		6.51663	3.59516e-11	2.02444e-10	0.000159193	2.69763e-07	0.505032	0.00844923	0.000199071	0.0758918
SERPINB9	'SERPINB9		6.50824	3.8019e-11	2.13905e-10	0.0055351	2.10607e-05	0.0651417	2.1957e-06	0.00195865	0.37593
EPS8	'EPS8		6.50075	3.99605e-11	2.24639e-10	0.00026609	0.000390021	0.00159639	0.0233714	4.94233e-05	0.393905
SFPQ	'SFPQ		6.48922	4.31412e-11	2.42316e-10	0.000987001	4.90855e-07	0.374087	0.581941	5.04375e-05	4.74595e-05
NFASC	'NFASC		6.48786	4.35307e-11	2.44298e-10	0.360138	8.09557e-06	0.0285275	0.0068153	2.15214e-09	0.163483
OLFML3	'OLFML3		6.48648	4.39332e-11	2.4635e-10	0.000220727	0.00185974	0.010657	3.68531e-06	0.0224684	0.247225
RALB	'RALB		6.48626	4.39952e-11	2.46491e-10	6.81428e-05	5.26843e-05	0.405178	0.323728	8.86269e-06	0.000672257
IL15RA	'IL15RA		6.48274	4.50348e-11	2.52104e-10	0.0983374	5.12177e-09	0.21786	1.742e-06	0.034683	0.0519526
GPX4	'GPX4		6.48185	4.53016e-11	2.53385e-10	0.000906559	1.71607e-08	0.125137	0.135706	0.00330506	0.0114596
HLA-F	'HLA-F		6.46789	4.96907e-11	2.77703e-10	0.0136906	0.0794651	NA	4.94669e-07	0.00104432	0.00200838
CARMN	'CARMN		6.46661	5.01115e-11	2.79821e-10	NA	1.10216e-11	0.570987	NA	3.14383e-08	0.156275
COX8A	'COX8A		6.46603	5.03044e-11	2.80663e-10	0.0294422	2.94081e-05	0.204433	0.0177007	1.00995e-05	0.0030756
MGAT1	'MGAT1		6.46131	5.19017e-11	2.89334e-10	0.036346	5.01031e-06	0.0537505	0.0559043	2.34067e-05	0.00951917
DAAM1	'DAAM1		6.45872	5.2797e-11	2.94079e-10	0.168055	1.98716e-09	0.0163675	0.0224514	1.16349e-05	0.273725
RNF213	'RNF213		6.45841	5.29032e-11	2.94425e-10	0.00404363	0.000109519	0.109213	0.0102862	7.12149e-08	0.252426
NOP10	'NOP10		6.45776	5.31315e-11	2.9545e-10	0.255325	1.43224e-08	0.276379	0.0122355	7.5828e-06	0.00731693
HMGB1	'HMGB1		6.44889	5.63351e-11	3.13004e-10	0.773287	6.2953e-08	0.0575783	0.00314358	0.00712657	3.35263e-06
IFIT3	'IFIT3		6.44564	5.75556e-11	3.19519e-10	0.0101599	0.0707789	0.284608	3.19088e-05	0.000569885	1.47587e-05
KLHL24	'KLHL24		6.44348	5.83811e-11	3.23833e-10	0.00149295	0.000995071	0.0134855	0.279444	7.72707e-06	0.0046096
ATP6V0E1	'ATP6V0E1		6.44003	5.97268e-11	3.31023e-10	0.0269649	3.12911e-07	0.214163	0.0531245	3.11908e-05	0.0070768
RELB	'RELB		6.4329	6.25959e-11	3.46637e-10	0.000223817	0.000583854	0.259837	3.70216e-05	0.000222825	0.188841
DYNLL1	'DYNLL1		6.43009	6.37656e-11	3.52822e-10	0.000596932	0.00252278	0.107084	0.466645	1.05669e-08	0.0027378
NAV1	'NAV1		6.42459	6.61116e-11	3.65501e-10	1.97542e-07	0.0646198	0.112838	0.064415	0.000474662	0.0009256
EIF3E	'EIF3E		6.42305	6.67857e-11	3.68922e-10	0.0304951	9.74321e-06	0.551744	7.14649e-05	0.000476026	0.00450556
TXLNG	'TXLNG		6.41239	7.16283e-11	3.95019e-10	2.18324e-06	1.26717e-05	0.167509	0.0311021	0.000922833	0.168695
RPS21	'RPS21		6.41251	7.15718e-11	3.95019e-10	0.474244	5.15553e-07	0.0266661	0.0643029	0.00480957	1.20209e-06
EVI2A	'EVI2A		6.41097	7.22985e-11	3.98387e-10	0.219899	1e-16	0.222933	0.0125272	0.0245201	0.0411178
ZFHX3	'ZFHX3		6.41008	7.27218e-11	4.00389e-10	0.000904282	1.99551e-08	0.725674	0.0141509	0.000531471	0.0130886
YIF1B	'YIF1B		6.40641	7.44926e-11	4.09801e-10	0.0921198	0.000370699	0.0194861	0.000380609	3.81819e-06	0.139029
GALNT15	'GALNT15		6.40486	7.52555e-11	4.13658e-10	0.00586693	0.000130501	0.214384	0.0615087	1.0626e-06	0.00728911
PSMB5	'PSMB5		6.40434	7.55101e-11	4.14716e-10	0.0025863	8.17836e-05	0.0948417	0.26396	1.05338e-08	0.0575045
CA12	'CA12		6.4027	7.63241e-11	4.18842e-10	0.000849214	0.000322525	0.33015	0.00170871	5.11208e-08	0.328765
PSMB9	'PSMB9		6.39901	7.81931e-11	4.28747e-10	0.311455	0.0091144	0.87299	0.000168585	4.03493e-11	5.26461e-05
MMP23B	'MMP23B		6.39711	7.9172e-11	4.33759e-10	0.117226	0.000369666	0.000225228	0.383134	0.243274	1.99504e-11
SLC6A6	'SLC6A6		6.39398	8.08139e-11	4.42392e-10	0.00159043	2.81155e-05	0.318021	0.106437	5.19729e-05	0.00102101
UCHL1	'UCHL1		6.39339	8.11218e-11	4.43714e-10	0.162077	7.26777e-07	0.365179	0.000218731	0.000805118	0.00224162
LBH	'LBH		6.39285	8.14113e-11	4.44933e-10	0.00231882	2.33049e-07	0.13642	0.069508	0.0012865	0.0139875
NRBF2	'NRBF2		6.3869	8.46431e-11	4.62217e-10	0.0331266	1.24305e-07	0.348242	0.149667	1.94262e-07	0.0159065
RHOBTB3	'RHOBTB3		6.38413	8.61859e-11	4.70258e-10	1.13329e-05	0.00553504	0.569822	0.168811	1.93965e-10	0.0344744
EID1	'EID1		6.37486	9.15663e-11	4.99208e-10	0.0774943	1.05665e-07	0.488854	7.42532e-05	0.00385542	0.00590178
PDLIM1	'PDLIM1		6.36467	9.78544e-11	5.33055e-10	0.00953408	0.00513917	0.726975	0.00100996	1.0038e-05	4.21145e-05
PLXNC1	'PLXNC1		6.36368	9.84911e-11	5.36087e-10	9.67108e-05	0.00113285	0.259316	0.387474	0.000372539	3.342e-06
RCAN2	'RCAN2		6.36262	9.91722e-11	5.39355e-10	0.00676701	0.000513307	0.0985456	6.74669e-05	0.00328599	0.0223381
F3	'F3		6.35705	1.02833e-10	5.58811e-10	0.0340352	0.00757113	0.0888536	4.65205e-06	0.000268134	0.0189711
LIMA1	'LIMA1		6.35604	1.03512e-10	5.62043e-10	0.0243256	1.39285e-06	0.0557264	0.00325703	0.020304	0.00536347
STAT3	'STAT3		6.3525	1.05918e-10	5.74642e-10	0.000626268	6.8724e-07	0.17473	0.111696	0.0284765	0.000282148
ADAMTS8	'ADAMTS8		6.34886	1.08459e-10	5.87948e-10	0.27423	0.0048045	0.291012	0.000175186	7.41216e-06	4.70742e-05
AIDA	'AIDA		6.34866	1.08601e-10	5.88242e-10	0.00787699	0.00584825	0.146019	0.000461872	1.12685e-05	0.0221816
RPS16	'RPS16		6.34526	1.11022e-10	6.00868e-10	0.000219309	1.25857e-05	0.883093	0.0404121	0.00022743	8.75876e-05
KIAA0040	'KIAA0040		6.34389	1.12017e-10	6.05612e-10	6.16893e-05	1.25986e-11	0.153035	0.25523	0.0259297	0.0804811
COQ10B	'COQ10B		6.3438	1.1208e-10	6.05612e-10	0.0565949	0.000541262	0.172087	1.20281e-05	9.21785e-05	0.0377062
HLA-C	'HLA-C		6.33648	1.17534e-10	6.34572e-10	0.45476	7.29375e-05	NA	0.0199251	5.27356e-07	0.000448913
IL33	'IL33		6.33234	1.20735e-10	6.51327e-10	0.000733445	0.00196095	0.0345007	0.270976	0.000257765	0.000196575
PRR16	'PRR16		6.32906	1.2333e-10	6.64788e-10	0.0991879	8.56723e-05	0.656607	1.89025e-06	0.000113409	0.00535703
TMEM47	'TMEM47		6.32706	1.24939e-10	6.72918e-10	0.000995987	2.08321e-07	0.501749	0.0375303	3.77337e-06	0.137399
FKBP5	'FKBP5		6.32308	1.28196e-10	6.89906e-10	7.09302e-09	0.000286721	0.199457	0.0162094	0.00419137	0.225332
ARHGDIB	'ARHGDIB		6.31828	1.32247e-10	7.11135e-10	0.153862	3.41949e-14	0.320241	0.00107572	0.044596	0.0417765
RBBP6	'RBBP6		6.31535	1.34771e-10	7.24125e-10	0.00497722	0.000136204	0.0273403	1.48607e-06	0.0640426	0.127992
TRPV2	'TRPV2		6.31342	1.36466e-10	7.32642e-10	0.0572743	4.08785e-05	0.139627	0.000108586	8.21207e-06	0.195286
BOC	'BOC		6.31074	1.38852e-10	7.44855e-10	0.0329924	6.70512e-09	0.0892101	0.0616416	2.36178e-06	0.317275
AGTR1	'AGTR1		6.3093	1.40154e-10	7.51233e-10	0.608399	2.92966e-12	0.0234628	0.132845	2.56114e-05	0.044878
NCKAP1	'NCKAP1		6.30276	1.46199e-10	7.83009e-10	2.87812e-06	5.96154e-06	0.459758	0.199126	1.82923e-05	0.0734522
LRRN4CL	'LRRN4CL		6.30096	1.47902e-10	7.91496e-10	0.00691712	0.00125791	0.210039	0.0116699	0.000220445	0.000385864
SNX6	'SNX6		6.29269	1.56003e-10	8.34181e-10	0.0280378	1.79494e-05	0.306283	0.954223	9.76996e-15	0.00187626
CHST11	'CHST11		6.28568	1.63207e-10	8.72001e-10	0.00928891	0.00297415	0.467183	0.00047464	9.39675e-07	0.0162289
RNF122	'RNF122		6.28487	1.64067e-10	8.75896e-10	0.000349436	0.00251578	0.406504	1.57074e-06	0.00682745	0.0332097
YIF1A	'YIF1A		6.28433	1.6463e-10	8.77504e-10	0.159952	7.24795e-09	0.497399	0.00702764	1.4507e-11	0.648964
B4GALT2	'B4GALT2		6.28441	1.64554e-10	8.77504e-10	0.0256252	9.86948e-06	0.312113	0.000438749	0.000771437	0.014157
UGDH	'UGDH		6.28205	1.67067e-10	8.89781e-10	0.00432219	0.00043952	0.802349	0.0373305	3.51092e-11	0.0237005
CPQ	'CPQ		6.28188	1.67252e-10	8.90055e-10	0.497963	2.83883e-08	0.474541	0.00099486	5.88908e-05	0.00160277
COPE	'COPE		6.27645	1.73198e-10	9.20965e-10	0.00287074	1.21087e-05	0.0330262	0.765677	4.75941e-05	0.000370412
ROBO2	'ROBO2		6.27597	1.73734e-10	9.23082e-10	0.0908843	3.45224e-11	0.902108	0.0705759	0.00141321	6.77586e-06
GNPTAB	'GNPTAB		6.27537	1.74403e-10	9.25899e-10	3.07766e-06	1.08569e-06	0.0503856	0.261204	0.208052	0.00126502
C2	'C2		6.27253	1.77616e-10	9.42211e-10	0.00350886	8.32328e-06	0.24029	0.207037	9.87749e-06	0.00504047
UQCRQ	'UQCRQ		6.2704	1.80062e-10	9.54431e-10	0.000489687	1.23089e-06	0.56444	0.178952	0.000255549	0.000905428
METRNL	'METRNL		6.26627	1.84904e-10	9.79318e-10	0.00115365	3.38597e-05	0.426343	0.0159583	0.00023399	0.00642547
USMG5	'USMG5		6.26597	1.85254e-10	9.80392e-10	0.00384186	7.47353e-05	1	0.00322735	NA	0.000403192
ZDHHC3	'ZDHHC3		6.2586	1.9422e-10	1.02703e-09	0.00480951	0.00248694	0.163494	0.00585281	2.67927e-07	0.0780475
ADSS	'ADSS		6.25324	2.0101e-10	1.06209e-09	0.0155109	0.000546127	0.332371	0.0581287	3.62638e-05	4.3736e-05
TGFB3	'TGFB3		6.25194	2.02698e-10	1.07017e-09	0.0167539	2.9019e-12	0.652028	0.000721918	0.141082	0.00748068
SLC44A2	'SLC44A2		6.25179	2.02893e-10	1.07035e-09	0.00049031	1.56763e-06	0.108622	0.0151923	0.00482916	0.0854769
CYS1	'CYS1		6.24356	2.13866e-10	1.12735e-09	0.043834	0.00214264	0.4029	0.00105024	0.000404101	2.47608e-05
PSMA5	'PSMA5		6.22384	2.42565e-10	1.27762e-09	0.000916642	0.000374334	0.263736	0.0182593	1.3471e-06	0.0897481
PHLDA3	'PHLDA3		6.21781	2.5207e-10	1.32664e-09	0.0312779	1e-16	0.908221	0.0405407	0.00118054	0.0454298
MSN	'MSN		6.21394	2.58355e-10	1.35865e-09	0.258512	5.09883e-09	0.107215	0.149889	1.14631e-05	0.00982513
NDUFB10	'NDUFB10		6.21302	2.59885e-10	1.36562e-09	0.151463	3.35547e-10	0.370859	0.182275	8.59215e-06	0.00655391
NDUFB3	'NDUFB3		6.21247	2.60788e-10	1.36929e-09	0.0531484	0.0307203	0.0158436	0.0315068	2.4307e-09	0.0305527
SQSTM1	'SQSTM1		6.2106	2.63919e-10	1.38464e-09	0.102651	1.64926e-11	0.697578	1.80591e-05	0.0523201	0.0188871
NEDD8	'NEDD8		6.21013	2.64698e-10	1.38764e-09	0.0143882	3.25836e-05	0.282992	0.0477831	3.75923e-06	0.0103702
FSCN1	'FSCN1		6.20874	2.67049e-10	1.39887e-09	0.164949	1.60718e-05	0.106594	0.154559	7.97415e-09	0.0152607
JOSD2	'JOSD2		6.20702	2.70001e-10	1.41322e-09	0.312072	3.26779e-06	0.0996919	0.165271	0.000147271	7.47677e-06
THSD4	'THSD4		6.20594	2.71862e-10	1.42185e-09	0.0218067	1.08298e-11	0.383038	0.0229309	0.0196313	0.0164371
SKP1	'SKP1		6.20357	2.75977e-10	1.44225e-09	0.0264535	9.35718e-05	0.037481	0.000697606	0.0251587	0.00479115
SCARF2	'SCARF2		6.20133	2.79941e-10	1.46182e-09	5.95847e-05	3.72854e-06	0.0133531	0.162309	0.00602794	0.124917
GOLGB1	'GOLGB1		6.2002	2.81954e-10	1.47118e-09	6.31448e-05	0.00085241	0.166195	0.0359609	0.00198072	0.00514016
C19orf53	'C19orf53		6.19666	2.88372e-10	1.50349e-09	0.0128378	4.9131e-08	0.0853104	0.216478	0.00126099	0.00729072
DDX3X	'DDX3X		6.19631	2.89015e-10	1.50567e-09	0.00550845	9.20082e-05	0.00595874	0.00275318	6.91336e-05	0.581611
DEPTOR	'DEPTOR		6.19498	2.91453e-10	1.51719e-09	0.00025312	7.72371e-05	0.205664	0.433916	3.98793e-07	0.023327
ANKRD10	'ANKRD10		6.19134	2.98282e-10	1.55153e-09	0.0608343	4.96367e-07	0.00760726	6.96776e-13	0.291724	0.909151
FAM32A	'FAM32A		6.19077	2.99363e-10	1.55594e-09	0.112149	3.89835e-08	0.329816	0.00915051	0.000549697	0.00597527
NBEAL1	'NBEAL1		6.18851	3.03683e-10	1.57717e-09	7.25686e-12	0.0361744	0.309027	0.116545	0.668132	4.33019e-08
NDUFA4L2	'NDUFA4L2		6.18826	3.04156e-10	1.5784e-09	0.442368	0.000248287	0.0489042	0.00179613	2.50388e-05	0.00182007
APCDD1	'APCDD1		6.18086	3.18774e-10	1.65298e-09	0.340611	6.72357e-07	0.306234	0.0377283	0.0129718	3.6256e-08
PARP14	'PARP14		6.17465	3.31548e-10	1.71788e-09	0.257401	0.00389793	0.000402873	0.00235961	5.0957e-07	0.227151
FAM89B	'FAM89B		6.16843	3.44863e-10	1.78549e-09	0.0117185	2.35786e-09	0.328695	0.0377158	0.00250676	0.0250654
FIBP	'FIBP		6.16609	3.49994e-10	1.81065e-09	0.369345	8.09767e-09	0.570341	0.0241194	4.77072e-09	0.0564727
LRRC59	'LRRC59		6.16256	3.57884e-10	1.85003e-09	0.114131	0.00136194	0.00948109	0.00977653	6.61276e-05	0.00843144
PCSK5	'PCSK5		6.15818	3.67925e-10	1.90047e-09	0.000132111	3.03409e-07	0.252399	0.00809741	0.00020627	0.562016
STOM	'STOM		6.15786	3.68675e-10	1.90288e-09	0.112441	0.00172359	0.0689881	1.2348e-08	0.00033376	0.314247
FAM107A	'FAM107A		6.15512	3.75097e-10	1.93453e-09	0.000554503	4.87414e-05	0.138646	0.00125295	0.20356	0.00143744
REV3L	'REV3L		6.1487	3.90593e-10	2.0129e-09	0.0174268	0.00359755	0.0187065	0.0136616	0.0221309	3.68902e-05
P3H3	'P3H3		6.14707	3.94642e-10	2.03219e-09	NA	0.00210499	0.379971	0.00033033	1.2924e-06	0.00673696
LAPTM4A	'LAPTM4A		6.13777	4.18427e-10	2.15302e-09	0.117358	2.89351e-06	0.120052	0.115278	1.21983e-06	0.0130296
HOXB2	'HOXB2		6.12878	4.4277e-10	2.27652e-09	0.196715	0.000800385	0.720567	0.00396476	2.69673e-13	0.0429272
VIM	'VIM		6.12693	4.47946e-10	2.30118e-09	1.94423e-06	0.0620266	0.318748	0.00190408	0.000322052	0.018972
FOXF2	'FOXF2		6.12682	4.48255e-10	2.30118e-09	0.424853	0.00106783	0.125671	9.42303e-10	3.76844e-06	0.454252
MBNL1	'MBNL1		6.12418	4.55749e-10	2.33785e-09	0.00591511	0.0345608	0.0951168	0.0247804	8.94962e-07	0.00443654
ADAMTSL3	'ADAMTSL3		6.12062	4.66051e-10	2.38887e-09	6.32989e-05	0.000758533	0.198234	9.97331e-05	0.13259	0.0105512
STAT2	'STAT2		6.1202	4.67281e-10	2.39334e-09	0.120724	1.12505e-07	0.515255	0.00847634	4.85391e-08	0.168273
NXF1	'NXF1		6.11492	4.83016e-10	2.47204e-09	0.00106948	5.69054e-06	0.752678	1.16023e-08	0.0331549	0.217849
RGMA	'RGMA		6.10972	4.99044e-10	2.55211e-09	0.0860666	1.08151e-06	0.88305	0.0178286	9.25629e-07	0.000728084
HSPB8	'HSPB8		6.10486	5.14449e-10	2.62888e-09	2.06085e-07	0.00147714	0.126719	0.023918	0.0078757	0.0833935
ATP5I	'ATP5I		6.10437	5.1605e-10	2.63505e-09	0.320023	4.5716e-07	0.0705646	0.0537672	NA	1.04061e-07
FAM46A	'FAM46A		6.10076	5.27832e-10	2.69315e-09	0.0208123	5.46036e-10	0.0323154	0.0263037	NA	0.0424274
TSC22D3	'TSC22D3		6.09355	5.52154e-10	2.8151e-09	0.168788	2.32817e-05	0.00475534	0.126424	0.000151806	0.00544657
BAMBI	'BAMBI		6.08467	5.83655e-10	2.97344e-09	0.145989	4.53869e-10	0.211686	2.15506e-05	0.00231303	0.498826
FAM173A	'FAM173A		6.07949	6.02834e-10	3.06881e-09	0.0324142	0.000111448	0.660519	0.0319329	1.98751e-07	0.00222564
FMO1	'FMO1		6.07702	6.12169e-10	3.11395e-09	1.41891e-06	5.59826e-07	0.120381	0.262605	0.197321	0.00374334
CDC42EP3	'CDC42EP3		6.07479	6.20751e-10	3.15521e-09	0.0821109	2.62704e-07	0.0811724	0.0116109	0.0678294	0.000461206
C1QTNF1	'C1QTNF1		6.07461	6.21452e-10	3.15637e-09	0.007459	0.000921372	0.586567	0.476619	9.75886e-14	0.0162227
STX2	'STX2		6.0608	6.77223e-10	3.43442e-09	0.0125868	0.000108481	0.0215172	0.392985	4.80674e-07	0.0432247
PRDX5	'PRDX5		6.0609	6.76816e-10	3.43442e-09	0.169411	0.000189401	0.45521	0.022311	7.86563e-09	0.00521728
CCBE1	'CCBE1		6.05993	6.80919e-10	3.45054e-09	0.317136	6.70017e-11	0.845399	0.00510026	7.24905e-05	0.00474503
LAMTOR4	'LAMTOR4		6.05448	7.04366e-10	3.56665e-09	0.0298425	3.79784e-07	0.524087	0.0567072	2.51477e-06	0.0277065
ZNF106	'ZNF106		6.05379	7.07374e-10	3.57918e-09	0.363104	3.57838e-09	0.135203	0.00266509	2.70999e-06	0.399367
EIF3L	'EIF3L		6.053	7.10853e-10	3.59405e-09	0.299167	3.49238e-11	0.0865304	0.0136519	0.0134385	0.0229613
PTPRD	'PTPRD		6.05229	7.14028e-10	3.60738e-09	0.0042157	3.38442e-07	0.14192	0.00116995	0.00168697	0.430008
GOLIM4	'GOLIM4		6.0465	7.40113e-10	3.73634e-09	0.001017	1.24491e-08	0.131496	0.436758	3.36052e-06	0.355406
CYP7B1	'CYP7B1		6.04595	7.42664e-10	3.74639e-09	0.0964321	1.36365e-06	0.130896	0.0889987	0.000355578	0.00152513
ANAPC11	'ANAPC11		6.03008	8.19375e-10	4.13024e-09	0.296168	3.65548e-09	0.302965	0.137329	3.91905e-06	0.00880538
CAB39L	'CAB39L		6.02487	8.46253e-10	4.26251e-09	0.00108948	0.00159085	0.205984	0.0304385	2.09422e-05	0.0254758
MAP3K8	'MAP3K8		6.02394	8.51115e-10	4.28378e-09	0.00390079	0.00429603	0.295783	0.0716476	3.04381e-07	0.00659586
PHPT1	'PHPT1		6.02343	8.53789e-10	4.294e-09	0.148139	5.95666e-11	0.467901	0.4123	5.6258e-06	0.00500235
SHFM1	'SHFM1		6.01833	8.8113e-10	4.42818e-09	0.000314016	7.30024e-06	NA	0.116786	NA	0.000995374
XAF1	'XAF1		6.01014	9.26828e-10	4.65433e-09	0.0193163	0.000311318	0.805248	0.0387731	2.49498e-08	0.00201451
HLA-DRB5	'HLA-DRB5		6.00976	9.28966e-10	4.66157e-09	0.000117951	0.00233783	NA	0.01554	1.36965e-05	0.280147
HLA-DMA	'HLA-DMA		6.00786	9.39921e-10	4.713e-09	0.488725	3.522e-09	NA	0.0066965	0.00485723	0.0052808
RHOG	'RHOG		6.00655	9.47559e-10	4.74774e-09	0.240933	7.38818e-07	0.111124	0.00659765	0.00147002	0.00582661
ELOVL5	'ELOVL5		6.00475	9.58131e-10	4.79711e-09	0.00121287	0.0405421	0.183654	0.0191092	7.54119e-07	0.0158761
TSPAN5	'TSPAN5		6.00328	9.66881e-10	4.8373e-09	0.290363	2.45164e-05	0.111749	0.0101456	2.70641e-06	0.0224211
RPL18A	'RPL18A		6.00235	9.72417e-10	4.86136e-09	1.52961e-07	0.124683	0.546475	0.0240454	0.00144265	0.000164367
TGFBR2	'TGFBR2		6.00122	9.79215e-10	4.89168e-09	0.139813	0.0149467	0.164361	0.000738215	3.28396e-06	0.00268413
TUBB	'TUBB		5.99988	9.87334e-10	4.92856e-09	6.19684e-05	0.677767	0.535911	0.000925926	8.57073e-11	0.0279361
CAST	'CAST		5.99273	1.03174e-09	5.14638e-09	0.00140368	6.68179e-08	0.00344509	0.732309	0.000863374	0.114805
CBR3	'CBR3		5.98564	1.0777e-09	5.37161e-09	0.000166713	0.00291965	0.306988	0.164141	0.020707	8.09706e-07
AHR	'AHR		5.98524	1.08035e-09	5.38081e-09	2.96881e-05	5.17792e-06	0.00478974	0.516647	0.0299651	0.0354837
UQCR10	'UQCR10		5.98446	1.08555e-09	5.40268e-09	0.0168364	1.27431e-08	0.826028	0.280074	2.80512e-05	0.000496823
CACYBP	'CACYBP		5.98113	1.10796e-09	5.51015e-09	0.000348005	0.00945882	0.00693819	0.00923995	0.00100979	0.15654
CTNNB1	'CTNNB1		5.97327	1.16275e-09	5.77829e-09	0.179774	5.10892e-07	0.217163	0.0124101	4.661e-06	0.0854214
FHL2	'FHL2		5.96645	1.21237e-09	6.02043e-09	0.543972	1e-16	0.0444011	0.163455	0.000264428	0.361177
B4GALT1	'B4GALT1		5.96594	1.21612e-09	6.03455e-09	1.26318e-06	0.00460085	0.642545	0.585519	5.36569e-07	0.00132079
MYH10	'MYH10		5.96268	1.24069e-09	6.15189e-09	0.0149142	7.9844e-05	0.303554	2.10843e-05	0.326188	0.000160508
GNB2L1	'GNB2L1		5.9573	1.28221e-09	6.35307e-09	0.0217982	1.89533e-05	NA	0.012904	NA	0.000194324
KCNS3	'KCNS3		5.95472	1.30258e-09	6.4492e-09	0.33834	1.85761e-10	0.490784	4.37853e-06	0.0462511	0.0398652
SMIM14	'SMIM14		5.95319	1.31481e-09	6.50493e-09	0.00651102	6.65594e-06	0.755139	0.133637	3.31151e-07	0.00929906
KCTD10	'KCTD10		5.94559	1.37733e-09	6.80921e-09	0.211321	2.1255e-06	0.144266	0.000460463	0.00139268	0.0361176
ATP6V1G1	'ATP6V1G1		5.94491	1.38301e-09	6.83227e-09	0.000445176	0.000771795	0.0589481	0.00500106	0.021929	0.0275736
S1PR3	'S1PR3		5.94211	1.40692e-09	6.94522e-09	0.593671	0.000334586	0.144959	0.000385961	4.09027e-08	0.0541212
NDUFA1	'NDUFA1		5.93357	1.48208e-09	7.31088e-09	0.0475226	0.000331521	0.430232	0.00678893	0.00253581	2.98544e-05
VPS28	'VPS28		5.9334	1.48361e-09	7.313e-09	0.423721	2.42601e-08	0.145688	0.180181	4.97168e-06	0.00626977
PPP1CC	'PPP1CC		5.92666	1.5458e-09	7.61393e-09	0.0206108	7.34789e-07	0.384276	0.128117	2.62633e-05	0.0143724
BHLHE40	'BHLHE40		5.92492	1.56221e-09	7.68913e-09	0.000324893	0.000513405	0.0961405	0.0265846	0.000125578	0.178382
YBX1	'YBX1		5.92449	1.56631e-09	7.70361e-09	0.146132	2.57158e-05	0.00702929	0.0624681	4.15394e-06	0.167885
COX5B	'COX5B		5.92084	1.60152e-09	7.87099e-09	0.0023168	0.000128773	0.100071	0.189868	1.93807e-05	0.040696
ABL1	'ABL1		5.91947	1.61488e-09	7.93082e-09	0.00981711	0.0011225	0.421568	0.0231611	0.000145483	0.000488387
CD276	'CD276		5.91112	1.69894e-09	8.33198e-09	0.144282	8.27283e-07	0.0895244	0.0885837	3.28406e-07	0.168674
BCAR1	'BCAR1		5.91111	1.69906e-09	8.33198e-09	0.0824974	1.61471e-12	0.255534	0.00725492	0.0369967	0.108386
YWHAQ	'YWHAQ		5.9087	1.72405e-09	8.44834e-09	0.0145703	1.51793e-05	0.5205	0.15206	2.11413e-07	0.018473
MIF	'MIF		5.90772	1.73443e-09	8.49298e-09	0.105042	3.50448e-08	0.313794	NA	0.000245305	0.00473204
H2AFY	'H2AFY		5.90545	1.75845e-09	8.60428e-09	0.0571155	8.44363e-07	0.412302	0.364949	8.7841e-10	0.0651831
RGCC	'RGCC		5.90376	1.77659e-09	8.68669e-09	0.0319706	0.00569845	0.00251624	0.00266868	0.025853	0.00551326
NPTN	'NPTN		5.89839	1.83538e-09	8.96758e-09	0.00831647	0.156633	1	0.00342483	0.00468509	3.66689e-06
CIB1	'CIB1		5.89629	1.8588e-09	9.0754e-09	0.306713	0.00370101	0.0101102	0.106281	5.96999e-06	0.000463055
KCNK15	'KCNK15		5.89559	1.86674e-09	9.1075e-09	0.190678	4.56152e-06	0.0739115	9.98486e-05	0.000907738	0.199537
SH3BP5	'SH3BP5		5.89405	1.88424e-09	9.18619e-09	0.0134433	0.00238589	0.560914	0.00563655	0.0448991	5.05028e-08
RSL1D1	'RSL1D1		5.89126	1.91627e-09	9.33555e-09	0.00697953	0.000213735	0.109981	0.17136	2.32184e-06	0.0451278
IDI1	'IDI1		5.88562	1.98288e-09	9.65299e-09	0.000355683	0.00158723	0.0233057	9.03216e-05	0.0302683	0.319199
RECQL	'RECQL		5.88275	2.01751e-09	9.81445e-09	0.0223964	0.0152123	0.0910989	0.28488	4.3147e-08	0.00142833
BTF3	'BTF3		5.88006	2.05054e-09	9.96786e-09	1.54384e-05	9.41582e-05	0.143566	0.027671	0.162698	0.00557415
COL5A3	'COL5A3		5.87657	2.09422e-09	1.01728e-08	0.0436825	0.00918857	0.166102	0.0699239	2.25183e-05	7.2006e-05
ICMT	'ICMT		5.87461	2.11922e-09	1.02868e-08	0.282463	5.66081e-07	0.567603	0.00483142	5.10734e-08	0.113746
CDV3	'CDV3		5.87278	2.14269e-09	1.03931e-08	0.397013	5.23137e-05	0.0106678	4.48675e-05	1.74602e-05	0.544944
FAM20C	'FAM20C		5.8726	2.14513e-09	1.03974e-08	7.36001e-05	1.69599e-06	0.986479	0.0902557	3.77501e-08	0.0752544
C11orf24	'C11orf24		5.86965	2.18359e-09	1.05762e-08	0.407606	0.0404981	0.437875	3.56433e-06	7.83469e-06	0.000297623
MT1G	'MT1G		5.86561	2.23745e-09	1.08292e-08	1.9762e-13	0.0718989	0.0802953	0.08631	0.0448495	0.118036
LAMA4	'LAMA4		5.86494	2.24653e-09	1.08653e-08	0.0105207	0.0550852	0.160714	0.00689723	2.91045e-09	0.117908
CHSY1	'CHSY1		5.86227	2.2829e-09	1.10332e-08	0.14917	0.00118624	0.0299411	0.0021082	7.96704e-07	0.230222
PFN2	'PFN2		5.86211	2.28515e-09	1.10361e-08	0.0658906	6.43032e-05	0.145974	0.306112	4.38381e-08	0.01736
HEXB	'HEXB		5.85865	2.33318e-09	1.12599e-08	0.000791505	6.36095e-08	0.593302	0.343047	0.0111053	0.000276144
SAMD11	'SAMD11		5.8583	2.33808e-09	1.12754e-08	0.467165	8.09699e-11	0.241424	0.0886647	0.00394722	0.000771496
NUDT4	'NUDT4		5.85638	2.36539e-09	1.13989e-08	0.542018	1.23111e-10	0.472255	0.00217959	0.000448832	0.0300534
PIEZO2	'PIEZO2		5.85587	2.37262e-09	1.14255e-08	0.00207961	0.000100452	0.0850781	0.0572462	0.0242543	0.00227499
GTF2I	'GTF2I		5.85417	2.39693e-09	1.15342e-08	0.0201078	1.6194e-07	0.2957	0.120193	0.0121868	0.000647239
RPL22L1	'RPL22L1		5.85028	2.45375e-09	1.17992e-08	2.14085e-05	0.00337814	0.70619	0.000418869	0.0277582	0.00242142
SEC62	'SEC62		5.84417	2.54551e-09	1.22316e-08	0.000402907	0.00181189	0.0493748	0.0509641	0.00495622	0.0142668
RCAN1	'RCAN1		5.84379	2.55134e-09	1.22508e-08	8.06703e-05	0.000527009	0.654081	0.0973256	2.31579e-06	0.0371897
FEZ1	'FEZ1		5.84003	2.60961e-09	1.25216e-08	0.0661904	0.000183163	0.471737	0.00981902	0.00133164	6.43745e-05
PKDCC	'PKDCC		5.8391	2.62424e-09	1.25828e-08	0.249752	0.000563436	0.0266776	0.00844053	0.000134267	0.00807434
BIN1	'BIN1		5.83797	2.64201e-09	1.26589e-08	0.680012	7.50419e-07	0.49747	0.158328	1.18824e-09	0.00144483
CES1	'CES1		5.837	2.65752e-09	1.27241e-08	0.0054769	8.71046e-05	0.104866	0.256218	0.00198839	0.000662777
RGS16	'RGS16		5.8368	2.66062e-09	1.27299e-08	0.0359976	0.0181331	0.072517	9.4053e-07	0.000119974	0.305639
POLR2L	'POLR2L		5.83266	2.72749e-09	1.30405e-08	0.573404	0.00578215	0.194064	0.00828406	1.01354e-05	4.80275e-06
FRMD4B	'FRMD4B		5.83042	2.76438e-09	1.32074e-08	0.236912	3.99609e-07	0.0682505	0.125614	0.0110103	0.000106367
AMD1	'AMD1		5.8292	2.7847e-09	1.3295e-08	0.0561457	0.000197624	0.615776	0.00130486	3.57554e-06	0.0260509
MACF1	'MACF1		5.82839	2.79826e-09	1.33501e-08	0.00535952	1.84908e-10	0.441897	0.373247	0.00014035	0.0874427
RPS26	'RPS26		5.82808	2.80348e-09	1.3356e-08	0.821589	0.0497773	0.0106057	0.0112215	2.85486e-10	0.00284611
RBPJ	'RBPJ		5.82812	2.80276e-09	1.3356e-08	0.00363779	1.8762e-07	0.0912992	0.0836653	0.191963	0.00171378
ARF5	'ARF5		5.82794	2.80583e-09	1.33577e-08	0.231524	2.42757e-07	0.29295	0.0164863	0.000923801	0.00327613
DNAJC15	'DNAJC15		5.81977	2.94651e-09	1.40174e-08	0.356901	3.4674e-07	0.0391614	0.0152264	6.78097e-07	0.432689
LAMTOR2	'LAMTOR2		5.81579	3.01735e-09	1.43442e-08	0.034316	2.51149e-06	0.125456	0.282461	4.31625e-05	0.0135091
COPS7A	'COPS7A		5.81375	3.05438e-09	1.45099e-08	0.206162	5.2043e-06	0.156976	0.00501823	0.000109108	0.0414647
CHMP1B	'CHMP1B		5.81084	3.10793e-09	1.47539e-08	0.496605	1.41553e-13	0.394955	3.05121e-05	0.0169317	0.299458
SMARCB1	'SMARCB1		5.80737	3.17308e-09	1.50524e-08	0.101769	3.5865e-08	0.298886	0.24962	1.77655e-05	0.0129167
FIS1	'FIS1		5.80635	3.19247e-09	1.51337e-08	0.476386	2.46294e-07	0.351778	0.0610615	4.22138e-05	0.000525937
TLN1	'TLN1		5.80582	3.20258e-09	1.51709e-08	0.000294168	8.72462e-06	0.262014	0.223367	0.00235981	0.0117406
CKS2	'CKS2		5.79629	3.38999e-09	1.60472e-08	0.0126931	3.852e-05	0.539219	2.85787e-11	0.0904136	0.413595
GLT8D2	'GLT8D2		5.79179	3.48196e-09	1.64709e-08	0.330773	1.80395e-07	0.555773	0.00104184	0.000111069	0.0211578
RPL17	'RPL17		5.78479	3.63011e-09	1.71596e-08	0.0511511	4.02175e-09	0.196897	0.205855	0.560244	7.75523e-08
FAU	'FAU		5.78157	3.70032e-09	1.74791e-08	0.769479	3.44764e-09	0.665426	6.35952e-06	0.000578399	0.0275121
OSMR	'OSMR		5.77886	3.76046e-09	1.77507e-08	0.00104626	0.000578722	0.671777	0.111103	4.23093e-09	0.0977528
BIRC6	'BIRC6		5.77789	3.78226e-09	1.78409e-08	0.0260524	3.87249e-07	0.0155856	0.389953	0.00187248	0.0264512
HEXIM1	'HEXIM1		5.77711	3.79979e-09	1.7911e-08	1.90206e-05	8.15029e-06	0.969199	7.39311e-07	0.0281578	0.192692
BAIAP2	'BAIAP2		5.77329	3.88702e-09	1.83093e-08	0.00175927	2.89295e-05	0.746593	0.000791146	0.00586342	0.0143989
RBMS1	'RBMS1		5.76808	4.00891e-09	1.88701e-08	0.00716737	9.25482e-13	0.215439	0.0285718	0.0334181	0.455353
FBXW5	'FBXW5		5.7679	4.01316e-09	1.88768e-08	0.000136684	0.00239462	0.0432502	0.411541	2.43824e-06	0.12293
TOB1	'TOB1		5.76667	4.04274e-09	1.90026e-08	0.0108121	0.00170444	0.572049	1e-16	0.58875	0.139163
ZDHHC20	'ZDHHC20		5.76634	4.05061e-09	1.90262e-08	0.299676	9.84952e-09	0.0223786	0.239313	5.62613e-06	0.190082
SMARCA2	'SMARCA2		5.76497	4.08355e-09	1.91674e-08	0.438125	1.02753e-10	0.440609	0.0350045	0.000111665	0.0252313
C10orf10	'C10orf10		5.76479	4.08806e-09	1.91752e-08	0.635186	5.68286e-08	8.50855e-05	0.00028882	NA	0.232347
IDH2	'IDH2		5.76157	4.16671e-09	1.95304e-08	0.0249238	7.49261e-05	0.748876	0.00437828	0.000271006	0.00158485
FGD6	'FGD6		5.75911	4.22798e-09	1.98037e-08	0.108092	2.74922e-06	0.224911	0.0632905	1.30775e-05	0.0330834
ARL2BP	'ARL2BP		5.75747	4.26922e-09	1.99828e-08	0.0997422	2.81767e-06	0.169597	0.0959726	2.07931e-05	0.0273584
CDK2AP1	'CDK2AP1		5.75586	4.31001e-09	2.01596e-08	0.00673542	0.00108465	0.54	5.75209e-05	0.0825927	0.000315447
PDIA6	'PDIA6		5.75523	4.32612e-09	2.02208e-08	0.00962832	3.43239e-05	0.424181	0.522675	2.08104e-08	0.0154732
SELK	'SELK		5.75307	4.38174e-09	2.04665e-08	3.44464e-07	0.00202415	NA	0.0308558	NA	0.036013
RALBP1	'RALBP1		5.75255	4.39525e-09	2.05153e-08	0.00395583	5.17481e-08	0.123381	0.0259468	0.170947	0.0196116
ZNF521	'ZNF521		5.75123	4.42974e-09	2.06618e-08	0.224537	1.02536e-08	0.645273	0.345709	4.33579e-06	0.000575564
RNF217	'RNF217		5.7511	4.43314e-09	2.06633e-08	7.00496e-05	0.000867801	0.014595	0.113986	0.00782978	0.089489
DCBLD1	'DCBLD1		5.74707	4.54008e-09	2.1147e-08	0.00129438	3.41319e-06	0.176502	0.223325	2.47206e-08	0.7182
LUZP1	'LUZP1		5.7468	4.54746e-09	2.11519e-08	0.00219872	6.36426e-10	0.0535914	0.0278663	0.163267	0.257019
FOSL2	'FOSL2		5.74691	4.5445e-09	2.11519e-08	0.0834416	1.07333e-05	0.768277	0.0265081	5.1208e-06	0.00231269
HINT1	'HINT1		5.74464	4.60595e-09	2.1409e-08	0.0987273	6.88217e-07	0.242145	0.00349966	5.82365e-05	0.240569
PEA15	'PEA15		5.74408	4.62112e-09	2.14646e-08	0.000253023	0.0332687	0.411919	0.000230344	0.0523032	0.000325316
PLPP1	'PLPP1		5.74341	4.63937e-09	2.15344e-08	NA	0.00115971	0.0292613	NA	0.00216873	0.000109258
WASF2	'WASF2		5.74069	4.71471e-09	2.18689e-08	0.021534	0.000583137	0.202133	0.00961059	0.0003887	0.0120435
GABARAPL2	'GABARAPL2		5.73868	4.77096e-09	2.21145e-08	0.00172312	0.000988842	0.0297731	0.278593	0.000208705	0.0207535
PXN	'PXN		5.73539	4.86449e-09	2.25324e-08	0.00173966	0.000596835	0.0576968	0.219601	0.00878475	0.000778096
TMOD1	'TMOD1		5.73461	4.88672e-09	2.26197e-08	0.623308	8.32048e-08	0.0746989	0.0010122	0.00323027	0.0303334
MT-ATP6	'MT-ATP6		5.7338	4.91034e-09	2.27133e-08	6.00821e-09	0.000749093	NA	NA	0.400895	0.00958942
NME1	'NME1		5.7324	4.95098e-09	2.28855e-08	0.106637	1.49328e-07	0.0408635	0.349872	7.23306e-06	0.113243
COL15A1	'COL15A1		5.73156	4.97566e-09	2.29836e-08	0.000175809	0.0101027	0.0541653	0.833392	0.00715079	2.14939e-07
VDR	'VDR		5.72598	5.14183e-09	2.37348e-08	0.00933238	5.0265e-05	0.0939268	0.0837879	1.7335e-06	0.327704
PDLIM4	'PDLIM4		5.72487	5.17559e-09	2.38741e-08	0.13022	0.169952	0.0911818	0.000119054	2.33562e-06	0.0092355
FXYD6	'FXYD6		5.72275	5.24079e-09	2.41582e-08	0.667019	3.55271e-14	0.359039	8.27038e-06	0.0606385	0.227824
MRPL18	'MRPL18		5.7215	5.27925e-09	2.43188e-08	0.00303886	0.0381737	0.17334	0.000270439	0.00158813	0.0158537
DRAP1	'DRAP1		5.72103	5.29389e-09	2.43694e-08	0.0342743	3.62458e-05	0.865956	0.0272126	4.05475e-10	0.102839
ANXA6	'ANXA6		5.71215	5.57788e-09	2.5659e-08	0.110933	0.000967462	0.0316061	0.393939	1.52078e-08	0.0225118
ST13	'ST13		5.71107	5.61337e-09	2.58045e-08	0.0371084	5.83544e-06	0.00944263	0.0591612	0.063007	0.0086414
PGLS	'PGLS		5.70223	5.91266e-09	2.71617e-08	0.139304	2.78179e-06	0.0859883	0.153035	1.96349e-05	0.032837
ING2	'ING2		5.69526	6.15908e-09	2.82742e-08	0.249739	1.60559e-06	0.0267792	0.0162517	0.0136749	0.00955681
GTF3A	'GTF3A		5.69506	6.16627e-09	2.82878e-08	0.0128889	1.37427e-09	0.549677	0.036915	0.000420386	0.219857
GADD45GIP1	'GADD45GIP1		5.69353	6.22208e-09	2.85243e-08	0.000914126	0.0018504	0.070111	0.106543	0.000288727	0.0388023
CAPN2	'CAPN2		5.68672	6.47511e-09	2.96639e-08	0.110183	3.14078e-05	0.0390422	0.00787643	0.01167	0.011982
ADAM9	'ADAM9		5.68607	6.49997e-09	2.97574e-08	0.0788426	1.70632e-10	0.345075	0.306251	9.24335e-05	0.0556599
DYRK2	'DYRK2		5.6857	6.5138e-09	2.98003e-08	7.76491e-06	7.93656e-05	0.683466	0.000121729	0.0322679	0.215072
C14orf2	'C14orf2		5.68154	6.67451e-09	3.05146e-08	0.0134886	0.000192869	0.673709	0.0416423	NA	7.5228e-09
MT-CO1	'MT-CO1		5.68022	6.72618e-09	3.07299e-08	0.000125685	6.24769e-07	NA	NA	0.011576	0.280606
ANXA5	'ANXA5		5.67979	6.74288e-09	3.07851e-08	0.0828248	0.0021405	0.421927	0.0013798	0.00491078	4.86431e-05
BMP4	'BMP4		5.67817	6.80703e-09	3.10568e-08	0.193092	1.12931e-05	0.0142208	0.224708	0.00706808	0.000333134
SEC23A	'SEC23A		5.67458	6.95151e-09	3.16943e-08	0.129671	0.00706835	0.374998	0.076037	3.18229e-08	0.000791632
2003-03-01	'MARCH3		5.67269	7.02878e-09	3.20248e-08	0.839899	0.000101542	0.740602	0.0852015	1.18463e-11	8.25661e-05
S100A13	'S100A13		5.66717	7.25863e-09	3.30495e-08	0.510895	2.09736e-05	0.000922565	0.294535	0.00183662	0.00057037
JAM2	'JAM2		5.66347	7.417e-09	3.37476e-08	0.315032	3.48248e-06	0.298591	0.0292018	0.000124958	0.00245589
BICD1	'BICD1		5.66179	7.49032e-09	3.4058e-08	0.00611775	7.02349e-10	0.0537686	0.589309	3.08347e-05	0.532541
STMN1	'STMN1		5.66127	7.51304e-09	3.41381e-08	0.0212709	1.93983e-07	0.380198	0.213153	2.82132e-06	0.130418
MT-CO3	'MT-CO3		5.65938	7.59621e-09	3.44926e-08	2.99512e-07	0.122396	NA	NA	0.0150558	0.00136993
OLFML2B	'OLFML2B		5.65784	7.66447e-09	3.47789e-08	0.0192211	0.0247854	0.392131	0.0773695	0.000375168	9.78507e-07
LIFR	'LIFR		5.65587	7.7531e-09	3.51572e-08	0.070865	6.65343e-06	0.533779	0.0153734	3.55819e-06	0.0716146
ZNF423	'ZNF423		5.65427	7.82537e-09	3.54607e-08	0.00109486	0.034579	0.430845	0.0770224	0.0398084	9.71766e-09
TUBB2A	'TUBB2A		5.65416	7.83065e-09	3.54607e-08	0.00601516	0.159298	0.257973	0.203184	5.05019e-08	0.000202824
SNF8	'SNF8		5.652	7.92949e-09	3.5884e-08	0.726168	5.17788e-11	0.121047	0.179264	1.22247e-07	0.23138
WWTR1	'WWTR1		5.65094	7.97866e-09	3.60821e-08	0.00106585	1.65647e-05	0.0159762	0.342693	0.00739744	0.0513009
LAMTOR1	'LAMTOR1		5.64808	8.11246e-09	3.66624e-08	0.0339712	0.000408214	0.208901	0.194922	2.58902e-06	0.00745041
CMTM6	'CMTM6		5.64704	8.1616e-09	3.68595e-08	0.12277	0.000214322	4.67881e-05	0.00183074	0.0257984	0.348182
AGRN	'AGRN		5.64371	8.32143e-09	3.7556e-08	NA	8.84868e-05	0.135242	0.168469	1.32959e-07	0.0482965
HERPUD1	'HERPUD1		5.63968	8.5184e-09	3.8419e-08	0.0681247	0.000254199	0.185866	0.00219547	0.0199664	0.00113721
ATP1B1	'ATP1B1		5.63955	8.52474e-09	3.84217e-08	0.412472	0.000227836	0.112892	0.0460363	0.000236066	0.000109795
NPR1	'NPR1		5.63899	8.55276e-09	3.8522e-08	0.158913	0.363698	0.125374	0.231384	4.66552e-07	6.85264e-09
PSMD4	'PSMD4		5.63846	8.57907e-09	3.86145e-08	0.000408909	0.0131036	0.345338	0.00187418	0.0629778	0.000319218
PLXDC1	'PLXDC1		5.63469	8.76883e-09	3.9442e-08	0.0922462	0.000512046	0.0743398	0.0134479	0.00652242	0.00113868
COX7A2	'COX7A2		5.63338	8.83532e-09	3.97144e-08	0.14502	0.000204594	0.192824	0.280337	7.25255e-05	3.77858e-05
C14orf132	'C14orf132		5.63237	8.88724e-09	3.99209e-08	0.00552215	2.35092e-11	0.460351	0.259101	0.00380753	0.103705
TPST2	'TPST2		5.63212	8.90032e-09	3.99528e-08	0.0153494	1.03596e-06	0.278784	0.150763	0.000271741	0.0351009
LAMP1	'LAMP1		5.63069	8.97442e-09	4.02584e-08	0.00314664	0.000422971	0.509691	0.00564711	0.000293802	0.0378271
HLA-A	'HLA-A		5.62704	9.16661e-09	4.1093e-08	0.58261	0.00364664	NA	0.0443563	3.81433e-08	0.00122303
MRPL41	'MRPL41		5.62688	9.17472e-09	4.11018e-08	0.14165	0.000437704	0.342885	0.17788	4.13241e-09	0.010975
RAB5C	'RAB5C		5.62597	9.22343e-09	4.12891e-08	0.243685	0.000595762	0.0730318	0.0349132	4.45207e-07	0.0480248
APBB2	'APBB2		5.62587	9.22889e-09	4.12891e-08	0.113168	3.98035e-06	0.356329	0.0165333	0.000628086	0.0086788
GLTP	'GLTP		5.62186	9.44547e-09	4.22298e-08	0.110033	1.26181e-06	0.0739524	0.00619384	0.000136335	0.401184
CTSA	'CTSA		5.61422	9.87231e-09	4.41086e-08	0.171286	1.28847e-06	0.582324	0.133833	2.12268e-05	0.000946171
VAMP5	'VAMP5		5.61052	1.0086e-08	4.50332e-08	0.0017751	0.0506139	0.00868264	0.0319399	0.0101056	0.00421814
ARHGAP24	'ARHGAP24		5.60971	1.01336e-08	4.52154e-08	0.644809	0.0002009	0.117121	0.000623491	0.000542666	0.00193525
NUCB2	'NUCB2		5.60678	1.03061e-08	4.59547e-08	0.00282766	0.000271724	0.262842	0.0200014	0.0446231	0.000902587
CCDC34	'CCDC34		5.60556	1.03791e-08	4.62491e-08	0.013319	0.0197217	0.273101	0.0136396	5.71191e-05	0.00267376
CNN3	'CNN3		5.60544	1.03862e-08	4.62499e-08	0.000383328	0.000452731	0.0447062	0.00164786	0.062607	0.190223
MAPKAP1	'MAPKAP1		5.60402	1.04717e-08	4.65998e-08	0.000109481	9.79668e-06	0.242835	0.0858663	0.00047168	0.348016
SRSF5	'SRSF5		5.6012	1.06439e-08	4.73346e-08	0.0108513	1.32603e-09	0.905399	0.0154588	0.00607691	0.0170072
IFITM1	'IFITM1		5.59959	1.07432e-08	4.77443e-08	0.00109823	0.0787568	0.454458	8.81105e-05	0.366793	2.39285e-07
RABL6	'RABL6		5.5978	1.08545e-08	4.8207e-08	0.0483398	3.13649e-07	0.165988	0.472455	1.15711e-05	0.0362053
UBE2L3	'UBE2L3		5.5963	1.0949e-08	4.85944e-08	0.0150739	9.9789e-05	0.0431465	0.00493674	0.0028256	0.224375
MAOB	'MAOB		5.59462	1.10551e-08	4.90329e-08	0.711396	0.000103129	0.268993	0.0017459	0.000316868	0.000161051
HOXA5	'HOXA5		5.5931	1.11527e-08	4.94326e-08	0.12363	4.52046e-09	0.158635	0.0406915	0.00156492	0.136122
PARK7	'PARK7		5.59072	1.13067e-08	5.0082e-08	0.0402307	4.47942e-05	0.460386	0.113347	1.73314e-06	0.0187736
FAM110B	'FAM110B		5.58631	1.15971e-08	5.13347e-08	0.0130069	5.76125e-05	0.0753286	0.515544	1.66623e-05	0.0199962
HSBP1	'HSBP1		5.58477	1.17002e-08	5.17564e-08	0.000314379	0.000148545	0.186808	0.210841	0.000321962	0.0620858
DDX3Y	'DDX3Y		5.58108	1.19515e-08	5.28331e-08	0.00269326	0.0058131	0.200327	0.00930659	0.000729105	0.0234042
GLA	'GLA		5.58012	1.2018e-08	5.3092e-08	0.00234535	5.75807e-07	0.0226425	0.00192187	0.076424	0.635006
IMPDH2	'IMPDH2		5.57738	1.22084e-08	5.38976e-08	0.0231485	1.05235e-05	0.313011	0.0703513	0.0221888	0.000285997
TPD52L2	'TPD52L2		5.57096	1.26673e-08	5.58866e-08	0.00993847	0.00073344	0.123608	0.0123483	0.00484645	0.0159234
TMEM39B	'TMEM39B		5.56952	1.27721e-08	5.63119e-08	0.0881716	0.012922	0.0635601	0.00205875	0.0151794	0.000230991
EIF4B	'EIF4B		5.56913	1.28009e-08	5.64014e-08	0.0290288	4.41277e-10	0.155016	0.000196101	0.225723	0.380755
UBE2S	'UBE2S		5.5637	1.32055e-08	5.81459e-08	0.797077	3.82841e-09	0.266112	1e-16	0.0119594	0.992272
RNF7	'RNF7		5.56298	1.326e-08	5.83475e-08	0.0987829	9.20092e-06	0.721397	0.0144338	1.11128e-09	0.317191
SEC61B	'SEC61B		5.56243	1.33021e-08	5.84944e-08	0.000548467	1.61048e-05	0.171865	0.154116	0.00687946	0.0380153
ING1	'ING1		5.56159	1.33661e-08	5.87369e-08	0.000162675	0.150572	0.120895	2.17863e-08	0.0245045	0.351938
MT-ND4L	'MT-ND4L		5.56076	1.343e-08	5.89789e-08	0.030746	0.000954851	NA	NA	5.65905e-05	0.0110917
ERI3	'ERI3		5.55962	1.3518e-08	5.93266e-08	0.0782364	6.78474e-07	0.149188	0.0112517	0.000416167	0.239945
MAN2A1	'MAN2A1		5.55863	1.35953e-08	5.96264e-08	0.154657	1.57717e-09	0.107422	0.000262533	0.217267	0.117745
HNRNPU	'HNRNPU		5.55632	1.37764e-08	6.03812e-08	0.0636674	3.08935e-05	0.319203	0.739941	8.38628e-07	0.000266174
TSPAN2	'TSPAN2		5.55249	1.40813e-08	6.1677e-08	0.0525894	5.28466e-14	0.487704	0.787306	1.88e-05	0.116735
PPP1R12B	'PPP1R12B		5.54841	1.44136e-08	6.30913e-08	0.219132	1.38372e-10	0.13048	0.27189	0.0998347	0.000240923
HIC1	'HIC1		5.54694	1.45358e-08	6.35848e-08	0.453485	2.50541e-05	0.0178182	0.0274586	0.086972	2.73056e-05
FAM43A	'FAM43A		5.5467	1.45553e-08	6.36283e-08	0.267264	0.000290531	0.142213	0.00675442	0.000818274	0.00228862
SBNO1	'SBNO1		5.54065	1.50673e-08	6.58233e-08	0.0178183	0.0312095	0.263928	6.05878e-06	0.0117719	0.00974102
PHLDB1	'PHLDB1		5.53876	1.5231e-08	6.6495e-08	0.225281	4.84241e-10	0.307213	0.0064247	0.016757	0.0569861
KLHL21	'KLHL21		5.53732	1.53568e-08	6.70004e-08	0.0106872	0.000179099	0.040272	0.00025037	0.0369965	0.248683
RAI2	'RAI2		5.53011	1.60013e-08	6.9767e-08	0.545116	0.00170149	0.0631135	0.00063331	0.00152854	0.00128076
CYP27A1	'CYP27A1		5.52999	1.60128e-08	6.97716e-08	0.0335088	1.32054e-06	0.384898	0.00663526	0.000370926	0.190931
GALK1	'GALK1		5.52971	1.60378e-08	6.98348e-08	0.0525889	1.04463e-09	0.507795	0.165501	0.026197	0.00117673
NDUFA11	'NDUFA11		5.52843	1.61557e-08	7.03025e-08	0.106197	0.0279456	0.265173	0.00342753	0.000483054	8.79113e-05
SLCO3A1	'SLCO3A1		5.52374	1.65925e-08	7.21115e-08	0.377591	0.00202167	0.00997495	0.00452688	0.00417757	0.00281055
RPS14	'RPS14		5.52374	1.6593e-08	7.21115e-08	0.00183133	0.00302869	0.700184	0.00176914	0.000667552	0.0113095
ETS2	'ETS2		5.52136	1.68196e-08	7.30488e-08	0.00357321	0.280399	0.501714	0.0151322	4.49376e-06	0.00013092
GLG1	'GLG1		5.51969	1.69801e-08	7.36982e-08	0.0136759	0.000396	0.107095	0.0222377	0.0132006	0.00645184
CDC42BPA	'CDC42BPA		5.51697	1.72449e-08	7.47989e-08	4.66453e-05	0.0157822	0.128468	0.0314453	0.000338173	0.143699
MT-ND5	'MT-ND5		5.51427	1.75115e-08	7.5906e-08	0.000339452	4.11575e-05	NA	NA	0.0509621	0.0198226
PARVA	'PARVA		5.51333	1.76052e-08	7.62626e-08	0.0137312	3.67191e-06	0.332117	0.0336402	0.000662909	0.0897506
EBF1	'EBF1		5.513	1.76388e-08	7.63585e-08	0.545712	0.0738302	0.151238	0.000317589	0.0379534	1.35055e-09
TMEM106C	'TMEM106C		5.51041	1.79001e-08	7.74395e-08	0.285685	0.00713751	0.139077	0.00226396	0.000421758	0.00064101
GALM	'GALM		5.5094	1.80031e-08	7.78349e-08	0.0128088	6.3758e-05	0.193517	0.018817	0.0046414	0.0295965
ATP5J2	'ATP5J2		5.50838	1.81078e-08	7.82371e-08	0.279922	2.86391e-06	0.255971	0.132064	NA	2.89237e-08
HMG20B	'HMG20B		5.50758	1.81902e-08	7.85423e-08	0.0377118	1.18596e-07	0.824765	0.181803	9.61731e-07	0.0352106
ATP6AP2	'ATP6AP2		5.50641	1.83113e-08	7.90139e-08	0.0385355	0.036521	0.207487	0.0243215	5.3167e-09	0.0777743
MRPL36	'MRPL36		5.50455	1.85054e-08	7.98001e-08	0.135699	4.7959e-08	0.0267316	0.0237796	0.000268885	0.627199
EPRS	'EPRS		5.50275	1.8696e-08	8.05701e-08	2.24056e-05	0.00855994	0.0465856	0.0980145	2.09889e-06	0.712109
FAM213A	'FAM213A		5.49767	1.9242e-08	8.28697e-08	0.238387	0.00187225	0.110384	0.0590933	0.000161664	0.000257059
RECK	'RECK		5.49699	1.93162e-08	8.31356e-08	0.0551063	0.00140067	0.654421	4.6194e-05	3.58235e-05	0.0814138
PLK3	'PLK3		5.48812	2.0312e-08	8.73651e-08	0.00261232	5.39695e-07	0.835941	0.320996	0.00310691	0.000192342
COL6A6	'COL6A6		5.48678	2.04658e-08	8.79701e-08	0.00498919	0.119815	0.17042	0.619549	6.47087e-08	8.51427e-05
ATL3	'ATL3		5.48399	2.07917e-08	8.93135e-08	0.155633	6.07651e-05	0.175573	0.0636743	0.000103496	0.00797499
PPP4C	'PPP4C		5.48329	2.08739e-08	8.9609e-08	0.41006	0.259436	0.0460573	0.0123943	3.5481e-11	0.0173793
H2AFY2	'H2AFY2		5.48167	2.10659e-08	9.03752e-08	0.149181	1.18415e-06	0.168553	0.0177281	7.69956e-05	0.205924
CHCHD10	'CHCHD10		5.47657	2.16822e-08	9.29597e-08	0.112834	2.71874e-06	0.424541	0.00992066	0.00420998	0.00618034
CCNY	'CCNY		5.4764	2.17032e-08	9.29898e-08	0.0536809	1.10171e-05	0.169308	0.395498	0.00160359	0.000347001
CLTA	'CLTA		5.47406	2.1992e-08	9.41669e-08	0.034529	0.349039	0.026018	0.0216076	5.3394e-05	0.000384651
BANF1	'BANF1		5.47095	2.23813e-08	9.57724e-08	5.42421e-06	0.000290092	0.35743	0.602554	0.000153289	0.0324648
TUBA1B	'TUBA1B		5.46717	2.28643e-08	9.77765e-08	0.0108075	0.0572704	0.0116309	0.0538208	6.89881e-06	0.0982571
AGAP1	'AGAP1		5.46493	2.31541e-08	9.89529e-08	0.525777	3.18701e-12	0.698612	0.875332	1.90854e-11	0.0503683
PDHB	'PDHB		5.46355	2.33357e-08	9.96653e-08	0.000694991	0.0648947	0.094268	0.0150617	0.000189965	0.0511072
GUCY1B3	'GUCY1B3		5.45449	2.45567e-08	1.04813e-07	0.0266563	7.07589e-05	0.655739	1.07639e-07	NA	0.0470697
SLC25A33	'SLC25A33		5.45195	2.491e-08	1.06253e-07	0.175115	0.0402837	0.0925921	0.00404321	0.00510154	1.80844e-05
COTL1	'COTL1		5.45069	2.50877e-08	1.06943e-07	0.00268895	0.000575939	0.193246	0.425889	1.03636e-07	0.141895
TMED2	'TMED2		5.44838	2.54147e-08	1.08268e-07	0.330906	0.00186526	0.524985	0.0026298	1.28329e-05	0.00106539
CANX	'CANX		5.44768	2.55159e-08	1.08629e-07	0.0801377	0.194186	0.138408	0.168894	4.83799e-07	1.78915e-05
SCARA3	'SCARA3		5.44359	2.61081e-08	1.1108e-07	0.0230651	1.08174e-05	0.331892	0.0033238	0.027839	0.0211645
CEP170	'CEP170		5.442	2.63426e-08	1.12006e-07	0.000479838	5.45004e-05	0.340148	0.148763	9.90424e-05	0.162768
GSTP1	'GSTP1		5.44167	2.63924e-08	1.12147e-07	0.0591287	8.69579e-05	0.342253	0.0152042	0.00169826	0.00599256
NDUFS8	'NDUFS8		5.44071	2.6535e-08	1.12681e-07	0.191958	4.14136e-06	0.384331	0.145586	2.9332e-05	0.00426041
PABPC1	'PABPC1		5.43873	2.68307e-08	1.13864e-07	0.0320105	0.000256092	0.188845	0.0494707	4.45436e-05	0.0611642
MIR22HG	'MIR22HG		5.43862	2.68478e-08	1.13865e-07	0.0281477	2.62531e-08	0.147401	0.186809	0.025445	0.0187298
MTHFD2	'MTHFD2		5.43444	2.74845e-08	1.16417e-07	0.110123	0.00012964	0.453288	0.00587166	0.000280146	0.00949958
EEF2	'EEF2		5.43455	2.74672e-08	1.16417e-07	0.00254127	1.12459e-05	0.185746	0.26538	0.00535086	0.0139495
BDH2	'BDH2		5.43289	2.77248e-08	1.17361e-07	0.44363	7.0687e-11	0.445104	0.0165502	3.42234e-05	0.308151
ZC3HAV1	'ZC3HAV1		5.43115	2.79962e-08	1.18434e-07	0.00304634	2.96346e-08	0.634634	0.0273014	0.0395438	0.035465
PBX1	'PBX1		5.4271	2.86381e-08	1.21073e-07	0.03949	0.289936	0.482572	8.80651e-05	0.00013704	0.000192556
TMA16	'TMA16		5.42489	2.89955e-08	1.22507e-07	0.00129244	0.00718544	0.402894	0.00103724	0.0477569	0.00229198
IFI35	'IFI35		5.42208	2.94551e-08	1.2437e-07	0.497975	1.69916e-05	0.189871	0.0122527	0.00242886	0.000717654
COPA	'COPA		5.42053	2.9712e-08	1.25376e-07	0.00487989	0.000322956	1	0.0520122	0.000103199	0.215298
EVL	'EVL		5.42016	2.97727e-08	1.25552e-07	0.106328	2.26779e-08	0.048097	0.405417	0.0146889	0.00656182
PLBD1	'PLBD1		5.4159	3.0491e-08	1.28501e-07	0.350735	1.03539e-12	0.282276	0.54537	0.000517612	0.0174154
MAP7D1	'MAP7D1		5.41315	3.09632e-08	1.30408e-07	0.0399788	3.00643e-07	0.150049	0.00528118	0.0211164	0.185817
CD40	'CD40		5.41256	3.10657e-08	1.30758e-07	0.0216658	0.0506763	0.0986113	0.0167711	0.00169063	0.000570232
KDELR1	'KDELR1		5.41222	3.11234e-08	1.30918e-07	0.0944058	0.0016057	0.344146	0.0312603	7.51085e-06	0.00810371
UBL3	'UBL3		5.41173	3.12096e-08	1.31198e-07	0.446003	0.000782548	0.597758	0.000396134	2.07877e-05	0.00296711
DENR	'DENR		5.41127	3.12904e-08	1.31455e-07	0.183867	6.4464e-05	0.0100182	0.133041	7.08622e-05	0.0998019
CTDSPL	'CTDSPL		5.41046	3.14312e-08	1.31964e-07	0.00134358	0.000229426	0.066354	0.169474	0.000594875	0.147626
NPNT	'NPNT		5.40943	3.16132e-08	1.32645e-07	0.578615	1.83511e-09	0.739873	0.00196493	0.0576892	9.38491e-05
CLSTN3	'CLSTN3		5.40779	3.19028e-08	1.33776e-07	0.133084	3.86233e-11	0.0700579	0.00552233	0.119765	0.331514
IP6K2	'IP6K2		5.40479	3.24425e-08	1.35953e-07	0.00610256	0.000200514	0.333152	1.55447e-06	0.138157	0.156234
RFK	'RFK		5.39589	3.40928e-08	1.4278e-07	0.00718112	0.00263251	0.0824126	0.151552	0.0367182	8.16864e-05
LDHA	'LDHA		5.39198	3.48428e-08	1.45829e-07	0.000586549	0.0745773	0.0267403	0.0551221	0.00103328	0.0279946
GOPC	'GOPC		5.39086	3.50601e-08	1.46647e-07	0.0133289	0.0716442	0.0971513	0.255234	2.22425e-07	0.0058684
FERMT2	'FERMT2		5.38559	3.61036e-08	1.50917e-07	0.0236708	5.12367e-05	0.119342	0.0285976	0.0588878	0.00368354
CROCC	'CROCC		5.38345	3.65368e-08	1.52632e-07	0.431559	6.52481e-08	0.278834	0.000581788	0.033374	0.0192824
ZBED1	'ZBED1		5.38189	3.68538e-08	1.53861e-07	0.164964	5.83344e-05	0.743868	0.00262634	5.75052e-06	0.0334037
PRNP	'PRNP		5.37864	3.75262e-08	1.5657e-07	0.0596115	2.49623e-10	0.280508	0.476436	0.00176419	0.0329145
RASGEF1B	'RASGEF1B		5.37732	3.78016e-08	1.57621e-07	0.0378077	7.0939e-06	0.591115	2.76446e-14	0.312906	0.76484
SERINC5	'SERINC5		5.37447	3.84034e-08	1.6003e-07	0.269714	4.20816e-08	0.151858	0.0122219	0.0237179	0.0266732
VLDLR	'VLDLR		5.37329	3.86555e-08	1.6088e-07	0.0812979	5.97966e-10	0.284408	0.544287	6.37668e-06	0.1944
IER3IP1	'IER3IP1		5.37334	3.86453e-08	1.6088e-07	NA	3.6507e-06	0.0552077	0.000486086	0.0828918	0.10569
CCDC53	'CCDC53		5.37066	3.92241e-08	1.63145e-07	0.00192752	0.0365636	NA	0.00161928	NA	0.000918592
PHC2	'PHC2		5.36532	4.04023e-08	1.67941e-07	0.0456426	0.00444343	0.252812	0.00107008	1.7993e-06	0.319809
MRVI1	'MRVI1		5.36184	4.11898e-08	1.71108e-07	0.00920353	3.47057e-06	0.709493	0.0711912	0.000203176	0.033628
ATRAID	'ATRAID		5.35977	4.16644e-08	1.72972e-07	0.0425551	1.07803e-13	0.7279	0.23317	0.116613	0.00294255
SLC20A1	'SLC20A1		5.35947	4.17331e-08	1.7315e-07	0.00286723	0.0250836	0.40114	0.203706	2.27153e-05	0.000576993
UQCC2	'UQCC2		5.35504	4.27693e-08	1.77339e-07	0.0916257	1.3849e-07	0.192255	0.0607828	0.00160094	0.0998664
GNAI3	'GNAI3		5.35013	4.39462e-08	1.82105e-07	0.333977	0.00451786	0.00207314	0.00313593	0.00554456	0.0270824
NFIX	'NFIX		5.34946	4.41079e-08	1.82663e-07	0.271403	0.00179633	0.0106497	4.95813e-05	0.0157254	0.108152
SMIM10L1	'SMIM10L1		5.3432	4.56588e-08	1.88962e-07	NA	7.5609e-05	0.4409	0.00869302	9.7791e-05	0.0282652
NOTCH2	'NOTCH2		5.3431	4.56856e-08	1.88962e-07	0.000252425	8.06272e-07	0.0114504	0.537099	0.0107906	0.369446
GPX1	'GPX1		5.34154	4.60806e-08	1.90478e-07	0.268006	1.03805e-10	0.12971	0.0984567	NA	0.00536418
RAB11B	'RAB11B		5.34105	4.62044e-08	1.90872e-07	0.0899308	0.00302845	0.401158	0.0592111	0.001086	1.89801e-05
FAM127A	'FAM127A		5.33838	4.68916e-08	1.93591e-07	0.0391186	5.57286e-06	NA	0.00989691	NA	0.0141953
UBE2D2	'UBE2D2		5.33785	4.70288e-08	1.94037e-07	0.245559	0.000724843	0.361871	0.000374686	7.96887e-05	0.0444151
C5orf15	'C5orf15		5.33728	4.71756e-08	1.94523e-07	0.0153439	0.000642783	0.420151	0.100821	1.90376e-06	0.0555449
UBXN1	'UBXN1		5.33608	4.74891e-08	1.95695e-07	0.0222666	0.0181383	0.0992343	0.000705595	0.0141226	0.0108472
EMID1	'EMID1		5.33298	4.83067e-08	1.98942e-07	0.544476	0.00129922	0.342037	0.00250596	0.000443955	0.000143835
AQP1	'AQP1		5.33198	4.85748e-08	1.99922e-07	NA	4.996e-14	0.1174	0.131363	0.229324	0.0759965
NANS	'NANS		5.33186	4.8607e-08	1.99932e-07	0.0155815	1.43139e-07	0.198473	0.144306	0.00120103	0.203438
ITGB1BP1	'ITGB1BP1		5.32666	5.00179e-08	2.05609e-07	0.250894	7.66093e-05	0.22866	0.558508	1.60704e-07	0.00196575
MRPL33	'MRPL33		5.32448	5.06212e-08	2.07961e-07	0.0401438	0.00228755	0.0353627	0.170174	0.0068336	0.000616552
C1QTNF7	'C1QTNF7		5.32209	5.12919e-08	2.10587e-07	0.0055051	3.42397e-05	0.777094	0.118874	3.51081e-05	0.0170563
BCAS3	'BCAS3		5.31446	5.34869e-08	2.19464e-07	0.058008	5.48139e-05	0.0156297	0.000396761	0.212783	0.101657
MYO1D	'MYO1D		5.31295	5.39316e-08	2.21153e-07	0.0899763	1.88081e-08	0.337324	0.127579	0.0119569	0.00925555
HNRNPU-AS1	'HNRNPU-AS1		5.3124	5.40942e-08	2.21684e-07	0.000853565	0.0293565	NA	0.000970293	NA	0.00623882
TMEM184B	'TMEM184B		5.31089	5.45456e-08	2.23397e-07	0.735903	5.57174e-05	0.0651326	0.107035	2.39384e-06	0.00722052
TSC22D2	'TSC22D2		5.30569	5.61242e-08	2.29721e-07	0.022298	0.00111682	0.754867	0.0726106	4.84069e-06	0.00307561
PIGT	'PIGT		5.30544	5.62002e-08	2.29891e-07	0.384788	1.36239e-08	0.466034	0.147007	2.82161e-05	0.0237071
TGFB1	'TGFB1		5.30462	5.64552e-08	2.30793e-07	0.176602	3.69686e-10	0.556184	0.617809	2.34624e-06	0.0383028
SGCA	'SGCA		5.30325	5.68809e-08	2.32391e-07	0.64862	1.32438e-06	0.657468	0.000140347	0.00976329	0.000925175
PET100	'PET100		5.30311	5.6923e-08	2.32421e-07	0.134273	0.000618595	0.00200007	0.329298	0.0361715	0.000202828
FAT1	'FAT1		5.30067	5.76887e-08	2.35404e-07	0.0472841	3.63565e-07	0.116044	0.00165959	0.0274223	0.379587
ZNF532	'ZNF532		5.29971	5.79945e-08	2.36507e-07	0.294696	0.0558139	0.0298688	0.00140903	9.29084e-05	0.0124245
TBX2-AS1	'TBX2-AS1		5.29768	5.86416e-08	2.39e-07	NA	0.064646	NA	0.00100065	0.00146174	0.00129446
KRAS	'KRAS		5.29693	5.88814e-08	2.39831e-07	0.0970655	6.91033e-08	0.4208	0.106132	3.65345e-05	0.159761
YWHAB	'YWHAB		5.29558	5.9319e-08	2.41344e-07	0.124236	2.5815e-06	0.052687	0.00180525	0.000550824	0.703159
CTNNA1	'CTNNA1		5.29556	5.9325e-08	2.41344e-07	0.048191	0.0157101	0.22656	0.0581911	3.46083e-05	0.00213336
MAP7D3	'MAP7D3		5.29474	5.95932e-08	2.42288e-07	0.1232	0.000157699	0.173331	0.509343	3.30532e-06	0.00268102
LEPROTL1	'LEPROTL1		5.29383	5.98911e-08	2.43351e-07	0.488457	4.03602e-05	0.320961	0.0112971	1.2613e-06	0.0612392
APOC1	'APOC1		5.29204	6.0479e-08	2.4559e-07	0.000749113	0.0548697	0.0639376	0.222742	1.18154e-06	0.118343
MT-CO2	'MT-CO2		5.28991	6.11896e-08	2.48325e-07	1.12233e-05	0.000579698	NA	NA	0.129374	0.0248395
CORO1C	'CORO1C		5.28702	6.21642e-08	2.52127e-07	5.01051e-07	3.54428e-12	0.978067	0.899337	0.000160661	0.184305
AOC3	'AOC3		5.28687	6.2213e-08	2.52172e-07	0.00811624	0.000241031	0.927602	0.000337776	0.00404225	0.00682613
PYURF	'PYURF		5.28494	6.28733e-08	2.54694e-07	1.19918e-07	0.0336542	0.0491867	NA	0.0305422	0.0973624
TP53I13	'TP53I13		5.28215	6.38389e-08	2.58449e-07	0.251828	0.000735773	0.048434	0.00773898	1.02875e-05	0.226689
GGCX	'GGCX		5.27875	6.50341e-08	2.63128e-07	0.0675998	0.00161846	0.726501	0.101262	2.47371e-07	0.00262261
EI24	'EI24		5.2767	6.57652e-08	2.65925e-07	0.0595084	0.00256852	0.07044	0.541466	9.38507e-08	0.0233793
MTRNR2L12	'MTRNR2L12		5.2756	6.61608e-08	2.67363e-07	0.000511231	0.264616	0.0102828	NA	0.000113252	0.0300658
RAMP1	'RAMP1		5.27429	6.66367e-08	2.69124e-07	0.211829	1.65167e-06	0.739911	0.0897365	1.89696e-06	0.0159145
JAG1	'JAG1		5.26973	6.83131e-08	2.75727e-07	0.0941035	1.16749e-06	0.0486976	0.0936233	4.10178e-05	0.517766
GLT8D1	'GLT8D1		5.26749	6.91493e-08	2.78934e-07	0.161018	0.00119557	0.47608	0.00775878	4.1976e-07	0.0708361
CDK16	'CDK16		5.26546	6.99209e-08	2.81876e-07	3.49706e-05	0.0424945	0.0498895	0.163878	0.00811851	0.0149794
MT-ND1	'MT-ND1		5.26522	7.00103e-08	2.82067e-07	0.0620611	2.16403e-07	NA	NA	0.329233	0.000235456
ANP32A	'ANP32A		5.26443	7.03114e-08	2.83109e-07	0.00541467	0.148321	0.0936994	0.409191	2.37139e-08	0.0108746
ECE1	'ECE1		5.26243	7.10838e-08	2.86047e-07	0.0153908	0.0201379	0.0347913	0.000103672	0.0127644	0.178357
GNAI1	'GNAI1		5.2611	7.15973e-08	2.8794e-07	0.599684	0.00384862	0.866655	1.54961e-09	0.000663228	0.0071677
SEC24D	'SEC24D		5.25668	7.33414e-08	2.94777e-07	0.144721	0.00231323	0.288934	0.00232437	0.000806553	0.00725408
MYADM	'MYADM		5.2562	7.35298e-08	2.95357e-07	0.0281372	4.43543e-05	0.266806	0.0325499	0.0317821	0.00322241
GDI2	'GDI2		5.2546	7.41717e-08	2.97756e-07	0.0313945	0.281288	0.396696	0.00271798	1.6311e-07	0.0112489
LAMTOR5	'LAMTOR5		5.25086	7.56942e-08	3.03685e-07	0.0025548	1.19655e-06	0.215866	0.101392	0.00467674	0.246322
TAP1	'TAP1		5.24728	7.7182e-08	3.09469e-07	0.782689	0.0458025	0.217873	3.38995e-05	1.56378e-07	0.0192921
RPL27	'RPL27		5.24307	7.89629e-08	3.1642e-07	0.00141886	0.00163977	0.172523	0.0388387	0.194966	0.000404779
VASN	'VASN		5.24275	7.90986e-08	3.16773e-07	0.0425959	1.95913e-05	1	0.205449	1.51025e-07	0.52189
PDE4D	'PDE4D		5.23959	8.04654e-08	3.22055e-07	0.000164928	0.0268672	0.395191	0.00403959	0.00591513	0.0298511
MITF	'MITF		5.23161	8.40191e-08	3.36076e-07	0.0470736	2.06062e-09	0.643275	0.274981	0.0202921	0.00142593
APRT	'APRT		5.22881	8.5303e-08	3.41008e-07	0.0180484	8.13767e-05	0.444218	0.0197996	0.000152919	0.128643
TWSG1	'TWSG1		5.22861	8.53925e-08	3.41162e-07	0.104495	0.000399798	0.223938	0.00122062	0.00400222	0.0394775
ZNHIT1	'ZNHIT1		5.22544	8.68714e-08	3.46863e-07	0.0987892	7.30516e-10	0.511663	0.0663363	0.00234147	0.123006
SH3GLB1	'SH3GLB1		5.22458	8.72761e-08	3.48271e-07	0.00449921	0.000623138	0.293315	0.0053565	2.77931e-05	0.567136
TNFAIP8L3	'TNFAIP8L3		5.22445	8.73357e-08	3.48301e-07	0.00043785	0.00771904	0.0543183	0.261925	2.26042e-05	0.233694
SSH1	'SSH1		5.22249	8.82684e-08	3.51811e-07	0.0673822	7.64612e-05	0.0208561	0.0329007	0.00202916	0.223379
VMP1	'VMP1		5.22021	8.93596e-08	3.55947e-07	0.0223229	2.5165e-06	0.560359	0.102686	1.0406e-05	0.199067
PDIA4	'PDIA4		5.21912	8.98856e-08	3.57829e-07	0.00118685	0.27899	0.183216	0.0315093	5.31682e-08	0.139723
CIZ1	'CIZ1		5.219	8.9945e-08	3.57853e-07	0.115999	0.00111102	0.230094	0.00614919	0.00126621	0.0116526
SULT1A1	'SULT1A1		5.21296	9.29262e-08	3.69493e-07	0.0327087	1.31475e-09	0.527603	0.27285	0.194514	0.000173686
TMEM132A	'TMEM132A		5.20863	9.51175e-08	3.77982e-07	0.0234726	0.000109208	0.2024	0.713505	4.52715e-08	0.0720317
ISYNA1	'ISYNA1		5.20468	9.71635e-08	3.85654e-07	0.00748061	3.4927e-05	0.408546	0.0225339	0.00396125	0.0738005
IRAK1	'IRAK1		5.20477	9.7116e-08	3.85654e-07	0.0297358	0.00367621	0.0289324	0.129126	0.000253905	0.046474
ARF1	'ARF1		5.20227	9.8432e-08	3.90457e-07	0.0122695	0.000775911	0.42121	0.268353	1.30346e-07	0.0864304
ANG	'ANG		5.20172	9.87243e-08	3.91384e-07	0.0719025	1.53227e-07	0.378318	0.702092	0.00362431	0.000109644
GFRA1	'GFRA1		5.1969	1.01319e-07	4.01432e-07	0.111234	0.00984983	0.280981	7.85579e-06	0.669837	1.18615e-06
BRD7	'BRD7		5.19568	1.01989e-07	4.03846e-07	0.00819813	0.000111837	0.307848	0.574427	5.57301e-05	0.00699276
PGK1	'PGK1		5.1944	1.02693e-07	4.06394e-07	0.0264872	0.0344828	0.122888	0.0213584	4.26001e-07	0.194993
PDIA3	'PDIA3		5.19238	1.03813e-07	4.10584e-07	0.142099	0.00193394	0.189051	0.00290209	8.99067e-06	0.203166
AES	'AES		5.18779	1.06405e-07	4.20585e-07	0.0161134	0.0315017	0.285403	0.468461	5.70868e-06	0.000120215
ACVR1B	'ACVR1B		5.18724	1.06719e-07	4.21579e-07	0.00549635	0.0593949	0.175997	0.347389	0.00186353	5.93983e-06
MT-ND4	'MT-ND4		5.1854	1.07775e-07	4.25498e-07	0.0184146	3.00216e-09	NA	NA	0.173708	0.0633927
CD4	'CD4		5.18468	1.08194e-07	4.26898e-07	0.0166642	1.19878e-07	0.227527	0.00271945	0.087109	0.301333
SIPA1L1	'SIPA1L1		5.18413	1.08513e-07	4.27907e-07	0.0475398	0.0005486	0.165718	0.149515	0.00278195	0.00142827
NDFIP1	'NDFIP1		5.18082	1.10454e-07	4.35304e-07	0.0692364	0.000794552	0.295363	0.404383	6.20239e-06	0.00186093
FSTL3	'FSTL3		5.17786	1.12223e-07	4.41754e-07	0.0185582	0.0282758	0.0258445	0.0048436	0.145555	0.000955688
CSNK1A1	'CSNK1A1		5.17787	1.12218e-07	4.41754e-07	0.00108186	9.67864e-09	0.321577	0.444618	0.00285341	0.263705
RARS	'RARS		5.17638	1.13117e-07	4.4501e-07	0.00496491	0.00359599	0.157574	0.0508338	0.000916169	0.0488651
EIF2AK4	'EIF2AK4		5.17576	1.13493e-07	4.46227e-07	0.0365377	0.00575582	0.51901	0.103197	1.23094e-09	0.1192
RCN2	'RCN2		5.17558	1.13604e-07	4.46402e-07	0.438271	0.000131955	0.150272	0.0212905	3.52427e-06	0.0936655
LIMD2	'LIMD2		5.17494	1.13994e-07	4.4767e-07	0.217481	0.00158299	0.426035	1.73597e-05	0.00691436	0.0155478
OAT	'OAT		5.17402	1.14552e-07	4.49599e-07	0.0163238	0.0495508	0.0331157	0.0111877	1.99427e-05	0.254892
C19orf24	'C19orf24		5.17201	1.15796e-07	4.54214e-07	0.124508	1.17387e-09	0.106272	0.658344	0.000819767	0.0597482
COX7A2L	'COX7A2L		5.17006	1.17011e-07	4.5871e-07	0.134509	0.00765149	0.430205	0.0172061	0.00149914	5.34059e-05
SLC39A7	'SLC39A7		5.16895	1.17705e-07	4.6116e-07	0.000358321	0.0411512	0.385675	0.04041	3.96585e-05	0.0596555
NAA38	'NAA38		5.16757	1.18577e-07	4.64304e-07	0.12104	0.000854914	0.706365	0.16596	0.00158514	3.28877e-07
ARID5A	'ARID5A		5.16555	1.19865e-07	4.69075e-07	0.00201147	0.0630363	0.155917	0.00134985	2.73143e-05	0.420524
KLF13	'KLF13		5.16302	1.21499e-07	4.75189e-07	0.0511307	0.000722285	0.0124386	0.434711	0.37244	1.75212e-07
TCP1	'TCP1		5.16172	1.22348e-07	4.78232e-07	0.00087212	0.733446	0.0583776	2.14053e-07	0.013662	0.0959835
AKIRIN1	'AKIRIN1		5.16015	1.23378e-07	4.81973e-07	0.702964	0.00289437	0.0815622	0.211595	1.33804e-07	0.00106072
ACVRL1	'ACVRL1		5.15836	1.24562e-07	4.86315e-07	9.67915e-07	4.96352e-05	0.889058	0.236841	0.00163864	0.0608659
HEBP2	'HEBP2		5.14865	1.31186e-07	5.11877e-07	0.0986098	0.0177275	1	0.0212112	0.000342478	0.00351726
NCOA7	'NCOA7		5.14827	1.31452e-07	5.12618e-07	0.0547433	0.0118688	0.00905753	0.00168814	6.30248e-05	0.647939
ZCRB1	'ZCRB1		5.1481	1.31572e-07	5.12787e-07	0.0067718	0.000700667	0.429669	0.0695803	0.00143621	0.0104587
CCDC124	'CCDC124		5.14736	1.32087e-07	5.14491e-07	0.103859	2.95401e-08	0.53535	0.658683	3.06599e-08	0.156325
VEGFB	'VEGFB		5.14476	1.33929e-07	5.21363e-07	0.159383	0.00983138	0.312653	0.00257396	8.90539e-05	0.0126056
BRD2	'BRD2		5.14328	1.34989e-07	5.25183e-07	0.248513	0.00162741	0.11669	3.58533e-09	0.0257629	0.479659
FAM13A	'FAM13A		5.14036	1.37103e-07	5.33099e-07	0.083159	0.00404738	0.495547	0.00298384	1.89202e-11	0.792167
SLC2A10	'SLC2A10		5.13664	1.39845e-07	5.43446e-07	0.0159251	0.00126966	0.430998	0.13976	9.1589e-06	0.0302212
NCOR2	'NCOR2		5.13482	1.41207e-07	5.481e-07	0.0592644	5.8673e-05	0.23171	0.028335	0.000118537	0.197608
MIS18BP1	'MIS18BP1		5.1349	1.41148e-07	5.481e-07	0.0802663	1.45905e-05	0.041344	0.430789	0.00848225	0.00349108
ARL2	'ARL2		5.13432	1.41583e-07	5.4924e-07	0.0485723	0.00204152	0.234025	0.425686	0.00445157	3.1337e-06
LDHB	'LDHB		5.13275	1.4277e-07	5.53525e-07	0.0155076	3.55171e-05	0.115034	0.12343	0.00434875	0.0720041
RPL35	'RPL35		5.13231	1.43105e-07	5.54501e-07	0.0645763	0.00215961	0.00121915	0.0427839	0.687948	4.07204e-05
CTDNEP1	'CTDNEP1		5.13101	1.44096e-07	5.58018e-07	0.0430826	0.00496738	0.0131759	0.515254	0.00102661	0.00131005
KIF13A	'KIF13A		5.13005	1.44835e-07	5.60555e-07	0.157534	5.94787e-05	0.315778	0.360431	7.46244e-07	0.0195086
TM2D2	'TM2D2		5.12965	1.45143e-07	5.61421e-07	0.0555002	0.00660883	0.401637	0.060831	5.3147e-07	0.0346166
TNFRSF10B	'TNFRSF10B		5.12771	1.46647e-07	5.66909e-07	0.000613436	0.00715165	0.43492	0.185885	9.15755e-06	0.0621924
PSMD1	'PSMD1		5.12441	1.49234e-07	5.76578e-07	0.205538	0.00635264	0.223822	0.000559379	0.00116114	0.0148334
PLD3	'PLD3		5.1205	1.5236e-07	5.88315e-07	0.280594	2.53577e-05	0.124594	0.0177794	2.98175e-05	0.26085
RBMS3	'RBMS3		5.11526	1.56651e-07	6.04537e-07	0.00665141	0.0844662	0.114603	7.51593e-06	0.00890657	0.218143
UBE2Q2	'UBE2Q2		5.11448	1.57303e-07	6.06701e-07	0.00474704	1.04603e-05	0.0747857	0.0900617	0.144732	0.0329883
NFATC1	'NFATC1		5.11219	1.59224e-07	6.13755e-07	0.0138887	0.03558	0.786133	0.452306	3.01875e-08	8.06694e-05
VOPP1	'VOPP1		5.1095	1.6151e-07	6.22017e-07	0.225621	2.79715e-06	0.351217	0.00467793	0.0640346	0.00327819
MT-CYB	'MT-CYB		5.10944	1.61553e-07	6.22017e-07	4.16015e-05	5.36892e-06	NA	NA	0.294956	0.0896055
MAF	'MAF		5.10536	1.65082e-07	6.35239e-07	0.319774	0.00450172	0.763092	0.0192254	6.73919e-06	9.98667e-05
NNT	'NNT		5.1029	1.67245e-07	6.4319e-07	0.00572991	2.78792e-06	0.0966529	0.159422	0.00796108	0.23549
CLEC11A	'CLEC11A		5.10227	1.67804e-07	6.44971e-07	0.0660222	1.42859e-11	0.494076	0.0105671	0.079296	0.27164
LINC00116	'LINC00116		5.10058	1.69309e-07	6.50382e-07	0.0445762	0.0207092	0.00574835	0.00706858	NA	0.00362597
ARHGAP12	'ARHGAP12		5.0979	1.71724e-07	6.59279e-07	0.0256695	0.278811	0.262644	0.163376	0.000950451	8.42764e-08
HNRNPAB	'HNRNPAB		5.09731	1.72258e-07	6.60947e-07	0.0854391	0.00856081	0.0311925	0.385609	1.28942e-06	0.0303134
TRAF4	'TRAF4		5.09575	1.73683e-07	6.66004e-07	0.00372316	0.000950542	0.662928	0.00482262	0.000793266	0.0846704
DHX29	'DHX29		5.09565	1.73775e-07	6.66004e-07	0.0132488	0.000193139	0.586121	0.0928389	1.73059e-05	0.0711975
PIR	'PIR		5.09524	1.74145e-07	6.67042e-07	0.0119246	4.06296e-05	0.313786	0.042781	0.00313045	0.0897471
SLC1A5	'SLC1A5		5.09416	1.75148e-07	6.70497e-07	0.186769	0.368441	0.0134814	0.000126649	3.32928e-05	0.0817933
PAWR	'PAWR		5.09131	1.77801e-07	6.80266e-07	0.00489343	2.11841e-09	0.323824	0.0668279	0.0853217	0.246309
LAPTM4B	'LAPTM4B		5.08914	1.79843e-07	6.87684e-07	0.0330622	6.83152e-05	0.0973134	0.0355538	0.0294493	0.0341305
LIMS1	'LIMS1		5.088	1.80926e-07	6.9143e-07	0.00172422	0.000433865	0.112279	0.129604	1.59771e-05	0.61551
SH3BGRL	'SH3BGRL		5.08677	1.82108e-07	6.9555e-07	0.0414476	0.0129871	0.0422707	0.351403	4.12444e-06	0.0265455
SGCD	'SGCD		5.08666	1.82216e-07	6.95563e-07	0.0181218	8.12776e-07	0.866421	0.102954	5.11888e-06	0.157925
MSL3	'MSL3		5.0863	1.82559e-07	6.96477e-07	0.00158447	0.00504639	0.389812	0.0289365	0.0451602	0.00108774
DUSP23	'DUSP23		5.08506	1.83759e-07	7.00652e-07	6.26137e-05	9.60047e-08	0.444241	0.0521605	0.0890251	0.381343
TMTC3	'TMTC3		5.08298	1.85778e-07	7.07546e-07	0.00919351	2.69699e-06	0.0560284	0.263579	0.000158831	0.609376
SRGAP2B	'SRGAP2B		5.08307	1.85695e-07	7.07546e-07	NA	0.00929224	0.0767858	0.123516	0.0487998	9.16114e-07
ATRX	'ATRX		5.08249	1.86257e-07	7.08965e-07	0.000376551	0.00725875	0.000501085	0.479983	0.000830303	0.440116
COMMD9	'COMMD9		5.08156	1.87175e-07	7.12054e-07	0.102663	0.00727225	0.110862	0.022447	1.28675e-06	0.209731
BAX	'BAX		5.08016	1.88555e-07	7.16897e-07	0.0800219	6.15583e-06	0.385678	0.417485	5.52291e-05	0.0106799
ST3GAL1	'ST3GAL1		5.07991	1.88808e-07	7.1745e-07	0.00881536	0.0375474	0.0231419	0.0642691	0.000843571	0.0508234
MTX1	'MTX1		5.07875	1.8996e-07	7.21415e-07	0.000191144	0.0428031	0.652384	0.325277	0.00114874	2.46152e-05
MAPKAPK2	'MAPKAPK2		5.075	1.93747e-07	7.35282e-07	0.0394355	0.000928449	0.136971	0.327003	4.26146e-06	0.0584602
CAMK2D	'CAMK2D		5.07492	1.93831e-07	7.35282e-07	0.0180387	0.0522077	0.457891	0.212973	3.15585e-06	0.000494695
TNRC6B	'TNRC6B		5.0713	1.97559e-07	7.48997e-07	0.214818	0.0176774	0.0849351	0.0681545	0.0014746	0.000110936
ITPA	'ITPA		5.07036	1.98536e-07	7.52276e-07	0.128795	0.000440319	0.352609	0.0622972	1.86312e-05	0.0271977
PLEKHH2	'PLEKHH2		5.06632	2.02795e-07	7.67977e-07	0.861884	1.71378e-06	0.0571145	0.0105003	0.016639	0.00226149
BCL10	'BCL10		5.06618	2.02938e-07	7.68084e-07	0.0987684	0.239716	0.216752	6.31587e-05	0.0154351	0.000137243
COX5A	'COX5A		5.06585	2.03296e-07	7.69003e-07	0.304248	9.22771e-10	0.882352	0.00566566	0.00888787	0.0150063
SRSF9	'SRSF9		5.06482	2.0439e-07	7.72706e-07	0.120589	0.000973482	0.161052	0.322455	4.40527e-05	0.00285679
SLC2A4RG	'SLC2A4RG		5.06417	2.05088e-07	7.74907e-07	0.0652772	0.182766	0.0650062	0.0432483	0.000600431	0.000215005
EIF5	'EIF5		5.06204	2.074e-07	7.83197e-07	0.0262046	0.000780271	0.182542	2.45392e-05	0.0146401	0.439956
CASC4	'CASC4		5.06131	2.08194e-07	7.85752e-07	0.0690974	0.000445433	0.220783	0.0405886	0.00174621	0.0154629
PLOD3	'PLOD3		5.06074	2.08818e-07	7.87665e-07	0.36983	7.54426e-05	0.0746758	0.0168657	0.113643	0.000231028
COX7B	'COX7B		5.05975	2.09906e-07	7.91322e-07	0.608153	1.25545e-07	0.683997	0.0222709	0.00132434	0.00146231
CCDC8	'CCDC8		5.05478	2.1544e-07	8.11725e-07	0.249187	1.62671e-05	0.0135555	0.0271144	0.0215125	0.0820761
WDR41	'WDR41		5.05264	2.17877e-07	8.20443e-07	0.0064202	0.000111134	0.553405	0.130887	0.00339562	0.00619042
GNB2	'GNB2		5.03478	2.392e-07	9.00233e-07	0.0117158	0.0483775	0.715135	0.27678	3.69876e-07	0.000300778
COPZ1	'COPZ1		5.03091	2.44072e-07	9.18053e-07	0.0302998	1.29938e-07	0.434741	0.136445	0.000167663	0.326636
TMEM109	'TMEM109		5.02716	2.48895e-07	9.35665e-07	0.00385157	0.00380966	0.69221	0.0255901	1.67107e-05	0.0831738
ARSI	'ARSI		5.02402	2.53e-07	9.50562e-07	0.189384	2.242e-06	0.248985	0.000280819	0.0464498	0.151256
REEP5	'REEP5		5.02374	2.53373e-07	9.51429e-07	0.0193574	8.45847e-07	0.625081	0.0212854	0.00086558	0.271144
PIK3IP1	'PIK3IP1		5.02361	2.53552e-07	9.51567e-07	0.125237	0.0138288	0.123478	0.000783926	0.000521167	0.0876261
NKTR	'NKTR		5.02298	2.54377e-07	9.54128e-07	0.00113013	2.07786e-08	0.0530665	0.78064	0.00171596	0.500673
VPS25	'VPS25		5.0218	2.55949e-07	9.59485e-07	0.199044	0.000314048	0.156012	0.314483	0.000576831	0.000496752
RAB21	'RAB21		5.02095	2.57089e-07	9.6322e-07	0.00297524	0.100454	0.111788	0.101242	0.00133452	0.00276674
BLOC1S1	'BLOC1S1		5.01012	2.71979e-07	1.01843e-06	0.784389	3.05395e-07	0.709091	0.0190212	0.00293997	7.42689e-05
PDCD6IP	'PDCD6IP		5.00752	2.75682e-07	1.03172e-06	0.00550653	0.000225941	0.660641	0.191191	0.0662948	1.0568e-05
DNM1	'DNM1		5.00658	2.77022e-07	1.03616e-06	0.599573	9.22784e-07	0.253711	0.240632	7.49714e-06	0.0201684
PLEKHG2	'PLEKHG2		5.00261	2.828e-07	1.05718e-06	0.0103894	0.000338818	0.00938817	0.0443694	0.0330203	0.256812
CORO1B	'CORO1B		5.00007	2.86545e-07	1.07058e-06	0.00109895	0.143832	0.0296148	0.564888	1.45253e-07	0.102105
GGCT	'GGCT		4.99856	2.88797e-07	1.07839e-06	0.116638	2.68976e-07	0.721537	0.585937	0.000268569	0.000358877
ENG	'ENG		4.99672	2.91566e-07	1.08812e-06	0.772846	1.52962e-09	0.400226	0.00114996	0.00426966	0.129647
EGLN3	'EGLN3		4.99648	2.91933e-07	1.08889e-06	0.111385	1.46226e-05	0.523089	0.447199	1.47858e-05	0.00481571
AKR1C2	'AKR1C2		4.99419	2.95417e-07	1.10126e-06	6.80013e-05	9.17982e-07	0.687132	0.0508002	0.0129225	0.393865
MAP1LC3B	'MAP1LC3B		4.9936	2.9632e-07	1.10402e-06	0.0316242	0.00412937	0.965447	7.6332e-06	0.00167891	0.0109237
RPL26L1	'RPL26L1		4.99293	2.97356e-07	1.10726e-06	0.00641143	1.35026e-05	0.34332	0.134363	0.0279938	0.0168532
F11R	'F11R		4.99257	2.97899e-07	1.10866e-06	NA	0.00356738	0.00500879	0.00225428	0.00390823	0.34534
PAK2	'PAK2		4.99186	2.99005e-07	1.11216e-06	0.0409778	0.00288959	0.0333004	0.0289851	0.000111749	0.379474
RPS19BP1	'RPS19BP1		4.99046	3.01175e-07	1.11961e-06	0.108309	0.048365	1	0.0288607	0.0494771	1.2099e-06
C1orf21	'C1orf21		4.99015	3.01656e-07	1.12077e-06	0.355759	0.00637917	0.409063	3.67409e-06	0.0117462	0.00855265
TRIM47	'TRIM47		4.98947	3.02733e-07	1.12352e-06	0.398214	2.29198e-06	0.0173246	0.0470754	0.0695677	0.0172003
MRPS6	'MRPS6		4.98949	3.02698e-07	1.12352e-06	0.114506	5.016e-08	0.760823	0.0375289	0.00760387	0.0141142
PTPN1	'PTPN1		4.9879	3.05197e-07	1.13204e-06	4.36094e-08	0.109278	0.470174	0.0841356	0.00042776	0.197907
ADD1	'ADD1		4.98727	3.06186e-07	1.13508e-06	0.0100423	0.269891	0.217889	0.00841861	0.000113327	0.00772841
BHLHE41	'BHLHE41		4.98703	3.06576e-07	1.1359e-06	0.129908	0.00215198	0.445518	0.216609	3.73563e-07	0.00902772
TCEA3	'TCEA3		4.9869	3.06776e-07	1.136e-06	0.0550087	0.0237345	0.00852952	0.0665664	0.00676399	0.0113542
NAGK	'NAGK		4.98555	3.08929e-07	1.14335e-06	0.0322674	0.00352398	0.150077	0.00118952	0.011792	0.0916341
PTGFR	'PTGFR		4.98389	3.11589e-07	1.15255e-06	0.484921	5.25324e-07	0.307771	0.0869351	6.81555e-06	0.14085
BCL6	'BCL6		4.98312	3.12841e-07	1.15654e-06	0.0791715	9.12488e-05	0.700712	1.03549e-06	4.96498e-06	0.943548
ST5	'ST5		4.98291	3.1317e-07	1.15712e-06	0.0577989	0.000669766	0.0304419	0.107343	0.00111603	0.105267
NEK6	'NEK6		4.97872	3.20037e-07	1.18184e-06	0.330072	7.76718e-09	0.154818	0.625963	0.00275147	0.00427904
CLK1	'CLK1		4.97746	3.22115e-07	1.18886e-06	0.000304462	0.0410125	0.225595	7.51862e-10	0.245401	0.677548
ASPA	'ASPA		4.9759	3.24723e-07	1.19782e-06	0.0414042	0.0113626	0.105786	0.0665609	0.00139699	0.00744427
CERS6	'CERS6		4.97552	3.25369e-07	1.19954e-06	0.0801145	5.75327e-06	0.00926525	0.0890495	0.0306522	0.205063
CLMP	'CLMP		4.97126	3.32601e-07	1.22553e-06	0.0177495	2.49037e-06	0.00490721	0.194128	0.0628775	0.297127
NENF	'NENF		4.96301	3.4704e-07	1.27803e-06	0.0823716	0.00390376	0.293348	0.0345491	0.0341647	4.37198e-05
TMOD3	'TMOD3		4.96055	3.51478e-07	1.29366e-06	0.270523	8.64742e-08	0.426643	0.0194724	0.00607771	0.0598554
ZFYVE21	'ZFYVE21		4.95992	3.52604e-07	1.29709e-06	0.270672	1.37111e-05	0.0253177	0.800906	3.46502e-05	0.0120275
ENTPD4	'ENTPD4		4.95944	3.53484e-07	1.29961e-06	0.00371297	1.99681e-06	0.228248	0.0301561	0.0450296	0.294236
TAPBP	'TAPBP		4.95867	3.54887e-07	1.30405e-06	0.435855	3.35274e-05	0.270248	0.0469244	1.07925e-06	0.165342
GOLGA2	'GOLGA2		4.95851	3.55186e-07	1.30443e-06	0.0272988	0.000868265	0.339684	0.0965532	4.78182e-05	0.0700221
DPM2	'DPM2		4.94953	3.71962e-07	1.36529e-06	0.475716	6.43504e-06	0.00336013	0.205367	0.00116956	0.130463
TMEM183A	'TMEM183A		4.94604	3.78699e-07	1.38926e-06	0.0508498	0.0107111	0.0491657	0.341573	6.45541e-06	0.0395995
PAIP1	'PAIP1		4.94396	3.82761e-07	1.40339e-06	0.00155793	0.583838	0.260774	0.0218694	0.00158996	8.54699e-05
FXYD5	'FXYD5		4.94303	3.84596e-07	1.40934e-06	0.668858	2.42552e-07	0.258892	0.300706	0.0188454	9.98601e-06
LINC00968	'LINC00968		4.94246	3.85713e-07	1.41266e-06	0.0294578	1.72063e-06	0.0411656	0.523587	0.0121864	0.0499054
ATP11A	'ATP11A		4.94089	3.88827e-07	1.42329e-06	0.111552	0.000596693	0.023011	0.2943	0.0664229	0.000156157
SH3KBP1	'SH3KBP1		4.93956	3.91488e-07	1.43224e-06	0.0114283	0.130962	0.0985557	0.00499678	0.00924327	0.00656672
CISD1	'CISD1		4.93467	4.01438e-07	1.46784e-06	0.0109783	0.000585297	0.0912456	0.0143447	0.161958	0.0205236
PAPLN	'PAPLN		4.93402	4.02779e-07	1.47194e-06	0.281067	5.81968e-06	0.000206284	0.166924	0.0102141	0.3801
MCTP2	'MCTP2		4.92464	4.22574e-07	1.54343e-06	0.374528	6.31387e-06	0.383752	0.00553739	1.09511e-05	0.383621
AP2M1	'AP2M1		4.92158	4.2925e-07	1.56696e-06	0.0139298	0.000199865	0.531145	0.294539	1.34386e-06	0.12293
ELOVL1	'ELOVL1		4.91885	4.35266e-07	1.58806e-06	0.0647414	3.86361e-07	0.972942	0.0106174	0.000225602	0.0441576
PPIF	'PPIF		4.91585	4.41991e-07	1.61171e-06	0.0690776	0.000434482	0.0567318	0.00163937	0.0112263	0.336137
NDUFA2	'NDUFA2		4.9139	4.46405e-07	1.62641e-06	0.0021938	0.0274598	0.51522	0.666287	0.000303885	8.24052e-06
C19orf70	'C19orf70		4.91386	4.46508e-07	1.62641e-06	0.0496621	0.00327644	0.036937	0.103398	0.000854632	0.0690176
CSRP2	'CSRP2		4.91259	4.49411e-07	1.63609e-06	0.201768	4.6026e-07	0.356768	0.00542195	0.193227	0.0060497
ATP6V1D	'ATP6V1D		4.9106	4.53999e-07	1.65189e-06	0.131145	1.14465e-09	0.609808	0.0580571	0.000128747	0.506194
MRPS16	'MRPS16		4.90997	4.55441e-07	1.65624e-06	0.00282869	0.000535525	0.517396	0.311127	3.18469e-06	0.152451
CARS2	'CARS2		4.90968	4.56136e-07	1.65787e-06	0.0028231	0.0995442	0.0546981	0.0502425	0.000782632	0.058362
CTBP1	'CTBP1		4.9056	4.65721e-07	1.69178e-06	0.152369	0.00013241	0.367633	0.00053383	0.0545404	0.0165914
THBS3	'THBS3		4.90521	4.66632e-07	1.69247e-06	0.263013	2.02701e-05	0.854148	1.08389e-05	0.0218822	0.0193209
NUDT1	'NUDT1		4.90535	4.66298e-07	1.69247e-06	0.0052419	0.000514897	0.00115935	0.774493	0.00019377	0.369509
CCT6A	'CCT6A		4.9052	4.66669e-07	1.69247e-06	0.015866	6.95213e-05	0.30621	0.0132532	0.000521467	0.478634
TBCB	'TBCB		4.90375	4.70127e-07	1.70408e-06	0.0644184	4.64315e-05	0.381763	0.506723	8.37208e-06	0.0229639
MAT2B	'MAT2B		4.90265	4.72761e-07	1.7127e-06	0.0120064	1.00183e-05	0.510216	0.0284311	0.0647954	0.0181697
TOB2	'TOB2		4.90173	4.74979e-07	1.71981e-06	0.0325874	6.73611e-06	0.0937956	3.2825e-05	0.318985	0.487799
MTCH1	'MTCH1		4.90137	4.75859e-07	1.72206e-06	0.0249384	0.00320729	0.408965	0.00306465	0.00228563	0.0652351
FAS	'FAS		4.90106	4.76617e-07	1.72387e-06	0.000112523	0.000700439	0.537783	0.239714	5.13391e-05	0.265997
POLD4	'POLD4		4.89912	4.81331e-07	1.73998e-06	1.21927e-05	0.00525894	0.474587	0.0266457	0.426402	0.00118378
SUMO3	'SUMO3		4.89852	4.82801e-07	1.74435e-06	0.105832	2.59428e-06	0.0867994	0.275308	2.44553e-05	0.430728
FLII	'FLII		4.89747	4.85383e-07	1.75273e-06	0.078062	0.0172364	0.0145093	0.00357597	0.00731495	0.125226
SYNGR1	'SYNGR1		4.89375	4.94657e-07	1.78525e-06	0.603396	1e-16	0.602049	0.565167	0.000287185	0.157073
LGALS3BP	'LGALS3BP		4.89319	4.96085e-07	1.78944e-06	0.0592358	0.00012946	0.104457	0.0263448	0.0129639	0.0885062
2007-09-01	'SEPT7		4.89181	4.99567e-07	1.80103e-06	0.248632	0.0151974	0.828703	0.00208447	2.2978e-08	0.0395096
SYNJ2	'SYNJ2		4.89039	5.03171e-07	1.81304e-06	0.101293	3.91586e-05	0.113395	0.247472	2.47107e-09	0.837685
PRRX2	'PRRX2		4.88773	5.10016e-07	1.83672e-06	0.482723	1.89701e-09	0.826908	0.142024	0.00062389	0.0036897
PSMA4	'PSMA4		4.88683	5.12368e-07	1.84321e-06	0.0547034	0.00893512	0.106742	0.569659	6.80261e-09	0.104876
ACOT7	'ACOT7		4.88683	5.1237e-07	1.84321e-06	0.0624648	0.0934379	0.0103709	0.256545	5.31815e-05	0.0114931
CBX6	'CBX6		4.88242	5.23967e-07	1.88391e-06	0.0907616	4.20768e-07	0.268125	0.0419251	0.0085151	0.167385
SLC5A3	'SLC5A3		4.88136	5.26793e-07	1.89305e-06	2.37977e-05	0.0115831	0.108039	0.0452579	0.0562607	0.135155
EIF4E2	'EIF4E2		4.88095	5.27876e-07	1.89593e-06	0.161987	4.11942e-08	0.466487	0.00498096	0.000648611	0.606477
MZT2B	'MZT2B		4.87884	5.33567e-07	1.91534e-06	0.0306261	0.0509859	0.280315	0.0207889	0.00413644	0.000728111
EVI5	'EVI5		4.8776	5.36914e-07	1.92632e-06	0.185556	0.000578139	0.479119	0.109681	4.59712e-08	0.118755
UBA52	'UBA52		4.87097	5.55263e-07	1.99108e-06	0.00319985	0.350924	0.0917072	0.0191355	0.00215684	0.00515173
STAT6	'STAT6		4.86968	5.58883e-07	2.00299e-06	0.237458	0.012247	0.000301386	0.000104762	0.279677	0.106927
SIRT1	'SIRT1		4.86815	5.63244e-07	2.01754e-06	0.0341241	3.19617e-05	0.0321509	0.106885	0.0388224	0.10649
CDK14	'CDK14		4.86537	5.71218e-07	2.045e-06	0.001216	0.145585	0.571596	5.45017e-06	0.00175082	0.244313
DNM3OS	'DNM3OS		4.86226	5.80261e-07	2.07626e-06	0.0711814	0.00070795	0.333026	0.401487	8.28232e-05	0.00252213
DNAJB6	'DNAJB6		4.86094	5.84162e-07	2.08911e-06	0.00033723	0.12696	0.414143	0.00163274	0.00134722	0.113697
PTGFRN	'PTGFRN		4.85967	5.87903e-07	2.10136e-06	0.446519	1.33424e-11	0.198629	0.0378035	0.147758	0.0754907
PSMA2	'PSMA2		4.85767	5.93889e-07	2.12162e-06	NA	0.508347	0.187994	5.41492e-08	0.00487396	0.0178285
PRAF2	'PRAF2		4.85516	6.01436e-07	2.14743e-06	0.0372613	0.000775338	0.0455953	0.143548	0.00174028	0.102251
CSTB	'CSTB		4.85376	6.05708e-07	2.16153e-06	0.0229985	5.6912e-07	0.617137	0.11682	0.034607	0.0102345
PALM	'PALM		4.85316	6.07547e-07	2.16694e-06	0.0296861	1.19946e-05	0.66782	0.0749304	0.0102249	0.00706149
SH3GL1	'SH3GL1		4.85262	6.09197e-07	2.17166e-06	0.0216098	9.0664e-07	0.209112	0.778052	0.000429154	0.0432162
NDRG1	'NDRG1		4.85143	6.12864e-07	2.18357e-06	0.171762	0.00252921	0.418527	0.0034091	0.00267823	0.00740518
HDAC7	'HDAC7		4.84904	6.20308e-07	2.20892e-06	2.79187e-05	0.152117	0.000828801	0.128221	0.0613602	0.159466
SH3PXD2B	'SH3PXD2B		4.84683	6.27235e-07	2.2324e-06	0.100635	7.84528e-05	0.43743	0.583194	1.95944e-09	0.163677
PRMT2	'PRMT2		4.84658	6.28036e-07	2.23406e-06	0.0695679	2.32273e-06	0.624204	0.231408	0.000152205	0.0372733
USP18	'USP18		4.84381	6.36857e-07	2.26423e-06	0.47488	0.00133068	0.305278	2.64265e-05	0.0046622	0.0499177
LINC00657	'LINC00657		4.84178	6.43415e-07	2.28633e-06	0.267649	1.10605e-07	NA	0.369355	NA	0.000192993
C8orf4	'C8orf4		4.83988	6.49589e-07	2.30704e-06	0.0127121	9.70343e-07	NA	0.00037778	NA	0.752767
EEF1B2	'EEF1B2		4.83918	6.51883e-07	2.31396e-06	0.0231314	0.0112617	0.125885	0.494723	0.0001382	0.00269004
HOXB5	'HOXB5		4.83731	6.58039e-07	2.33457e-06	0.00933003	0.000246283	0.108377	0.198855	0.0509362	0.0108621
CCDC88A	'CCDC88A		4.83696	6.59193e-07	2.33742e-06	0.0617797	1.77558e-05	0.46504	0.132336	2.52888e-06	0.341765
NDUFC1	'NDUFC1		4.83635	6.61232e-07	2.34341e-06	0.516481	0.0147686	0.137221	0.00597565	0.000206835	0.00502662
H2AFX	'H2AFX		4.83474	6.66602e-07	2.36119e-06	0.0318754	0.000377244	0.324613	4.58516e-05	0.0418938	0.300057
NOVA1	'NOVA1		4.83286	6.72935e-07	2.3811e-06	0.179979	0.265248	0.403072	0.0322039	0.00707563	4.53694e-09
EZR	'EZR		4.83286	6.72936e-07	2.3811e-06	0.210851	0.00634149	0.767551	0.000875931	0.00760876	0.000101081
KCNK6	'KCNK6		4.83106	6.79051e-07	2.40147e-06	0.0360611	0.00139011	0.0184973	0.0268161	0.001061	0.517546
KANK2	'KANK2		4.83003	6.8255e-07	2.41257e-06	0.00915688	0.0690891	0.284422	0.152266	0.000111818	0.00344541
ARL4A	'ARL4A		4.82816	6.89004e-07	2.43409e-06	0.190707	0.00123849	0.151304	4.849e-05	0.0467599	0.0935687
FAM198A	'FAM198A		4.82687	6.9348e-07	2.44861e-06	0.0802283	0.00165821	0.722352	0.00408469	0.0496536	7.8513e-05
FAIM2	'FAIM2		4.82384	7.04112e-07	2.48484e-06	0.431363	0.00507057	0.296661	0.0347393	5.26756e-08	0.0799379
MSC	'MSC		4.81951	7.19562e-07	2.53802e-06	0.000995875	8.17233e-05	0.115682	0.0109987	0.0974533	0.436158
USP53	'USP53		4.8179	7.25388e-07	2.55722e-06	0.195314	4.23472e-12	0.446324	0.0519608	1.56874e-08	0.999269
KNOP1	'KNOP1		4.81639	7.30877e-07	2.57521e-06	0.00613597	4.2273e-05	0.253226	0.276624	0.00131593	0.13625
SMC3	'SMC3		4.81526	7.35033e-07	2.58849e-06	0.0333256	0.0055676	0.00376629	0.331405	0.000869571	0.11848
LRP10	'LRP10		4.81347	7.41648e-07	2.61042e-06	0.0624671	0.000226228	0.092812	0.23254	0.0379787	0.00175043
DIXDC1	'DIXDC1		4.81252	7.45194e-07	2.62152e-06	0.0346694	0.112056	0.827524	0.294681	3.37436e-06	1.58448e-06
RSL24D1	'RSL24D1		4.80939	7.56948e-07	2.66146e-06	0.565905	1.56477e-07	0.0385919	0.014196	0.0603311	0.0934258
DNAJC21	'DNAJC21		4.80875	7.5937e-07	2.66858e-06	0.0327925	0.00740252	0.00740615	0.410984	4.8984e-05	0.172813
SCAMP1	'SCAMP1		4.80625	7.68946e-07	2.70081e-06	0.00557212	0.67946	0.0387308	0.0587726	1.94151e-07	0.0975693
TPMT	'TPMT		4.80451	7.75646e-07	2.72291e-06	0.00215866	0.0295376	0.648829	0.0122209	6.39476e-06	0.213206
VPS26B	'VPS26B		4.80144	7.87641e-07	2.76357e-06	0.00332063	0.243676	0.0227461	0.153097	0.000288799	0.0295801
GLIS3	'GLIS3		4.79926	7.96264e-07	2.79135e-06	0.316206	0.00124867	0.0385909	0.75472	3.65663e-05	0.000663619
EIF1AX	'EIF1AX		4.79923	7.96395e-07	2.79135e-06	0.000308332	0.0104801	0.728648	0.186658	0.000394011	0.00855679
TRIB2	'TRIB2		4.79593	8.09628e-07	2.83624e-06	0.000300705	0.0549599	0.0220603	0.0106326	0.157426	0.0812429
ETV1	'ETV1		4.79032	8.3259e-07	2.91515e-06	0.0692993	0.000152758	0.154974	0.117207	5.71986e-05	0.280958
MXD4	'MXD4		4.78976	8.34917e-07	2.92177e-06	0.634222	7.52201e-06	0.152376	0.0607608	0.000123753	0.0657856
RPL22	'RPL22		4.78669	8.47761e-07	2.96517e-06	0.412487	0.0191688	0.710128	0.0246741	0.000844185	5.28899e-07
B3GNT2	'B3GNT2		4.78651	8.48536e-07	2.96632e-06	0.0528768	0.00755053	0.268504	0.000123501	0.187577	0.00608072
NDUFB4	'NDUFB4		4.7855	8.52808e-07	2.9797e-06	0.014324	0.0363017	0.0388047	0.087444	0.000897109	0.0674974
ASAP1	'ASAP1		4.78437	8.57608e-07	2.99491e-06	0.0686274	1.53744e-07	0.925516	0.00192024	0.000553496	0.342823
ARL5B	'ARL5B		4.78195	8.68033e-07	3.02973e-06	0.129937	0.00518756	0.303721	0.00540296	0.00121236	0.0269059
SET	'SET		4.78125	8.71031e-07	3.03702e-06	0.00291366	8.62231e-07	0.548406	0.130647	0.0327582	0.0921597
CDC42BPB	'CDC42BPB		4.78129	8.70862e-07	3.03702e-06	0.0380815	4.18114e-05	0.864791	0.173745	3.26736e-05	0.0148314
TWF1	'TWF1		4.78096	8.72285e-07	3.03981e-06	0.17474	0.00570716	0.208865	0.130813	3.93864e-07	0.0846797
NDUFB1	'NDUFB1		4.78057	8.73995e-07	3.04418e-06	0.070337	0.00511049	0.142762	0.0802831	0.217047	5.04952e-06
SMARCE1	'SMARCE1		4.77942	8.78998e-07	3.06001e-06	0.000102204	0.000188453	0.328685	0.478686	0.00855358	0.0597947
AP3B1	'AP3B1		4.77762	8.86915e-07	3.08597e-06	0.104069	0.0126336	1	0.0346835	1.22419e-05	0.124752
CCNDBP1	'CCNDBP1		4.76805	9.30101e-07	3.23454e-06	0.139995	0.000813723	0.268594	0.161262	0.000131722	0.0141602
EHBP1	'EHBP1		4.76783	9.31096e-07	3.23632e-06	0.131501	0.000345223	0.00540235	0.0611532	0.062341	0.062201
SELENBP1	'SELENBP1		4.76713	9.34325e-07	3.24586e-06	0.416331	1.08178e-08	0.0251132	0.065343	0.0335511	0.285374
KIF13B	'KIF13B		4.76571	9.40949e-07	3.26717e-06	0.0319141	0.000171124	0.117551	0.141178	0.00848316	0.0559897
ADAR	'ADAR		4.76407	9.4865e-07	3.2922e-06	0.0261208	4.2594e-05	0.079985	0.145097	0.000339241	0.524687
PRKG1	'PRKG1		4.76241	9.56453e-07	3.31756e-06	0.0387952	0.00141974	0.116496	0.00161477	0.0571029	0.115306
TCEAL8	'TCEAL8		4.76056	9.65286e-07	3.34646e-06	0.387931	0.0437722	0.222811	0.166745	0.000123448	9.66765e-06
HPS4	'HPS4		4.76041	9.65983e-07	3.34714e-06	0.0181675	0.124169	0.00574837	0.259144	0.00191808	0.00942489
RPL27A	'RPL27A		4.758	9.77588e-07	3.38559e-06	9.32158e-06	0.0460288	0.632183	0.166789	0.000310031	0.0507616
RWDD1	'RWDD1		4.75577	9.88469e-07	3.41987e-06	0.0381214	3.89832e-05	0.10503	0.39867	0.00171608	0.0681899
RAB1A	'RAB1A		4.75576	9.88509e-07	3.41987e-06	0.00208095	0.000227637	0.0528721	0.37776	0.00272742	0.284366
ITGA2	'ITGA2		4.75021	1.01604e-06	3.51329e-06	0.0850384	0.000466716	0.5106	0.00130888	0.000631909	0.227566
ZCCHC14	'ZCCHC14		4.74705	1.03203e-06	3.56676e-06	0.0340783	0.10285	0.44133	0.0656051	0.000136159	0.000595235
RPN2	'RPN2		4.74616	1.03658e-06	3.58062e-06	0.0226894	0.00158841	0.537147	0.00989054	0.00517014	0.030535
UBE2L6	'UBE2L6		4.74538	1.04058e-06	3.59257e-06	0.927218	0.00443965	0.24045	0.017021	2.10434e-06	0.00119379
PACS1	'PACS1		4.7448	1.04358e-06	3.60013e-06	0.00785809	0.0120041	0.16351	0.0139038	0.0153976	0.0536927
MPG	'MPG		4.74475	1.04384e-06	3.60013e-06	0.000106553	0.45275	0.50192	0.191036	0.000306756	0.000227707
DDIT3	'DDIT3		4.7386	1.07602e-06	3.70919e-06	0.298269	9.0857e-05	0.958057	3.03398e-06	0.00262529	0.0402402
PRKDC	'PRKDC		4.73825	1.07784e-06	3.71355e-06	0.797437	0.00332629	0.224045	0.000438898	0.00219737	0.00262659
HEPH	'HEPH		4.73728	1.08304e-06	3.72954e-06	0.217603	0.000172166	0.309003	0.0238623	0.00378367	0.0180908
RNF145	'RNF145		4.73592	1.09031e-06	3.75265e-06	0.019198	0.00102404	0.193528	0.0844552	0.00386158	0.0615129
SSR2	'SSR2		4.73308	1.10571e-06	3.8037e-06	0.0277891	0.0137659	0.32611	0.0130855	0.00185528	0.0287638
TXN	'TXN		4.73045	1.12009e-06	3.85118e-06	0.554155	0.00526491	0.467887	6.86938e-05	0.0112863	0.00138834
MPDU1	'MPDU1		4.72808	1.13324e-06	3.89439e-06	0.0353447	6.10462e-08	0.0515225	0.301769	0.112766	0.130919
PYGB	'PYGB		4.72762	1.13584e-06	3.9013e-06	0.011509	0.0888616	0.0979558	0.0318735	0.00521286	0.012202
DLGAP4	'DLGAP4		4.72707	1.1389e-06	3.90982e-06	0.00191825	8.24111e-08	0.858524	0.243784	0.0212746	0.0356269
PSMD8	'PSMD8		4.72564	1.14697e-06	3.93549e-06	0.270003	0.00060916	0.525816	0.00422658	3.28216e-05	0.121436
USP36	'USP36		4.723	1.16194e-06	3.9848e-06	0.00041221	0.000607761	0.00611497	0.344283	0.0105915	0.587718
UACA	'UACA		4.72024	1.17783e-06	4.03531e-06	0.0044887	0.0208462	0.00156376	0.151363	0.00999694	0.274019
TIMM13	'TIMM13		4.72023	1.17787e-06	4.03531e-06	0.374054	1.89172e-07	0.364091	0.0875929	0.000908942	0.0901655
ACP2	'ACP2		4.72	1.17921e-06	4.03783e-06	0.247864	2.70943e-05	0.468964	0.00461969	0.0124099	0.0275272
APLP2	'APLP2		4.71986	1.18003e-06	4.03858e-06	0.26227	0.0133087	0.303098	0.000113052	0.349447	1.91442e-05
PKIG	'PKIG		4.71882	1.18611e-06	4.05729e-06	0.703044	5.9572e-06	0.29734	8.39284e-05	0.00372673	0.229125
ITGA9	'ITGA9		4.71764	1.193e-06	4.07877e-06	0.032375	0.000226741	0.11829	0.183123	0.0117878	0.0320913
CHTOP	'CHTOP		4.7166	1.19911e-06	4.09756e-06	0.0401253	0.0615003	0.0372642	0.071011	0.000197056	0.0713149
CHCHD2	'CHCHD2		4.7161	1.20203e-06	4.10546e-06	1.31231e-05	0.00722793	0.395757	0.216736	0.0838103	0.00666177
EIF6	'EIF6		4.71548	1.20572e-06	4.11595e-06	5.13808e-05	0.0426705	0.593722	0.28999	0.000364395	0.0121852
HLF	'HLF		4.71525	1.20708e-06	4.1185e-06	0.00976814	0.010827	0.497902	0.589412	1.49845e-05	0.00151095
ANKLE2	'ANKLE2		4.71427	1.21292e-06	4.13632e-06	0.182684	2.88833e-05	0.322613	0.362861	0.000181501	0.0124237
PHF20L1	'PHF20L1		4.71201	1.2264e-06	4.18015e-06	0.00233576	0.181961	0.0224512	0.0675819	3.76598e-05	0.364361
PRADC1	'PRADC1		4.70855	1.24741e-06	4.24959e-06	0.0755317	3.06693e-05	0.0239253	0.424188	0.00628443	0.0771478
TOR1AIP2	'TOR1AIP2		4.70573	1.26478e-06	4.30658e-06	0.0562809	0.000163339	0.191146	0.706928	0.00117421	0.00146388
MIB1	'MIB1		4.70428	1.27381e-06	4.33511e-06	0.75457	3.47933e-07	0.213532	0.1365	0.000217437	0.0328
UBE2E1	'UBE2E1		4.69904	1.30691e-06	4.4455e-06	0.0026476	0.00270341	0.293259	0.0136312	0.0421735	0.0718182
TUSC3	'TUSC3		4.69796	1.31385e-06	4.46684e-06	0.168184	0.0255667	0.068528	0.187089	0.000358787	0.00227276
TRPC6	'TRPC6		4.69439	1.33702e-06	4.54291e-06	0.449711	0.0042322	0.205011	1.06173e-05	0.0347673	0.0322126
DYNC1LI2	'DYNC1LI2		4.6943	1.33759e-06	4.54291e-06	0.00134059	0.0577718	0.00870846	0.95125	1.79322e-07	0.132984
ARAP1	'ARAP1		4.69315	1.34514e-06	4.56624e-06	0.0191658	0.00161609	0.187248	0.135589	7.6144e-05	0.240704
NQO1	'NQO1		4.693	1.34612e-06	4.56725e-06	0.0626376	0.0029887	0.0500609	0.106447	0.0229185	0.00999229
CTSH	'CTSH		4.69208	1.3522e-06	4.58555e-06	0.884436	3.13083e-14	0.252351	4.49656e-06	0.135679	0.845886
STK25	'STK25		4.6895	1.36935e-06	4.64133e-06	0.070965	0.0612319	0.164747	0.0355439	0.000296952	0.0119323
MEAF6	'MEAF6		4.68393	1.40715e-06	4.76705e-06	0.0290634	0.189897	0.0251835	0.0084383	0.00599073	0.0327884
A4GALT	'A4GALT		4.68321	1.41206e-06	4.78125e-06	0.0185282	0.0250188	0.0775782	0.118315	0.00109743	0.0392733
FOXP1	'FOXP1		4.68072	1.42937e-06	4.83742e-06	8.99487e-05	1.08156e-10	0.996234	0.167037	0.00394925	0.337092
TRIP12	'TRIP12		4.67899	1.44148e-06	4.87594e-06	0.358416	6.63204e-05	0.36754	0.0109772	6.95764e-05	0.201091
TGFBR3	'TGFBR3		4.67765	1.45092e-06	4.90539e-06	0.000711282	0.0214128	0.272507	0.019492	0.00221751	0.2335
FAM172A	'FAM172A		4.67525	1.46797e-06	4.96052e-06	0.00151808	0.000982622	0.0593273	0.126412	0.267692	0.0192861
UBR1	'UBR1		4.67429	1.47483e-06	4.98119e-06	0.000935661	0.00541251	0.0334905	0.150668	0.036971	0.127339
FUS	'FUS		4.67367	1.47936e-06	4.99321e-06	0.0999684	0.00679369	0.483656	0.181306	0.00380412	2.2711e-05
C1orf54	'C1orf54		4.67359	1.47989e-06	4.99321e-06	0.0461555	0.000420027	0.0603969	0.152527	0.0657214	0.00964716
PHACTR2	'PHACTR2		4.67325	1.48237e-06	4.99906e-06	0.0653666	2.45786e-06	0.108944	0.609898	0.000252548	0.174546
C6orf62	'C6orf62		4.67209	1.49072e-06	5.0247e-06	0.34854	0.000112159	0.594549	0.0604769	0.00493913	0.000256883
KCNQ1OT1	'KCNQ1OT1		4.66739	1.52523e-06	5.13842e-06	0.93837	3.26889e-05	0.673722	0.00117213	1.09743e-09	0.342286
RB1CC1	'RB1CC1		4.66727	1.52615e-06	5.13894e-06	0.0267712	0.0994057	0.041202	0.0954977	0.00149083	0.0138047
TPI1	'TPI1		4.66393	1.55111e-06	5.22036e-06	0.0108292	0.0153506	0.552794	0.214142	1.31359e-06	0.0537409
LMAN2	'LMAN2		4.66293	1.55867e-06	5.24316e-06	0.0478196	0.0357604	0.0450101	0.280671	0.00300745	0.00169388
LURAP1L	'LURAP1L		4.65711	1.6034e-06	5.39091e-06	0.324462	6.49898e-05	0.193082	0.00405365	0.101562	0.0096698
SSU72	'SSU72		4.65508	1.61924e-06	5.44143e-06	0.0242825	0.00126129	0.036506	0.279939	0.0958702	0.00318266
NPDC1	'NPDC1		4.64731	1.68146e-06	5.64769e-06	0.470205	0.00142773	0.570525	0.0045655	0.0116717	0.00014241
MPPE1	'MPPE1		4.64532	1.69775e-06	5.69951e-06	0.087642	0.0615454	0.315629	0.0787374	2.87623e-05	0.00515877
HILPDA	'HILPDA		4.64359	1.71203e-06	5.74458e-06	1e-16	0.695007	0.423591	0.549266	0.0974935	0.0107934
REST	'REST		4.64061	1.73693e-06	5.8252e-06	0.000852676	0.00189527	0.152237	0.100558	0.0199805	0.164691
RAB3IL1	'RAB3IL1		4.63743	1.76384e-06	5.9125e-06	0.303106	0.00643635	0.00577022	0.172783	0.100775	0.000152914
FBXO22	'FBXO22		4.63699	1.7676e-06	5.92214e-06	0.121395	0.0655656	0.028657	0.107865	0.00039298	0.0144813
XPO1	'XPO1		4.63464	1.78777e-06	5.98259e-06	0.0598891	0.0501919	0.0715213	0.770435	3.52431e-07	0.00676478
PSMC3	'PSMC3		4.63458	1.78833e-06	5.98259e-06	0.000294675	0.0113807	0.430377	0.000142368	0.000348512	0.940205
PFDN2	'PFDN2		4.63477	1.78671e-06	5.98259e-06	0.243061	0.00127978	0.183954	0.0376298	8.44908e-07	0.431144
[truncated: 4,686 more rows]

## Sheet: SD12 - Alveolar to Myo
						Individual Dataset nominal p values
Gene	Gene.formatted	Module	meta_z	meta_p	meta_p_adj.BH	TLDS	Kim	Zillonis	Maynard	Bischoff	Qian
COL12A1	'COL12A1	Differentiation	19.8996	2.05247e-88	1.37187e-84	1e-16	1e-16	1.14353e-14	1e-16	1e-16	1e-16
COL11A1	'COL11A1	Differentiation	19.8394	6.80851e-88	2.2754e-84	1e-16	1e-16	3.55271e-14	1e-16	1e-16	1e-16
FN1	'FN1	Differentiation	19.4978	5.73463e-85	9.58257e-82	1e-16	1e-16	1.47389e-11	1e-16	1e-16	1e-16
COL1A1	'COL1A1	Differentiation	17.9894	1.17992e-72	9.85823e-70	7.36269e-06	1e-16	5.59552e-14	1.08802e-14	1e-16	1e-16
COL10A1	'COL10A1	Differentiation	17.4702	1.20868e-68	8.07884e-66	3.21965e-15	1.9984e-15	7.66977e-05	1e-16	1e-16	2.36766e-12
GJB2	'GJB2	Differentiation	16.7636	2.25319e-63	9.41271e-61	2.14071e-05	1e-16	2.23106e-05	1e-16	1e-16	1e-16
MMP11	'MMP11	Differentiation	16.7194	4.73394e-63	1.86127e-60	4.57419e-05	1e-16	6.07618e-09	1e-16	1e-16	1.21092e-11
POSTN	'POSTN	Differentiation	16.6092	2.98824e-62	1.10963e-59	1e-16	1e-16	0.00602574	4.55798e-09	4.21885e-15	1e-16
ITGA11	'ITGA11	Differentiation	16.4822	2.46197e-61	8.66095e-59	8.21193e-06	1e-16	0.000168945	1e-16	2.77556e-15	1e-16
CTHRC1	'CTHRC1	Differentiation	16.1	1.27472e-58	3.87282e-56	0.000161031	1e-16	0.00158028	1e-16	1e-16	1e-16
COL3A1	'COL3A1	Differentiation	15.911	2.65596e-57	7.10098e-55	1.00642e-09	1e-16	2.10621e-05	1.24657e-05	1e-16	1e-16
FNDC1	'FNDC1	Differentiation	15.7235	5.21988e-56	1.20309e-53	5.90451e-07	1e-16	0.00117838	1e-16	3.6626e-11	9.54792e-15
SDC1	'SDC1	Differentiation	15.505	1.60461e-54	3.06435e-52	2.58442e-05	1e-16	0.00150557	1e-16	1e-16	1.50142e-10
NUAK1	'NUAK1	Differentiation	15.3067	3.44709e-53	5.90778e-51	2.29927e-13	1e-16	0.000358487	1e-16	3.85136e-13	0.000550214
INHBA	'INHBA	Differentiation	15.0666	1.34263e-51	1.9509e-49	7.36078e-14	1e-16	0.00692461	3.07575e-09	7.52723e-07	1.11022e-16
SULF1	'SULF1	Differentiation	14.9546	7.26436e-51	9.3375e-49	2.83426e-10	1e-16	0.0855978	2.28706e-14	1.92973e-07	1e-16
PLAU	'PLAU	Differentiation	14.4886	7.14884e-48	8.53265e-46	0.000132331	1e-16	0.000183056	5.83188e-10	1.77636e-15	5.23543e-10
ADAM12	'ADAM12	Differentiation	14.3139	8.96119e-47	1.0327e-44	0.0198869	1e-16	0.00872942	5.08038e-13	6.66134e-16	1.58762e-13
C1QTNF3	'C1QTNF3	Differentiation	14.1715	6.87551e-46	7.18061e-44	0.000290133	1e-16	1.72891e-06	2.86603e-11	2.22045e-16	9.49087e-05
LOXL2	'LOXL2	Differentiation	14.1079	1.6982e-45	1.71981e-43	0.00305538	1e-16	0.0100923	2.80818e-11	1e-16	4.16116e-11
COL1A2	'COL1A2	Differentiation	13.9451	1.68553e-44	1.60944e-42	0.452331	1e-16	3.95589e-09	1.877e-07	1e-16	7.75646e-12
CADM1	'CADM1	Differentiation	13.9135	2.62415e-44	2.4704e-42	1.63222e-06	1e-16	1.43405e-05	1e-16	2.35367e-13	0.0586658
COL5A2	'COL5A2	Differentiation	13.8654	5.12949e-44	4.76187e-42	0.0126768	1e-16	0.00107999	1.17582e-11	1e-16	1.56964e-08
ASPN	'ASPN	Differentiation	13.7176	3.98383e-43	3.59837e-41	1.0679e-09	1e-16	0.115628	7.35239e-07	5.0571e-09	9.99201e-15
LRRC15	'LRRC15	Differentiation	13.6757	7.09419e-43	6.23915e-41	0.00135568	1e-16	0.00412999	1e-16	1e-16	0.000705902
PALLD	'PALLD	Differentiation	13.5254	5.5333e-42	4.74161e-40	7.48915e-10	5.66769e-13	0.0590477	1.06943e-11	5.01565e-12	4.61153e-07
EDIL3	'EDIL3	Differentiation	13.435	1.88472e-41	1.59462e-39	3.23119e-06	1e-16	0.870753	5.61995e-13	1e-16	1.18861e-09
PDGFC	'PDGFC	Differentiation	13.4257	2.13841e-41	1.76458e-39	0.00146003	1e-16	0.0786059	3.01981e-14	9.56599e-11	7.86859e-11
THBS2	'THBS2	Differentiation	13.4034	2.88589e-41	2.35235e-39	0.0936472	1e-16	0.121779	1e-16	8.05204e-10	1.77636e-15
COL8A2	'COL8A2	Differentiation	13.383	3.80105e-41	3.06099e-39	0.00206945	1e-16	0.00173193	1e-16	8.45007e-09	4.65609e-07
COL5A1	'COL5A1	Differentiation	13.2987	1.17766e-40	9.15289e-39	4.16208e-05	1e-16	3.92528e-05	1.69591e-05	1e-16	2.0511e-05
CCDC80	'CCDC80	Differentiation	13.1205	1.25563e-39	9.12244e-38	1.19129e-08	1e-16	0.0353664	7.95823e-11	1.65342e-07	2.49966e-07
ISLR	'ISLR	Differentiation	13.0828	2.06484e-39	1.46823e-37	0.00129443	1e-16	8.63613e-05	6.82239e-08	3.69752e-10	9.11165e-09
TIMP2	'TIMP2	Differentiation	12.9958	6.45983e-39	4.40587e-37	0.00128334	1e-16	0.00189048	8.72302e-13	1.64597e-11	2.9921e-05
TGFBI	'TGFBI	Differentiation	12.9153	1.84599e-38	1.24633e-36	7.69607e-13	1e-16	0.0314903	5.24234e-10	0.00134326	3.72174e-08
GJA1	'GJA1	Differentiation	12.8187	6.44064e-38	4.17954e-36	0.0991728	1e-16	0.00191214	1e-16	3.01426e-12	4.85762e-05
ANTXR1	'ANTXR1	Differentiation	12.811	7.11475e-38	4.49382e-36	1.38052e-08	1e-16	0.0196241	0.177853	7.38738e-11	1.11022e-16
MARCKS	'MARCKS	Differentiation	12.5776	1.40161e-36	8.43996e-35	4.56339e-06	1e-16	0.0413507	2.29161e-12	1e-16	0.10123
AEBP1	'AEBP1	Differentiation	12.5217	2.84001e-36	1.67988e-34	2.15245e-06	4.00524e-12	0.000139579	4.72655e-07	3.19988e-12	6.39984e-05
KIAA1217	'KIAA1217	Differentiation	12.4924	4.10569e-36	2.36573e-34	0.00391448	1e-16	0.0464037	5.35127e-14	1.21604e-09	1.74232e-06
ITGB5	'ITGB5	Differentiation	12.2935	4.9052e-35	2.64406e-33	5.07804e-05	1e-16	0.0189354	2.22045e-16	1.48879e-09	0.030809
MYL9	'MYL9	Differentiation	12.259	7.5164e-35	4.01917e-33	2.50784e-06	1e-16	0.0589229	0.00850681	6.67155e-11	3.24174e-12
MICAL2	'MICAL2	Differentiation	12.252	8.19644e-35	4.34802e-33	0.0249666	1e-16	0.046733	3.53151e-08	3.4273e-11	2.21963e-10
MFAP5	'MFAP5	Differentiation	12.2397	9.53433e-35	4.97871e-33	5.96738e-08	3.06422e-14	0.000625693	1e-16	1.07829e-06	0.160082
BCAT1	'BCAT1	Differentiation	12.2032	1.49362e-34	7.67949e-33	0.0137921	1e-16	0.0662317	3.01315e-13	3.96326e-08	3.45831e-08
HTRA1	'HTRA1	Differentiation	12.0728	7.35661e-34	3.72512e-32	0.11947	2.44134e-11	0.000239749	4.32987e-15	3.28892e-09	9.25167e-07
TPM1	'TPM1	Differentiation	12.0032	1.70974e-33	8.40288e-32	6.46816e-13	1e-16	0.168907	0.0957409	3.96071e-09	7.2538e-10
LGALS1	'LGALS1	Differentiation	11.9769	2.34872e-33	1.12941e-31	0.064085	1e-16	0.000557765	2.22045e-16	6.358e-05	6.03433e-06
CILP	'CILP	Differentiation	11.946	3.40572e-33	1.59187e-31	0.00823164	1e-16	0.0262506	1.5099e-14	2.27116e-08	0.000138316
MYH9	'MYH9	Differentiation	11.9252	4.37372e-33	2.01614e-31	3.02967e-07	1.33227e-15	0.0350282	0.000346187	7.25426e-09	2.60131e-08
CD55	'CD55	Differentiation	11.8239	1.46816e-32	6.67563e-31	1.14936e-05	1e-16	0.00234066	6.38982e-05	3.38252e-05	2.26539e-09
ACTB	'ACTB	Differentiation	11.7364	4.14714e-32	1.84797e-30	0.0955092	1e-16	6.15429e-06	1.0849e-07	1.59476e-07	2.67684e-06
MYLK	'MYLK	Differentiation	11.5846	2.46525e-31	1.05626e-29	6.99441e-14	1.07238e-08	0.140261	0.000485432	1.62637e-12	2.72101e-05
SLC16A3	'SLC16A3	Differentiation	11.5513	3.6374e-31	1.54856e-29	0.0047815	1e-16	0.0109957	2.5343e-06	3.66091e-06	4.00303e-10
PRSS23	'PRSS23	Differentiation	11.5456	3.88545e-31	1.64369e-29	0.00531226	1.11022e-16	0.000735757	1.14858e-07	3.21838e-06	1.6503e-06
CTSK	'CTSK	Differentiation	11.4133	1.79459e-30	7.31406e-29	0.0866983	1.77636e-15	0.000350173	8.02878e-07	0.0032677	2.66454e-15
DIO2	'DIO2	Differentiation	11.3892	2.36533e-30	9.52401e-29	1.0303e-06	1e-16	0.119892	1.19276e-07	3.83961e-05	1.80922e-06
OMD	'OMD	Differentiation	11.3637	3.17041e-30	1.26137e-28	6.81121e-08	2.22626e-06	0.00319346	8.28647e-10	1.99478e-10	0.00150855
VCAN	'VCAN	Differentiation	11.1191	5.06405e-29	1.87006e-27	0.113984	1e-16	1.75774e-06	0.000119813	5.81814e-07	1.78064e-06
NBL1	'NBL1	Differentiation	11.1134	5.39737e-29	1.9822e-27	1.11527e-05	3.01215e-07	1.42927e-05	4.42676e-06	5.36367e-06	3.49853e-07
ITGBL1	'ITGBL1	Differentiation	10.8492	1.00612e-27	3.50257e-26	2.90586e-10	1.89343e-07	0.0108619	6.54557e-05	7.70404e-07	6.08954e-06
IGFBP5	'IGFBP5	Differentiation	10.8099	1.54585e-27	5.326e-26	4.28335e-05	1e-16	0.100253	2.35877e-08	1.7467e-07	0.00634876
MMP2	'MMP2	Differentiation	10.5899	1.6596e-26	5.43763e-25	0.00849261	0.0757311	2.60933e-11	1e-16	1.38578e-06	0.00408753
CD99	'CD99	Differentiation	10.5153	3.67343e-26	1.18044e-24	0.200903	3.42206e-10	0.00184182	6.32827e-14	2.15937e-06	6.15666e-05
RUNX2	'RUNX2	Differentiation	10.5136	3.73829e-26	1.19554e-24	0.79899	1e-16	0.23453	8.02505e-08	1e-16	1.43992e-05
TPM2	'TPM2	Differentiation	10.4806	5.3036e-26	1.68006e-24	4.09506e-05	1e-16	0.00525234	0.035061	0.00109265	6.10105e-10
FLNA	'FLNA	Differentiation	10.3148	3.01914e-25	9.34255e-24	0.0011943	4.61633e-09	0.198992	6.52562e-05	4.54528e-11	4.83919e-08
MMP14	'MMP14	Differentiation	10.2794	4.36517e-25	1.33227e-23	0.0202172	4.08202e-09	7.94574e-06	0.0166967	5.88418e-14	0.000230689
CTSB	'CTSB	Differentiation	10.2313	7.17572e-25	2.16047e-23	0.0188539	1.33027e-12	0.133723	2.50742e-08	4.98982e-06	2.69881e-07
CERCAM	'CERCAM	Differentiation	10.103	2.67868e-24	7.85276e-23	0.0989865	4.38967e-09	0.00377456	0.000361793	5.42233e-13	2.87094e-06
BST2	'BST2	Differentiation	10.0459	4.78986e-24	1.36236e-22	0.052268	5.96238e-09	0.444368	2.70133e-06	1.28786e-12	1.09883e-08
MMP1	'MMP1	Differentiation	10.0435	4.90635e-24	1.38958e-22	1.43866e-07	4.40671e-07	0.0910173	1.36545e-07	0.00081911	4.13156e-07
MXRA5	'MXRA5	Differentiation	10.0111	6.81223e-24	1.89721e-22	0.195822	1e-16	0.171493	8.56558e-11	0.0232747	4.69053e-10
SFRP4	'SFRP4	Differentiation	9.99406	8.09045e-24	2.23457e-22	0.00764092	5.55112e-16	0.722043	0.000119808	0.000293294	2.76446e-14
CCND1	'CCND1	Differentiation	9.90538	1.9723e-23	5.27313e-22	0.00143877	1.2186e-09	0.0706212	1.84324e-06	7.57142e-07	5.21273e-06
PODNL1	'PODNL1	Differentiation	9.69999	1.50758e-22	3.80252e-21	0.571965	1e-16	0.0484981	1.09521e-05	7.89514e-06	1.92244e-08
ACTA2	'ACTA2	Differentiation	9.69174	1.63448e-22	4.1071e-21	4.57556e-12	1.00373e-11	0.203227	0.978	0.000446153	3.33067e-16
CALD1	'CALD1	Differentiation	9.66844	2.05303e-22	5.08238e-21	0.00346406	1e-16	0.116753	0.00443595	1.57593e-06	8.87842e-06
CHN1	'CHN1	Differentiation	9.65048	2.44641e-22	6.01169e-21	0.175156	1e-16	0.0101598	6.91809e-06	3.89347e-06	0.000411593
C1QTNF6	'C1QTNF6	Differentiation	9.57468	5.10862e-22	1.23271e-20	0.129408	9.72333e-12	0.00109771	4.69389e-07	7.91625e-09	0.0230221
LOX	'LOX	Differentiation	9.55545	6.15211e-22	1.47916e-20	0.0106983	1.47745e-07	0.00176704	3.64317e-08	0.00201254	7.86952e-07
DPT	'DPT	Differentiation	9.55046	6.45632e-22	1.54674e-20	0.000119631	0.000538268	0.00759025	1.35714e-12	0.00504416	4.13778e-06
PRDM1	'PRDM1	Differentiation	9.47199	1.37275e-21	3.21946e-20	0.116633	1.81706e-08	0.00711098	2.75588e-08	1.32679e-09	0.00385486
FILIP1L	'FILIP1L	Differentiation	9.33684	4.96284e-21	1.12446e-19	8.19799e-05	4.44089e-16	0.0104769	0.00378276	8.14408e-05	0.0104462
PDGFRL	'PDGFRL	Differentiation	9.31249	6.24367e-21	1.39574e-19	0.25857	2.28627e-07	0.0902797	1e-16	0.000276442	2.02333e-05
CRABP2	'CRABP2	Differentiation	9.27197	9.1373e-21	2.02231e-19	0.0116897	1e-16	0.0615256	0.000181285	0.000405519	8.31725e-05
SLC44A1	'SLC44A1	Differentiation	9.26988	9.31759e-21	2.0554e-19	0.00115163	4.01644e-09	0.0150935	0.000636006	7.43326e-07	0.000113106
SPARC	'SPARC	Differentiation	9.26845	9.44391e-21	2.07642e-19	0.513027	1e-16	0.123526	0.0240967	1e-16	0.000793568
HTRA3	'HTRA3	Differentiation	9.23762	1.26021e-20	2.76172e-19	0.0573565	0.000449487	0.0369746	5.86573e-06	1.55067e-07	5.85312e-11
HOPX	'HOPX	Differentiation	9.20576	1.69638e-20	3.69336e-19	0.0487529	1.55986e-08	0.380201	2.3588e-11	0.0289897	2.39433e-11
MRC2	'MRC2	Differentiation	9.18094	2.13672e-20	4.59222e-19	0.0049412	5.14828e-08	0.00548032	0.00014014	5.98364e-09	0.0033614
GREM1	'GREM1	Differentiation	9.13611	3.23702e-20	6.80384e-19	0.000517969	8.18961e-05	0.00348786	3.95949e-08	9.813e-05	0.000201352
PAM	'PAM	Differentiation	9.08623	5.12665e-20	1.06418e-18	0.000978631	1.07253e-10	0.000855858	1.2517e-05	3.55929e-06	0.166364
FBXO32	'FBXO32	Differentiation	9.06233	6.38471e-20	1.31714e-18	0.0908772	1.51692e-06	0.289894	1.16594e-05	6.3294e-06	9.33364e-13
AHNAK2	'AHNAK2	Differentiation	9.02977	8.60169e-20	1.73174e-18	0.00106918	6.17175e-06	1.0589e-05	3.09276e-07	0.000140675	0.0353603
CHPF	'CHPF	Differentiation	9.02081	9.33528e-20	1.87378e-18	0.442848	6.02318e-12	0.0261731	3.31626e-07	0.000440244	4.01367e-07
NTM	'NTM	Differentiation	9.01377	9.95419e-20	1.98634e-18	6.83196e-05	1.4595e-10	0.0342775	2.19451e-08	0.0666257	0.000776021
PMEPA1	'PMEPA1	Differentiation	8.9936	1.19635e-19	2.3658e-18	0.00164781	1e-16	0.105903	0.00160358	1.09223e-05	0.00759122
GALNT5	'GALNT5	Differentiation	8.95046	1.77007e-19	3.46955e-18	0.304691	5.56477e-09	0.035338	0.000552797	1.4706e-12	0.000130963
ITGB1	'ITGB1	Differentiation	8.91751	2.38449e-19	4.61969e-18	0.00323847	1.03917e-13	0.113425	0.029898	4.8275e-07	7.60154e-05
GOLM1	'GOLM1	Differentiation	8.88052	3.3273e-19	6.3724e-18	0.272081	3.17391e-10	0.0091261	2.72109e-05	3.24814e-07	0.000163702
FAP	'FAP	Differentiation	8.87062	3.6371e-19	6.92603e-18	0.195328	8.77993e-06	0.483692	7.99703e-07	1.06678e-11	2.32355e-07
FLNB	'FLNB	Differentiation	8.8634	3.8805e-19	7.36854e-18	0.00951812	1e-16	0.246886	1.08457e-07	0.00257446	0.00660992
PDPN	'PDPN	Differentiation	8.81985	5.73042e-19	1.06989e-17	0.44218	1.33227e-15	0.262377	3.29088e-05	1.89858e-07	5.9738e-05
NRP2	'NRP2	Differentiation	8.77395	8.62567e-19	1.58826e-17	0.467311	3.33067e-15	0.146588	0.00132301	1.31379e-07	5.09187e-06
SERPINH1	'SERPINH1	Differentiation	8.73783	1.18811e-18	2.1757e-17	0.0665921	9.05085e-07	0.00527013	7.16782e-06	4.24867e-10	0.0180212
SYNDIG1	'SYNDIG1	Differentiation	8.70967	1.52387e-18	2.76781e-17	0.147582	4.20219e-12	0.213629	5.47195e-08	1.713e-05	0.000666998
TWIST1	'TWIST1	Differentiation	8.66816	2.19572e-18	3.94522e-17	0.0762541	6.1696e-10	0.00235878	3.30667e-06	6.66692e-07	0.0593936
GPC1	'GPC1	Differentiation	8.65126	2.54663e-18	4.5391e-17	0.21453	1e-16	0.565263	0.000177282	1.32006e-13	0.0722468
TAGLN	'TAGLN	Differentiation	8.58584	4.50869e-18	7.80727e-17	1.17074e-06	2.41074e-10	0.206566	0.620867	0.00915471	2.70228e-13
SPHK1	'SPHK1	Differentiation	8.51365	8.42731e-18	1.44062e-16	0.0154214	1.7032e-07	0.284708	3.37824e-10	0.00120847	6.63495e-05
SULF2	'SULF2	Differentiation	8.48128	1.11366e-17	1.89408e-16	6.7009e-07	2.95241e-10	0.695256	5.06641e-05	9.09014e-06	0.0185153
IFI27	'IFI27	Differentiation	8.46793	1.24898e-17	2.10281e-16	0.0681614	1.93756e-08	0.00285703	0.00109014	6.62034e-07	0.000995203
CNN2	'CNN2	Differentiation	8.46752	1.25332e-17	2.10482e-16	0.31708	2.21267e-13	0.000773326	0.000148718	9.60067e-08	0.150767
PXDN	'PXDN	Differentiation	8.46312	1.30162e-17	2.18045e-16	0.361526	2.22045e-16	0.00165766	6.62003e-06	0.00683865	0.0063614
ISG15	'ISG15	Differentiation	8.45244	1.42638e-17	2.38348e-16	0.0256672	6.52456e-07	0.409363	6.57045e-08	1.7568e-07	0.000455189
KIF26B	'KIF26B	Differentiation	8.4486	1.47407e-17	2.45702e-16	0.386361	2.73329e-08	0.00849171	3.58392e-05	4.77396e-14	0.121848
EPSTI1	'EPSTI1	Differentiation	8.36116	3.10531e-17	5.13759e-16	0.000262882	0.0258962	0.200119	4.31523e-07	3.07698e-08	4.96221e-05
ANGPTL2	'ANGPTL2	Differentiation	8.32803	4.10981e-17	6.74938e-16	0.0342166	5.55112e-15	0.0954715	2.43515e-06	0.0131635	0.00296262
WNT5A	'WNT5A	Differentiation	8.24572	8.20837e-17	1.29704e-15	0.00594181	3.48299e-12	0.0102863	0.00055537	3.71501e-05	0.0993612
S100A10	'S100A10	Differentiation	8.18543	1.35672e-16	2.10891e-15	8.37858e-05	1.41e-06	0.0451653	0.00334036	0.00156065	1.10971e-05
PLEC	'PLEC	Differentiation	8.15419	1.7576e-16	2.70687e-15	0.012554	1.3956e-05	0.00139262	0.000371333	5.38579e-05	0.00047038
NREP	'NREP	Differentiation	8.15076	1.80821e-16	2.77841e-15	0.0477049	7.15415e-09	0.0460526	9.01999e-05	8.61594e-08	0.0243236
LUM	'LUM	Differentiation	8.11411	2.44679e-16	3.70007e-15	1.31748e-06	0.00830208	0.000135923	0.111455	1.57107e-10	0.0513924
RAI14	'RAI14	Differentiation	8.0762	3.34085e-16	4.98443e-15	9.81633e-05	1.47438e-13	0.584119	0.443905	2.11802e-07	7.98482e-05
TNC	'TNC	Differentiation	8.01575	5.4732e-16	7.95279e-15	0.0297437	1e-16	0.293891	3.61752e-06	0.0142075	0.0105097
ITGA5	'ITGA5	Differentiation	8.01095	5.69148e-16	8.25203e-15	4.19622e-05	4.8924e-08	0.329009	0.00267401	0.0100592	7.65768e-07
CDH11	'CDH11	Differentiation	8.00544	5.95216e-16	8.61131e-15	0.0226921	6.73235e-05	0.361834	2.84551e-05	6.88338e-15	0.0433538
RCN3	'RCN3	Differentiation	7.99467	6.4961e-16	9.37796e-15	0.478571	2.38276e-06	0.000465869	0.0121291	2.60995e-08	3.95301e-05
PLS3	'PLS3	Differentiation	7.93535	1.04952e-15	1.49573e-14	0.00603992	2.05183e-08	0.0248789	0.00123754	3.60873e-05	0.00649559
MARVELD1	'MARVELD1	Differentiation	7.92413	1.14873e-15	1.62327e-14	0.0119985	1.4981e-05	0.091937	6.24068e-07	1.16642e-06	0.018755
MYL12A	'MYL12A	Differentiation	7.92115	1.17658e-15	1.65912e-14	0.436464	9.32632e-12	0.016006	1.87624e-06	7.02093e-08	0.31099
VCL	'VCL	Differentiation	7.83182	2.40436e-15	3.32727e-14	0.713438	5.42899e-14	0.346198	0.00012623	2.72403e-05	1.18673e-05
COMP	'COMP	Differentiation	7.82055	2.62976e-15	3.63167e-14	0.720713	1.21564e-09	0.195877	0.00249124	2.40155e-06	1.53425e-08
SPOCK1	'SPOCK1	Differentiation	7.8173	2.69837e-15	3.71875e-14	0.00165586	2.19011e-06	0.0890925	0.0102954	0.00556389	3.00872e-08
GAS1	'GAS1	Differentiation	7.81037	2.851e-15	3.90493e-14	0.0328484	0.0817686	0.003183	9.79255e-06	0.000957358	3.38296e-09
CA12	'CA12	Differentiation	7.75141	4.54405e-15	6.13584e-14	0.00834538	5.58612e-05	0.194412	0.000467267	7.2684e-11	0.0158376
SPECC1	'SPECC1	Differentiation	7.73414	5.20539e-15	7.01468e-14	0.000133741	6.45786e-08	0.0958537	0.00636789	0.000319276	0.0024892
ARL4C	'ARL4C	Differentiation	7.63724	1.10964e-14	1.46001e-13	0.171589	2.53469e-08	0.598745	0.000286462	8.97198e-07	7.0835e-06
SPATS2L	'SPATS2L	Differentiation	7.6258	1.21264e-14	1.58616e-13	0.169558	1e-16	0.0193182	1.1641e-05	0.0228679	0.114175
SLC12A8	'SLC12A8	Differentiation	7.60528	1.4214e-14	1.84478e-13	0.00248581	3.81172e-07	0.624837	0.00685974	0.0006219	1.89388e-08
TSPO	'TSPO	Differentiation	7.58779	1.62706e-14	2.09947e-13	0.0763079	6.17191e-09	0.0852296	8.58703e-05	0.00266625	0.00019507
TNFRSF12A	'TNFRSF12A	Differentiation	7.58374	1.67865e-14	2.16187e-13	0.355386	6.28575e-08	0.0151788	2.73215e-05	0.017106	2.08514e-06
NET1	'NET1	Differentiation	7.54589	2.24604e-14	2.85952e-13	0.0409187	0.000278521	0.087567	0.000179894	3.18426e-06	5.80691e-05
CALU	'CALU	Differentiation	7.54427	2.27421e-14	2.88989e-13	0.000256215	8.24551e-08	0.0179228	0.00662995	0.000158756	0.0554253
WDR1	'WDR1	Differentiation	7.53227	2.49334e-14	3.16233e-13	0.00633578	7.27218e-12	0.423053	0.000576939	0.0262556	6.62093e-05
RPS21	'RPS21	Differentiation	7.49366	3.34907e-14	4.20248e-13	0.152514	2.01128e-12	0.00161483	0.268605	9.46983e-07	0.019363
CLIC4	'CLIC4	Differentiation	7.46637	4.12196e-14	5.14015e-13	0.0571698	3.71514e-12	0.699361	0.0888945	5.55701e-05	1.16572e-07
COLEC12	'COLEC12	Differentiation	7.41037	6.29734e-14	7.79471e-13	0.0522353	0.00208034	0.0121498	6.20167e-07	9.73466e-07	0.0357681
TGFB1I1	'TGFB1I1	Differentiation	7.37501	8.21653e-14	1.00401e-12	0.0499699	5.12088e-07	0.0524812	0.0280472	0.000230578	3.41345e-06
ADAMTS2	'ADAMTS2	Differentiation	7.36174	9.07659e-14	1.10105e-12	0.0762043	8.27725e-07	0.0297238	9.83487e-06	2.75611e-05	0.0522218
C4orf48	'C4orf48	Differentiation	7.31572	1.28002e-13	1.54156e-12	0.00714045	5.50985e-10	0.413004	0.0225121	0.000158069	0.000192752
CD9	'CD9	Differentiation	7.29991	1.43977e-13	1.71541e-12	0.0378601	4.69623e-05	0.544157	0.00994001	5.70017e-10	4.94935e-05
PKM	'PKM	Differentiation	7.28893	1.56216e-13	1.85791e-12	0.448656	1.10296e-06	0.0172807	3.34133e-12	0.00733599	0.0578134
COL8A1	'COL8A1	Differentiation	7.27524	1.72898e-13	2.0454e-12	5.5553e-09	0.010352	0.859445	0.00088686	0.000194667	1.33837e-05
ADAMTS12	'ADAMTS12	Differentiation	7.27086	1.78605e-13	2.10918e-12	0.0176459	3.30269e-12	0.0424869	0.623807	3.11712e-09	0.0524475
GPC6	'GPC6	Differentiation	7.24505	2.16146e-13	2.54352e-12	0.0110198	0.000172266	0.449774	0.00466341	8.08217e-06	6.51051e-07
COPZ2	'COPZ2	Differentiation	7.2366	2.30035e-13	2.70221e-12	0.118044	0.000367623	0.0327537	6.689e-07	1.48928e-05	0.0103301
PTPN14	'PTPN14	Differentiation	7.21624	2.6722e-13	3.12802e-12	0.0216755	2.81244e-09	0.395586	2.99108e-06	0.00532044	0.00652925
ACTN4	'ACTN4	Differentiation	7.21005	2.79656e-13	3.25082e-12	0.00577529	1.75004e-07	0.0129948	0.050804	0.00236498	0.000400139
COL15A1	'COL15A1	Differentiation	7.19327	3.16293e-13	3.67031e-12	0.00112117	0.000271039	0.0294645	0.0401009	0.000367754	2.15268e-05
PHLDA2	'PHLDA2	Differentiation	7.1829	3.4123e-13	3.93918e-12	0.458003	0.000969353	0.0285251	1.34383e-10	0.000283884	0.00322258
SERINC2	'SERINC2	Differentiation	7.1585	4.07815e-13	4.68356e-12	0.528765	3.99766e-06	0.299246	0.00103477	1.53076e-06	5.6296e-07
HEG1	'HEG1	Differentiation	7.12319	5.27289e-13	6.02462e-12	0.124608	2.15405e-06	0.0752638	8.41704e-06	0.000123296	0.0109145
SMOC2	'SMOC2	Differentiation	7.10404	6.05805e-13	6.89812e-12	1.25168e-07	0.0729032	0.213867	5.57431e-05	6.19692e-08	0.199188
FBN1	'FBN1	Differentiation	7.08198	7.10527e-13	8.04943e-12	0.0140107	0.000795494	0.00921532	0.000129015	0.00813695	0.000172465
ANXA2	'ANXA2	Differentiation	7.06454	8.05737e-13	9.09721e-12	0.00676185	1.74417e-07	0.000120369	3.42306e-06	0.00789654	0.800693
PDLIM2	'PDLIM2	Differentiation	7.02729	1.05292e-12	1.16905e-11	0.590354	1.35618e-07	0.0273161	0.00390477	1.40693e-06	0.00120917
LRRC17	'LRRC17	Differentiation	7.01958	1.11265e-12	1.23128e-11	0.048451	1.94369e-11	0.00563483	0.000636058	0.000708223	0.508644
PDLIM4	'PDLIM4	Differentiation	7.01679	1.13516e-12	1.25411e-11	0.334449	7.52756e-11	0.112638	0.00573748	0.00181205	0.000105526
SDC2	'SDC2	Differentiation	6.92571	2.16891e-12	2.35723e-11	0.639464	4.35763e-13	0.156983	0.000980334	9.8712e-05	0.00946937
PYCR1	'PYCR1	Differentiation	6.87313	3.14051e-12	3.35859e-11	0.291016	1.98929e-09	0.403663	0.00321777	1.18785e-07	0.0117777
TMEM45A	'TMEM45A	Differentiation	6.84452	3.83662e-12	4.07694e-11	0.383048	0.00318195	0.19425	0.000499747	6.18678e-09	4.96759e-05
SEZ6L2	'SEZ6L2	Differentiation	6.82883	4.28061e-12	4.50577e-11	0.0154942	7.25492e-06	0.122267	0.00422653	0.00133172	0.000298862
TNFRSF19	'TNFRSF19	Differentiation	6.82649	4.35093e-12	4.57258e-11	0.0377192	4.43201e-13	0.00572772	0.283557	1.88868e-05	0.282629
C12orf75	'C12orf75	Differentiation	6.8078	4.95523e-12	5.17512e-11	0.604548	1e-16	0.230027	0.00622541	0.000183055	0.0275908
GJA5	'GJA5	Differentiation	6.80746	4.96701e-12	5.17933e-11	0.0516053	0.0405155	0.0270397	0.00100371	1.20423e-05	2.43238e-05
HLA-B	'HLA-B	Differentiation	6.76944	6.46429e-12	6.71965e-11	0.000123417	0.0368377	NA	0.194713	1.69127e-05	1.4622e-06
CREB3L1	'CREB3L1	Differentiation	6.76331	6.74382e-12	6.99934e-11	0.324291	0.000194613	0.0999494	0.000222836	1.05488e-09	0.0374378
P3H1	'P3H1	Differentiation	6.72678	8.67319e-12	8.90501e-11	NA	0.000856707	0.0551053	0.0026481	1.55578e-06	0.00214071
TIMP3	'TIMP3	Progenitor	19.7749	2.44881e-87	5.45595e-84	1e-16	1e-16	1.16795e-13	1e-16	1e-16	1e-16
MGP	'MGP	Progenitor	18.4656	1.95316e-76	1.9079e-73	1e-16	1e-16	1e-16	1e-16	1e-16	1.88701e-05
A2M	'A2M	Progenitor	17.7489	8.79531e-71	6.53198e-68	4.80616e-06	1e-16	3.60086e-10	1e-16	1e-16	1e-16
ADH1B	'ADH1B	Progenitor	17.0773	1.09432e-65	5.22459e-63	9.97865e-10	1e-16	3.25803e-05	1e-16	3.3451e-13	1.11022e-16
ZFP36	'ZFP36	Progenitor	16.038	3.46942e-58	1.00824e-55	4.4909e-09	1e-16	0.00502533	1e-16	1.53112e-10	1e-16
C7	'C7	Progenitor	15.5888	4.33716e-55	9.35148e-53	4.15794e-08	1e-16	0.013413	1e-16	1.38913e-09	1e-16
LIMCH1	'LIMCH1	Progenitor	15.3925	9.18705e-54	1.65963e-51	3.17098e-08	1.24752e-11	0.000885997	1e-16	1e-16	7.19269e-10
RGCC	'RGCC	Progenitor	15.336	2.19785e-53	3.86591e-51	0.00153711	1e-16	0.000485234	6.66134e-16	1e-16	3.20055e-12
RARRES2	'RARRES2	Progenitor	15.0591	1.50386e-51	2.12671e-49	2.09815e-08	1e-16	0.000109553	1e-16	2.3832e-12	6.73466e-06
PTGDS	'PTGDS	Progenitor	14.7914	8.31821e-50	1.04904e-47	3.39513e-11	1e-16	0.026668	1e-16	0.000942373	1e-16
TGM2	'TGM2	Progenitor	14.2242	3.24009e-46	3.55029e-44	0.00249016	1e-16	1.54483e-05	1e-16	8.95811e-06	4.89164e-13
CFD	'CFD	Progenitor	14.0473	4.00264e-45	3.99309e-43	1.33979e-09	0.000527285	2.3345e-08	1e-16	0.000527637	1e-16
DUSP1	'DUSP1	Progenitor	13.7814	1.64992e-43	1.51069e-41	1.67596e-06	1e-16	0.00207253	1e-16	3.28016e-07	7.0247e-07
FOS	'FOS	Progenitor	13.1862	5.26941e-40	3.91341e-38	2.37307e-06	1e-16	1.14574e-05	1e-16	9.93829e-07	0.0109974
GPX3	'GPX3	Progenitor	13.132	1.07942e-39	7.92842e-38	4.86603e-06	2.23643e-06	1.42466e-05	8.88178e-16	0.000187478	4.41869e-14
FBLN1	'FBLN1	Progenitor	13.1112	1.42008e-39	1.02063e-37	6.81342e-08	1.34612e-11	0.000256909	1e-16	6.02632e-06	1.97042e-05
MACF1	'MACF1	Progenitor	13.0544	2.99805e-39	2.06587e-37	2.53213e-07	6.54699e-13	0.0156769	8.53057e-06	1e-16	1.08223e-07
S100A4	'S100A4	Progenitor	12.8555	4.00679e-38	2.67814e-36	0.000249196	1e-16	5.62859e-05	1.49103e-07	5.55667e-13	0.000115099
FIBIN	'FIBIN	Progenitor	12.8377	5.0431e-38	3.33743e-36	0.0663627	1e-16	2.58357e-05	2.44338e-12	1.53359e-05	2.12571e-11
CLU	'CLU	Progenitor	12.812	7.01967e-38	4.49382e-36	1e-16	2.59002e-07	0.0365491	0.000255836	4.38819e-10	7.68507e-12
LITAF	'LITAF	Progenitor	12.7221	2.22828e-37	1.3664e-35	0.262038	1e-16	0.00493386	1e-16	8.34967e-06	3.09974e-13
SPARCL1	'SPARCL1	Progenitor	12.5018	3.64758e-36	2.13864e-34	3.7277e-05	1e-16	4.36201e-06	2.41083e-08	9.44362e-10	0.00573088
S100A6	'S100A6	Progenitor	12.4977	3.84069e-36	2.23227e-34	0.0363805	1e-16	0.00990055	2.51091e-10	1.05717e-08	5.75112e-11
CEBPD	'CEBPD	Progenitor	12.4748	5.1203e-36	2.90034e-34	0.00414108	1e-16	0.000521627	1e-16	5.9314e-06	6.84217e-05
NR2F1	'NR2F1	Progenitor	12.463	5.93964e-36	3.33618e-34	0.00904381	7.40941e-12	1.02356e-05	1.9984e-13	9.15696e-08	1.41007e-06
CDH13	'CDH13	Progenitor	12.3458	2.56548e-35	1.40555e-33	4.68534e-07	6.66134e-16	0.0816356	3.01192e-12	1.2257e-09	0.000944767
LTBP2	'LTBP2	Progenitor	12.0718	7.4464e-34	3.74224e-32	0.000211241	1e-16	0.00225316	1.60351e-07	5.25732e-07	3.0353e-07
NFIA	'NFIA	Progenitor	12.0213	1.37294e-33	6.84831e-32	0.0639573	1e-16	7.80331e-06	1.83187e-14	1.15595e-07	0.00418305
MYH10	'MYH10	Progenitor	11.942	3.57586e-33	1.6598e-31	1.72547e-06	1.07746e-07	0.000539199	6.83157e-07	6.86207e-12	2.50457e-06
MFAP4	'MFAP4	Progenitor	11.7861	2.30282e-32	1.03302e-30	0.00741127	5.65917e-05	4.51369e-05	1e-16	1.0727e-12	0.000324105
SEPP1	'SEPP1	Progenitor	11.4819	8.13156e-31	3.35502e-29	0.00499845	1.68904e-10	NA	3.22175e-10	NA	1.11022e-15
ITIH5	'ITIH5	Progenitor	11.4772	8.58677e-31	3.5211e-29	0.000122513	1.67807e-10	0.192579	4.84057e-14	4.96055e-07	3.56613e-07
BTG2	'BTG2	Progenitor	11.3351	4.39848e-30	1.70927e-28	0.16804	1e-16	0.000118873	1e-16	0.00127472	0.000122951
INMT	'INMT	Progenitor	11.2167	1.68808e-29	6.30344e-28	1.76653e-06	0.00532208	3.8983e-06	9.21485e-15	1.37743e-07	0.0012951
NFIB	'NFIB	Progenitor	10.9602	2.96708e-28	1.06623e-26	7.12629e-05	1e-16	0.000383137	1.07029e-05	2.66269e-07	0.0141692
PTGS2	'PTGS2	Progenitor	10.5902	1.6552e-26	5.43763e-25	2.72366e-05	9.76303e-09	0.00414625	3.73723e-12	5.17115e-05	0.00176054
PRELP	'PRELP	Progenitor	10.5833	1.78105e-26	5.8071e-25	1.87432e-06	0.000351892	0.21276	1.60827e-12	1.03128e-07	3.66705e-07
GPM6B	'GPM6B	Progenitor	10.4205	9.99413e-26	3.15098e-24	0.188528	1.71047e-07	0.00111008	7.46441e-07	1e-16	0.00028071
CES1	'CES1	Progenitor	10.2705	4.78628e-25	1.45416e-23	0.00637915	1.05235e-07	0.0162484	1.4914e-09	6.42545e-11	0.00145335
SCN7A	'SCN7A	Progenitor	10.2208	7.99843e-25	2.39738e-23	2.80109e-12	0.0937475	0.0302817	1.16295e-08	6.02849e-10	0.000507401
TCF21	'TCF21	Progenitor	10.1961	1.03183e-24	3.07889e-23	0.061258	4.18473e-07	0.0942758	9.58122e-13	6.7231e-07	5.30181e-08
ADAMTS1	'ADAMTS1	Progenitor	10.1275	2.0863e-24	6.17029e-23	7.37145e-06	0.000337715	0.0355605	3.36478e-10	3.74809e-07	1.66069e-05
C10orf10	'C10orf10	Progenitor	10.0885	3.10411e-24	9.02081e-23	0.0398239	1e-16	0.0298694	2.92461e-10	NA	3.29215e-06
SPRY1	'SPRY1	Progenitor	10.0534	4.43752e-24	1.26754e-22	0.000141885	1.0105e-08	0.150474	1.37681e-06	0.000315934	2.11249e-10
MME	'MME	Progenitor	9.98167	9.16737e-24	2.51126e-22	0.0772408	3.70348e-09	0.000370932	8.82905e-10	1.77918e-08	0.00960063
TACC1	'TACC1	Progenitor	9.9443	1.33522e-23	3.61321e-22	0.000849894	4.20472e-06	0.00053354	1e-16	1.0047e-05	0.15682
FHL1	'FHL1	Progenitor	9.77407	7.27449e-23	1.8846e-21	0.00231685	1.18188e-05	0.00204511	1.89634e-09	0.000604775	5.25425e-07
FGFR4	'FGFR4	Progenitor	9.73582	1.06054e-22	2.70966e-21	0.382198	9.77134e-07	0.000211499	1.55175e-09	2.9543e-13	0.016337
NPNT	'NPNT	Progenitor	9.73566	1.06213e-22	2.70966e-21	8.11532e-06	0.000461872	1.0941e-06	0.00875254	2.22045e-16	0.161991
GPC3	'GPC3	Progenitor	9.70637	1.41619e-22	3.58554e-21	0.379026	2.36347e-07	0.000881637	8.34987e-06	9.24199e-10	3.0582e-07
LBH	'LBH	Progenitor	9.68859	1.68577e-22	4.20437e-21	0.000204692	3.66862e-06	0.0165565	1.04548e-07	6.59472e-14	0.161466
CCDC102B	'CCDC102B	Progenitor	9.6136	3.50289e-22	8.51394e-21	0.00206877	2.45875e-08	0.00605157	0.000174953	0.0110274	3.61911e-12
DST	'DST	Progenitor	9.59174	4.33073e-22	1.04879e-20	1.45051e-07	0.000857337	0.00176378	1.38063e-05	1.52249e-09	0.0142482
CYR61	'CYR61	Progenitor	9.547	6.67547e-22	1.58786e-20	0.0473571	3.56843e-11	0.174457	1.11022e-16	0.359331	6.35202e-09
MT-ND3	'MT-ND3	Progenitor	9.4768	1.31101e-21	3.08549e-20	4.6959e-08	0.000142885	NA	NA	3.63224e-08	2.08112e-06
DKK3	'DKK3	Progenitor	9.39015	2.99576e-21	6.92859e-20	0.00121809	1.63802e-11	0.341965	0.000275276	1.37452e-08	4.47121e-05
GYPC	'GYPC	Progenitor	9.36028	3.97616e-21	9.1016e-20	0.000873242	1.52676e-10	0.497312	4.88908e-09	1.3863e-05	0.000179199
TFPI	'TFPI	Progenitor	9.33372	5.11085e-21	1.1502e-19	0.0188386	4.76082e-07	0.00077712	5.5997e-10	0.0010995	0.000181502
ZFP36L2	'ZFP36L2	Progenitor	9.30767	6.53345e-21	1.45565e-19	0.0117315	1e-16	0.319642	3.0807e-09	4.96793e-07	0.127722
MT1M	'MT1M	Progenitor	9.14015	3.11836e-20	6.59592e-19	0.0458279	4.57477e-06	0.120947	8.05018e-08	0.0511549	1e-16
SLIT3	'SLIT3	Progenitor	9.05762	6.66612e-20	1.37096e-18	0.101799	0.00388851	9.41159e-05	5.7252e-12	0.000539499	4.03673e-06
DCN	'DCN	Progenitor	9.04509	7.47696e-20	1.52366e-18	0.000643848	0.148498	2.57998e-05	1.01696e-12	1.28461e-08	0.106503
CTGF	'CTGF	Progenitor	9.03317	8.33814e-20	1.68885e-18	0.000274394	7.76651e-08	0.048266	0.0794215	0.0160009	1.11022e-16
ADIRF	'ADIRF	Progenitor	8.9903	1.23275e-19	2.43059e-18	8.95582e-05	9.09544e-05	0.000495846	1.01952e-05	3.40776e-08	0.0567611
AOC3	'AOC3	Progenitor	8.93716	1.99649e-19	3.89053e-18	6.85532e-06	0.000450134	0.0900045	0.0196155	8.51134e-11	4.61355e-06
ANXA1	'ANXA1	Progenitor	8.856	4.14692e-19	7.82995e-18	0.0713352	6.87587e-10	0.171262	4.27068e-09	0.00078831	8.47853e-06
IL6ST	'IL6ST	Progenitor	8.82753	5.35068e-19	1.00179e-17	0.000185096	1.43693e-06	0.195719	1.92885e-08	0.00104545	3.88205e-05
HSPB6	'HSPB6	Progenitor	8.72877	1.28733e-18	2.35095e-17	1.17346e-09	1.00011e-05	0.0295915	1.02245e-05	0.0134042	0.00269022
CSRP1	'CSRP1	Progenitor	8.66035	2.35165e-18	4.21405e-17	2.49624e-06	9.70196e-10	0.11095	0.0157194	0.000109578	0.000173916
CD14	'CD14	Progenitor	8.63539	2.92645e-18	5.14748e-17	0.000691697	2.22045e-16	0.0615046	0.000119358	0.000180171	0.148145
TNXB	'TNXB	Progenitor	8.33591	3.84512e-17	6.34587e-16	0.270441	1.29621e-05	0.00451103	5.37983e-11	0.000137389	0.00189231
SFTA1P	'SFTA1P	Progenitor	8.32	4.39798e-17	7.18731e-16	0.0515841	1.55101e-08	0.411855	2.52328e-05	0.00139333	1.3578e-09
ZYX	'ZYX	Progenitor	8.3047	5.00342e-17	8.09754e-16	0.0150618	8.56765e-10	0.0430404	6.95193e-07	0.00054638	0.00957367
ANGPT1	'ANGPT1	Progenitor	8.28358	5.97637e-17	9.60241e-16	2.4539e-07	0.00350062	0.221644	6.56386e-12	1.1989e-06	0.377002
LSAMP	'LSAMP	Progenitor	8.26294	7.10642e-17	1.13094e-15	0.256515	2.47049e-11	0.62687	1e-16	0.0201378	0.00109295
GFRA1	'GFRA1	Progenitor	8.20915	1.11378e-16	1.75578e-15	0.392145	1.77685e-07	0.0218664	1.26362e-06	1.27024e-07	0.00207968
PLTP	'PLTP	Progenitor	8.20484	1.15449e-16	1.81141e-15	3.73208e-05	0.000159117	0.585565	2.44249e-14	0.000183964	0.0488795
NABP1	'NABP1	Progenitor	8.20187	1.18335e-16	1.85235e-15	0.000542083	0.236737	0.000323779	2.35151e-06	0.0384173	1.09067e-10
C16orf89	'C16orf89	Progenitor	8.13132	2.12326e-16	3.23277e-15	0.554807	4.25882e-13	0.00147921	0.0248599	0.00205799	1.70447e-07
SNHG8	'SNHG8	Progenitor	8.09692	2.81832e-16	4.25228e-15	4.43837e-06	1.35003e-13	0.0955641	0.00844989	0.00262857	0.0553643
BMP5	'BMP5	Progenitor	8.08288	3.16264e-16	4.7291e-15	0.0227136	6.67138e-06	1.85101e-05	2.40785e-12	0.0211214	0.353272
CAMK2N1	'CAMK2N1	Progenitor	8.06071	3.79264e-16	5.63333e-15	0.0105286	7.17273e-06	0.0133359	3.70634e-08	3.51399e-05	0.0634217
PTGER4	'PTGER4	Progenitor	8.03976	4.50069e-16	6.61157e-15	0.191621	3.8257e-08	0.143048	4.47961e-09	2.87017e-07	0.0515094
LTBP4	'LTBP4	Progenitor	8.01911	5.32571e-16	7.77228e-15	0.00487864	0.000275539	0.0172039	0.00243955	5.5873e-10	0.00491193
CD302	'CD302	Progenitor	7.86725	1.81263e-15	2.52935e-14	0.212639	2.87459e-05	0.171861	1.95323e-06	5.21272e-06	3.74478e-06
BTG1	'BTG1	Progenitor	7.86426	1.8564e-15	2.58504e-14	0.218863	2.77395e-06	0.0026058	2.10942e-15	0.00389683	0.260541
SOD3	'SOD3	Progenitor	7.81596	2.72719e-15	3.74303e-14	0.166808	1e-16	0.0049548	0.000174657	0.100753	0.00579702
PPP1R14A	'PPP1R14A	Progenitor	7.79986	3.0988e-15	4.22701e-14	0.0615226	0.000436746	0.0246354	0.00123638	1.78481e-05	1.62304e-07
SRGN	'SRGN	Progenitor	7.75676	4.35623e-15	5.9061e-14	0.253274	1.19119e-11	0.314281	0.0155173	0.000591627	3.91241e-09
FZD1	'FZD1	Progenitor	7.72228	5.71333e-15	7.68368e-14	0.0346545	1.64527e-06	0.0235862	5.71884e-07	6.07758e-05	0.0396652
OLFML3	'OLFML3	Progenitor	7.71712	5.94957e-15	7.98533e-14	0.000369405	0.0022007	0.00119433	5.01854e-12	0.0010373	0.595623
HGF	'HGF	Progenitor	7.70519	6.53265e-15	8.75034e-14	0.677201	5.51043e-08	0.0279327	7.57589e-10	0.828514	1.12443e-12
XIST	'XIST	Progenitor	7.64841	1.0174e-14	1.34926e-13	0.000397873	3.5083e-14	0.00663068	0.000399523	0.0397696	0.378391
ZNF106	'ZNF106	Progenitor	7.62177	1.25111e-14	1.63328e-13	0.128034	6.97174e-09	0.0456218	6.88338e-15	0.167427	0.0657941
PLAC9	'PLAC9	Progenitor	7.61664	1.30186e-14	1.69293e-13	0.00342546	0.0746384	0.560589	2.1472e-07	6.74673e-08	7.26155e-06
SPINT2	'SPINT2	Progenitor	7.58966	1.60371e-14	2.07335e-13	0.251859	1.1685e-05	0.315379	0.000337595	1.13514e-08	1.21071e-05
WISP2	'WISP2	Progenitor	7.56321	1.96621e-14	2.51765e-13	0.0142024	6.46206e-06	0.0440509	3.8765e-08	0.0399652	0.000834418
RGN	'RGN	Progenitor	7.53103	2.51717e-14	3.18651e-13	0.350225	1.00475e-12	0.0728565	1.81775e-07	0.0742056	0.00117698
MMP23B	'MMP23B	Progenitor	7.52962	2.54444e-14	3.21494e-13	0.579727	1.62954e-06	0.00325712	1.01137e-10	0.0114757	0.00418726
TXNIP	'TXNIP	Progenitor	7.51661	2.81065e-14	3.53793e-13	0.000110011	2.72319e-05	0.00923237	0.000670419	0.0127574	0.00195923
TSC22D1	'TSC22D1	Progenitor	7.43043	5.41223e-14	6.71156e-13	0.000362931	0.000469908	0.000975485	1.61463e-10	0.326518	0.0466055
PIEZO2	'PIEZO2	Progenitor	7.40944	6.34165e-14	7.83504e-13	0.00170821	1.59564e-05	0.100126	3.28672e-08	0.00601528	0.0308886
ETS2	'ETS2	Progenitor	7.37974	7.92971e-14	9.72517e-13	0.00614674	0.000568639	2.1874e-05	6.42759e-07	0.0843033	0.0220349
CD74	'CD74	Progenitor	7.37533	8.19675e-14	1.00343e-12	0.302131	5.5824e-08	0.000761911	0.0101656	9.91386e-06	0.00650043
FOXO3	'FOXO3	Progenitor	7.37362	8.30287e-14	1.01086e-12	0.567575	1.67538e-08	0.0784478	7.57231e-08	5.7613e-05	0.0143598
ITGA8	'ITGA8	Progenitor	7.32606	1.1851e-13	1.43241e-12	0.0399676	5.4994e-07	0.170001	3.12201e-10	0.015176	0.0218269
SPTBN1	'SPTBN1	Progenitor	7.32236	1.21826e-13	1.46983e-12	0.000766917	0.000177838	0.210753	1e-16	0.695548	0.00365237
PTPRD	'PTPRD	Progenitor	7.30131	1.42487e-13	1.70069e-12	0.0043498	0.000881615	3.4428e-06	0.000106638	0.000376752	0.286339
MAMDC2	'MAMDC2	Progenitor	7.24565	2.15182e-13	2.53664e-12	3.02171e-06	3.54094e-06	0.00969695	0.00759577	0.0149585	0.0363083
CRIM1	'CRIM1	Progenitor	7.17066	3.73193e-13	4.29332e-12	0.00556017	8.76658e-08	0.522043	0.000253329	6.03922e-07	0.0635638
NEXN	'NEXN	Progenitor	7.09786	6.33539e-13	7.18944e-12	0.00261339	8.27624e-07	0.465373	0.000114913	0.000352874	0.00409788
RBMS3	'RBMS3	Progenitor	7.06132	8.24615e-13	9.279e-12	0.000951494	0.00141922	0.278506	1.91769e-12	0.00547034	0.128824
C8orf4	'C8orf4	Progenitor	7.06033	8.30533e-13	9.32988e-12	0.00877058	0.00217079	NA	1.49177e-08	NA	0.000402772
LPL	'LPL	Progenitor	7.05972	8.34167e-13	9.35499e-12	0.464149	1.47888e-09	0.0956246	3.59644e-07	0.000472003	0.0446472
GRIA1	'GRIA1	Progenitor	7.04237	9.45014e-13	1.05627e-11	0.000310717	1.80308e-06	2.9209e-06	0.0526528	0.0127907	0.208671
HMCN1	'HMCN1	Progenitor	7.04124	9.527e-13	1.06308e-11	0.00501261	0.00174112	0.0685436	4.3562e-08	0.0391836	0.000810263
TSPAN8	'TSPAN8	Progenitor	7.03885	9.69151e-13	1.07963e-11	0.000117447	9.03309e-07	0.163566	0.00106924	9.85774e-05	0.154663
FBLN5	'FBLN5	Progenitor	7.02836	1.0449e-12	1.16208e-11	0.177759	0.078209	0.000294482	2.1694e-07	0.00934742	2.75271e-05
SVEP1	'SVEP1	Progenitor	6.86906	3.23141e-12	3.44478e-11	0.186946	0.0291041	0.00298127	6.7229e-08	0.000300343	0.00481911
KLF9	'KLF9	Progenitor	6.82009	4.54932e-12	4.76609e-11	0.17574	1.12534e-08	0.000505732	0.00023133	0.000802817	0.405638
NEGR1	'NEGR1	Progenitor	6.75391	7.19543e-12	7.43342e-11	0.0019085	0.0090145	0.182433	0.246359	7.19489e-08	4.63808e-06
AQP1	'AQP1	Progenitor	6.74619	7.58895e-12	7.82786e-11	NA	8.12486e-09	0.164442	4.93605e-13	0.250024	0.256535
SLIT2	'SLIT2	Progenitor	6.73408	8.24846e-12	8.49503e-11	0.049954	0.000260595	0.0496824	0.000143494	2.28793e-09	0.4038
ETV1	'ETV1	Progenitor	6.72183	8.97312e-12	9.19882e-11	0.00298412	7.24319e-06	0.12305	0.0222986	0.000205591	0.00370255
TIMP1	'TIMP1	Proto.Differentiation	18.4644	1.9981e-76	1.9079e-73	1.84465e-09	1e-16	5.41234e-11	1e-16	1e-16	1.11022e-16
IGFBP4	'IGFBP4	Proto.Differentiation	17.1219	5.09885e-66	2.62159e-63	1.11022e-16	1e-16	0.0822825	8.32667e-15	1e-16	1e-16
PLA2G2A	'PLA2G2A	Proto.Differentiation	15.7607	2.89861e-56	6.91939e-54	1e-16	6.66134e-16	0.00249304	2.9158e-05	1.04805e-13	1e-16
GEM	'GEM	Proto.Differentiation	15.5891	4.31885e-55	9.35148e-53	2.11763e-10	1e-16	4.63419e-09	1e-16	1.01617e-10	0.000344987
APOE	'APOE	Proto.Differentiation	15.5596	6.85234e-55	1.38791e-52	1e-16	1e-16	0.000277346	0.0382146	1e-16	1e-16
TNFAIP6	'TNFAIP6	Proto.Differentiation	15.2721	5.86301e-53	9.79709e-51	9.24549e-12	0.00224225	6.30805e-07	1e-16	1e-16	2.69569e-11
RARRES1	'RARRES1	Proto.Differentiation	15.2185	1.33325e-52	2.17352e-50	1.11022e-16	1e-16	0.00728897	6.80621e-07	1e-16	4.38514e-08
DNAJB1	'DNAJB1	Proto.Differentiation	15.1993	1.78603e-52	2.77624e-50	1e-16	1e-16	3.16196e-10	1e-16	0.00202286	0.000226028
HSPA1B	'HSPA1B	Proto.Differentiation	14.4053	2.39583e-47	2.80943e-45	1e-16	2.5091e-12	1.2378e-10	1e-16	0.00249212	0.00255605
GGT5	'GGT5	Proto.Differentiation	14.2682	1.72769e-46	1.92464e-44	0.00556431	2.22045e-16	0.00241308	1e-16	1.53726e-07	2.22045e-16
SFRP2	'SFRP2	Proto.Differentiation	14.2019	4.45612e-46	4.72773e-44	1.24434e-12	1e-16	0.0305504	1e-16	0.106651	1e-16
IGF1	'IGF1	Proto.Differentiation	13.6813	6.56701e-43	5.85252e-41	1e-16	1e-16	0.298919	0.0283434	7.14807e-11	1e-16
HSP90AA1	'HSP90AA1	Proto.Differentiation	13.5306	5.16199e-42	4.48087e-40	9.77995e-12	1.70497e-07	9.02364e-08	1e-16	3.78489e-06	0.000316641
ALDH1A3	'ALDH1A3	Proto.Differentiation	13.427	2.10154e-41	1.75584e-39	9.78995e-13	1.9984e-15	0.000274871	0.0130711	4.44089e-16	9.5154e-06
HSPA1A	'HSPA1A	Proto.Differentiation	13.3441	6.40656e-41	5.09779e-39	1e-16	2.79554e-13	9.10711e-10	1e-16	0.00660418	0.294254
CPXM1	'CPXM1	Proto.Differentiation	13.3285	7.90582e-41	6.21677e-39	1.11244e-13	1e-16	0.237922	0.013647	5.77316e-14	7.43594e-12
PTMA	'PTMA	Proto.Differentiation	13.2875	1.36799e-40	1.05099e-38	0.00356534	1.10108e-08	2.77703e-05	1e-16	9.30518e-10	9.92663e-10
HSP90AB1	'HSP90AB1	Proto.Differentiation	13.2393	2.6033e-40	1.97732e-38	7.06385e-08	1.39888e-14	1.64772e-06	6.88338e-15	0.00313777	3.81238e-06
ZFP36L1	'ZFP36L1	Proto.Differentiation	13.0706	2.42439e-39	1.70575e-37	0.0701832	1e-16	0.0278775	1e-16	1.59905e-08	1.42124e-11
SERPINE1	'SERPINE1	Proto.Differentiation	13.0635	2.66275e-39	1.85394e-37	3.46612e-13	1.06484e-08	5.10253e-05	1.07314e-08	8.269e-08	3.44738e-06
IGFBP7	'IGFBP7	Proto.Differentiation	12.8367	5.10725e-38	3.34675e-36	0.000229672	1e-16	3.53715e-09	1.55431e-15	0.00174643	0.000899434
IGFBP2	'IGFBP2	Proto.Differentiation	12.8109	7.12665e-38	4.49382e-36	1.57443e-07	1e-16	0.134317	1.59503e-06	1e-16	2.48314e-05
RPS2	'RPS2	Proto.Differentiation	12.8	8.19609e-38	5.11988e-36	3.89085e-08	1e-16	7.93361e-05	0.000227519	2.42696e-07	2.6005e-08
TPT1	'TPT1	Proto.Differentiation	12.7097	2.61091e-37	1.58648e-35	0.000228908	1e-16	0.000236666	0.000190117	1.1001e-10	9.25097e-10
NNMT	'NNMT	Proto.Differentiation	12.3896	1.4882e-35	8.28925e-34	0.000218989	1.33227e-15	0.0972896	5.10703e-15	0.00804791	3.55271e-14
HSPA8	'HSPA8	Proto.Differentiation	12.3849	1.57702e-35	8.71138e-34	2.90664e-06	7.7528e-09	3.71917e-05	4.44089e-16	4.50157e-06	0.000105799
COL18A1	'COL18A1	Proto.Differentiation	12.3234	3.39014e-35	1.84225e-33	0.000234318	4.07477e-10	3.03933e-06	3.98859e-11	0.00167447	2.23663e-11
CST3	'CST3	Proto.Differentiation	12.2481	8.60128e-35	4.52685e-33	1.47087e-06	1e-16	0.0211843	0.000122674	2.56462e-14	5.24272e-05
PHLDA1	'PHLDA1	Proto.Differentiation	12.2078	1.41135e-34	7.31275e-33	0.000263351	4.81559e-07	3.22105e-07	1e-16	7.05613e-12	0.0569544
HSPD1	'HSPD1	Proto.Differentiation	11.9933	1.92644e-33	9.3988e-32	2.98614e-11	1.58287e-07	0.00391535	1e-16	0.00062709	0.000151874
RARRES3	'RARRES3	Proto.Differentiation	11.9774	2.33255e-33	1.12941e-31	0.0029115	2.03171e-13	0.00110683	3.38424e-09	1.11517e-10	1.84174e-05
EGR3	'EGR3	Proto.Differentiation	11.9688	2.58758e-33	1.23538e-31	0.00440582	2.66454e-15	7.35046e-08	1.289e-09	9.52573e-09	0.0203653
HSPH1	'HSPH1	Proto.Differentiation	11.9582	2.9404e-33	1.39388e-31	2.22045e-16	3.44495e-05	8.87219e-07	1e-16	0.00396997	0.0628417
RPL13A	'RPL13A	Proto.Differentiation	11.9479	3.32775e-33	1.56639e-31	1.87253e-05	1e-16	8.08215e-05	0.000105806	6.60712e-07	2.03378e-06
RPL3	'RPL3	Proto.Differentiation	11.815	1.63215e-32	7.37115e-31	0.0156091	1e-16	3.47542e-08	4.04223e-05	5.25202e-05	4.36214e-08
CYGB	'CYGB	Proto.Differentiation	11.6467	1.19328e-31	5.28205e-30	0.0506464	1e-16	1.50464e-07	1e-16	0.0029231	0.00513774
SERPINF1	'SERPINF1	Proto.Differentiation	11.6353	1.36347e-31	5.9178e-30	4.52931e-06	1e-16	0.00611042	2.73914e-12	0.0553481	6.28161e-07
SLC2A3	'SLC2A3	Proto.Differentiation	11.5853	2.44743e-31	1.0554e-29	0.00507623	1e-16	0.00508345	1.78785e-10	3.1917e-06	1.16631e-05
F2R	'F2R	Proto.Differentiation	11.5199	5.23383e-31	2.20018e-29	0.00454389	2.4352e-06	6.49601e-05	1e-16	1.75905e-07	4.87101e-05
ID4	'ID4	Proto.Differentiation	11.5013	6.50071e-31	2.71567e-29	0.000707363	8.88178e-16	7.6313e-07	1e-16	0.00189329	0.135825
RPS8	'RPS8	Proto.Differentiation	11.4886	7.52894e-31	3.12568e-29	0.00025896	1e-16	0.000198929	0.0247628	9.91207e-13	4.6823e-05
RPS5	'RPS5	Proto.Differentiation	11.3689	2.98676e-30	1.19542e-28	0.000373703	4.07983e-11	5.64016e-05	0.00305113	4.70031e-11	4.81575e-07
RPL5	'RPL5	Proto.Differentiation	11.2789	8.34429e-30	3.20536e-28	5.72548e-05	1.90203e-11	0.000949893	5.06666e-07	1.81179e-05	2.40675e-07
DNAJA1	'DNAJA1	Proto.Differentiation	11.2597	1.03746e-29	3.9625e-28	4.39279e-06	1.98684e-08	0.000157395	1e-16	0.000538992	0.00539933
HES1	'HES1	Proto.Differentiation	11.2536	1.11141e-29	4.22082e-28	7.36296e-05	3.33067e-16	0.037442	1e-16	0.0106948	0.000350594
RPL7A	'RPL7A	Proto.Differentiation	11.2343	1.38412e-29	5.19744e-28	5.63506e-05	6.66134e-16	0.0105031	0.000427245	0.000187874	5.02525e-11
BAG3	'BAG3	Proto.Differentiation	11.1994	2.05353e-29	7.62543e-28	5.44045e-11	5.43579e-07	0.0254027	1e-16	1.65273e-05	0.037798
RPL13	'RPL13	Proto.Differentiation	11.0271	1.41377e-28	5.16375e-27	0.00028208	1e-16	0.0262999	0.038208	1.0567e-09	8.42568e-09
EEF1A1	'EEF1A1	Proto.Differentiation	10.9641	2.8443e-28	1.03e-26	0.00125194	5.55112e-16	9.9225e-07	0.029918	1.31837e-05	3.18395e-07
SERTAD1	'SERTAD1	Proto.Differentiation	10.9455	3.49097e-28	1.24779e-26	0.0193314	1.11022e-16	0.0860881	1e-16	0.000420466	0.00015467
RPS12	'RPS12	Proto.Differentiation	10.9279	4.23729e-28	1.50649e-26	0.00464514	1.55431e-15	0.000532585	0.000573261	3.33335e-07	8.55676e-07
STEAP1	'STEAP1	Proto.Differentiation	10.8732	7.73348e-28	2.73495e-26	0.00933028	2.33147e-15	0.0633992	1.87259e-08	1.28686e-05	9.52761e-08
RPS3	'RPS3	Proto.Differentiation	10.8646	8.49818e-28	2.98957e-26	3.02621e-06	1.66533e-15	0.179276	0.000960784	9.28283e-05	5.50699e-11
RPS4X	'RPS4X	Proto.Differentiation	10.8619	8.75028e-28	3.06214e-26	1.18684e-07	1.11022e-15	0.0250893	0.136188	1.85696e-07	3.90832e-08
RPLP0	'RPLP0	Proto.Differentiation	10.8208	1.37227e-27	4.75247e-26	2.38232e-10	6.03262e-12	0.138771	0.00836804	7.74522e-05	2.21757e-10
RPS18	'RPS18	Proto.Differentiation	10.8058	1.61504e-27	5.53585e-26	2.34896e-07	6.41598e-13	3.10437e-05	0.174582	2.85244e-05	3.96366e-08
RPL26	'RPL26	Proto.Differentiation	10.761	2.6304e-27	8.92467e-26	3.47845e-06	9.6434e-13	0.0529955	0.000253206	2.09312e-10	0.000247341
RPS9	'RPS9	Proto.Differentiation	10.7194	4.12803e-27	1.39352e-25	0.000571981	8.72635e-14	2.94693e-05	0.00767177	7.64336e-07	5.69697e-06
C6orf48	'C6orf48	Proto.Differentiation	10.7023	4.96477e-27	1.66756e-25	6.10725e-05	1e-16	0.0286782	4.43874e-07	0.0577936	4.15338e-09
CYP1B1	'CYP1B1	Proto.Differentiation	10.6794	6.35516e-27	2.1239e-25	0.00237927	1e-16	0.059097	6.75786e-06	2.48798e-08	8.91668e-05
RPL19	'RPL19	Proto.Differentiation	10.627	1.11622e-26	3.69348e-25	7.53041e-06	8.65974e-15	0.0251593	5.76702e-05	0.000305275	8.18263e-07
COL4A1	'COL4A1	Proto.Differentiation	10.5516	2.49688e-26	8.06238e-25	0.00653399	2.90375e-07	2.79807e-05	1e-16	0.000788158	0.00156303
COL4A2	'COL4A2	Proto.Differentiation	10.3458	2.18539e-25	6.85782e-24	0.00911395	5.65872e-05	1.30006e-06	1e-16	0.000106295	0.00630065
RPL23	'RPL23	Proto.Differentiation	10.3372	2.39244e-25	7.47247e-24	0.000113348	1e-16	0.127984	0.00287911	3.77064e-06	2.37152e-07
RPL28	'RPL28	Proto.Differentiation	10.3158	2.98815e-25	9.28966e-24	1.2161e-06	1.08691e-13	0.00524211	0.00933005	2.39813e-06	9.5004e-05
NR4A2	'NR4A2	Proto.Differentiation	10.3068	3.28084e-25	1.01056e-23	0.0379885	4.98566e-11	3.25552e-10	6.37003e-10	0.000407184	0.0794801
LTBP1	'LTBP1	Proto.Differentiation	10.2964	3.65639e-25	1.12107e-23	0.00882824	0.00135384	0.0106603	3.73333e-09	1e-16	0.000196517
RPS29	'RPS29	Proto.Differentiation	10.2565	5.53113e-25	1.67285e-23	3.30785e-06	3.33067e-16	0.00194118	0.000187062	2.40653e-05	0.0211177
NPC2	'NPC2	Proto.Differentiation	10.191	1.08792e-24	3.23185e-23	1.49097e-05	2.46025e-13	0.00120952	0.0935123	1.33538e-05	2.75317e-07
NAP1L1	'NAP1L1	Proto.Differentiation	10.1141	2.39302e-24	7.04624e-23	0.0733332	1e-16	0.00711088	6.47309e-10	9.27438e-06	0.0107402
LXN	'LXN	Proto.Differentiation	10.09	3.0594e-24	8.92972e-23	0.000666143	1e-16	0.0879734	0.967195	1e-16	1.42902e-08
HNRNPA1	'HNRNPA1	Proto.Differentiation	10.0859	3.19045e-24	9.2316e-23	0.0152186	2.88658e-15	0.00872036	1.6485e-06	0.00405658	2.14038e-07
RPS28	'RPS28	Proto.Differentiation	10.0683	3.81614e-24	1.09944e-22	1.18886e-07	4.21885e-15	9.84558e-05	0.603654	7.37396e-09	0.00453285
TNFAIP3	'TNFAIP3	Proto.Differentiation	10.0353	5.33011e-24	1.50323e-22	8.32861e-08	0.000489224	4.1328e-05	4.29625e-06	2.60909e-09	0.0339955
RPL39	'RPL39	Proto.Differentiation	10.0287	5.70212e-24	1.60139e-22	2.2155e-08	1.9984e-15	0.0743187	0.140732	7.48055e-10	0.00377945
EFEMP1	'EFEMP1	Proto.Differentiation	10.0029	7.39934e-24	2.05216e-22	1.55841e-09	2.56462e-14	0.0344246	0.0307693	4.1505e-06	0.00185498
CADM3	'CADM3	Proto.Differentiation	9.91299	1.82767e-23	4.90608e-22	1e-16	1.16576e-07	0.0216863	0.287168	6.91031e-10	0.0122371
HLA-E	'HLA-E	Proto.Differentiation	9.85789	3.16837e-23	8.43722e-22	0.0122321	7.9512e-12	NA	3.83575e-09	1.51377e-05	0.000945538
C1R	'C1R	Proto.Differentiation	9.85567	3.23907e-23	8.59125e-22	0.0394899	1e-16	0.0075022	1.43142e-05	4.79374e-06	0.000904281
RPL18	'RPL18	Proto.Differentiation	9.82604	4.34852e-23	1.14884e-21	8.08202e-05	1.55965e-10	0.00107524	0.000660412	0.00111388	1.5394e-06
RPS27A	'RPS27A	Proto.Differentiation	9.82269	4.49573e-23	1.18305e-21	0.00101124	1e-16	0.0131071	0.143899	3.64774e-09	0.000115882
RPL12	'RPL12	Proto.Differentiation	9.7936	5.99767e-23	1.56595e-21	3.00844e-07	6.90619e-09	0.111784	0.0416906	4.17944e-05	5.95104e-11
RPS19	'RPS19	Proto.Differentiation	9.79287	6.04088e-23	1.5711e-21	9.59579e-07	1e-16	0.0866244	0.350976	1.79709e-05	1.47165e-07
BGN	'BGN	Proto.Differentiation	9.71822	1.2607e-22	3.20401e-21	0.0449925	1.21222e-09	0.00674734	1.40221e-13	0.00787972	3.83641e-05
RPL23A	'RPL23A	Proto.Differentiation	9.67264	1.97037e-22	4.8959e-21	3.35008e-08	1.53211e-14	0.0910742	0.0500254	1.54428e-05	0.000190569
HSPB1	'HSPB1	Proto.Differentiation	9.66205	2.18506e-22	5.38929e-21	3.33067e-16	0.00190702	0.203116	1e-16	0.0857118	0.0113896
RPL10A	'RPL10A	Proto.Differentiation	9.63687	2.79341e-22	6.83924e-21	4.24957e-06	7.363e-13	0.00872237	0.0674451	0.000665963	2.94413e-07
LY6E	'LY6E	Proto.Differentiation	9.54877	6.562e-22	1.56644e-20	0.00113601	2.48076e-10	0.503274	0.00129261	1.33629e-08	1.42398e-08
KIAA1324L	'KIAA1324L	Proto.Differentiation	9.49039	1.15087e-21	2.72781e-20	2.91325e-09	2.40465e-05	0.0113832	0.296621	1.39456e-05	1.01714e-10
TGFB3	'TGFB3	Proto.Differentiation	9.48981	1.15725e-21	2.73323e-20	0.000535641	3.65625e-11	0.27129	1.97278e-09	0.00844411	2.37561e-06
RPL7	'RPL7	Proto.Differentiation	9.43234	2.00512e-21	4.6861e-20	0.464597	1e-16	0.0116192	0.000174642	1.83295e-07	5.60574e-05
HAS1	'HAS1	Proto.Differentiation	9.41881	2.28108e-21	5.31244e-20	0.0677038	8.88178e-16	0.141154	0.000463933	4.22773e-13	0.0186761
RPSA	'RPSA	Proto.Differentiation	9.40069	2.7104e-21	6.29038e-20	0.00032342	2.93099e-13	0.276226	0.0560677	9.30347e-05	4.23284e-11
RPS24	'RPS24	Proto.Differentiation	9.38409	3.17322e-21	7.31372e-20	0.0377955	1.47693e-12	0.00430601	0.0366707	4.84376e-08	3.74641e-06
RPL37	'RPL37	Proto.Differentiation	9.34316	4.67504e-21	1.06648e-19	3.97953e-06	2.22045e-16	0.00122271	0.176846	9.74481e-05	0.00451658
SPON2	'SPON2	Proto.Differentiation	9.33757	4.92863e-21	1.12051e-19	0.00119939	3.9862e-07	0.00203858	7.5091e-10	0.00389757	0.000444808
VIM	'VIM	Proto.Differentiation	9.33615	4.99503e-21	1.12793e-19	4.67462e-05	1.14675e-12	0.0338573	2.09642e-06	0.000241058	0.0213025
RPL11	'RPL11	Proto.Differentiation	9.31307	6.20922e-21	1.3927e-19	0.0315134	8.88178e-16	0.0436381	0.00161791	2.0196e-07	0.000526822
NPM1	'NPM1	Proto.Differentiation	9.22788	1.38018e-20	3.01474e-19	0.0439637	7.10728e-10	0.0727991	7.21867e-12	0.0115133	6.43091e-06
SLC25A6	'SLC25A6	Proto.Differentiation	9.1829	2.09816e-20	4.53854e-19	0.00555791	2.53803e-08	0.00428213	6.62571e-06	0.0577055	1.36933e-09
RPLP2	'RPLP2	Proto.Differentiation	9.18206	2.11457e-20	4.55928e-19	7.94913e-05	1e-16	0.00461006	0.071599	0.000226285	0.00176395
RPL36	'RPL36	Proto.Differentiation	9.16848	2.39875e-20	5.12244e-19	5.59145e-07	1.92624e-12	9.8304e-05	0.607388	5.06167e-06	0.00271237
RPS23	'RPS23	Proto.Differentiation	9.16298	2.52408e-20	5.37291e-19	0.000544406	8.35365e-11	0.00794111	0.0328505	3.38792e-05	2.64276e-06
BPGM	'BPGM	Proto.Differentiation	9.1564	2.68286e-20	5.69278e-19	0.184182	1.9873e-14	0.0092686	2.4033e-12	0.286669	1.75084e-05
RPL38	'RPL38	Proto.Differentiation	9.12527	3.57803e-20	7.49703e-19	2.98485e-05	1.11022e-16	0.0241768	0.0398168	9.01369e-06	0.0172738
OAF	'OAF	Proto.Differentiation	9.12026	3.74708e-20	7.82672e-19	0.0545577	5.49005e-13	0.304117	9.50286e-09	1.34416e-06	0.00260727
IFITM2	'IFITM2	Proto.Differentiation	9.10132	4.46202e-20	9.29102e-19	5.15523e-05	3.38603e-06	0.0209	7.54097e-06	0.00462747	3.82265e-07
RPS13	'RPS13	Proto.Differentiation	9.05273	6.97179e-20	1.42904e-18	5.13184e-07	4.66294e-15	0.00277085	0.621642	4.89482e-06	0.00397451
RPS11	'RPS11	Proto.Differentiation	9.05243	6.99126e-20	1.42904e-18	0.00445955	2.22045e-16	0.000874694	0.0346105	0.000896003	0.000385019
RPL6	'RPL6	Proto.Differentiation	9.03997	7.83577e-20	1.59192e-18	8.93843e-05	9.05498e-12	0.0391227	0.0766628	0.000220178	3.31223e-07
RPL15	'RPL15	Proto.Differentiation	9.0321	8.42032e-20	1.70035e-18	2.16358e-09	8.12536e-08	0.0213145	0.00352986	0.00337887	0.000168425
RPS27	'RPS27	Proto.Differentiation	8.99489	1.18239e-19	2.34514e-18	0.127431	1e-16	0.00258476	0.0471297	1.49747e-12	0.110363
EIF4A3	'EIF4A3	Proto.Differentiation	8.97922	1.36349e-19	2.68046e-18	0.00586261	3.00612e-06	0.191083	2.04281e-14	5.7086e-05	0.00393295
C1S	'C1S	Proto.Differentiation	8.9429	1.89536e-19	3.70427e-18	0.199468	1e-16	0.075627	3.2846e-06	0.025463	3.79667e-07
ID3	'ID3	Proto.Differentiation	8.93507	2.03468e-19	3.95342e-18	0.122112	5.44882e-11	0.0015106	1e-16	0.157109	0.0190467
RPL8	'RPL8	Proto.Differentiation	8.89656	2.88033e-19	5.56419e-18	0.0190403	1.24721e-09	5.68753e-05	0.0237674	0.00874783	1.51781e-08
PLK2	'PLK2	Proto.Differentiation	8.88643	3.15522e-19	6.07766e-18	8.72532e-06	8.11951e-12	0.555045	2.87766e-08	0.00101004	0.00912468
FAU	'FAU	Proto.Differentiation	8.87198	3.59278e-19	6.86119e-18	0.0830384	4.66294e-15	0.00574505	0.000314014	6.81423e-05	0.00227467
RPL32	'RPL32	Proto.Differentiation	8.86097	3.96609e-19	7.50974e-18	3.46011e-05	3.55271e-15	0.211757	0.417081	7.58123e-07	1.858e-05
VCAM1	'VCAM1	Proto.Differentiation	8.8444	4.60098e-19	8.6628e-18	0.0967951	1.90991e-06	0.00528146	0.000346195	1.17684e-06	1.95318e-07
RPL18A	'RPL18A	Proto.Differentiation	8.83043	5.21372e-19	9.7889e-18	4.69077e-08	4.18846e-09	0.25636	0.0450958	6.46321e-05	6.67802e-06
PLIN2	'PLIN2	Proto.Differentiation	8.81826	5.81249e-19	1.08219e-17	2.23615e-10	0.000198201	0.199376	0.0314407	2.98594e-08	0.000108795
RPLP1	'RPLP1	Proto.Differentiation	8.81098	6.20273e-19	1.15164e-17	1.66205e-05	5.37348e-14	0.611565	0.226574	1.85393e-09	0.000137659
MEDAG	'MEDAG	Proto.Differentiation	8.79727	7.00897e-19	1.29773e-17	2.65105e-10	2.26021e-07	0.0701548	0.137794	1.00697e-06	0.00145841
EBF1	'EBF1	Proto.Differentiation	8.78891	7.551e-19	1.39422e-17	0.000966359	1.277e-07	0.030408	8.67173e-12	0.00274091	0.029022
RPS15	'RPS15	Proto.Differentiation	8.73863	1.17976e-18	2.16634e-17	0.000245131	7.43094e-12	0.0113455	0.171966	3.31602e-06	0.000291144
GLTSCR2	'GLTSCR2	Proto.Differentiation	8.71986	1.39275e-18	2.53655e-17	1.49688e-06	1e-16	NA	0.20067	NA	0.0001048
ZFAS1	'ZFAS1	Proto.Differentiation	8.70513	1.58606e-18	2.87297e-17	0.0024378	1e-16	0.0940231	0.0170994	0.000869416	9.95142e-05
GPNMB	'GPNMB	Proto.Differentiation	8.70289	1.61772e-18	2.92239e-17	1.70913e-09	4.59261e-08	0.110841	0.0732885	0.000754738	1.22858e-05
EEF1D	'EEF1D	Proto.Differentiation	8.65915	2.37639e-18	4.24699e-17	0.115053	8.471e-14	0.0559336	0.00388108	0.000124819	1.15203e-06
RPS7	'RPS7	Proto.Differentiation	8.6469	2.64586e-18	4.70345e-17	4.08016e-05	3.30276e-09	0.0334474	0.231086	4.59341e-06	4.5598e-06
RPL10	'RPL10	Proto.Differentiation	8.6402	2.8057e-18	4.96153e-17	0.00274798	1.33227e-15	0.00825205	0.213589	0.000108423	0.000164185
RPL22	'RPL22	Proto.Differentiation	8.63547	2.92428e-18	5.14748e-17	0.0459607	9.78706e-11	0.00712751	0.00193555	5.65456e-06	0.000372101
UBC	'UBC	Proto.Differentiation	8.61916	3.37244e-18	5.91637e-17	2.34035e-13	0.0301123	0.276389	9.12799e-09	0.00345006	0.00104852
F3	'F3	Proto.Differentiation	8.6164	3.45462e-18	6.04468e-17	1.13328e-07	4.07877e-05	0.00387531	1.50391e-12	0.0289657	0.32502
EIF3E	'EIF3E	Proto.Differentiation	8.59827	4.04628e-18	7.04305e-17	0.000344333	3.09441e-12	0.254155	0.000488659	6.56067e-05	0.0013085
PTGIS	'PTGIS	Proto.Differentiation	8.58268	4.63443e-18	8.00428e-17	8.34943e-12	0.000347021	0.266781	0.0071021	1.98656e-05	0.00010149
MARCKSL1	'MARCKSL1	Proto.Differentiation	8.54047	6.68388e-18	1.15142e-16	0.396428	4.89317e-08	0.578599	0.00762614	4.76024e-10	1.46261e-12
PDE1A	'PDE1A	Proto.Differentiation	8.52991	7.32291e-18	1.25826e-16	1.56459e-06	1.02982e-06	0.327309	0.00942374	1.24955e-06	3.44279e-05
COL6A3	'COL6A3	Proto.Differentiation	8.51504	8.32639e-18	1.42702e-16	0.00184662	1.02174e-06	0.203996	0.00244851	3.39247e-07	2.14707e-06
RPS3A	'RPS3A	Proto.Differentiation	8.51085	8.63279e-18	1.47198e-16	0.0119258	2.59947e-10	0.0272397	0.0487294	2.84637e-07	7.43899e-05
MEST	'MEST	Proto.Differentiation	8.47419	1.1836e-17	2.00791e-16	0.000162729	0.00165986	0.515809	6.70588e-06	3.34024e-05	1.55389e-09
RPS10	'RPS10	Proto.Differentiation	8.47222	1.20377e-17	2.03696e-16	0.000526143	1e-16	0.276996	0.0154592	1.95999e-05	0.00837103
HSPA6	'HSPA6	Proto.Differentiation	8.46882	1.23948e-17	2.09209e-16	2.78667e-07	0.00450349	0.00235385	5.16032e-13	0.0562396	0.0562159
GPRC5A	'GPRC5A	Proto.Differentiation	8.36258	3.06811e-17	5.08865e-16	5.66583e-06	1.92683e-08	0.414533	0.00296713	4.58239e-10	0.0660406
RPL29	'RPL29	Proto.Differentiation	8.3096	4.80139e-17	7.80839e-16	7.81227e-07	2.61685e-07	0.130496	0.151759	0.000472167	1.94687e-07
TIPARP	'TIPARP	Proto.Differentiation	8.3091	4.8214e-17	7.8219e-16	5.66116e-09	1.73314e-05	2.33691e-05	0.000260812	0.00169186	0.487364
TDO2	'TDO2	Proto.Differentiation	8.28273	6.01918e-17	9.64802e-16	0.00654056	0.000202082	0.363975	5.71492e-06	5.62756e-06	1.35932e-07
SGK1	'SGK1	Proto.Differentiation	8.27434	6.45828e-17	1.03271e-15	2.1532e-07	0.144079	0.00126126	4.49797e-09	3.11158e-07	0.345528
GNB2L1	'GNB2L1	Proto.Differentiation	8.26922	6.74187e-17	1.07548e-15	0.0100785	4.97487e-08	NA	0.000161449	NA	6.07619e-08
H3F3B	'H3F3B	Proto.Differentiation	8.25383	7.66989e-17	1.21771e-15	0.0179421	0.00160497	0.171235	1e-16	4.72976e-05	0.0179914
TUBB4B	'TUBB4B	Proto.Differentiation	8.25331	7.7034e-17	1.22013e-15	0.0167067	1.07615e-08	0.479245	4.88498e-15	0.00137273	0.0444834
TMEM176B	'TMEM176B	Proto.Differentiation	8.20768	1.12751e-16	1.77324e-15	0.393736	4.06639e-07	0.00149097	8.27504e-05	9.43937e-06	5.03387e-05
RPS6	'RPS6	Proto.Differentiation	8.19835	1.21859e-16	1.90305e-15	2.27285e-06	2.65454e-13	0.196994	0.651896	0.000581233	2.43871e-06
RPS16	'RPS16	Proto.Differentiation	8.19775	1.22459e-16	1.90797e-15	0.0122046	6.39714e-11	0.187613	0.00789926	2.24151e-06	0.000222209
FTH1	'FTH1	Proto.Differentiation	8.16825	1.56448e-16	2.42622e-15	3.52788e-06	0.296382	0.00114554	0.0315291	1.78746e-09	1.52281e-05
FTL	'FTL	Proto.Differentiation	8.15695	1.71795e-16	2.65191e-15	6.75016e-14	1.12377e-07	0.366817	0.102483	0.00206553	0.00171785
LAP3	'LAP3	Proto.Differentiation	8.14168	1.94911e-16	2.9812e-15	0.241854	0.000734551	0.145867	2.01346e-09	1.79868e-07	2.72577e-05
UBB	'UBB	Proto.Differentiation	8.13737	2.01981e-16	3.08228e-15	1.03669e-06	0.134658	0.0121528	1.55431e-15	0.0386233	0.0147775
UGCG	'UGCG	Proto.Differentiation	8.11776	2.37441e-16	3.60694e-15	0.0222637	6.59563e-08	0.357573	1.31122e-10	4.73334e-06	0.0687008
CEBPB	'CEBPB	Proto.Differentiation	8.09525	2.85735e-16	4.30147e-15	0.201407	6.0955e-11	0.00357762	2.74127e-08	3.40128e-05	0.327017
PODN	'PODN	Proto.Differentiation	8.07332	3.42052e-16	5.09193e-15	9.87154e-06	0.00139265	0.0608202	0.000202539	8.06441e-06	0.000904572
RPS20	'RPS20	Proto.Differentiation	8.05565	3.95287e-16	5.84536e-15	1.14184e-05	1.46216e-13	0.0834096	0.738487	8.73736e-06	0.000787562
RPS14	'RPS14	Proto.Differentiation	8.05516	3.96885e-16	5.85603e-15	1.64249e-05	6.56142e-12	0.173626	0.296082	2.45831e-05	0.000526811
TYMP	'TYMP	Proto.Differentiation	8.01983	5.29438e-16	7.74346e-15	0.0138752	2.27271e-06	0.00146448	0.000984561	9.66731e-05	0.0011013
LGALS3	'LGALS3	Proto.Differentiation	8.01639	5.44478e-16	7.92874e-15	0.0391924	3.04645e-13	0.0427565	0.106341	0.000545864	4.37395e-06
RPS15A	'RPS15A	Proto.Differentiation	7.99225	6.62466e-16	9.54294e-15	0.000243592	1.93546e-10	0.0477692	0.3354	0.000123472	2.32299e-05
CTSC	'CTSC	Proto.Differentiation	7.96983	7.94459e-16	1.14197e-14	0.162146	1.0616e-12	0.271736	2.99774e-11	0.0481162	0.00351545
RPL41	'RPL41	Proto.Differentiation	7.95907	8.66669e-16	1.24309e-14	0.00237806	5.38294e-07	0.000114638	0.378321	3.04067e-05	7.48462e-05
NOTCH3	'NOTCH3	Proto.Differentiation	7.93875	1.02118e-15	1.46157e-14	0.238714	0.00330888	0.00113662	1.22125e-15	0.00975296	0.00330674
B2M	'B2M	Proto.Differentiation	7.93835	1.02441e-15	1.46307e-14	0.000551799	0.000987668	0.020937	0.0192	1.016e-08	0.000370792
SRPX	'SRPX	Proto.Differentiation	7.93097	1.08721e-15	1.54614e-14	1.35812e-06	1.66556e-11	0.101879	0.000192954	0.000249378	0.578232
SERPINE2	'SERPINE2	Proto.Differentiation	7.92997	1.09602e-15	1.55538e-14	0.000526442	8.57312e-08	0.621402	0.0150841	8.48726e-07	9.54341e-06
IGKC	'IGKC	Proto.Differentiation	7.92892	1.10531e-15	1.56522e-14	0.00740913	1e-16	0.059399	NA	0.0001714	0.0267856
RPL24	'RPL24	Proto.Differentiation	7.91866	1.20037e-15	1.68911e-14	7.18774e-05	1.56309e-07	0.0300061	0.320893	1.33404e-05	4.18771e-05
HSPE1	'HSPE1	Proto.Differentiation	7.91594	1.22698e-15	1.72293e-14	1.38247e-07	0.013257	0.00153182	1.28421e-08	0.208231	0.00357062
UBA52	'UBA52	Proto.Differentiation	7.91015	1.28541e-15	1.80118e-14	0.000337842	2.3752e-09	0.0030899	0.578319	6.50957e-07	0.00306329
NACA	'NACA	Proto.Differentiation	7.8613	1.90082e-15	2.64139e-14	0.0135896	4.10131e-10	0.0481554	0.0418349	8.05888e-05	9.18955e-05
RPL4	'RPL4	Proto.Differentiation	7.81689	2.70723e-15	3.72328e-14	1.44035e-06	1.81188e-12	0.284182	0.0840695	0.0120564	0.000461314
IL1R1	'IL1R1	Proto.Differentiation	7.80993	2.86109e-15	3.91074e-14	2.94743e-05	1.69203e-09	0.0661889	0.214452	0.00223412	2.42604e-05
MIDN	'MIDN	Proto.Differentiation	7.77671	3.72188e-15	5.05631e-14	0.554025	1.53277e-06	6.66959e-05	9.81456e-10	0.000845792	0.0596373
RPL31	'RPL31	Proto.Differentiation	7.7525	4.50508e-15	6.09553e-14	0.000110817	1.00437e-06	0.00112892	0.66244	1.06427e-06	0.000766382
TSHZ2	'TSHZ2	Proto.Differentiation	7.6881	7.4668e-15	9.98162e-14	0.290932	1e-16	0.0870602	0.00502246	0.00296856	0.000369642
EEF1B2	'EEF1B2	Proto.Differentiation	7.68632	7.57117e-15	1.01009e-13	0.049841	9.69476e-11	0.00462289	0.0767461	0.00428395	1.61857e-05
HLA-F	'HLA-F	Proto.Differentiation	7.66846	8.70386e-15	1.1589e-13	0.00692883	0.00516941	NA	3.17184e-08	0.000584397	0.000263393
RPL9	'RPL9	Proto.Differentiation	7.65064	9.99899e-15	1.32869e-13	2.67464e-05	1.09112e-09	0.0199584	0.617641	1.96492e-05	0.00218707
RPL35A	'RPL35A	Proto.Differentiation	7.64593	1.03722e-14	1.37011e-13	2.82186e-06	4.7528e-07	0.103463	0.373405	0.000178606	1.79064e-05
EEF2	'EEF2	Proto.Differentiation	7.64611	1.03574e-14	1.37011e-13	0.0114765	1.11022e-16	0.0295293	0.45602	0.0308174	5.98366e-06
EIF3L	'EIF3L	Proto.Differentiation	7.63894	1.09505e-14	1.44366e-13	0.0394419	2.17388e-09	0.0105271	0.0158329	0.00261146	6.26908e-05
NEAT1	'NEAT1	Proto.Differentiation	7.63192	1.15645e-14	1.51861e-13	0.00211026	8.40234e-08	0.00286157	5.43598e-06	0.0840103	0.0196699
TFPI2	'TFPI2	Proto.Differentiation	7.6258	1.21264e-14	1.58616e-13	6.26765e-09	0.00138529	0.336141	0.0941078	1.76303e-13	0.162701
EGFL6	'EGFL6	Proto.Differentiation	7.61754	1.29279e-14	1.68441e-13	0.0338127	0.000377124	0.0888205	0.0100765	5.91436e-08	3.48073e-06
IFITM3	'IFITM3	Proto.Differentiation	7.57427	1.8058e-14	2.32115e-13	0.000459128	3.2339e-05	0.261627	4.43711e-06	0.00631287	0.000122149
CLDN11	'CLDN11	Proto.Differentiation	7.56539	1.9335e-14	2.48052e-13	0.114898	4.42757e-12	0.0158391	3.79311e-05	4.44388e-05	0.314968
RPL14	'RPL14	Proto.Differentiation	7.56259	1.97553e-14	2.52475e-13	0.0369581	1.14726e-09	0.682795	0.0120316	0.000328606	1.24127e-08
SQSTM1	'SQSTM1	Proto.Differentiation	7.56061	2.00586e-14	2.55862e-13	0.0279987	2.582e-11	0.213911	0.0218527	0.00075269	2.46429e-05
DDIT4	'DDIT4	Proto.Differentiation	7.52825	2.57117e-14	3.24259e-13	0.000493747	5.71719e-09	0.350434	0.00193149	0.023271	1.49236e-05
PIM3	'PIM3	Proto.Differentiation	7.49357	3.35117e-14	4.20248e-13	5.7759e-06	2.26169e-06	0.0132978	6.92897e-05	0.0118712	0.136884
HES4	'HES4	Proto.Differentiation	7.4825	3.64605e-14	4.56371e-13	0.180541	0.0155531	0.000597254	1.41776e-10	0.00070651	0.00587419
RPL30	'RPL30	Proto.Differentiation	7.47868	3.75357e-14	4.68951e-13	7.06282e-05	2.54203e-09	0.094725	0.413326	7.87395e-06	0.0024054
IFITM1	'IFITM1	Proto.Differentiation	7.45781	4.3987e-14	5.47503e-13	0.00092761	0.201721	0.0194126	3.62883e-10	0.280789	1.7643e-08
EGR2	'EGR2	Proto.Differentiation	7.4571	4.42242e-14	5.49432e-13	0.000345591	0.000675992	0.0775354	1.83098e-12	0.000355985	0.535101
EPS8	'EPS8	Proto.Differentiation	7.39184	7.24063e-14	8.91277e-13	0.00975195	0.0006475	0.000415142	1.85745e-05	6.71581e-06	0.231654
RPL34	'RPL34	Proto.Differentiation	7.3836	7.70347e-14	9.46507e-13	0.00208545	2.01881e-10	0.117269	0.676274	3.21314e-06	9.75641e-05
GNG11	'GNG11	Proto.Differentiation	7.36563	8.81551e-14	1.07133e-12	0.333306	3.74609e-10	0.0140591	0.0149562	7.06974e-08	0.0339555
RPL37A	'RPL37A	Proto.Differentiation	7.34716	1.01228e-13	1.22574e-12	0.000649186	1.12288e-12	0.00608634	0.629528	0.000426459	0.0122042
CTSS	'CTSS	Proto.Differentiation	7.30919	1.34379e-13	1.60966e-12	0.235837	8.13793e-14	0.0244147	0.118267	0.000496325	0.000387796
CPE	'CPE	Proto.Differentiation	7.30437	1.39288e-13	1.66547e-12	9.44273e-07	0.000314067	0.505627	5.69636e-05	0.00525281	0.000475991
PSMB9	'PSMB9	Proto.Differentiation	7.28743	1.57967e-13	1.87541e-12	0.14535	0.0374507	0.448426	1.03213e-05	1.21674e-11	3.93978e-05
RPL36A	'RPL36A	Proto.Differentiation	7.28682	1.58673e-13	1.88044e-12	0.443545	1.24011e-09	0.000142265	0.000264724	0.0299036	0.00282302
MDK	'MDK	Proto.Differentiation	7.21957	2.60753e-13	3.05767e-12	0.000417496	0.166246	0.0537472	4.12848e-10	0.00343848	0.00173878
WT1	'WT1	Proto.Differentiation	7.21476	2.70146e-13	3.15123e-12	0.00312883	0.0012368	0.519048	0.33704	1.27973e-11	5.60104e-07
DUSP5	'DUSP5	Proto.Differentiation	7.21086	2.77993e-13	3.23711e-12	5.73605e-05	0.00224672	0.00841707	1.0378e-06	1.40127e-06	0.804137
PDGFRB	'PDGFRB	Proto.Differentiation	7.19137	3.20722e-13	3.71526e-12	0.00543142	0.0171844	0.0772311	2.21759e-08	0.000755197	0.00196842
NCOA7	'NCOA7	Proto.Differentiation	7.1902	3.23473e-13	3.74064e-12	0.0103401	2.77252e-05	0.111819	0.00117135	3.59673e-07	0.0201213
HIF1A	'HIF1A	Proto.Differentiation	7.17912	3.50812e-13	4.0428e-12	2.51336e-05	0.00168828	0.282682	0.0126863	0.00327871	1.98385e-07
EIF4A2	'EIF4A2	Proto.Differentiation	7.12505	5.20198e-13	5.95377e-12	4.87346e-07	7.20974e-10	0.0394645	0.00134007	0.197575	0.185162
INAFM1	'INAFM1	Proto.Differentiation	7.12517	5.19752e-13	5.95377e-12	NA	2.18089e-08	0.467588	5.68431e-09	0.0277453	0.00296574
RPS4Y1	'RPS4Y1	Proto.Differentiation	7.1007	6.20638e-13	7.05501e-12	0.000552583	2.50747e-05	0.0116818	0.00639047	0.0151536	0.00080921
UBE2S	'UBE2S	Proto.Differentiation	7.08144	7.13331e-13	8.06752e-12	0.508986	2.73302e-07	0.00551846	1e-16	0.0033589	0.867549
RPS26	'RPS26	Proto.Differentiation	7.0634	8.12379e-13	9.15673e-12	0.596453	1e-16	0.0144974	0.0872508	2.71893e-09	0.520258
MT1E	'MT1E	Proto.Differentiation	7.04902	9.00886e-13	1.00863e-11	0.0346097	6.89256e-07	0.369552	0.000910761	0.0495447	1.6832e-08
PCOLCE	'PCOLCE	Proto.Differentiation	6.99817	1.29663e-12	1.42779e-11	5.6621e-07	0.000335235	0.107128	0.359868	0.0050822	1.28489e-06
BTF3	'BTF3	Proto.Differentiation	6.98855	1.38872e-12	1.52668e-11	0.00158814	0.000297393	0.00130091	0.0161358	0.137263	3.57314e-06
EIF4B	'EIF4B	Proto.Differentiation	6.98447	1.42963e-12	1.56908e-11	0.00700358	5.24325e-11	0.384052	4.23339e-07	0.0260219	0.151591
PROS1	'PROS1	Proto.Differentiation	6.96105	1.68871e-12	1.84736e-11	0.00721922	1.67945e-11	0.4754	0.00324194	6.47735e-05	0.0863348
RPL21	'RPL21	Proto.Differentiation	6.93997	1.96093e-12	2.13815e-11	0.0406959	4.25348e-11	0.0299623	0.484869	8.20174e-07	0.0200485
SNAI1	'SNAI1	Proto.Differentiation	6.93703	2.0022e-12	2.17959e-11	0.0263228	0.000100101	0.0303786	1.5314e-11	0.0518319	0.117127
EIF1	'EIF1	Proto.Differentiation	6.92471	2.18441e-12	2.37023e-11	0.00127716	1.19307e-05	0.0304699	4.38466e-07	0.00712123	0.316532
SCARA3	'SCARA3	Proto.Differentiation	6.90374	2.53253e-12	2.73906e-11	0.011911	1.39999e-07	0.228373	0.631125	3.3828e-06	2.0732e-06
EIF5A	'EIF5A	Proto.Differentiation	6.90213	2.56151e-12	2.76593e-11	0.0299863	1.29089e-09	0.350266	0.0123441	0.0191583	6.29269e-06
C2	'C2	Proto.Differentiation	6.89721	2.65177e-12	2.85418e-11	0.0593356	1.41848e-08	0.283275	0.128283	3.56149e-08	0.0036014
PSME1	'PSME1	Proto.Differentiation	6.88351	2.91971e-12	3.13248e-11	0.0100972	0.00154716	0.00739159	4.54923e-05	0.0703283	8.64228e-05
CISD1	'CISD1	Proto.Differentiation	6.87417	3.11763e-12	3.33946e-11	0.0123748	0.00100469	0.291685	2.02719e-05	0.0155713	1.32652e-06
IL32	'IL32	Proto.Differentiation	6.87208	3.16352e-12	3.37779e-11	0.0296623	2.4741e-05	0.0256318	0.105907	4.84875e-05	7.43109e-05
TM4SF1	'TM4SF1	Proto.Differentiation	6.85788	3.49447e-12	3.71927e-11	0.158205	5.23895e-08	0.229402	1.78895e-06	1.35505e-05	0.182379
TNFRSF21	'TNFRSF21	Proto.Differentiation	6.83477	4.10689e-12	4.3503e-11	0.0308976	0.0452949	0.145128	5.21776e-10	0.000751852	0.00220316
LDHA	'LDHA	Proto.Differentiation	6.83371	4.13734e-12	4.37563e-11	0.00403974	7.30778e-05	0.356817	0.00108935	0.000108905	0.000778774
ST13	'ST13	Proto.Differentiation	6.83027	4.2378e-12	4.47479e-11	0.0941575	4.27028e-10	0.0116341	0.090268	0.00489684	0.00100276
OLFML2B	'OLFML2B	Proto.Differentiation	6.82984	4.25054e-12	4.48117e-11	0.0370606	0.00103758	0.42801	5.12813e-08	0.180384	2.56099e-08
COL6A2	'COL6A2	Proto.Differentiation	6.82085	4.52515e-12	4.74821e-11	0.11843	1.70632e-10	0.164872	0.0314018	2.49419e-06	0.0324841
SOCS1	'SOCS1	Proto.Differentiation	6.75531	7.12627e-12	7.38481e-11	0.000580934	3.22536e-07	0.367748	6.08039e-07	0.103161	0.0309355
SPTSSA	'SPTSSA	Proto.Differentiation	6.75508	7.13784e-12	7.38534e-11	0.00384085	0.0350294	0.858862	2.15991e-06	0.0367955	6.90337e-12
PLSCR1	'PLSCR1	Proto.Differentiation	6.72886	8.54979e-12	8.79182e-11	0.00811544	2.15507e-05	0.0782424	4.40668e-05	0.000421243	0.0947887
C3	'C3	Transient	19.398	4.01303e-84	5.36462e-81	9.99201e-16	1e-16	3.2998e-12	1e-16	4.44089e-16	1e-16
NFKBIA	'NFKBIA	Transient	17.2508	5.51823e-67	3.35307e-64	7.07366e-08	1e-16	2.46497e-10	6.66134e-15	1.70419e-12	1.55431e-15
C11orf96	'C11orf96	Transient	17.1634	2.49309e-66	1.38865e-63	8.52994e-08	1e-16	3.33067e-16	1e-16	6.50702e-13	1.00731e-07
IER3	'IER3	Transient	16.7775	1.78408e-63	7.94985e-61	3.77476e-15	1e-16	6.5477e-05	1e-16	6.13021e-10	1.52223e-12
ATF3	'ATF3	Transient	16.4414	4.83003e-61	1.6142e-58	3.64616e-10	4.21885e-15	3.92547e-11	1e-16	5.54332e-08	1.31433e-10
NR4A1	'NR4A1	Transient	16.2855	6.25749e-60	1.99167e-57	2.42136e-07	1e-16	3.5481e-11	1e-16	2.88307e-11	4.49062e-08
FOSB	'FOSB	Transient	15.9395	1.68388e-57	4.68961e-55	4.10717e-05	1e-16	4.41909e-09	1e-16	1.38068e-06	1e-16
COL14A1	'COL14A1	Transient	15.8632	5.69921e-57	1.46513e-54	2.25375e-14	1e-16	0.109629	1.40739e-11	1.44862e-12	1e-16
NAMPT	'NAMPT	Transient	15.8089	1.3502e-56	3.34249e-54	2.29173e-11	1e-16	0.0139715	1.43219e-13	2.87657e-10	1e-16
EGR1	'EGR1	Transient	15.5839	4.68238e-55	9.78031e-53	4.91656e-11	1e-16	0.000255429	1e-16	4.7083e-11	5.5436e-08
MT2A	'MT2A	Transient	15.5417	9.05392e-55	1.77989e-52	8.79496e-06	1e-16	0.0765908	1e-16	7.88258e-15	1e-16
CCL2	'CCL2	Transient	15.3955	8.77011e-54	1.62832e-51	0.000230113	1e-16	0.00242306	1e-16	8.7832e-12	1e-16
JUNB	'JUNB	Transient	15.2009	1.7449e-52	2.77624e-50	0.00145993	1e-16	7.84081e-05	1e-16	3.08567e-09	1e-16
JUN	'JUN	Transient	15.1783	2.46007e-52	3.73708e-50	1.33534e-09	1e-16	4.77123e-07	1e-16	9.76299e-06	9.92533e-09
CXCL2	'CXCL2	Transient	15.1562	3.44872e-52	5.12249e-50	1.96754e-12	2.07834e-13	3.74512e-12	8.82405e-12	1.82773e-05	8.26932e-08
TNFSF13B	'TNFSF13B	Transient	15.0581	1.52726e-51	2.12671e-49	2.73961e-06	1e-16	2.92532e-05	1e-16	1.64966e-10	1.12126e-08
NFKBIZ	'NFKBIZ	Transient	15.0477	1.7882e-51	2.43925e-49	3.49427e-09	2.44249e-15	1.34554e-05	3.77476e-15	1.04864e-09	6.64118e-08
SOCS3	'SOCS3	Transient	14.9829	4.74814e-51	6.34731e-49	0.00429216	1e-16	0.000313294	1e-16	1.07382e-09	1e-16
KLF4	'KLF4	Transient	14.9773	5.16725e-51	6.77214e-49	0.000826167	1e-16	2.0066e-07	1e-16	3.21787e-12	1.24759e-07
CFH	'CFH	Transient	14.5955	1.50107e-48	1.85799e-46	8.7738e-08	1e-16	0.161296	9.93539e-12	1e-16	8.4294e-11
SOD2	'SOD2	Transient	14.514	4.93717e-48	6e-46	7.30836e-08	1e-16	0.00058348	0.000197582	1.53988e-13	6.66134e-16
CDKN1A	'CDKN1A	Transient	14.2873	1.31306e-46	1.48754e-44	2.23224e-06	1.11022e-16	3.90699e-05	1e-16	1.14299e-05	3.48846e-09
GADD45B	'GADD45B	Transient	14.2219	3.35116e-46	3.61276e-44	5.31348e-07	1e-16	0.149537	1e-16	1.05918e-05	1e-16
PPP1R15A	'PPP1R15A	Transient	14.1119	1.60513e-45	1.65057e-43	1.34094e-10	1e-16	5.57024e-05	1e-16	0.00107971	5.44448e-07
IRF1	'IRF1	Transient	14.0064	7.11837e-45	6.99694e-43	0.00258983	1e-16	0.00143004	1e-16	1.48582e-09	3.79497e-10
IER2	'IER2	Transient	13.9669	1.24104e-44	1.20219e-42	4.63374e-06	1e-16	5.81624e-06	1e-16	6.90807e-07	1.87792e-05
ICAM1	'ICAM1	Transient	13.2369	2.68749e-40	2.01834e-38	2.40507e-06	1.34995e-10	0.00135922	9.71956e-09	1.30947e-06	1e-16
IL6	'IL6	Transient	12.7492	1.57532e-37	9.74947e-36	0.000658615	9.20326e-11	0.0179235	2.23088e-12	5.40689e-06	1e-16
GADD45A	'GADD45A	Transient	12.5406	2.23697e-36	1.33499e-34	0.0307543	1e-16	0.00931742	1e-16	1.16155e-07	5.30467e-07
MAFF	'MAFF	Transient	12.4855	4.47959e-36	2.55911e-34	5.07747e-05	2.20624e-09	0.0993755	2.22045e-16	1.01754e-07	2.46737e-10
FGF7	'FGF7	Transient	12.1537	2.74168e-34	1.39888e-32	7.55618e-13	8.81014e-10	0.495881	1.33227e-15	8.42379e-06	4.10783e-06
APOD	'APOD	Transient	12.0139	1.50204e-33	7.43678e-32	0.031159	1e-16	0.000605752	2.96923e-06	5.65146e-10	2.04166e-08
RND3	'RND3	Transient	11.8717	8.29979e-33	3.79971e-31	0.000202264	1.11022e-16	0.143106	4.44089e-16	1.05035e-08	0.004375
SCARA5	'SCARA5	Transient	11.6431	1.24364e-31	5.46872e-30	2.15493e-05	1.89537e-11	0.140759	1e-16	1e-16	0.383463
HSPB8	'HSPB8	Transient	11.6393	1.30056e-31	5.68168e-30	1.80235e-09	1.33227e-15	0.000485489	1.47725e-07	0.00142574	0.000492361
CCNL1	'CCNL1	Transient	11.4037	2.00337e-30	8.11545e-29	9.29998e-05	1e-16	0.135134	7.87467e-10	1.80497e-06	1.32126e-05
CRISPLD2	'CRISPLD2	Transient	11.3588	3.3527e-30	1.326e-28	0.456622	2.22045e-16	0.000576198	1.42493e-08	1.43698e-07	7.74323e-09
KDM6B	'KDM6B	Transient	11.3516	3.64175e-30	1.43185e-28	0.166566	7.71008e-08	0.00580819	8.93482e-08	6.37772e-11	6.01741e-14
CXCL14	'CXCL14	Transient	11.341	4.11145e-30	1.60707e-28	0.0904354	6.50591e-14	0.00097464	7.03215e-13	3.46179e-07	4.99788e-05
MYC	'MYC	Transient	11.2864	7.66144e-30	2.96006e-28	0.00224631	1.09956e-12	0.333653	2.88658e-15	0.0663888	4.44089e-16
PNRC1	'PNRC1	Transient	11.2396	1.30273e-29	4.91946e-28	0.000128092	1e-16	0.186831	1e-16	0.000416335	0.000687611
MOXD1	'MOXD1	Transient	10.9639	2.85083e-28	1.03e-26	0.00289355	1e-16	0.0101416	3.90799e-14	0.0233206	2.15527e-05
MT1A	'MT1A	Transient	10.7928	1.86035e-27	6.34416e-26	6.74017e-05	0.00137798	0.0188692	4.04121e-14	0.0316556	1e-16
AHR	'AHR	Transient	10.6466	9.04143e-27	3.00661e-25	4.07833e-09	9.11372e-09	0.0054074	9.64228e-06	5.45629e-06	0.00026448
SAT1	'SAT1	Transient	10.5717	2.01625e-26	6.54206e-25	1.27684e-05	0.00234557	0.691713	5.18826e-10	1.35045e-11	2.15707e-11
LAMA2	'LAMA2	Transient	10.4905	4.77425e-26	1.51958e-24	3.33357e-05	1.21336e-09	0.0784798	2.57334e-08	0.00601421	9.48625e-11
OSR1	'OSR1	Transient	10.0564	4.30526e-24	1.23504e-22	4.89892e-07	9.13034e-09	0.0132284	6.51621e-06	0.000228206	2.84258e-05
MCL1	'MCL1	Transient	10.0149	6.55562e-24	1.83338e-22	0.150114	7.3138e-08	0.00294624	2.26485e-13	6.09286e-06	5.40668e-05
SAMD11	'SAMD11	Transient	9.9826	9.08174e-24	2.49804e-22	0.0217893	1e-16	0.12289	8.67237e-10	0.00111296	3.56039e-05
CH25H	'CH25H	Transient	9.95399	1.21139e-23	3.30486e-22	0.00178584	3.95972e-09	0.122633	3.49406e-08	0.00916111	5.76905e-12
ID2	'ID2	Transient	9.94509	1.32465e-23	3.59916e-22	0.00019448	1e-16	0.00648357	1.91514e-10	0.0530748	0.0128854
CXCL12	'CXCL12	Transient	9.932	1.51066e-23	4.07147e-22	7.0536e-10	1.11078e-05	0.106697	1e-16	0.11283	0.000397225
FRZB	'FRZB	Transient	9.82184	4.53346e-23	1.1883e-21	0.0268498	1e-16	0.0366306	2.31054e-07	0.304386	2.64153e-11
CSRNP1	'CSRNP1	Transient	9.76719	7.78546e-23	2.00919e-21	0.242576	1.4719e-09	0.0260634	1e-16	0.000857737	3.27315e-05
MGST1	'MGST1	Transient	9.7607	8.3001e-23	2.13376e-21	0.00233987	3.60045e-13	0.45684	0.00137644	4.25255e-05	3.14948e-12
LEPR	'LEPR	Transient	9.68934	1.67335e-22	4.18901e-21	3.86291e-12	6.70825e-07	0.129208	0.000957149	1e-16	0.654875
SEMA4A	'SEMA4A	Transient	9.61526	3.44686e-22	8.40833e-21	0.474105	2.92638e-10	0.120845	1.77636e-15	2.68212e-05	1.25745e-05
NR4A3	'NR4A3	Transient	9.38296	3.20732e-21	7.36692e-20	5.41674e-05	0.0109044	0.0709068	4.44089e-16	0.000442158	3.39925e-05
REL	'REL	Transient	9.28416	8.1496e-21	1.8097e-19	0.220434	3.39593e-09	0.0865	8.57993e-07	1.23306e-09	2.41059e-05
JUND	'JUND	Transient	9.18994	1.96538e-20	4.26514e-19	0.0966476	0.000286549	0.000101891	6.66134e-16	6.70549e-05	0.0125104
RRAD	'RRAD	Transient	9.17146	2.33328e-20	4.9986e-19	0.0280692	2.88046e-07	0.0289171	1e-16	0.16831	3.79432e-06
RGS2	'RGS2	Transient	9.13861	3.16315e-20	6.66956e-19	0.0180412	9.92252e-10	0.0288978	1e-16	0.0277463	0.0120502
YBX3	'YBX3	Transient	9.08339	5.26246e-20	1.08899e-18	0.0517654	5.44116e-11	0.0255419	2.95737e-06	2.68408e-06	0.000852033
TRIB1	'TRIB1	Transient	9.01376	9.95549e-20	1.98634e-18	0.000716187	0.00117555	0.132003	4.30456e-08	2.11602e-06	8.82164e-07
ADAMTSL2	'ADAMTSL2	Transient	9.00745	1.05449e-19	2.09768e-18	NA	1.32196e-09	0.00154287	1.31265e-10	0.239865	1.31271e-05
ADAMTS4	'ADAMTS4	Transient	8.88534	3.1863e-19	6.11988e-18	0.165456	0.0126731	0.00255271	2.28279e-08	7.42089e-06	1.28138e-09
ZC3H12A	'ZC3H12A	Transient	8.70133	1.64014e-18	2.9549e-17	0.00663681	0.00277205	0.0117481	3.68883e-11	5.70138e-05	0.00030491
PGF	'PGF	Transient	8.64019	2.80589e-18	4.96153e-17	0.141827	1e-16	0.482641	3.06753e-10	3.90284e-06	0.121213
MT1X	'MT1X	Transient	8.60874	3.69349e-18	6.44577e-17	0.00284328	0.00401587	0.749723	6.08186e-07	0.000538616	1e-16
PLK3	'PLK3	Transient	8.59367	4.21162e-18	7.3118e-17	0.163111	3.748e-12	0.0489811	2.04039e-05	0.000283141	2.9653e-05
HEXIM1	'HEXIM1	Transient	8.41272	2.00306e-17	3.33046e-16	0.000460326	0.00358956	0.00316196	8.51104e-11	0.000903309	0.0089452
CDC42EP4	'CDC42EP4	Transient	8.33453	3.89027e-17	6.40457e-16	0.111907	5.09612e-09	0.75584	1.60314e-08	0.00147983	7.45016e-09
GSN	'GSN	Transient	8.32369	4.26348e-17	6.98458e-16	0.000200415	1.42109e-14	0.0152529	0.0312965	1.31059e-05	0.155221
THBS1	'THBS1	Transient	8.31656	4.52757e-17	7.38105e-16	0.00101135	0.0219554	0.0533373	1.13834e-10	0.817876	1e-16
LMNA	'LMNA	Transient	8.30185	5.12517e-17	8.27456e-16	0.00321685	0.000155461	0.00187496	0.0937118	0.000452903	4.91687e-11
KLF10	'KLF10	Transient	8.29771	5.30701e-17	8.54748e-16	0.00873297	1.4197e-07	0.0228076	8.95329e-06	0.011248	1.0966e-05
STAT3	'STAT3	Transient	8.16107	1.66037e-16	2.56896e-15	0.0628638	2.24565e-12	0.0618338	1.02986e-07	0.00328729	0.0184255
DDX5	'DDX5	Transient	8.14218	1.94107e-16	2.97572e-15	0.00138573	0.126335	0.00697889	9.32603e-11	0.000861385	6.06163e-05
HAS2	'HAS2	Transient	8.11675	2.39416e-16	3.62869e-15	0.0305412	2.27465e-11	0.943886	7.54952e-11	0.00153528	0.000132499
OGN	'OGN	Transient	8.09414	2.88359e-16	4.32589e-15	8.75366e-08	0.000452519	0.629333	2.43986e-06	4.45023e-07	0.0165996
ZFAND5	'ZFAND5	Transient	8.09401	2.88652e-16	4.32589e-15	0.0165474	0.034278	8.5498e-09	2.22045e-15	0.0245577	0.33524
CXCL3	'CXCL3	Transient	8.05871	3.85511e-16	5.71342e-15	7.31647e-09	5.67926e-05	0.00740158	0.00301171	0.00196944	0.01587
BIRC3	'BIRC3	Transient	8.04994	4.14186e-16	6.09783e-15	0.0390506	2.56684e-13	0.00117296	0.041117	0.00208389	0.00100371
CCND2	'CCND2	Transient	8.03383	4.72385e-16	6.92417e-15	0.000101035	0.018291	0.0325294	8.19981e-06	0.000340418	7.7685e-06
GATA6	'GATA6	Transient	7.87173	1.74882e-15	2.44542e-14	0.55945	2.81971e-09	0.0582046	4.99267e-12	0.00103259	0.0159065
NFE2L2	'NFE2L2	Transient	7.84033	2.24684e-15	3.11574e-14	0.651034	1.11144e-06	0.012447	2.90081e-08	4.72689e-05	0.000503007
TPPP3	'TPPP3	Transient	7.79557	3.20602e-15	4.36437e-14	0.227839	0.000750441	0.127329	1.50679e-12	0.0168577	4.0074e-07
LDLR	'LDLR	Transient	7.58968	1.60352e-14	2.07335e-13	5.5487e-07	8.71081e-05	0.00161549	8.06154e-05	0.00202367	0.354361
EMP1	'EMP1	Transient	7.39273	7.192e-14	8.86925e-13	0.0629634	8.83653e-06	0.130554	1.15709e-06	0.368786	5.20696e-10
PPP1R15B	'PPP1R15B	Transient	7.37412	8.27199e-14	1.00894e-12	0.00248823	0.0119191	0.00788982	1.66166e-05	0.099455	1.33187e-07
INTS6	'INTS6	Transient	7.31523	1.28473e-13	1.54445e-12	0.433422	2.25184e-10	0.0465292	3.43452e-08	0.000209925	0.180334
MATN2	'MATN2	Transient	7.31291	1.30709e-13	1.56851e-12	0.00746726	0.000961259	0.466118	3.38415e-06	1.04736e-08	0.014367
ARRDC3	'ARRDC3	Transient	7.21479	2.70094e-13	3.15123e-12	0.0158694	2.36206e-07	0.550852	1.64493e-07	0.000589383	0.0117418
PIM1	'PIM1	Transient	7.11128	5.74877e-13	6.55713e-12	0.0365034	0.0577582	0.0332617	0.0124659	0.00268964	3.20188e-13
AKR1C1	'AKR1C1	Transient	7.02484	1.07156e-12	1.18778e-11	1.42399e-05	1.2506e-06	0.0392591	0.101236	3.10182e-06	0.223409
PDE4D	'PDE4D	Transient	7.0123	1.17216e-12	1.29286e-11	0.105424	1.7033e-05	0.120062	2.9976e-14	0.137979	0.0222907
PAMR1	'PAMR1	Transient	6.96232	1.67355e-12	1.83377e-11	0.365809	0.000107217	0.392704	0.000573805	2.88675e-06	3.68413e-07
NFIL3	'NFIL3	Transient	6.95784	1.72766e-12	1.88688e-11	0.142929	0.0286138	0.15997	1e-16	0.0018061	0.0257379
HBEGF	'HBEGF	Transient	6.90984	2.42601e-12	2.62811e-11	0.0234354	0.380464	0.00458805	5.39896e-06	0.00110256	2.47653e-06
BCL3	'BCL3	Transient	6.90174	2.56846e-12	2.76897e-11	0.07622	0.000532698	0.112185	3.16081e-08	0.0485885	4.44641e-05
RDH10	'RDH10	Transient	6.88773	2.83448e-12	3.04593e-11	0.699725	0.000377429	0.199642	1.05727e-12	3.2666e-05	0.0152358
TMEM2	'TMEM2	Transient	6.83912	3.98398e-12	4.22682e-11	0.0652303	1.05543e-05	0.00513119	0.00262579	NA	1.52579e-05
TMEM100	'TMEM100	Transient	6.815	4.71328e-12	4.93014e-11	0.00460191	1.49636e-12	0.400912	0.111424	0.000719928	0.00705805
PTX3	'PTX3	Transient	6.77618	6.16962e-12	6.42332e-11	1.35687e-08	0.0396781	NA	0.078907	0.144444	4.0345e-08
MTRNR2L8	'MTRNR2L8	Transient	6.7199	9.09262e-12	9.30705e-11	3.80952e-07	0.0315698	0.0163191	0.00507449	0.00148417	0.0239071
ALDH1A1	'ALDH1A1		6.70907	9.79342e-12	1.00091e-10	6.91863e-05	0.346459	0.00199314	0.00243905	3.44709e-08	0.127203
ERRFI1	'ERRFI1		6.70856	9.82799e-12	1.00291e-10	0.0801331	0.00194612	0.0953132	2.11684e-05	6.50435e-07	0.0287885
S100A13	'S100A13		6.70484	1.00816e-11	1.02721e-10	0.390501	1e-16	0.0505552	0.454651	0.00352189	0.00025528
CLSTN3	'CLSTN3		6.69942	1.04621e-11	1.06437e-10	0.0464114	4.97068e-09	0.0187964	8.06091e-05	0.0219068	0.129345
TNFAIP2	'TNFAIP2		6.69237	1.09791e-11	1.11526e-10	2.9881e-08	0.000192518	0.280537	0.888219	0.00685216	1.10826e-08
RPS25	'RPS25		6.68827	1.12909e-11	1.14519e-10	0.0170477	2.39684e-10	0.0666735	0.257721	0.000515275	0.00459727
ID1	'ID1		6.68767	1.13378e-11	1.14821e-10	0.0127002	0.126974	0.00803398	8.32223e-13	0.217262	0.00292199
PTK7	'PTK7		6.66161	1.35425e-11	1.36941e-10	0.745702	0.000272627	0.000632293	0.00101434	8.97349e-12	0.312292
PDLIM7	'PDLIM7		6.65124	1.45319e-11	1.46724e-10	0.209114	8.49892e-09	0.354869	0.0719967	0.0495599	1.00783e-10
SCPEP1	'SCPEP1		6.64458	1.52036e-11	1.53275e-10	0.537183	1.33385e-06	0.293043	1.75159e-06	0.00575693	3.68189e-05
FCGRT	'FCGRT		6.63081	1.66929e-11	1.67782e-10	0.291478	5.00329e-05	0.539461	5.12574e-09	0.00748133	9.13293e-05
PSME2	'PSME2		6.63097	1.66745e-11	1.67782e-10	0.0372063	0.000731821	0.526348	0.0117086	5.01137e-09	0.000410205
HCFC1R1	'HCFC1R1		6.61804	1.81993e-11	1.82649e-10	0.899299	9.26634e-10	0.554857	5.7969e-06	0.000837982	2.16876e-05
PTTG1IP	'PTTG1IP		6.60399	2.00112e-11	2.00532e-10	0.904816	1.08747e-05	0.00874099	0.00526471	9.78087e-09	0.00357697
CXCL1	'CXCL1		6.60303	2.01424e-11	2.01545e-10	0.0228882	0.0194241	0.186496	0.01059	1.37449e-05	1.16861e-06
IGFBP3	'IGFBP3		6.598	2.08375e-11	2.08188e-10	0.0187795	2.19961e-09	0.337123	0.0400123	0.00811978	0.000136692
ILK	'ILK		6.58913	2.21203e-11	2.20675e-10	0.0370334	3.13099e-05	0.0394762	0.0449122	0.00015186	0.000508345
MMP19	'MMP19		6.58661	2.24985e-11	2.24113e-10	0.000368923	0.973499	0.36268	7.9714e-14	0.116916	3.89978e-09
RGS16	'RGS16		6.57638	2.41025e-11	2.39734e-10	0.141605	4.7635e-08	0.229469	8.73585e-08	0.00881335	0.08664
SYTL2	'SYTL2		6.5736	2.4556e-11	2.43881e-10	0.00104268	5.76449e-06	0.546169	0.00989955	5.28929e-07	0.0613958
QPRT	'QPRT		6.56845	2.54203e-11	2.52091e-10	0.00982374	0.000535705	0.639684	7.31373e-05	0.0368749	7.30465e-08
BRD2	'BRD2		6.56556	2.59196e-11	2.56662e-10	0.145177	1.97073e-07	0.0320648	3.71481e-13	0.0876311	0.664545
CLEC11A	'CLEC11A		6.55225	2.83383e-11	2.80197e-10	0.453503	1.40332e-13	0.348508	0.0163196	0.000151267	0.00637778
DPYSL3	'DPYSL3		6.54092	3.05705e-11	3.01821e-10	0.0520475	0.00528482	0.0289173	5.33954e-06	0.328019	1.74644e-07
FMO1	'FMO1		6.53822	3.11267e-11	3.06859e-10	0.000104975	9.95811e-07	0.25821	0.0467667	0.0738484	7.82018e-05
ANK2	'ANK2		6.52724	3.34968e-11	3.29254e-10	0.325362	7.16193e-06	0.165098	0.00332298	0.000184599	3.94307e-05
SLC38A5	'SLC38A5		6.52733	3.34753e-11	3.29254e-10	0.0375534	7.82201e-05	0.0932934	2.22545e-07	1.69813e-05	0.534365
IGSF10	'IGSF10		6.51973	3.52176e-11	3.45649e-10	0.00251248	0.003287	0.000415668	0.00196149	0.000122943	0.289808
RIN2	'RIN2		6.51951	3.52682e-11	3.45649e-10	0.0412598	0.000233993	0.589214	0.000170073	0.00354902	1.39662e-06
SGIP1	'SGIP1		6.51055	3.74387e-11	3.66384e-10	0.000668177	0.00221937	0.0984744	0.00045464	0.0126204	0.0011476
IER5	'IER5		6.48718	4.37294e-11	4.2732e-10	0.0301592	0.00303114	0.22648	6.69464e-14	0.0420141	0.0827355
ACTN1	'ACTN1		6.47867	4.62676e-11	4.51463e-10	0.0386592	3.38358e-05	0.312765	0.0152227	0.00271244	1.39493e-06
DUSP14	'DUSP14		6.47364	4.78353e-11	4.6608e-10	0.146863	0.000885972	0.00310458	9.89313e-09	0.246732	0.00407344
RRBP1	'RRBP1		6.46147	5.18448e-11	5.04411e-10	0.00548882	1.00389e-05	0.232585	0.124378	5.82014e-06	0.00296235
CD34	'CD34		6.45661	5.35389e-11	5.20137e-10	0.00287712	6.03307e-07	0.0397392	0.000341942	0.000385196	0.623059
TMSB4X	'TMSB4X		6.44973	5.60243e-11	5.43492e-10	5.0638e-06	0.00212736	0.724793	0.0450288	0.000167325	6.13555e-05
GFPT2	'GFPT2		6.44664	5.718e-11	5.539e-10	0.0281715	0.0458337	0.250618	4.83172e-06	0.000205281	0.000181503
MYADM	'MYADM		6.44419	5.81103e-11	5.62097e-10	0.00666127	0.000713214	0.0354585	0.00010661	0.0637291	0.00100867
MAP1B	'MAP1B		6.44259	5.87253e-11	5.67225e-10	0.499296	8.70736e-06	0.16111	9.39632e-06	0.00356006	0.000212743
FAM63B	'FAM63B		6.44107	5.93153e-11	5.72098e-10	0.00014636	3.9613e-07	NA	0.0132543	NA	0.0176653
ARHGDIB	'ARHGDIB		6.4359	6.13733e-11	5.90442e-10	0.227327	1.84606e-08	0.366514	1.00592e-11	0.0676777	0.165418
SOX4	'SOX4		6.43585	6.13939e-11	5.90442e-10	0.172952	8.02037e-07	0.344367	2.12465e-10	0.00295333	0.265629
LAMP5	'LAMP5		6.41507	7.03789e-11	6.7588e-10	5.71617e-05	0.000441836	0.219092	6.72691e-11	0.722888	0.0271318
ARL4A	'ARL4A		6.39764	7.89009e-11	7.56633e-10	0.112266	0.000603312	0.126259	4.35284e-08	0.001712	0.0362399
FRAS1	'FRAS1		6.39474	8.04106e-11	7.70006e-10	0.00520607	0.109621	2.98283e-05	0.00107669	5.64785e-10	0.903002
NXN	'NXN		6.38966	8.31257e-11	7.94868e-10	0.182863	9.37941e-08	0.0692796	0.0284115	2.17657e-09	0.389876
SLC39A13	'SLC39A13		6.38091	8.8018e-11	8.40446e-10	1	5.41504e-07	0.629373	0.000653623	1.0195e-05	0.0123053
ABI3BP	'ABI3BP		6.37996	8.85696e-11	8.44507e-10	0.000289144	0.00541648	0.703802	0.000577018	0.000728721	9.18876e-05
PAPPA	'PAPPA		6.37213	9.32118e-11	8.87504e-10	0.15362	0.000641198	0.00558286	0.109258	0.0101943	6.44274e-08
LRP1	'LRP1		6.37167	9.34925e-11	8.8891e-10	0.0011775	0.210265	0.0597972	7.37985e-07	0.0217286	0.000375536
LMO4	'LMO4		6.36313	9.88415e-11	9.38433e-10	0.45395	3.11836e-08	0.0726338	8.08304e-10	0.254164	0.0281518
TJP2	'TJP2		6.36177	9.97216e-11	9.45445e-10	0.270996	0.000320743	0.0472842	0.0189387	0.0732702	1.00857e-10
VEGFA	'VEGFA		6.35807	1.02153e-10	9.67126e-10	7.47204e-05	2.89467e-05	0.761184	2.66529e-05	0.000107664	0.232711
ING1	'ING1		6.34847	1.08733e-10	1.02796e-09	0.00317363	0.119543	0.0194409	4.3604e-08	0.00359483	0.061896
ITGA1	'ITGA1		6.34686	1.09874e-10	1.03728e-09	0.000101553	0.0170184	0.000311754	0.0253475	0.00184591	0.0758954
S1PR2	'S1PR2		6.34255	1.12999e-10	1.06528e-09	NA	0.000790388	0.053246	0.00319861	0.000173651	0.000951773
ARID5B	'ARID5B		6.33963	1.15161e-10	1.08413e-09	0.0308407	0.0661273	0.0939319	4.31925e-07	6.73532e-05	0.0178632
EMP2	'EMP2		6.33693	1.17193e-10	1.10171e-09	0.00254098	1.52759e-05	0.231052	0.0985946	0.00249074	0.000100432
ITGA2	'ITGA2		6.33494	1.18716e-10	1.11446e-09	0.000789939	0.0976066	0.48043	5.84109e-05	0.0138512	3.5389e-07
UAP1	'UAP1		6.33277	1.20399e-10	1.12868e-09	0.000495804	0.0333914	0.935817	1.30758e-06	1.70787e-05	0.00109255
RELB	'RELB		6.32724	1.24794e-10	1.16824e-09	0.0330043	3.07489e-05	0.246194	2.42393e-05	0.000877248	0.0379596
ALDH2	'ALDH2		6.32275	1.28475e-10	1.20102e-09	0.807751	1.22824e-12	0.3629	4.17606e-06	0.00254009	0.0406832
PCDH7	'PCDH7		6.31121	1.38431e-10	1.29228e-09	0.27257	0.00526349	0.0736138	2.77282e-06	1.83362e-06	0.0470299
STOM	'STOM		6.30235	1.46583e-10	1.36648e-09	0.0649364	0.0213201	0.411236	8.45636e-08	0.0657134	4.0605e-07
NAV2	'NAV2		6.30098	1.47882e-10	1.37666e-09	0.117627	4.8472e-09	0.0518814	0.0287926	0.00343692	0.0112255
FBLN2	'FBLN2		6.28782	1.60974e-10	1.49645e-09	7.21387e-07	2.4825e-07	0.156804	0.320797	0.000810155	0.176206
ABL2	'ABL2		6.28428	1.64693e-10	1.5289e-09	0.00664692	0.00415889	0.138512	3.71819e-06	0.000348915	0.0933643
PLP2	'PLP2		6.27629	1.73373e-10	1.60725e-09	0.231452	2.13196e-06	0.234316	0.189239	0.000114606	1.00853e-06
SLCO3A1	'SLCO3A1		6.25999	1.92504e-10	1.78213e-09	0.322577	3.40093e-05	0.0417861	0.00041944	0.0168888	0.000108876
LMO7	'LMO7		6.25921	1.93461e-10	1.78851e-09	0.103086	0.000146272	0.520492	0.000110925	2.10275e-07	0.0404801
RGL1	'RGL1		6.24272	2.15015e-10	1.98503e-09	0.0654488	0.0020763	0.171721	2.27175e-09	0.00519892	0.0615622
PLAT	'PLAT		6.24077	2.17708e-10	2.00712e-09	0.0528859	0.00478066	0.16014	0.00144794	0.0454371	3.0705e-08
CALM2	'CALM2		6.23696	2.23078e-10	2.05379e-09	0.0289962	2.36984e-08	0.11475	0.000708281	0.0074369	0.137314
ANO1	'ANO1		6.23247	2.29572e-10	2.11067e-09	0.290772	1.44941e-07	0.0638784	0.00966091	7.92034e-06	0.0798037
MAGED1	'MAGED1		6.21651	2.54161e-10	2.33353e-09	0.277284	0.000642994	8.40923e-05	0.0105913	1.19527e-06	0.263449
AHNAK	'AHNAK		6.21548	2.55842e-10	2.34574e-09	0.136692	0.00166163	0.0367581	0.00036625	1.28397e-05	0.0345444
PLOD2	'PLOD2		6.2143	2.57771e-10	2.36019e-09	0.159305	1.11904e-05	0.669159	0.00147637	3.95098e-07	0.00600181
ROBO2	'ROBO2		6.21335	2.59328e-10	2.3712e-09	0.00722606	3.87287e-05	0.628071	0.000124597	0.0295562	0.000160404
IGF2	'IGF2		6.20448	2.74389e-10	2.50548e-09	0.116603	6.21951e-08	0.00305913	1.91791e-05	NA	0.295962
RAB31	'RAB31		6.20335	2.76361e-10	2.52005e-09	0.436658	4.69759e-05	0.13481	4.27078e-06	0.122442	5.12204e-06
GLA	'GLA		6.20263	2.77635e-10	2.52822e-09	0.131273	3.04427e-05	0.0987992	8.91987e-07	0.169913	0.00116678
PLXDC1	'PLXDC1		6.19647	2.88716e-10	2.62555e-09	0.350476	2.68854e-08	0.049233	0.0177179	0.132273	3.65598e-06
PRKCDBP	'PRKCDBP		6.19566	2.90206e-10	2.63551e-09	0.104232	3.18377e-06	NA	1.42358e-05	NA	0.00745915
MALAT1	'MALAT1		6.19509	2.91254e-10	2.64144e-09	0.0173568	2.93282e-07	3.65203e-05	0.102849	0.0234172	0.198189
SSC5D	'SSC5D		6.18893	3.02866e-10	2.74303e-09	0.0334896	0.0400251	0.0014927	2.49351e-06	0.106203	0.00258718
MT-ATP6	'MT-ATP6		6.18679	3.07008e-10	2.77678e-09	2.43045e-07	0.00233409	NA	NA	0.112461	0.000484747
HEYL	'HEYL		6.1701	3.41236e-10	3.08219e-09	0.0305284	0.00831363	0.0447064	3.7806e-09	0.0853677	0.022785
WTAP	'WTAP		6.15835	3.67539e-10	3.31529e-09	0.000187638	0.086489	0.0439158	0.139183	2.48422e-09	0.0634979
NFIX	'NFIX		6.15275	3.8076e-10	3.42992e-09	0.453252	0.000157185	0.127121	6.75043e-06	1.12985e-05	0.0525093
RHOB	'RHOB		6.15044	3.86347e-10	3.47556e-09	0.253767	0.000208311	0.167252	3.76128e-10	0.00547301	0.113286
CCL11	'CCL11		6.14981	3.87884e-10	3.4847e-09	0.258882	0.213343	0.10867	0.00276261	2.87874e-09	7.52528e-05
NDUFA4	'NDUFA4		6.13828	4.17106e-10	3.7422e-09	0.443793	6.85726e-08	0.0339195	0.000484043	0.0111264	0.0134311
GDF10	'GDF10		6.11964	4.6893e-10	4.20151e-09	0.0237152	6.90813e-06	0.000337803	0.00706413	0.232666	0.018881
SLC25A5	'SLC25A5		6.11317	4.88359e-10	4.36973e-09	0.143651	0.0106403	0.194779	7.19383e-07	0.00565487	0.000344197
MFGE8	'MFGE8		6.10245	5.22276e-10	4.66696e-09	0.719644	8.49709e-05	0.117989	0.0133691	0.000283714	4.27064e-07
ST3GAL4	'ST3GAL4		6.09052	5.6271e-10	5.02157e-09	0.112307	1.02674e-05	0.144367	1.75057e-07	0.0588534	0.0422011
FAM150B	'FAM150B		6.08447	5.84378e-10	5.20798e-09	0.612906	0.00461124	NA	2.85952e-05	NA	2.80415e-09
FAT4	'FAT4		6.08305	5.89597e-10	5.24749e-09	0.0828562	0.0161432	0.335146	2.23048e-07	0.00166757	0.00151604
CCDC71L	'CCDC71L		6.06726	6.50563e-10	5.7824e-09	0.00605325	0.000707009	0.582804	0.000293638	7.78115e-06	0.0534855
APLP2	'APLP2		6.067	6.51606e-10	5.78398e-09	0.0958102	0.0966556	0.148987	5.49637e-06	0.0150819	1.66752e-06
SLC25A25	'SLC25A25		6.06572	6.56803e-10	5.82237e-09	0.411774	0.000248196	0.721267	2.0852e-07	0.00751441	1.08731e-05
CLIC2	'CLIC2		6.0558	6.98588e-10	6.18459e-09	0.559156	1.82387e-07	0.214078	0.000191451	0.000372724	0.0146383
ATP5E	'ATP5E		6.05397	7.06596e-10	6.24721e-09	0.425956	1.35615e-10	0.143274	0.00847191	NA	0.000170246
GUCY1A3	'GUCY1A3		6.04747	7.35707e-10	6.496e-09	0.388635	0.0034454	0.00880619	2.80371e-08	NA	0.00313768
PRDX6	'PRDX6		6.03417	7.98891e-10	7.04457e-09	0.000504414	0.0240436	0.154704	0.441725	3.23945e-06	6.0817e-05
MCOLN3	'MCOLN3		6.02994	8.20088e-10	7.22196e-09	0.399018	1.4877e-14	0.433348	1	2.66058e-08	0.492023
MAN1C1	'MAN1C1		6.02139	8.6463e-10	7.6042e-09	0.334526	1.09861e-05	0.00182451	1.06507e-05	0.0063431	0.334408
RPL27A	'RPL27A		6.01627	8.92427e-10	7.83835e-09	2.12924e-06	1.27114e-07	0.382352	0.99021	4.42853e-06	0.00500472
COL6A1	'COL6A1		6.01148	9.19159e-10	8.06255e-09	0.564907	0.00012537	0.0156352	0.104031	6.77387e-05	3.19155e-05
SLC3A2	'SLC3A2		6.01121	9.20694e-10	8.06543e-09	0.0264418	2.56307e-06	0.0588688	0.00158642	0.0615868	0.0149062
TPM4	'TPM4		6.01	9.27622e-10	8.11548e-09	0.161969	1.36339e-08	0.289581	0.421749	1.05205e-06	0.0036623
ARID5A	'ARID5A		5.99841	9.96323e-10	8.70513e-09	0.46319	0.0869865	0.0165826	5.27296e-08	0.157786	8.3245e-07
PROCR	'PROCR		5.99761	1.00119e-09	8.73621e-09	0.0275356	0.004337	0.0159156	0.00108312	0.000774212	0.0383867
2011-09-01	'SEPT11		5.99513	1.01659e-09	8.85903e-09	0.0909069	0.00150093	0.245047	0.000483017	2.38737e-08	0.175569
CBX6	'CBX6		5.99177	1.03784e-09	9.03242e-09	0.405085	1.76098e-10	0.0436326	0.0429208	0.0639854	0.000657234
GPX7	'GPX7		5.98602	1.07521e-09	9.34549e-09	0.0815655	0.000136526	0.159634	0.183562	4.69729e-07	0.00235145
PSMB8	'PSMB8		5.98463	1.0844e-09	9.41312e-09	0.3028	0.00195807	0.330367	0.00402948	4.21778e-07	0.000588097
ZBTB20	'ZBTB20		5.9836	1.09127e-09	9.46048e-09	0.197174	0.0187537	0.0519357	0.00108607	1.57186e-06	0.00885507
MSRB3	'MSRB3		5.98146	1.1057e-09	9.57319e-09	0.0435371	7.21159e-08	0.941192	0.0205278	3.08484e-05	0.000695788
2003-03-01	'MARCH3		5.97846	1.12629e-09	9.73881e-09	0.100478	1.77618e-05	0.516013	0.000603084	1.48461e-10	0.605311
PERP	'PERP		5.97188	1.1727e-09	1.0127e-08	0.414116	1.55431e-15	0.478861	0.000725655	0.0138939	0.138499
GPX8	'GPX8		5.96337	1.23545e-09	1.06551e-08	0.111849	1.20031e-07	0.183925	0.0161506	0.0413532	0.000281538
CD81	'CD81		5.95148	1.32867e-09	1.14444e-08	0.0680748	0.00360048	0.30242	3.00502e-10	0.414333	0.000254135
NTNG1	'NTNG1		5.94976	1.34269e-09	1.15502e-08	0.0576316	0.060297	7.21573e-06	0.0152688	2.64631e-05	0.18298
SRSF7	'SRSF7		5.94945	1.34519e-09	1.15569e-08	0.0924185	1.97373e-10	0.128716	0.000233279	0.0745022	0.179772
SAP18	'SAP18		5.94248	1.40374e-09	1.20444e-08	0.00255473	0.0018196	0.660909	4.22302e-07	0.00767682	0.0277859
AQP3	'AQP3		5.93206	1.49575e-09	1.28174e-08	0.00758485	9.28588e-10	0.0101246	0.000435232	0.549513	0.285774
PRG4	'PRG4		5.92011	1.60861e-09	1.37669e-08	0.29506	0.038857	0.295254	3.536e-06	0.0598471	9.95297e-09
IL33	'IL33		5.90445	1.76911e-09	1.51211e-08	0.33884	1.95566e-07	0.00141296	0.183578	0.000139993	0.0731098
SGCG	'SGCG		5.9035	1.7793e-09	1.51888e-08	0.236073	1.23525e-05	0.000266821	0.0877738	8.2672e-06	0.344928
FSTL3	'FSTL3		5.89879	1.83087e-09	1.56091e-08	0.176747	0.0540492	0.0025678	0.00720782	0.00177696	8.70188e-05
SMARCB1	'SMARCB1		5.89592	1.863e-09	1.58628e-08	0.0641256	0.020706	0.067304	0.00392058	0.000187808	0.000762401
GUCY1A2	'GUCY1A2		5.8938	1.88704e-09	1.6047e-08	0.15489	0.000286847	0.0253711	5.50093e-12	0.34581	0.202053
SPON1	'SPON1		5.89177	1.91044e-09	1.62254e-08	0.538686	0.106755	0.284654	2.91326e-08	5.28339e-08	0.024125
ADARB1	'ADARB1		5.88952	1.93664e-09	1.64271e-08	0.00851797	0.0128772	0.287743	0.047181	2.56325e-07	0.00529186
TPST2	'TPST2		5.88371	2.0058e-09	1.69921e-08	0.237977	1.91293e-05	0.0354711	0.00184261	0.00939914	0.00583036
ENAH	'ENAH		5.87484	2.11624e-09	1.7905e-08	0.0648207	1.6554e-07	0.251278	0.00247953	0.00188844	0.0817136
CKS2	'CKS2		5.8677	2.20936e-09	1.86692e-08	0.029703	0.00639223	0.208217	1.5964e-09	0.00169935	0.368878
PLAUR	'PLAUR		5.85489	2.38665e-09	2.01418e-08	0.0638232	0.000738009	0.0262288	0.0240403	0.00260144	0.00170317
ADM	'ADM		5.85399	2.39964e-09	2.02259e-08	0.457537	0.038368	0.165233	6.76817e-05	0.00553034	1.43147e-07
IL11RA	'IL11RA		5.8497	2.46232e-09	2.07281e-08	5.00807e-06	0.0452501	0.0120568	0.000458014	0.00229306	0.573779
ELN	'ELN		5.84719	2.49968e-09	2.10162e-08	0.0473285	0.557993	0.0515876	2.36018e-06	0.0471272	4.38671e-07
CNN1	'CNN1		5.8459	2.5192e-09	2.11537e-08	0.0371569	2.22045e-16	0.72371	0.933297	0.210887	5.98126e-09
FAM107A	'FAM107A		5.84438	2.54235e-09	2.13213e-08	0.233379	3.19897e-11	0.0314693	1.36145e-06	0.435823	0.366188
MAP4	'MAP4		5.83624	2.66967e-09	2.2361e-08	0.113522	0.000131458	0.102713	0.0396638	0.0131978	1.35078e-05
CHD1	'CHD1		5.82704	2.82103e-09	2.35992e-08	0.00270786	0.0485183	0.204546	0.00020097	0.00498108	0.00191873
IL34	'IL34		5.82553	2.84656e-09	2.3783e-08	0.862078	3.94494e-09	0.0102802	7.80948e-05	0.00365109	0.209323
C1orf198	'C1orf198		5.81896	2.96083e-09	2.47069e-08	0.270867	8.33268e-09	0.507207	0.000202354	0.000335661	0.140105
P4HA2	'P4HA2		5.81084	3.10801e-09	2.59026e-08	0.176494	0.000485043	0.00426932	0.394425	3.24059e-07	0.0165187
ABCC9	'ABCC9		5.80736	3.17319e-09	2.64129e-08	0.0376193	0.107107	0.0214545	2.12724e-11	0.057432	0.15678
ABHD5	'ABHD5		5.8026	3.26478e-09	2.71416e-08	0.576753	0.000141006	0.115008	2.86856e-07	7.47709e-05	0.216608
NR2F2	'NR2F2		5.79494	3.41718e-09	2.83732e-08	0.136037	8.74637e-05	0.00375227	5.92959e-08	0.343349	0.165758
SNRPB	'SNRPB		5.79291	3.45878e-09	2.8683e-08	0.00320555	0.121992	0.00430666	1.44051e-05	0.148789	0.00719713
COL6A6	'COL6A6		5.79251	3.46709e-09	2.87163e-08	0.125402	0.00807531	0.223582	0.0316402	2.37704e-11	0.0750757
DSTN	'DSTN		5.78727	3.57693e-09	2.95893e-08	0.00445286	5.05196e-08	0.292079	0.0700491	0.02282	0.0134174
VGLL3	'VGLL3		5.7824	3.68209e-09	3.04217e-08	0.654983	1.82828e-06	0.00172308	0.11339	0.000103865	0.0183197
LIF	'LIF		5.77383	3.87438e-09	3.19708e-08	6.07101e-05	0.0469868	0.29516	0.583243	0.00142077	5.41097e-08
H2AFX	'H2AFX		5.76652	4.04635e-09	3.33487e-08	0.258635	5.14853e-05	0.0174297	9.50115e-07	0.00148947	0.598577
SLC19A2	'SLC19A2		5.76409	4.10489e-09	3.37895e-08	0.222153	0.463876	0.388875	2.93868e-10	0.00122156	8.59004e-05
KPNA2	'KPNA2		5.75809	4.25344e-09	3.49692e-08	0.0422393	0.106033	0.00519641	1.09174e-06	0.0136519	0.0519817
EMID1	'EMID1		5.75572	4.31369e-09	3.5421e-08	0.460881	0.000151185	0.842531	7.98455e-11	0.0279371	0.00102057
PTPRE	'PTPRE		5.7511	4.43336e-09	3.6359e-08	0.0748383	0.00528151	0.00830398	5.62413e-06	0.0995016	0.0217748
BHLHE40	'BHLHE40		5.7496	4.4727e-09	3.66367e-08	0.00214955	7.80339e-05	0.100829	0.014089	0.052735	0.00922396
TCF4	'TCF4		5.74819	4.51017e-09	3.68984e-08	0.000432213	5.81713e-06	0.441231	0.0830577	6.42602e-09	0.804045
PLEKHH2	'PLEKHH2		5.74263	4.66088e-09	3.80847e-08	0.0132439	0.000574266	0.00880397	0.000981383	0.0126792	0.186546
HSPA5	'HSPA5		5.73874	4.76914e-09	3.89217e-08	5.19291e-06	0.0164181	0.205265	0.0710993	0.000235488	0.0421224
ZNF331	'ZNF331		5.72368	5.21214e-09	4.24853e-08	0.161492	0.000429539	0.00192346	1.03376e-06	0.0426397	0.366657
BMP1	'BMP1		5.71882	5.36324e-09	4.36637e-08	0.061914	0.00706799	0.0651379	0.00179004	0.00048102	0.0110652
SLC1A5	'SLC1A5		5.70487	5.82146e-09	4.73366e-08	0.00932249	0.360676	4.92008e-05	0.000395628	0.0769782	0.00481562
MGST3	'MGST3		5.69727	6.08689e-09	4.94347e-08	0.469191	1.39915e-07	0.139316	0.00648879	0.000208575	0.0500062
ABCA8	'ABCA8		5.67494	6.93675e-09	5.62685e-08	8.7526e-05	0.0219728	0.0524962	0.0015354	0.00286352	0.215093
LRRN3	'LRRN3		5.67052	7.11825e-09	5.76707e-08	0.0276145	3.9022e-05	0.000103443	0.0555712	0.00933002	0.356924
G0S2	'G0S2		5.66985	7.14603e-09	5.78257e-08	0.0106973	0.00518856	0.713901	0.00411515	0.0823761	1.36932e-08
THY1	'THY1		5.66949	7.16101e-09	5.78769e-08	0.0482362	1.64259e-05	0.132459	0.0053942	0.361622	2.51771e-05
GAPDH	'GAPDH		5.65805	7.655e-09	6.17947e-08	0.210735	0.15291	0.343658	6.63455e-05	0.000685766	2.04309e-06
BASP1	'BASP1		5.6554	7.77436e-09	6.26826e-08	0.0197847	1.99509e-06	0.048597	0.282595	0.000126582	0.0985382
NFKB2	'NFKB2		5.65154	7.95098e-09	6.40293e-08	0.0680597	1.08313e-05	0.611682	1.09955e-05	0.00364709	0.0717468
PTGES	'PTGES		5.65029	8.00895e-09	6.44186e-08	0.0479095	1.86403e-07	0.0329335	0.0137674	0.0701819	0.0576405
TMEM176A	'TMEM176A		5.64297	8.35692e-09	6.71366e-08	0.339014	3.30457e-09	0.119818	0.0310195	0.00155521	0.0539
CYP4B1	'CYP4B1		5.64228	8.39045e-09	6.72801e-08	0.444647	0.000126435	0.61362	1e-16	0.0990626	0.211289
RABAC1	'RABAC1		5.64219	8.39491e-09	6.72801e-08	0.921539	6.61612e-07	0.0780364	0.0185796	4.58943e-06	0.00691442
ATP5G2	'ATP5G2		5.64063	8.47139e-09	6.78117e-08	0.000336018	0.00075365	0.170019	0.0141995	NA	0.0019079
HLA-A	'HLA-A		5.63868	8.56786e-09	6.85018e-08	0.635749	1.10561e-05	NA	0.00203612	0.000593194	0.00468118
RCAN2	'RCAN2		5.63694	8.65513e-09	6.9117e-08	0.000917305	0.0862596	0.0621962	0.000964209	0.103036	0.000306714
MIR22HG	'MIR22HG		5.63488	8.75898e-09	6.98628e-08	0.175229	0.00673127	0.0628708	1.29913e-05	0.0251874	0.00342942
EFNA5	'EFNA5		5.63209	8.90207e-09	7.09195e-08	1.29033e-08	0.276573	0.450069	0.00241903	0.00108156	0.0520846
PLPP1	'PLPP1		5.62316	9.37493e-09	7.45977e-08	NA	0.000855427	0.00600495	NA	0.0363307	7.14212e-05
MT-CO3	'MT-CO3		5.62199	9.43848e-09	7.5014e-08	0.000116941	0.0986465	NA	NA	0.0240922	8.5535e-06
DIAPH2	'DIAPH2		5.62095	9.49541e-09	7.53769e-08	0.13338	0.00170349	0.024467	0.125919	1.89029e-08	0.13272
BCAR1	'BCAR1		5.61753	9.6853e-09	7.67931e-08	0.0487681	5.74369e-06	0.211012	0.00275004	0.00362764	0.0732402
SLC9A3R2	'SLC9A3R2		5.61467	9.84683e-09	7.79813e-08	0.0996756	0.000482644	0.340888	8.19456e-13	0.0142081	0.689525
NT5E	'NT5E		5.6004	1.06926e-08	8.45791e-08	0.00227284	0.161945	0.488742	4.41518e-05	0.00295742	0.000704748
IFI16	'IFI16		5.59962	1.07413e-08	8.48636e-08	0.000341931	0.000174557	0.431133	0.0941715	0.0135482	0.00116227
AMD1	'AMD1		5.59742	1.08783e-08	8.58446e-08	0.0874487	0.00168361	0.188746	2.37856e-08	0.0447281	0.0836133
CD40	'CD40		5.59538	1.10068e-08	8.67563e-08	0.0979324	0.01878	0.12951	0.0376245	3.98524e-05	0.000250854
RAB13	'RAB13		5.59502	1.10301e-08	8.68378e-08	0.384739	0.00403631	0.538428	0.00140148	0.000184958	8.15875e-06
RSPO3	'RSPO3		5.59477	1.10457e-08	8.68579e-08	0.384286	1e-16	0.388621	0.0609067	0.000740644	0.428748
RBMS1	'RBMS1		5.59148	1.12571e-08	8.84162e-08	0.0482131	6.25259e-06	0.44909	1.1104e-06	0.0209565	0.220444
ARL5B	'ARL5B		5.58535	1.16618e-08	9.14874e-08	0.0120128	0.0331942	0.00514129	0.00140766	2.71268e-05	0.500464
ARPC1B	'ARPC1B		5.58093	1.19618e-08	9.37315e-08	0.155142	1.27372e-06	0.425756	0.00439342	0.0081977	0.00303398
CITED2	'CITED2		5.57313	1.25101e-08	9.79129e-08	0.232983	0.0920919	0.28704	1.19532e-07	0.0501152	1.20846e-05
GLT8D2	'GLT8D2		5.56854	1.2844e-08	1.00408e-07	0.310144	4.62118e-10	0.180483	0.0256616	0.0664303	0.00393659
NPDC1	'NPDC1		5.56335	1.32325e-08	1.03325e-07	0.0509627	8.94151e-08	0.00825522	0.0174747	0.205824	0.0743276
RASL12	'RASL12		5.56218	1.33212e-08	1.03896e-07	0.107312	0.00479548	0.00241804	0.0010797	0.0229684	0.0279252
MT-ND4	'MT-ND4		5.5592	1.35511e-08	1.05566e-07	0.000611462	0.00906972	NA	NA	0.0175434	0.000319148
MAP2K3	'MAP2K3		5.55516	1.38678e-08	1.07907e-07	0.012523	0.569141	0.0419673	0.00536734	2.9921e-06	0.00312528
SDPR	'SDPR		5.54821	1.44303e-08	1.12153e-07	0.00146552	1.13261e-05	NA	0.00125433	NA	0.194275
PRDM6	'PRDM6		5.54668	1.45574e-08	1.1301e-07	0.0395874	4.19428e-05	0.0640244	0.0174997	0.00392829	0.0537385
CHST11	'CHST11		5.5388	1.52277e-08	1.18077e-07	0.0789337	0.0513216	0.389344	2.42407e-06	0.000638968	0.00715069
FXYD1	'FXYD1		5.52853	1.61464e-08	1.25055e-07	NA	0.00158254	0.67032	0.0329569	1.74136e-05	5.36732e-05
NOX4	'NOX4		5.51356	1.75826e-08	1.36021e-07	0.308615	0.000186029	0.340606	0.0258875	0.000125254	0.000302989
PDLIM5	'PDLIM5		5.51082	1.78585e-08	1.37996e-07	0.0265849	0.00500656	0.208743	0.00181495	0.040791	0.000208761
PMP22	'PMP22		5.50619	1.8334e-08	1.41506e-07	0.204639	0.238052	0.00081282	1.47214e-05	0.000184895	0.144604
NFATC1	'NFATC1		5.50477	1.84824e-08	1.42487e-07	0.0508388	0.00170801	0.0223704	0.0171097	0.000155865	0.117101
ANGPTL4	'ANGPTL4		5.50326	1.86414e-08	1.43548e-07	9.88054e-05	0.0933519	0.752381	0.00282722	0.00217732	0.000231492
GALM	'GALM		5.50207	1.87674e-08	1.44352e-07	0.00904775	4.73381e-09	0.254834	0.178955	0.0872949	0.0073986
MYDGF	'MYDGF		5.50156	1.88227e-08	1.4461e-07	NA	7.5109e-05	0.376878	0.00807011	0.000250383	0.010406
STEAP4	'STEAP4		5.50131	1.88487e-08	1.44644e-07	2.93734e-09	0.256538	0.46199	0.0229635	0.0528496	0.000497833
NKD2	'NKD2		5.49743	1.92681e-08	1.47693e-07	0.0219226	0.0510915	0.0410601	1.35747e-05	0.000364303	0.307577
ENO1	'ENO1		5.48816	2.03067e-08	1.55475e-07	0.167379	0.000476132	0.210959	3.06729e-06	0.0333123	0.0219329
FOSL1	'FOSL1		5.4794	2.13382e-08	1.63186e-07	1.04338e-07	0.1843	0.95882	4.02279e-05	0.00843054	0.00311335
MAP1LC3B	'MAP1LC3B		5.4788	2.14111e-08	1.63556e-07	0.00384081	0.327544	0.184037	1.12977e-07	0.00158361	0.100258
CTSH	'CTSH		5.47813	2.14922e-08	1.63989e-07	0.0419468	3.85803e-13	0.303372	0.144449	0.0340579	0.130405
DDX3X	'DDX3X		5.46756	2.28139e-08	1.73676e-07	0.0844328	4.08609e-05	0.0233165	0.000133068	0.173788	0.0664908
MEG3	'MEG3		5.46756	2.28132e-08	1.73676e-07	0.0184928	0.0557936	0.1448	0.000100454	0.0038332	0.0115304
NFASC	'NFASC		5.46432	2.32345e-08	1.76677e-07	0.372271	0.000703213	0.127909	1.022e-07	0.0519379	0.0282182
HAPLN3	'HAPLN3		5.46333	2.33647e-08	1.77465e-07	0.155626	0.142243	0.249259	0.00243877	2.81382e-07	0.00252322
WARS	'WARS		5.45429	2.45851e-08	1.86523e-07	0.229427	0.468199	0.709519	4.00274e-07	1.05119e-05	4.75631e-05
TOB1	'TOB1		5.45405	2.46183e-08	1.86563e-07	0.00677293	0.0347215	0.697635	2.04503e-13	0.0949969	0.151627
RPS17	'RPS17		5.45279	2.47922e-08	1.87669e-07	NA	1.62407e-08	0.00557753	0.538291	0.176809	0.000490284
CIRBP	'CIRBP		5.44686	2.5633e-08	1.93813e-07	0.652191	0.000159841	0.0233056	6.98851e-08	0.0772695	0.0727758
TAP1	'TAP1		5.44427	2.60093e-08	1.96436e-07	0.296935	0.0509622	0.14549	1.71588e-05	9.48282e-06	0.0453802
IFIT3	'IFIT3		5.44069	2.65375e-08	2.002e-07	0.800372	0.388249	0.0948246	4.15353e-07	4.75448e-05	9.07179e-05
SEMA3D	'SEMA3D		5.43497	2.74023e-08	2.06491e-07	0.179047	0.069951	0.0679351	1.03266e-06	0.00174094	0.0393878
B4GALT2	'B4GALT2		5.42571	2.88618e-08	2.17244e-07	0.0978273	0.000229325	0.140456	0.00674591	0.000818909	0.0363661
IFI27L2	'IFI27L2		5.41403	3.08103e-08	2.31649e-07	0.0201299	2.51742e-08	0.0141747	0.0546983	0.0752503	0.298272
HEXB	'HEXB		5.40962	3.15801e-08	2.3717e-07	0.000725988	3.89414e-05	0.542414	0.0804011	0.194248	3.78457e-05
APOL3	'APOL3		5.40714	3.20189e-08	2.40196e-07	0.0680763	2.45753e-10	0.0731781	0.0332377	0.0453653	0.289997
ARPC3	'ARPC3		5.40511	3.23841e-08	2.42663e-07	0.203951	0.000344504	0.525671	1.44957e-06	0.0021555	0.0605288
S100A11	'S100A11		5.40001	3.33179e-08	2.4938e-07	0.00156288	0.000115899	0.597311	0.000197236	0.0306121	0.0776036
MT-ND2	'MT-ND2		5.39363	3.45243e-08	2.58122e-07	0.00117178	3.61476e-06	NA	NA	0.0577543	0.0461207
HPS4	'HPS4		5.39072	3.50872e-08	2.62037e-07	0.00528896	0.0308597	0.00492881	0.108568	0.00222826	0.0169605
FAM20A	'FAM20A		5.38871	3.54833e-08	2.64699e-07	0.000447161	0.00596811	0.0150058	0.375033	0.000795005	0.0429427
NAAA	'NAAA		5.38353	3.65204e-08	2.72132e-07	0.271032	0.0149065	0.0294128	0.000393273	0.00606779	0.00403086
TLN1	'TLN1		5.37158	3.90241e-08	2.90464e-07	0.0127984	3.95773e-06	0.309509	0.39223	1.60724e-05	0.0630776
USP53	'USP53		5.36863	3.96683e-08	2.94931e-07	0.00810489	0.0405384	0.0107064	0.00306503	0.0074593	0.0634973
AXL	'AXL		5.36724	3.99751e-08	2.96882e-07	0.167638	0.000154951	0.0753148	0.321235	1.5408e-07	0.0597783
LHFP	'LHFP		5.36683	4.0067e-08	2.97234e-07	0.0780601	2.44283e-07	NA	0.000272698	NA	0.204047
GSTO1	'GSTO1		5.36613	4.02223e-08	2.98055e-07	0.0996888	0.397821	0.981886	3.48691e-07	8.54757e-07	3.92093e-05
UBXN1	'UBXN1		5.36524	4.04198e-08	2.99187e-07	0.382416	9.39063e-10	0.12786	0.000913222	0.467434	0.00621703
PPFIBP1	'PPFIBP1		5.36484	4.05094e-08	2.99518e-07	0.00031131	9.13257e-08	0.36577	0.313079	1.47725e-05	0.692791
RUNX1T1	'RUNX1T1		5.36287	4.09557e-08	3.02484e-07	0.293776	1.81037e-06	0.371144	0.000150311	0.000385469	0.256156
LMCD1	'LMCD1		5.36191	4.11742e-08	3.03762e-07	0.14288	4.14588e-07	0.464484	0.125567	0.218065	1.50672e-07
STAT1	'STAT1		5.35842	4.19768e-08	3.09342e-07	0.800529	0.0540541	0.12596	0.00316023	5.42126e-09	0.00281332
MFAP2	'MFAP2		5.35443	4.29143e-08	3.15902e-07	0.333906	1.37797e-08	0.00155049	0.17865	0.0201047	0.114968
RGS3	'RGS3		5.35137	4.36461e-08	3.20936e-07	0.0163836	0.00676979	0.144946	0.0188449	0.100273	2.18143e-05
MYL6	'MYL6		5.34686	4.47464e-08	3.28665e-07	0.0133163	1.109e-12	0.375503	0.272231	0.0840859	0.0595358
MYLIP	'MYLIP		5.34161	4.60613e-08	3.37952e-07	0.544953	7.424e-09	0.041783	0.00880531	0.234486	0.00340883
ACP5	'ACP5		5.33655	4.73654e-08	3.47138e-07	0.0453091	2.35471e-05	0.00720622	0.462479	0.0118417	0.00609058
HIF3A	'HIF3A		5.33421	4.79804e-08	3.51261e-07	0.070611	1.08664e-07	0.0153463	0.147258	0.110212	0.0240621
SNAI2	'SNAI2		5.32967	4.91969e-08	3.59773e-07	0.00285404	0.257883	0.0284195	0.000369857	0.0167033	0.0127136
LINC00152	'LINC00152		5.32372	5.08332e-08	3.71332e-07	0.447297	2.27743e-05	NA	1.26388e-05	NA	0.0130314
PPP1R14B	'PPP1R14B		5.32307	5.10143e-08	3.72249e-07	0.00226535	2.98952e-06	0.62617	0.406778	0.000522433	0.00655482
MT-CO2	'MT-CO2		5.3201	5.18539e-08	3.77962e-07	0.000112238	0.000306413	NA	NA	0.268174	0.00182899
CALM1	'CALM1		5.31927	5.2091e-08	3.79277e-07	0.00302306	0.0246099	0.213114	5.21361e-12	0.109243	0.694676
WNT2	'WNT2		5.31642	5.29141e-08	3.84851e-07	0.644339	0.00167658	0.0805324	0.0642309	2.7177e-11	0.163777
GSTM3	'GSTM3		5.31336	5.38099e-08	3.9094e-07	0.182333	0.0363342	0.246898	3.5305e-06	0.00441823	0.00588158
COL16A1	'COL16A1		5.31293	5.39389e-08	3.91452e-07	2.42321e-06	0.000152733	0.396507	0.00054779	0.00353021	0.917602
PDGFD	'PDGFD		5.29596	5.91949e-08	4.29131e-07	1.17449e-05	1.78256e-05	0.275669	0.0788681	0.159636	0.0542319
MT-CO1	'MT-CO1		5.29228	6.04002e-08	4.37394e-07	0.00272831	0.0106597	NA	NA	0.00191291	0.00450942
EIF3F	'EIF3F		5.2913	6.07263e-08	4.3928e-07	0.0580907	2.8815e-05	0.252042	0.0252552	0.317833	9.76502e-06
ALDH18A1	'ALDH18A1		5.29043	6.10131e-08	4.40877e-07	0.00254758	4.89487e-05	0.105541	0.000242056	0.0127113	0.762
CHCHD10	'CHCHD10		5.28752	6.19933e-08	4.47476e-07	0.0391153	8.03002e-08	0.325258	0.156666	0.111708	0.000534112
MAOB	'MAOB		5.28689	6.22053e-08	4.48522e-07	0.0971296	0.131552	0.0106796	0.00216746	0.035951	0.000172449
UQCRB	'UQCRB		5.28328	6.34466e-08	4.5698e-07	0.0368033	3.6004e-07	0.160214	0.480338	0.129652	2.8428e-05
FAM213A	'FAM213A		5.28105	6.42233e-08	4.62076e-07	0.765019	6.70966e-06	0.0650844	0.00182781	0.0380214	0.000931455
RHOU	'RHOU		5.28008	6.45638e-08	4.64026e-07	0.000237354	0.524828	0.592954	0.0187296	1.11941e-05	0.000317823
NRP1	'NRP1		5.27964	6.47198e-08	4.64648e-07	6.34613e-05	0.0455049	0.351473	5.61771e-05	0.000866304	0.486527
RPL17	'RPL17		5.27833	6.5183e-08	4.67333e-07	0.12847	6.10985e-08	0.00804682	0.267488	0.421317	0.000519681
ISYNA1	'ISYNA1		5.27819	6.52336e-08	4.67333e-07	0.0067079	0.000369192	0.11615	0.00561854	0.0898685	0.0222074
SERPINB9	'SERPINB9		5.27593	6.60432e-08	4.72626e-07	0.43293	8.02589e-05	0.00860018	1.37668e-14	0.313694	0.932806
HSPG2	'HSPG2		5.27212	6.74298e-08	4.82033e-07	0.00846143	0.188964	0.238161	0.238349	6.75766e-05	5.33408e-06
OSR2	'OSR2		5.26203	7.12364e-08	5.08701e-07	0.164768	0.0563273	0.135881	9.96761e-06	9.88785e-05	0.107234
EMP3	'EMP3		5.25814	7.27617e-08	5.19039e-07	0.00545832	3.31987e-05	0.168783	0.0247134	0.03143	0.0592034
CHMP1B	'CHMP1B		5.25538	7.38582e-08	5.26299e-07	0.182275	0.0392289	0.26113	2.01284e-06	0.0014304	0.0241715
HLA-DPA1	'HLA-DPA1		5.24947	7.62672e-08	5.42886e-07	0.00115135	0.00217098	NA	0.0027738	0.00663805	0.278199
RPL27	'RPL27		5.24128	7.97322e-08	5.66947e-07	0.0393174	2.68462e-08	0.121377	0.0769505	0.0837504	0.0477689
SEC63	'SEC63		5.23389	8.29904e-08	5.88862e-07	0.326678	6.16231e-06	0.149435	3.71955e-05	0.2845	0.00756369
SRSF3	'SRSF3		5.234	8.29381e-08	5.88862e-07	0.0392822	2.07889e-11	0.469038	5.56032e-05	0.672618	0.166536
PDK4	'PDK4		5.22823	8.55711e-08	6.06529e-07	0.00374626	0.054269	0.000458129	7.37697e-07	0.126225	0.772299
NAV1	'NAV1		5.22802	8.56668e-08	6.06564e-07	0.0729423	0.00167155	0.0266253	4.37628e-07	0.561944	0.0424719
C1orf54	'C1orf54		5.22662	8.63175e-08	6.10525e-07	0.0757513	8.69963e-06	0.293915	0.00146812	0.00927512	0.114749
CAPG	'CAPG		5.22012	8.94051e-08	6.31695e-07	0.513637	9.23485e-06	0.0426656	2.49747e-05	0.0374135	0.163485
PTRF	'PTRF		5.21694	9.09511e-08	6.4194e-07	0.0542049	2.18494e-06	NA	0.231325	NA	0.00023172
TSPAN5	'TSPAN5		5.2159	9.1461e-08	6.44858e-07	0.446171	4.44916e-05	0.0496384	0.00147587	0.0284078	0.0140343
SGCE	'SGCE		5.21519	9.18158e-08	6.46677e-07	0.000344501	0.00858405	0.0434552	0.144392	0.00353114	0.0628932
VMP1	'VMP1		5.21255	9.31318e-08	6.55256e-07	0.0845495	0.0342173	0.371241	0.00256995	0.0276337	2.98602e-06
PRDX4	'PRDX4		5.2108	9.40153e-08	6.60776e-07	0.632489	0.0194255	0.0202393	1.70852e-05	0.00948227	0.00625011
RAMP1	'RAMP1		5.20609	9.64319e-08	6.77049e-07	0.431837	1.70874e-12	0.858185	0.312435	0.00111187	0.000828148
KIF13A	'KIF13A		5.20153	9.88298e-08	6.93157e-07	0.024138	0.00439703	0.840973	0.0964647	9.32529e-09	0.0132562
KLF2	'KLF2		5.20011	9.95843e-08	6.97717e-07	0.776216	0.00966448	0.00771203	7.25015e-09	0.354409	0.00352063
FAM198B	'FAM198B		5.19954	9.98905e-08	6.99129e-07	0.347386	2.23764e-06	0.515264	0.00448781	0.0685791	0.000110085
MGLL	'MGLL		5.19521	1.02246e-07	7.14869e-07	0.595602	1.5289e-09	0.0710695	0.000152357	0.423829	0.0385404
NBEAL1	'NBEAL1		5.19136	1.04379e-07	7.28566e-07	1.49694e-07	0.0972014	0.383881	0.0324905	0.174483	0.000646776
CCDC8	'CCDC8		5.19129	1.04423e-07	7.28566e-07	0.11557	0.000693978	0.000664498	0.0198223	0.0154943	0.184824
RASD1	'RASD1		5.19039	1.04925e-07	7.31299e-07	0.00913462	0.00015278	0.309153	4.01184e-08	0.23331	0.440255
AOX1	'AOX1		5.1865	1.07141e-07	7.45966e-07	0.15079	7.14592e-07	0.1879	0.0356201	0.000349625	0.220394
CD47	'CD47		5.18353	1.08862e-07	7.57162e-07	0.0687387	0.00778243	0.218202	0.00175553	0.000311587	0.047051
BCHE	'BCHE		5.17884	1.11634e-07	7.75634e-07	5.76127e-05	8.17467e-07	0.338199	0.440263	0.00149364	0.308985
2004-09-01	'SEPT4		5.17503	1.13939e-07	7.9083e-07	0.369221	4.46358e-08	0.30324	0.0732852	0.00794704	0.00443851
TUBB2A	'TUBB2A		5.17458	1.14211e-07	7.91895e-07	0.0377556	0.237509	0.0108036	0.0236849	1.20717e-07	0.229956
ODF2L	'ODF2L		5.16407	1.20818e-07	8.36839e-07	0.140686	0.0345049	0.235804	9.83244e-06	0.000743648	0.0561361
EIF1B	'EIF1B		5.15325	1.28007e-07	8.84798e-07	0.211785	0.0130107	0.281238	0.0270968	4.98822e-05	0.000684579
WFDC1	'WFDC1		5.15344	1.27877e-07	8.84798e-07	0.00257464	4.2103e-06	0.470758	0.00980249	0.040656	0.110998
CLIC1	'CLIC1		5.15275	1.28349e-07	8.85331e-07	0.172017	0.076843	0.0469771	3.93936e-05	0.0332423	0.00263017
FST	'FST		5.15283	1.28289e-07	8.85331e-07	0.0119166	0.0212209	0.00277302	0.00541298	0.0901544	0.0473316
TMEM70	'TMEM70		5.15195	1.28895e-07	8.88182e-07	0.0384405	0.00175468	0.471918	0.0141893	0.0019153	0.00274206
ELOVL5	'ELOVL5		5.15065	1.2979e-07	8.93422e-07	0.00176054	0.750244	0.258458	0.000831842	1.52182e-05	0.00795905
COL7A1	'COL7A1		5.14466	1.34002e-07	9.21473e-07	0.00589494	0.000246902	0.407693	0.0973917	0.000229761	0.0586767
DCLK1	'DCLK1		5.13823	1.3867e-07	9.52592e-07	0.0223042	8.55865e-05	0.00402113	0.0787073	0.00658123	0.391235
FXYD6	'FXYD6		5.13744	1.3925e-07	9.55589e-07	0.187696	0.00102722	0.179186	0.0104274	0.00117372	0.00953822
GBP1	'GBP1		5.11623	1.5585e-07	1.06731e-06	0.230714	0.000153306	0.154851	0.746142	5.76165e-09	0.0167546
GXYLT2	'GXYLT2		5.11624	1.55843e-07	1.06731e-06	0.000399659	0.0370663	0.0283847	0.000398534	0.0665257	0.263602
GTF2B	'GTF2B		5.11496	1.56902e-07	1.07342e-06	0.00194593	0.254201	0.0385377	4.04011e-08	0.743331	0.00618642
FAM46A	'FAM46A		5.1141	1.57621e-07	1.07724e-06	0.0500102	2.64005e-06	0.132467	3.94538e-06	NA	0.635161
DHRS3	'DHRS3		5.11376	1.57907e-07	1.07809e-06	0.0115987	0.000148097	0.904761	0.00128099	0.403757	1.3867e-06
CARHSP1	'CARHSP1		5.10989	1.6117e-07	1.09925e-06	0.00443204	0.00724944	0.191007	0.0342414	0.00401891	0.0175053
KCNE4	'KCNE4		5.10722	1.63462e-07	1.11374e-06	0.00603779	0.0244266	0.0809979	0.00175233	0.231648	0.00144662
FMO2	'FMO2		5.10577	1.64724e-07	1.1212e-06	0.00384915	0.00668168	0.114515	0.0202021	0.00250901	0.0952256
SMPDL3A	'SMPDL3A		5.1017	1.68306e-07	1.14441e-06	0.000755636	0.0531026	0.648311	0.00803043	0.50488	6.20349e-09
PSMA2	'PSMA2		5.09939	1.70372e-07	1.15728e-06	NA	0.149534	0.315632	2.08448e-05	0.00181533	0.00200285
CYBRD1	'CYBRD1		5.09346	1.75795e-07	1.1929e-06	0.0280297	0.000629526	0.722842	0.00189749	0.000116943	0.0872406
LAMB2	'LAMB2		5.0914	1.77714e-07	1.20471e-06	0.00352635	0.0303738	0.282543	0.000359166	0.00276383	0.121139
COPB2	'COPB2		5.08936	1.79636e-07	1.2165e-06	0.036894	0.0405104	0.0732157	0.038582	1.85317e-05	0.0560393
CENPW	'CENPW		5.08138	1.87355e-07	1.26749e-06	0.00383899	4.12723e-07	0.258901	0.0866794	0.043941	0.12783
CPXM2	'CPXM2		5.07551	1.93227e-07	1.30589e-06	0.244019	0.168678	0.0553214	9.03433e-07	0.00190277	0.0646943
ELL2	'ELL2		5.07368	1.95095e-07	1.31719e-06	0.0366768	0.343897	0.0701412	3.75437e-08	0.00454225	0.21967
TRIM47	'TRIM47		5.0734	1.95388e-07	1.31783e-06	0.462318	4.18647e-07	0.000187196	0.0205412	0.0376971	0.488867
CBX4	'CBX4		5.07317	1.95621e-07	1.31808e-06	0.0415531	0.0184719	0.000653442	0.000205954	0.0231943	0.552226
SLFN11	'SLFN11		5.07006	1.98848e-07	1.33763e-06	0.12875	0.000268584	0.0100444	0.000295657	0.196674	0.112868
ARPC2	'ARPC2		5.06999	1.98923e-07	1.33763e-06	0.234731	0.00725994	0.168421	0.0182842	0.00341316	0.00023684
P3H4	'P3H4		5.06411	2.05158e-07	1.37817e-06	NA	0.000552958	0.0181132	0.00867101	0.0289289	0.0454118
CTSZ	'CTSZ		5.06381	2.05479e-07	1.37894e-06	0.0229164	0.00932724	0.0397796	0.0271924	0.000453566	0.144664
AP2S1	'AP2S1		5.06324	2.06095e-07	1.38169e-06	0.204466	0.10391	0.449383	0.000117158	3.78721e-05	0.00533271
MT-CYB	'MT-CYB		5.05813	2.11694e-07	1.4178e-06	0.0280193	0.00873537	NA	NA	0.0671523	7.40367e-06
EDNRA	'EDNRA		5.05641	2.13616e-07	1.42924e-06	0.000448769	0.482449	0.0665486	1.51932e-07	0.0226219	0.346284
PTCH1	'PTCH1		5.0487	2.2241e-07	1.48659e-06	0.665609	9.26096e-07	0.0587169	3.85703e-07	0.341597	0.13362
ENPP2	'ENPP2		5.04825	2.22935e-07	1.48861e-06	0.000762525	0.313946	0.377479	0.00740182	0.00138577	0.00148989
MTRNR2L12	'MTRNR2L12		5.0473	2.24054e-07	1.49459e-06	0.075868	1.09941e-05	0.00978258	NA	0.0297507	0.0822746
EVI2A	'EVI2A		5.03744	2.35894e-07	1.572e-06	0.73639	3.39032e-08	0.282635	0.0018732	0.0588855	0.00559765
CYP7B1	'CYP7B1		5.03559	2.38192e-07	1.58573e-06	0.431214	0.000163584	0.224099	0.00676852	0.00630185	0.00221333
PPA1	'PPA1		5.03151	2.43318e-07	1.61825e-06	0.0746852	0.119101	0.264156	0.000950912	4.87948e-06	0.0611496
TNS3	'TNS3		5.02994	2.45323e-07	1.62996e-06	0.117147	0.00128596	0.0648139	0.0140364	0.0065261	0.0272731
S1PR3	'S1PR3		5.02905	2.46457e-07	1.63587e-06	0.883059	0.00296219	0.032285	8.82375e-06	0.000414721	0.101449
REEP3	'REEP3		5.02577	2.50702e-07	1.66239e-06	0.264326	3.9799e-05	0.0485963	0.000389969	0.118309	0.0626389
AHSA1	'AHSA1		5.01545	2.64544e-07	1.75244e-06	0.000866502	0.0996129	0.577076	1.57358e-07	0.0618561	0.0793251
APOC1	'APOC1		5.00861	2.74124e-07	1.81294e-06	0.0880048	0.000139881	0.215348	0.202954	2.55158e-05	0.0534732
HOXB2	'HOXB2		5.00835	2.7449e-07	1.81294e-06	0.48151	0.000219918	0.616959	3.10195e-05	6.0767e-05	0.123807
RALB	'RALB		5.00851	2.74269e-07	1.81294e-06	0.173853	0.00010334	0.396695	0.0090012	0.00900481	0.00432444
CD82	'CD82		5.00529	2.78896e-07	1.84022e-06	0.0387737	0.000362445	0.169711	0.0975052	0.000630416	0.0505697
RBPJ	'RBPJ		5.00375	2.81134e-07	1.85316e-06	0.219624	6.32299e-05	0.0480171	0.0422218	0.00591346	0.0406857
KCNQ1OT1	'KCNQ1OT1		4.99933	2.87649e-07	1.89423e-06	0.739806	7.64381e-06	0.0477656	6.06955e-07	0.028806	0.442298
AKAP12	'AKAP12		4.99401	2.95687e-07	1.94525e-06	0.161555	1.6982e-07	0.373579	7.76205e-05	0.0333409	0.418413
UXT	'UXT		4.97983	3.18198e-07	2.09129e-06	0.773273	6.47536e-05	0.010371	0.361648	0.00463008	5.87413e-05
CCDC85B	'CCDC85B		4.97701	3.22874e-07	2.11993e-06	0.0483274	0.0151355	0.197068	0.00903801	0.000154477	0.0618485
S100A16	'S100A16		4.97672	3.23346e-07	2.12095e-06	0.615654	1.16366e-11	0.0965445	0.00985926	0.00226519	0.748937
LPP	'LPP		4.97265	3.30218e-07	2.1639e-06	0.00016689	1.37852e-07	0.681735	0.578487	0.267929	0.000228266
IMPDH2	'IMPDH2		4.96462	3.44182e-07	2.2532e-06	0.120333	0.000188112	0.212376	0.00815741	0.666911	1.56098e-06
GGCT	'GGCT		4.96175	3.49305e-07	2.28449e-06	0.271011	0.0318484	0.224559	0.0719247	0.00063909	1.06706e-05
BNIP3L	'BNIP3L		4.96107	3.50533e-07	2.29028e-06	0.0353934	0.0128997	0.19642	0.000111303	0.110215	0.00953182
LGMN	'LGMN		4.95569	3.60363e-07	2.35221e-06	0.529395	2.17085e-05	0.223923	0.580793	4.81006e-06	0.000834586
COLGALT1	'COLGALT1		4.95077	3.69602e-07	2.41016e-06	0.893706	0.0477891	0.00233844	0.00627912	3.6173e-05	0.00789605
SAMD4A	'SAMD4A		4.94481	3.81087e-07	2.48264e-06	0.688253	0.00325218	0.0402177	0.000519652	0.0137273	0.00403486
CD276	'CD276		4.93953	3.91555e-07	2.54835e-06	0.250418	0.00178523	0.145663	0.000164732	0.00216195	0.155612
UACA	'UACA		4.93099	4.09063e-07	2.65971e-06	0.065967	0.228167	0.00497815	0.000351988	0.0236281	0.0302155
EIF4A1	'EIF4A1		4.93075	4.09576e-07	2.66045e-06	0.36266	0.00033714	0.0281542	NA	0.0808517	3.64992e-05
P4HB	'P4HB		4.92655	4.18473e-07	2.71561e-06	0.612782	0.0676686	0.012946	0.177644	9.92015e-09	0.0180796
SH3KBP1	'SH3KBP1		4.92481	4.2221e-07	2.7372e-06	0.153766	0.000439237	0.0140328	0.0125169	0.231293	0.00547623
ITM2C	'ITM2C		4.92238	4.27485e-07	2.76758e-06	0.371449	0.0093648	0.318405	0.00828496	0.0022035	0.000124785
MTSS1	'MTSS1		4.92227	4.27725e-07	2.76758e-06	0.346281	0.00697111	0.265083	0.0208954	0.000529349	0.000547067
CTNNB1	'CTNNB1		4.92089	4.30762e-07	2.78454e-06	0.225958	7.62936e-06	0.137088	0.0540657	0.00162095	0.0913385
NAV3	'NAV3		4.91802	4.37124e-07	2.82293e-06	0.0699267	0.00471683	0.0837993	0.0175397	0.0283917	0.00491153
MTHFR	'MTHFR		4.91688	4.39663e-07	2.83409e-06	0.234833	0.0144291	0.0943739	2.45796e-06	0.144018	0.0142497
SETBP1	'SETBP1		4.91687	4.397e-07	2.83409e-06	0.0793779	0.000244348	0.00655173	0.0497576	0.0446457	0.0933558
SH3BGRL3	'SH3BGRL3		4.91362	4.47051e-07	2.8787e-06	0.463027	9.86136e-05	0.180164	0.0755904	0.00550782	0.000437058
INSIG2	'INSIG2		4.91256	4.4947e-07	2.89149e-06	0.000306768	0.0247127	0.144526	0.490815	0.0166244	0.000301224
MAOA	'MAOA		4.91018	4.5497e-07	2.92405e-06	0.0176657	9.92813e-05	0.282964	0.161425	0.132089	0.000213502
EMILIN1	'EMILIN1		4.90921	4.57223e-07	2.93572e-06	0.00577149	1.80951e-08	0.908557	0.165174	2.7348e-06	0.577959
HLA-DRA	'HLA-DRA		4.90661	4.63329e-07	2.97206e-06	0.129001	0.000978559	NA	0.0157971	0.0105486	0.0110697
CYSTM1	'CYSTM1		4.8935	4.95297e-07	3.17408e-06	0.20291	1.09213e-05	4.78737e-05	0.0156935	0.105884	0.652414
SYNPO	'SYNPO		4.89178	4.99632e-07	3.1988e-06	0.225276	0.00932552	0.00473306	0.0314035	0.173832	0.00024976
MYO10	'MYO10		4.88578	5.15104e-07	3.2947e-06	0.0341544	0.000299807	0.554437	0.440261	3.25602e-05	0.00340455
EIF3H	'EIF3H		4.86558	5.70603e-07	3.64581e-06	0.248278	4.5183e-08	0.346225	0.582768	0.0312832	6.04336e-05
ST3GAL1	'ST3GAL1		4.86541	5.71089e-07	3.64581e-06	0.0361346	0.0320434	0.0650329	0.00224579	0.015962	0.0385151
NINJ1	'NINJ1		4.86137	5.82881e-07	3.71754e-06	0.00416925	0.0747704	0.0440198	0.0197444	0.00029898	0.26394
FUS	'FUS		4.86015	5.86489e-07	3.73698e-06	0.208292	0.000618003	0.102233	8.15364e-06	0.146897	0.108775
CHCHD2	'CHCHD2		4.85671	5.96761e-07	3.79305e-06	1.49517e-05	0.000797518	0.291557	0.170931	0.113133	0.0317213
NDUFC2	'NDUFC2		4.85684	5.96375e-07	3.79305e-06	0.458655	0.000986112	0.14415	0.00298956	0.000239465	0.0814305
ZEB2	'ZEB2		4.85663	5.96992e-07	3.79305e-06	0.599034	3.25488e-05	0.313699	3.66248e-06	0.358097	0.00239648
FKBP10	'FKBP10		4.85458	6.03203e-07	3.82888e-06	0.120517	0.206654	0.0669719	0.00466092	0.0271915	5.26079e-05
GALNT10	'GALNT10		4.85185	6.11575e-07	3.87833e-06	0.113256	0.131741	0.0461492	0.00165028	0.000163669	0.0896912
SURF4	'SURF4		4.85137	6.13045e-07	3.88398e-06	0.120569	0.000833572	0.172659	0.0260893	0.0071836	0.0127405
CD320	'CD320		4.85077	6.14927e-07	3.89221e-06	0.00890933	0.000553773	0.27675	0.00852288	0.0921616	0.0258842
SMDT1	'SMDT1		4.84448	6.34717e-07	4.01367e-06	0.798061	1.11022e-15	0.247945	0.261918	0.255528	0.00257702
FAM114A1	'FAM114A1		4.8436	6.37528e-07	4.02763e-06	0.0269494	0.00617806	0.185401	0.0122845	0.000107213	0.277451
RUVBL2	'RUVBL2		4.84039	6.47914e-07	4.08938e-06	0.0368148	0.0481099	0.0122632	0.00228528	0.0304197	0.0742513
CPVL	'CPVL		4.84017	6.48639e-07	4.0901e-06	0.0654926	0.000112887	NA	2.02436e-06	0.0815706	0.647659
ANXA6	'ANXA6		4.83835	6.54609e-07	4.12385e-06	0.0159342	0.114372	0.00520712	0.0460256	4.11262e-05	0.375375
C9orf3	'C9orf3		4.83776	6.56548e-07	4.13217e-06	0.000229756	7.88417e-05	0.708911	0.520986	6.46141e-07	0.370705
TSC22D3	'TSC22D3		4.83672	6.59995e-07	4.14996e-06	0.110438	0.0847663	0.393491	8.38182e-05	0.146523	1.56007e-05
MAP4K4	'MAP4K4		4.83599	6.6241e-07	4.16123e-06	0.188806	0.000685544	0.0309546	0.00535542	0.109662	0.0171948
DAAM1	'DAAM1		4.83466	6.66878e-07	4.18536e-06	0.0430791	3.80575e-07	0.151556	0.0645735	0.0733979	0.118375
GPX1	'GPX1		4.83378	6.69833e-07	4.19997e-06	0.147333	2.24808e-06	0.181175	0.140661	NA	0.000722668
TMEM167A	'TMEM167A		4.83304	6.7231e-07	4.21154e-06	0.902955	0.000408731	0.197212	0.0208302	9.55269e-05	0.000759126
ADAM19	'ADAM19		4.82728	6.92044e-07	4.33111e-06	0.0952432	0.00971702	0.820434	1.37149e-06	0.0098786	0.0189911
TLE4	'TLE4		4.82428	7.02542e-07	4.39269e-06	0.0381706	0.00383527	0.420007	0.0317073	7.13693e-06	0.163366
IGBP1	'IGBP1		4.82339	7.05708e-07	4.40836e-06	0.324347	0.000670986	0.0507368	0.0038645	0.00875531	0.0700842
ST6GALNAC5	'ST6GALNAC5		4.82264	7.08366e-07	4.42084e-06	0.00175013	3.42081e-05	0.236201	0.152402	0.0371297	0.0835638
EIF3M	'EIF3M		4.81878	7.22206e-07	4.50301e-06	0.530245	0.407229	0.00364546	0.00875406	0.00158603	0.000138946
BOC	'BOC		4.81481	7.36714e-07	4.58918e-06	0.162306	3.08046e-08	0.0457835	0.71415	6.09494e-07	0.718853
PABPC1	'PABPC1		4.81134	7.49621e-07	4.66524e-06	0.85995	3.4639e-14	0.457476	0.107628	0.0390081	0.0116698
CHRDL1	'CHRDL1		4.80937	7.57015e-07	4.70687e-06	0.437409	1.08954e-05	0.0600623	0.0104233	0.00321151	0.21567
FAIM2	'FAIM2		4.80619	7.69165e-07	4.77797e-06	0.113709	2.43617e-07	0.0267645	0.0489995	0.0311156	0.466329
NCAM2	'NCAM2		4.80538	7.72295e-07	4.79296e-06	0.16013	0.000831167	0.223435	0.0127481	5.88672e-06	0.399024
CMTM3	'CMTM3		4.8042	7.76842e-07	4.81671e-06	0.18211	7.27779e-06	0.0208152	0.213688	0.0930637	0.00884175
BMP4	'BMP4		4.80323	7.80645e-07	4.8358e-06	0.131438	2.84811e-05	0.0551188	0.1435	0.00072001	0.219933
TXNL1	'TXNL1		4.80237	7.83998e-07	4.85208e-06	0.0376713	0.204428	0.00509452	0.0158815	0.00372408	0.0386786
FAM13C	'FAM13C		4.7979	8.01682e-07	4.95693e-06	0.0482779	0.0509744	0.458794	6.84548e-05	1.41733e-05	0.362557
SH3PXD2A	'SH3PXD2A		4.79511	8.12943e-07	5.02191e-06	0.00810381	0.126771	0.292012	0.0858713	4.12005e-05	0.00943421
EPB41L3	'EPB41L3		4.794	8.17441e-07	5.04504e-06	0.00130387	0.039311	0.115884	2.69478e-06	0.6742	0.0464532
NDNF	'NDNF		4.7935	8.19492e-07	5.05303e-06	0.139912	0.0182857	0.0131282	1.03112e-06	0.254468	0.17354
LTBP3	'LTBP3		4.78048	8.74406e-07	5.38666e-06	0.0778235	4.35822e-06	0.0556964	0.1817	0.00992993	0.155478
DMKN	'DMKN		4.77925	8.79742e-07	5.41454e-06	0.462469	0.00151648	0.176785	0.0159804	0.00109259	0.00600731
ACTR3	'ACTR3		4.77792	8.85608e-07	5.44563e-06	0.478235	1.43214e-05	0.0704908	0.0988655	0.0325813	0.00211457
TCP1	'TCP1		4.77717	8.88916e-07	5.46095e-06	0.000970172	0.153458	0.0988947	1.38818e-05	0.0221059	0.464278
DEPTOR	'DEPTOR		4.77437	9.0136e-07	5.53231e-06	0.0175623	8.64218e-07	0.616273	0.376087	0.00553216	0.012407
TCEAL7	'TCEAL7		4.77011	9.20634e-07	5.64543e-06	0.0626238	0.00247816	0.0136547	0.00512057	0.00214505	0.613821
QSOX1	'QSOX1		4.76828	9.29035e-07	5.69173e-06	0.300179	0.210426	0.777879	0.000215564	0.0724339	4.18071e-10
USP18	'USP18		4.76802	9.30249e-07	5.69394e-06	0.775246	6.34213e-07	0.0919437	2.03602e-08	0.429291	0.275573
TANC2	'TANC2		4.7672	9.34009e-07	5.71173e-06	0.000391547	0.00801089	0.447395	0.00154747	8.41253e-06	0.931047
WIPF1	'WIPF1		4.76562	9.41377e-07	5.75152e-06	0.287823	1.29946e-06	0.00803626	0.049903	0.0176143	0.399522
RYR2	'RYR2		4.75723	9.81335e-07	5.99018e-06	0.0510493	0.0177541	0.490228	3.58654e-09	0.319133	0.0511226
RUNX1	'RUNX1		4.75542	9.90149e-07	6.03846e-06	0.048264	0.0321839	0.14681	9.20087e-07	0.227532	0.0582805
IGFBP6	'IGFBP6		4.75216	1.00629e-06	6.1313e-06	0.0457991	0.108452	0.232336	0.0176614	0.00575627	0.000395432
DYRK2	'DYRK2		4.73798	1.07927e-06	6.57001e-06	0.000243627	0.470172	0.649021	5.85922e-07	0.00329361	0.198092
APCDD1	'APCDD1		4.73042	1.12029e-06	6.81347e-06	0.0376618	4.42721e-06	0.319848	0.185565	0.0185386	0.027567
STEAP2	'STEAP2		4.72732	1.13749e-06	6.91179e-06	0.785533	7.30719e-05	0.344336	0.0364757	0.00138524	0.000353172
RICTOR	'RICTOR		4.72381	1.15736e-06	7.02613e-06	0.014219	0.184621	0.00553154	3.07236e-06	0.430012	0.106853
OXA1L	'OXA1L		4.72309	1.16145e-06	7.04458e-06	0.327173	0.00723142	0.0568059	0.0468484	0.126699	9.5416e-06
CCDC3	'CCDC3		4.7197	1.18098e-06	7.15652e-06	0.0365821	0.0206075	0.238888	0.0124137	0.439448	1.90621e-06
HNRNPU	'HNRNPU		4.7116	1.22888e-06	7.44007e-06	0.0458578	0.000167689	0.15048	0.268218	0.0070566	0.0153349
EVA1C	'EVA1C		4.71023	1.23718e-06	7.48353e-06	0.144806	1.4565e-07	0.16528	0.256977	0.00281688	0.169624
GBP2	'GBP2		4.70883	1.24573e-06	7.52842e-06	0.419287	4.76411e-05	0.563744	0.0539834	0.000155014	0.00878637
CKAP4	'CKAP4		4.70778	1.25215e-06	7.56042e-06	0.074516	1.5467e-06	0.494113	0.00162314	0.191178	0.0556408
CALR	'CALR		4.70606	1.26274e-06	7.61744e-06	0.263524	7.78159e-05	0.220468	0.219315	0.00469794	0.0014861
NFKB1	'NFKB1		4.70241	1.28552e-06	7.7479e-06	0.0472545	0.00511832	0.0522959	0.0110424	0.0198074	0.095256
ARF4	'ARF4		4.70221	1.28679e-06	7.74857e-06	0.140574	0.0391666	0.0166676	0.185131	0.000115176	0.0242672
PSMB10	'PSMB10		4.70065	1.29666e-06	7.80096e-06	0.669475	0.159028	0.0916484	0.00306475	0.0291614	3.02691e-07
SLC38A2	'SLC38A2		4.69917	1.30611e-06	7.85074e-06	0.270491	0.0808124	0.387278	3.35273e-05	0.0856712	5.69765e-05
TMEM173	'TMEM173		4.69315	1.34514e-06	8.07806e-06	0.30435	0.000245888	0.448558	5.88393e-06	0.130525	0.0311861
CD248	'CD248		4.69081	1.36065e-06	8.16391e-06	0.180468	0.179447	0.762329	0.00017784	3.94501e-07	0.0311738
PFN1	'PFN1		4.68571	1.39494e-06	8.36212e-06	0.295578	0.000201454	0.54407	4.08724e-08	0.0291963	0.398593
RAI2	'RAI2		4.68446	1.4035e-06	8.40591e-06	0.441791	0.00016375	0.0518395	0.0104959	0.0179985	0.044263
FAS	'FAS		4.68173	1.42234e-06	8.5111e-06	0.0362172	0.000104264	0.352857	0.027443	0.00666116	0.116909
SFRP1	'SFRP1		4.68053	1.43064e-06	8.55312e-06	1.00142e-13	0.149804	0.492079	0.072631	0.562091	0.0392901
OLFM2	'OLFM2		4.67951	1.43779e-06	8.5882e-06	0.494036	0.2482	0.219519	4.7038e-08	0.210932	5.84636e-05
SMYD3	'SMYD3		4.67886	1.44241e-06	8.60807e-06	0.0412404	0.506194	0.0352449	0.0385499	2.62201e-07	0.125859
IL15RA	'IL15RA		4.6762	1.46118e-06	8.71234e-06	0.00452551	0.00367688	0.246077	0.000456314	0.15646	0.124734
BIN1	'BIN1		4.67557	1.46569e-06	8.73142e-06	0.00982119	0.000194139	0.250294	0.00984048	0.25439	0.0283869
PFDN5	'PFDN5		4.6724	1.4885e-06	8.8594e-06	0.224725	1.97551e-05	0.425754	0.0323092	0.00402191	0.0291768
SSBP2	'SSBP2		4.66974	1.50792e-06	8.96704e-06	0.0194825	0.126331	0.39244	5.53581e-05	0.0109602	0.0359711
FKBP1A	'FKBP1A		4.66667	1.53058e-06	9.09206e-06	0.0124808	0.0957843	0.723076	0.129015	2.78108e-05	0.000460998
CFI	'CFI		4.66653	1.53167e-06	9.09206e-06	0.0318943	0.105024	0.865543	0.000325908	0.000267258	0.00527638
NPTN	'NPTN		4.66575	1.53749e-06	9.11853e-06	0.0296418	0.32966	0.0520712	0.0220591	0.000618665	0.0127557
EPAS1	'EPAS1		4.66062	1.57631e-06	9.34045e-06	0.52942	0.06409	0.145841	4.95793e-06	0.0455294	0.00251309
ACTG1	'ACTG1		4.65916	1.58752e-06	9.39854e-06	0.269655	1.23911e-05	0.179226	6.902e-05	0.0347897	0.485114
SLC9A9	'SLC9A9		4.65646	1.60843e-06	9.51392e-06	0.124322	0.0309698	0.505372	0.165651	0.00340644	1.1694e-06
NID2	'NID2		4.65586	1.61318e-06	9.53359e-06	0.0113803	0.0621703	0.104446	0.156955	0.00452786	0.00329762
PDE7A	'PDE7A		4.65172	1.64589e-06	9.71831e-06	0.463712	0.000949485	0.110319	0.0828024	0.000250769	0.0175837
MEGF6	'MEGF6		4.6475	1.67992e-06	9.90176e-06	0.0830106	0.248206	0.0451029	7.21293e-06	0.0905165	0.0256131
SMAD3	'SMAD3		4.6476	1.67911e-06	9.90176e-06	0.0303829	0.00381856	0.203683	8.92882e-06	0.019304	0.635198
TOMM7	'TOMM7		4.64069	1.73623e-06	1.02246e-05	0.836	3.93204e-05	0.0192304	0.10245	0.00195739	0.0148377
FARP1	'FARP1		4.63784	1.76039e-06	1.03578e-05	0.100267	5.9998e-07	0.432863	0.300373	0.00920583	0.014815
ANKRD28	'ANKRD28		4.63371	1.79584e-06	1.05571e-05	0.235463	0.00106426	0.029727	0.120004	0.0089957	0.0165041
GAS6	'GAS6		4.63175	1.81298e-06	1.06485e-05	0.37187	0.000272748	0.839574	0.000840415	0.000134067	0.0385249
TNS1	'TNS1		4.62857	1.84098e-06	1.08034e-05	0.0809053	0.217473	0.0942894	0.357781	1.87202e-06	0.0021615
EID1	'EID1		4.62413	1.88089e-06	1.10179e-05	0.0717332	5.53557e-05	0.196099	0.00814603	0.466382	0.0039583
ITGAV	'ITGAV		4.62395	1.88247e-06	1.10179e-05	0.380471	0.000159411	0.496901	0.0807233	0.0064333	0.000210033
SUMO2	'SUMO2		4.6241	1.88116e-06	1.10179e-05	0.00650742	0.00522096	0.258234	0.00232786	0.0221464	0.214054
FYN	'FYN		4.6228	1.89294e-06	1.10695e-05	0.174459	0.00378266	0.0952843	0.000376861	0.0195435	0.164899
CYB5R3	'CYB5R3		4.62183	1.90188e-06	1.1112e-05	0.0174665	0.101311	1	0.00714489	0.0021326	0.0501169
ADAM33	'ADAM33		4.61905	1.92749e-06	1.12518e-05	0.00019091	0.198924	0.11424	0.303415	0.00161462	0.0121426
AFAP1	'AFAP1		4.61801	1.93715e-06	1.12984e-05	0.534645	0.000830306	0.0672023	0.00262418	0.0281689	0.0198464
CAPNS1	'CAPNS1		4.61541	1.96162e-06	1.14311e-05	0.0531468	0.0531513	0.000757546	0.00908945	0.288145	0.0236985
PPIB	'PPIB		4.61435	1.97166e-06	1.14796e-05	0.00851907	0.238105	0.0741925	0.0894979	0.000125887	0.0396349
UBE2L6	'UBE2L6		4.60649	2.04766e-06	1.19117e-05	0.870805	0.0233645	0.156086	0.00814244	2.76751e-05	0.00144102
ZFHX3	'ZFHX3		4.59959	2.11659e-06	1.2302e-05	0.000987575	0.00250335	0.481475	0.0160856	0.0493217	0.0635155
ADD3	'ADD3		4.5989	2.12363e-06	1.23322e-05	0.15418	0.000310152	0.0168968	0.013724	0.0377472	0.236177
MBNL2	'MBNL2		4.59743	2.13867e-06	1.24087e-05	0.356499	0.0693386	0.00898965	0.000291156	0.00044698	0.387787
PTP4A1	'PTP4A1		4.59496	2.16416e-06	1.25457e-05	1.80625e-05	0.0602811	0.836118	0.00657979	0.000102053	0.36045
DNAJB4	'DNAJB4		4.58848	2.23238e-06	1.293e-05	0.0834699	0.0680054	0.162026	2.57679e-10	0.272818	0.287162
RHBDD2	'RHBDD2		4.58746	2.24335e-06	1.29823e-05	0.236376	0.0331431	0.154783	0.000372765	0.0356588	0.00637634
RSL1D1	'RSL1D1		4.5818	2.30491e-06	1.3327e-05	0.00887974	1.96708e-06	0.201157	0.264412	0.327042	0.0101095
CCBE1	'CCBE1		4.5787	2.33942e-06	1.35148e-05	0.0607639	0.00815512	0.00116125	0.143035	0.0178932	0.146058
KCTD12	'KCTD12		4.57773	2.3503e-06	1.3566e-05	0.392921	0.000519406	0.185096	2.97597e-05	0.236854	0.0209608
HNRNPA0	'HNRNPA0		4.57484	2.38291e-06	1.37423e-05	0.00461937	0.00613417	0.3839	1.17379e-05	0.436836	0.0784786
ARL4D	'ARL4D		4.56887	2.45178e-06	1.41273e-05	0.0257965	0.0388086	0.0605973	0.206507	0.0739497	0.000123747
COX7A1	'COX7A1		4.5678	2.4644e-06	1.41878e-05	0.0680527	0.00572332	0.190896	0.406392	0.00188838	0.000783734
SKP1	'SKP1		4.56732	2.46995e-06	1.42075e-05	0.0945854	0.0129625	0.00785673	0.00560738	0.0389536	0.17545
ARHGAP29	'ARHGAP29		4.56711	2.47249e-06	1.42099e-05	0.0206049	0.200248	0.461743	9.64514e-05	0.000642635	0.103562
GLUL	'GLUL		4.56556	2.49087e-06	1.43032e-05	0.104542	0.100692	0.0117552	0.111408	0.000565084	0.0280974
HS3ST3A1	'HS3ST3A1		4.55906	2.56913e-06	1.474e-05	0.322163	0.000846335	0.067893	0.0751195	0.0229485	0.00415052
ACVRL1	'ACVRL1		4.55171	2.66055e-06	1.52514e-05	0.0569232	2.93464e-08	0.625133	0.00226591	0.0546298	0.490267
CRY1	'CRY1		4.54801	2.70778e-06	1.55088e-05	0.0198136	0.354429	0.0468876	0.0211577	0.056206	0.000318162
SOCS2	'SOCS2		4.5471	2.71951e-06	1.55627e-05	0.034976	0.000580862	0.309012	0.000358272	0.078763	0.216968
HLA-C	'HLA-C		4.54177	2.78918e-06	1.59477e-05	0.024579	0.00280343	NA	0.268764	0.00683389	0.0097423
POLG2	'POLG2		4.53934	2.82147e-06	1.61186e-05	0.0150615	0.303112	0.0173342	0.000268241	0.0125418	0.267311
IDI1	'IDI1		4.53773	2.84322e-06	1.62289e-05	0.0140819	0.36706	0.00254842	1.78199e-05	0.0473604	0.510154
SLC40A1	'SLC40A1		4.5335	2.9007e-06	1.65429e-05	0.59928	0.0103261	0.119457	0.00733553	0.000765797	0.0120595
PGAM1	'PGAM1		4.53006	2.94837e-06	1.68004e-05	0.234009	0.0507478	0.0067082	0.209296	0.0010101	0.00903096
DPYSL2	'DPYSL2		4.52837	2.97196e-06	1.69205e-05	0.08795	0.0914753	0.368358	3.01422e-05	0.264637	0.000301816
CYCS	'CYCS		4.52763	2.98249e-06	1.69659e-05	0.00147821	0.725528	0.628516	1.69142e-06	0.0171112	0.0112482
IFI6	'IFI6		4.51123	3.22257e-06	1.8316e-05	0.456605	0.001934	0.264063	0.00613313	4.47295e-05	0.158727
H3F3A	'H3F3A		4.51078	3.22953e-06	1.834e-05	0.529314	0.0298634	0.118381	0.00210657	0.035372	0.000352198
LAMC1	'LAMC1		4.50313	3.34802e-06	1.89967e-05	0.235062	0.0306007	0.0138472	0.109761	0.00338757	0.0107535
CLK1	'CLK1		4.49466	3.48408e-06	1.9752e-05	0.146123	0.0317938	0.632168	1.34108e-08	0.0600274	0.0928515
EPB41L4A-AS1	'EPB41L4A-AS1		4.49388	3.49685e-06	1.98076e-05	0.738911	1.5252e-06	NA	0.338575	0.0505303	3.66782e-05
ENC1	'ENC1		4.49269	3.5164e-06	1.99014e-05	0.961357	1.11887e-08	0.44259	0.133543	0.0020193	0.00114578
TKT	'TKT		4.49239	3.52137e-06	1.99127e-05	0.413598	0.000829343	0.19017	0.000173254	0.00533287	0.263739
CLTA	'CLTA		4.48948	3.56982e-06	2.01696e-05	0.045288	0.00321569	0.342594	0.339281	0.00188841	0.00209432
EIF5	'EIF5		4.48784	3.59742e-06	2.03084e-05	0.0331024	0.44334	0.0202735	1.41922e-06	0.121537	0.132268
SRPX2	'SRPX2		4.48687	3.61382e-06	2.03838e-05	0.0914802	3.52843e-05	0.498307	0.0647998	0.000800341	0.156539
SNX7	'SNX7		4.48637	3.62227e-06	2.04142e-05	0.132692	4.80278e-06	0.660216	0.0139867	0.0198908	0.0537985
SSR3	'SSR3		4.48389	3.66476e-06	2.06363e-05	0.0906154	0.0243882	0.420434	5.9407e-06	0.170379	0.0160761
NOP58	'NOP58		4.48005	3.73124e-06	2.09929e-05	0.0122479	0.0315824	0.531893	1.0211e-05	0.0530598	0.142204
FAM13A	'FAM13A		4.46844	3.93962e-06	2.21467e-05	0.13469	0.220338	0.130237	1.18668e-07	0.109707	0.060683
MRPS6	'MRPS6		4.46623	3.98046e-06	2.23387e-05	0.0841406	7.64514e-08	0.414197	0.0605676	0.0297513	0.253997
LIMS1	'LIMS1		4.46624	3.9804e-06	2.23387e-05	0.00363593	0.0229152	0.00181905	0.00139862	0.43156	0.424897
ENG	'ENG		4.46227	4.05479e-06	2.27368e-05	0.554627	1.96778e-07	0.430016	3.46072e-05	0.0551106	0.403966
ROCK2	'ROCK2		4.46189	4.0619e-06	2.27575e-05	0.00757877	0.0275833	0.405063	0.000652565	0.0469216	0.0731625
TMEM204	'TMEM204		4.4605	4.08842e-06	2.28869e-05	0.178281	0.365647	0.524602	0.00127454	0.00100798	0.000149023
ITM2B	'ITM2B		4.45894	4.11823e-06	2.30345e-05	0.11721	0.00238088	0.496524	1.38852e-06	0.0990462	0.176707
CDK14	'CDK14		4.45777	4.14093e-06	2.31421e-05	0.00383109	0.494014	0.400957	1.33549e-05	0.00276224	0.155727
COX4I1	'COX4I1		4.45747	4.14661e-06	2.31545e-05	0.0529223	0.0415849	0.0759915	0.101654	0.0891936	0.000217156
PPP1R12A	'PPP1R12A		4.45623	4.17073e-06	2.32698e-05	0.648663	0.014569	0.367067	0.000127072	0.00184287	0.0134134
CAB39L	'CAB39L		4.45445	4.20534e-06	2.34433e-05	0.744533	0.437259	0.0322795	0.000299235	0.0481003	3.97671e-06
THUMPD3-AS1	'THUMPD3-AS1		4.45287	4.23647e-06	2.35971e-05	NA	0.000972202	NA	2.12113e-06	0.0207122	0.797085
MIS18BP1	'MIS18BP1		4.44961	4.30128e-06	2.39382e-05	0.00565511	0.0221184	0.15088	0.268875	0.00350655	0.0222492
BAZ1A	'BAZ1A		4.44503	4.3939e-06	2.44333e-05	0.0192919	0.300843	0.511839	0.000456251	0.0672604	0.000220325
REV3L	'REV3L		4.44371	4.42099e-06	2.45635e-05	0.187618	0.00778797	0.1967	0.0206286	0.0708254	0.000651448
SH3PXD2B	'SH3PXD2B		4.44292	4.4374e-06	2.46342e-05	0.328631	0.0314858	0.0096865	0.0278994	0.000213164	0.210213
HNRNPF	'HNRNPF		4.42942	4.72427e-06	2.6205e-05	0.386624	0.00347926	0.125882	0.000159076	0.0909418	0.0373934
IFT20	'IFT20		4.42812	4.75292e-06	2.6342e-05	0.274271	0.000402876	0.147285	0.0141687	0.00381229	0.161849
ITPKC	'ITPKC		4.4277	4.76206e-06	2.63708e-05	0.278318	0.0267841	0.458388	9.06179e-06	0.000711435	0.227786
SMCO4	'SMCO4		4.42281	4.8712e-06	2.69529e-05	0.581707	0.0380194	0.305777	0.000344832	0.00166039	0.00759386
ACVR1B	'ACVR1B		4.41864	4.96609e-06	2.74552e-05	0.00288	0.172912	0.168725	2.04591e-05	0.0180506	0.515023
ATP1B1	'ATP1B1		4.41795	4.98216e-06	2.7521e-05	0.274129	0.00857651	0.265594	0.008756	0.0990697	0.000193285
PPP1CB	'PPP1CB		4.41777	4.98622e-06	2.7521e-05	0.0973848	0.00458475	0.293486	0.136921	0.000819731	0.0164732
ANKRD10	'ANKRD10		4.41583	5.03105e-06	2.77455e-05	0.387856	3.83987e-05	0.174433	2.63876e-09	0.542016	0.536652
NOP16	'NOP16		4.41351	5.08543e-06	2.80222e-05	0.51312	0.184211	0.0990252	5.63142e-06	0.0406328	0.00582787
SGTA	'SGTA		4.41242	5.11098e-06	2.8125e-05	0.0223617	0.00123279	0.31535	1	0.0699493	0.00202149
TMOD1	'TMOD1		4.41236	5.11249e-06	2.8125e-05	0.453876	0.0860039	0.0663679	0.00743444	0.00172237	0.00689985
JAK1	'JAK1		4.41169	5.12839e-06	2.81893e-05	0.083173	0.00479647	0.224245	0.000592908	0.315661	0.00933381
KLF6	'KLF6		4.40756	5.22697e-06	2.87075e-05	0.00895621	0.00340043	0.00613783	0.0191257	0.0469291	0.70168
FKBP9	'FKBP9		4.40586	5.26833e-06	2.89109e-05	0.161903	0.0268048	0.0437138	0.0316235	0.000152046	0.242873
IFRD1	'IFRD1		4.40366	5.32205e-06	2.91818e-05	0.42942	0.000102121	0.0771698	9.843e-06	0.0339527	0.733448
PAIP1	'PAIP1		4.40285	5.34193e-06	2.92668e-05	0.0083822	0.153708	0.345166	0.0030016	0.116233	0.0012139
KCNJ8	'KCNJ8		4.39959	5.42283e-06	2.96856e-05	0.104148	0.00201967	0.0016732	0.497723	0.0341511	0.0300057
HEXA	'HEXA		4.39594	5.51466e-06	3.01636e-05	0.0391433	0.0059182	0.266737	0.0940747	0.00586419	0.0211215
TTC3	'TTC3		4.39233	5.60716e-06	3.06445e-05	0.0896593	0.0750731	0.366588	0.0073135	0.0026662	0.00800985
DCBLD2	'DCBLD2		4.38838	5.70988e-06	3.11804e-05	0.0139867	0.236134	0.10234	0.154036	0.000544863	0.0113348
COX7C	'COX7C		4.38572	5.78026e-06	3.1539e-05	0.218377	6.58557e-06	0.0220751	0.504018	0.0697267	0.0166927
TNFSF14	'TNFSF14		4.37675	6.02302e-06	3.28367e-05	0.838347	0.0235394	0.10634	0.0356324	1.13708e-05	0.00740952
CORO1C	'CORO1C		4.3763	6.03545e-06	3.28777e-05	0.0108352	2.66026e-05	0.853986	0.314809	0.00380985	0.0111425
PLEKHG2	'PLEKHG2		4.37597	6.04455e-06	3.29005e-05	0.466653	0.0373069	0.0679302	6.27184e-07	0.00390954	0.557893
RBBP6	'RBBP6		4.3701	6.20942e-06	3.37704e-05	0.0803455	0.0804472	0.145987	1.73549e-10	0.63488	0.180209
SUGCT	'SUGCT		4.36966	6.22204e-06	3.38115e-05	NA	0.00184224	0.731344	0.0035259	0.00114804	0.0408972
ENPEP	'ENPEP		4.3668	6.30391e-06	3.42286e-05	0.198316	0.0389003	0.33006	0.0126995	0.0639553	5.05831e-05
CRTAP	'CRTAP		4.36569	6.33616e-06	3.43757e-05	0.752663	0.000128651	0.010511	0.0241824	0.0721753	0.0238403
STMN1	'STMN1		4.36187	6.44789e-06	3.49535e-05	0.0739671	1.16898e-06	0.237909	0.0291261	0.0363459	0.454577
HSD11B1	'HSD11B1		4.35543	6.64035e-06	3.59677e-05	0.0771554	0.196008	0.0349167	0.532395	0.000253174	0.000738747
SCML1	'SCML1		4.35122	6.76925e-06	3.66361e-05	0.580426	0.000278488	0.904709	0.000397552	0.00230398	0.00569295
PTGER2	'PTGER2		4.34671	6.90985e-06	3.73367e-05	0.407321	0.089962	0.0381022	0.00218534	0.0005032	0.123063
NDUFS5	'NDUFS5		4.34685	6.90518e-06	3.73367e-05	0.318498	0.000328005	0.315694	0.0264883	0.0230915	0.00914392
LOXL1	'LOXL1		4.34463	6.97568e-06	3.76619e-05	0.50453	0.00926209	0.284729	0.0012467	0.00372359	0.0212112
P3H3	'P3H3		4.34131	7.08165e-06	3.82032e-05	NA	0.0943505	0.130005	0.0016524	0.000693929	0.128891
TMEM263	'TMEM263		4.33693	7.22447e-06	3.89422e-05	NA	0.00802394	0.380286	5.73626e-05	0.0002724	0.629198
PCF11	'PCF11		4.33638	7.24236e-06	3.90072e-05	0.312676	4.784e-06	0.112784	0.000104701	0.808927	0.0482934
CERS5	'CERS5		4.33315	7.34963e-06	3.95531e-05	0.0540314	0.124653	0.0223373	0.0500299	0.0123646	0.0251666
FBP1	'FBP1		4.33053	7.43749e-06	3.99937e-05	0.00140497	6.24206e-05	0.227986	0.00753723	0.480303	0.288456
NDUFA12	'NDUFA12		4.32543	7.6119e-06	4.08956e-05	0.298628	4.57859e-06	0.190799	0.276421	0.000599843	1
ATRX	'ATRX		4.32526	7.61745e-06	4.08956e-05	0.0460788	0.00323707	0.00460805	0.0368258	0.0156126	0.640231
HBP1	'HBP1		4.32485	7.63181e-06	4.09398e-05	0.0655771	0.0022525	0.0929408	0.00276395	0.0825174	0.22425
RASSF2	'RASSF2		4.32372	7.67112e-06	4.11177e-05	0.000826059	0.0043871	0.0812829	0.0050581	0.462927	0.222959
MDFI	'MDFI		4.32327	7.6868e-06	4.11687e-05	0.0258439	0.00563628	0.0478196	0.144606	0.0889753	0.020844
FGFR1	'FGFR1		4.3223	7.72045e-06	4.13158e-05	0.217927	0.0421491	0.615078	0.000573843	0.00181523	0.0134023
LIMA1	'LIMA1		4.32143	7.75117e-06	4.1447e-05	0.028586	0.0733199	0.000815926	0.0102095	0.267239	0.126748
TRIB2	'TRIB2		4.3207	7.77672e-06	4.15505e-05	0.00169079	0.0313324	0.046868	0.00389922	0.281325	0.190619
ENTPD1	'ENTPD1		4.31457	7.99562e-06	4.26859e-05	0.0535818	1.62882e-06	0.539086	0.234237	0.00090985	0.288237
SEMA3B	'SEMA3B		4.31375	8.0253e-06	4.28102e-05	0.563803	0.0224873	0.206279	0.000264996	0.00271605	0.0487122
NFATC4	'NFATC4		4.31348	8.0351e-06	4.28282e-05	0.102208	0.0644925	0.448571	0.00161945	6.37859e-05	0.191013
SLC25A37	'SLC25A37		4.31113	8.12123e-06	4.32528e-05	0.0695141	0.0035896	0.0521472	0.474634	0.00124739	0.046455
CKB	'CKB		4.30936	8.18655e-06	4.3566e-05	0.0735878	0.00877889	0.0313124	0.186308	0.234644	0.00056844
FSTL1	'FSTL1		4.3089	8.20349e-06	4.36214e-05	0.21932	0.00291868	0.738196	0.0325226	0.00129473	0.00252763
PTMS	'PTMS		4.30853	8.21722e-06	4.36597e-05	0.116756	0.00188727	0.132004	3.05533e-10	0.611582	0.710605
SLC20A1	'SLC20A1		4.30573	8.32174e-06	4.41799e-05	0.414154	0.000870131	0.0691816	0.0609806	0.0408998	0.00755329
CFAP36	'CFAP36		4.30448	8.36898e-06	4.43955e-05	NA	0.101563	0.213502	0.0217394	0.00596875	0.0012431
APOL6	'APOL6		4.30288	8.4295e-06	4.4681e-05	1.2901e-06	0.00644259	0.857154	0.134803	0.00624415	0.207002
INSIG1	'INSIG1		4.30069	8.51318e-06	4.50888e-05	8.70789e-05	0.00999864	0.00353111	0.0375191	0.763736	0.242423
LAPTM4A	'LAPTM4A		4.29835	8.60357e-06	4.55315e-05	0.302961	0.0564157	0.00299198	0.117207	0.0262199	0.00538547
PPP1R3C	'PPP1R3C		4.2972	8.64848e-06	4.5733e-05	0.537328	0.000494806	0.101093	0.125736	0.00320935	0.0146855
UBXN2A	'UBXN2A		4.29607	8.69247e-06	4.59292e-05	0.028786	2.46154e-05	0.00114706	0.452218	0.357474	0.151395
XAF1	'XAF1		4.29442	8.75749e-06	4.62362e-05	0.0671058	0.0452476	0.810135	0.0763683	0.000255916	0.000478919
SLC39A14	'SLC39A14		4.29217	8.84692e-06	4.66715e-05	0.749011	0.00201445	0.00139845	0.0013023	0.209422	0.066737
MAT2A	'MAT2A		4.29021	8.92518e-06	4.70473e-05	0.117061	0.0451148	0.107874	0.0269783	0.0212057	0.00754374
COPA	'COPA		4.28986	8.93923e-06	4.70842e-05	0.00189979	0.00013389	0.684237	0.242416	0.000874815	0.267531
MYO1B	'MYO1B		4.28726	9.04457e-06	4.75705e-05	0.57472	0.0109695	0.0912751	0.0561231	4.17958e-05	0.0613436
DAD1	'DAD1		4.28723	9.04579e-06	4.75705e-05	0.539842	0.00360971	0.0441319	0.00151137	0.00494729	0.252873
SFPQ	'SFPQ		4.28124	9.29265e-06	4.88302e-05	0.643876	0.00564257	0.134642	0.000883918	0.0110097	0.0358896
KCNK6	'KCNK6		4.27964	9.35975e-06	4.91442e-05	0.265344	0.00166007	0.0458786	0.20411	0.000485953	0.133977
IER3IP1	'IER3IP1		4.27944	9.36828e-06	4.91504e-05	NA	0.000509358	0.678139	0.00343835	0.028681	0.0160561
RBP1	'RBP1		4.27816	9.42219e-06	4.93945e-05	0.176219	0.000165146	0.04647	0.149643	0.11155	0.0215491
PLPP3	'PLPP3		4.27704	9.46955e-06	4.96038e-05	NA	0.0638926	0.357935	NA	8.77755e-06	0.008815
HOXA3	'HOXA3		4.27327	9.63131e-06	5.04116e-05	0.00241123	0.000723968	0.414749	0.0155054	0.0866348	0.232787
ARL6IP1	'ARL6IP1		4.27176	9.69674e-06	5.07144e-05	0.110179	0.000115774	0.474134	2.26279e-05	0.161935	0.33508
TWSG1	'TWSG1		4.27156	9.70553e-06	5.07207e-05	0.193713	0.0503892	0.0282537	2.58073e-05	0.0627458	0.319058
FSCN1	'FSCN1		4.27131	9.7162e-06	5.07368e-05	0.107229	0.00166546	0.0202522	0.275301	0.00101386	0.289739
IDH3G	'IDH3G		4.26898	9.81829e-06	5.12299e-05	0.336621	0.0114366	0.0517379	0.00372014	0.0561413	0.0309601
MAFB	'MAFB		4.26843	9.84266e-06	5.1317e-05	0.169063	0.00145695	0.0583811	0.011721	0.103598	0.0770859
ADAMTS8	'ADAMTS8		4.26796	9.86324e-06	5.13842e-05	0.00111984	0.193629	0.595127	0.00124109	0.0814887	0.00930145
PTGES3	'PTGES3		4.26657	9.92504e-06	5.16659e-05	0.133633	0.00211535	0.334771	0.0337644	0.0600203	0.00377459
RPL35	'RPL35		4.26424	1.0029e-05	5.21662e-05	0.800082	0.00489059	0.0142144	0.261925	0.00845587	0.000244867
VOPP1	'VOPP1		4.26334	1.00697e-05	5.23373e-05	0.187437	1.46337e-06	0.49098	0.000199647	0.0757261	0.546907
MSC	'MSC		4.26217	1.01227e-05	5.25721e-05	0.13409	7.55831e-07	0.500054	0.00103289	0.297568	0.181068
LMO3	'LMO3		4.26018	1.02133e-05	5.30011e-05	0.146037	3.98841e-05	NA	0.369083	0.0128678	0.0248287
PLBD1	'PLBD1		4.2562	1.03967e-05	5.39113e-05	0.30825	2.99708e-06	0.34529	0.00222005	0.227049	0.0798097
POLR2A	'POLR2A		4.2527	1.05602e-05	5.47166e-05	0.164928	0.0304621	0.52423	1.62895e-08	0.182362	0.115867
ITPRIP	'ITPRIP		4.25228	1.05801e-05	5.47774e-05	0.000200344	0.513629	0.00239399	0.0165493	0.045733	0.393235
IGF1R	'IGF1R		4.24435	1.09612e-05	5.67064e-05	0.0228001	0.000301131	0.464251	0.0386374	0.0838973	0.041721
MAPK3	'MAPK3		4.24278	1.10385e-05	5.7062e-05	3.00113e-07	0.0979895	0.359564	0.0688918	0.137604	0.12029
GBP4	'GBP4		4.23686	1.13333e-05	5.84956e-05	0.294426	0.00608916	0.124558	0.0149733	4.18373e-05	0.470588
TPBG	'TPBG		4.23687	1.13331e-05	5.84956e-05	0.176698	0.000446042	0.280317	0.00873026	0.469048	0.000996778
ARHGAP1	'ARHGAP1		4.23242	1.15597e-05	5.9618e-05	0.445085	2.30377e-06	0.217346	0.00208478	0.148551	0.168938
RCAN1	'RCAN1		4.23046	1.16607e-05	6.00928e-05	0.159361	0.00284111	0.489085	0.000289531	0.114482	0.026917
DOCK4	'DOCK4		4.23003	1.1683e-05	6.0161e-05	0.00507118	0.00602114	0.240151	0.277559	0.0116097	0.0432785
STAT6	'STAT6		4.22961	1.17051e-05	6.02285e-05	0.48015	0.00617845	0.161443	0.000385708	0.0465089	0.0377245
KDELR2	'KDELR2		4.22895	1.17394e-05	6.03587e-05	0.500338	0.0844892	0.0118449	0.114853	0.000260898	0.0201059
ECM2	'ECM2		4.22766	1.18069e-05	6.06122e-05	0.150686	0.0924497	0.329795	0.0657797	0.000234997	0.005378
LIFR	'LIFR		4.22768	1.18054e-05	6.06122e-05	0.315799	0.156502	0.0152863	0.00928015	0.00159007	0.0806596
PNPLA8	'PNPLA8		4.22091	1.21657e-05	6.24062e-05	0.0165314	0.00388415	0.456052	0.0388305	0.0310206	0.0355386
TCEB1	'TCEB1		4.22026	1.2201e-05	6.25396e-05	0.0409812	0.137074	NA	0.000340641	NA	0.0135337
SERPING1	'SERPING1		4.21622	1.24214e-05	6.36204e-05	0.0907248	0.0161719	0.0141001	0.00814209	0.465941	0.0150525
RAB3IL1	'RAB3IL1		4.21159	1.26791e-05	6.48905e-05	0.163371	0.000169974	0.00501108	0.302332	0.0893834	0.094183
DDX21	'DDX21		4.20114	1.3279e-05	6.79086e-05	0.285746	0.0727009	0.0742789	0.0475679	0.0106592	0.00216566
MRPL36	'MRPL36		4.19979	1.33582e-05	6.82619e-05	0.222737	0.0438394	0.0189653	0.139059	0.0314038	0.00258798
HNRNPD	'HNRNPD		4.19865	1.34257e-05	6.85543e-05	0.00849381	0.00454486	0.109814	0.138232	0.305742	0.00684803
GHDC	'GHDC		4.19792	1.34688e-05	6.87218e-05	1.80222e-09	0.280033	0.693849	0.141016	0.00462173	0.265416
MEOX2	'MEOX2		4.19773	1.34804e-05	6.87284e-05	0.00998492	0.00245284	0.54243	3.4242e-05	0.383475	0.165797
RNF24	'RNF24		4.19742	1.34989e-05	6.87704e-05	0.072469	0.000580938	0.132868	0.000996514	0.025957	0.716424
MT-ND4L	'MT-ND4L		4.19195	1.38282e-05	7.03942e-05	0.0572187	0.00240799	NA	NA	0.00105094	0.181198
C14orf132	'C14orf132		4.19047	1.39188e-05	7.08013e-05	0.00037893	0.00136624	0.357857	0.27642	0.0086488	0.286915
TMEM119	'TMEM119		4.18772	1.40886e-05	7.16109e-05	0.502478	0.163265	0.0496887	1.65954e-06	0.0972045	0.0457711
COX8A	'COX8A		4.18488	1.42661e-05	7.2458e-05	0.0212107	0.0201186	0.0380734	0.714163	0.00167748	0.021227
TRAF4	'TRAF4		4.18343	1.43571e-05	7.28645e-05	0.0236826	0.00900412	0.54797	0.0252307	0.00850891	0.0467727
RAB7A	'RAB7A		4.18178	1.44618e-05	7.33406e-05	0.00654103	0.00395872	0.279608	0.0339971	0.233568	0.0244233
PLXDC2	'PLXDC2		4.17884	1.465e-05	7.42387e-05	0.0101224	0.183033	0.113571	0.0553536	0.000387021	0.198863
SLC25A44	'SLC25A44		4.17718	1.47575e-05	7.47265e-05	0.576463	0.0329484	0.095999	0.000186016	0.015118	0.0599926
DAP	'DAP		4.17641	1.48072e-05	7.49214e-05	0.00451705	0.000704696	0.0864816	0.522018	0.0223449	0.133175
SLC2A10	'SLC2A10		4.1689	1.53038e-05	7.73754e-05	0.0108843	0.000831679	0.242925	0.068166	0.0694358	0.134318
CD4	'CD4		4.16589	1.55071e-05	7.83441e-05	7.73306e-05	0.0959595	0.597117	0.00577186	0.201708	0.0227243
CASC4	'CASC4		4.16382	1.56485e-05	7.89991e-05	0.0140849	0.0611494	0.214608	0.000977494	0.0449426	0.190625
MYOF	'MYOF		4.16294	1.5709e-05	7.92443e-05	0.340991	0.00777503	0.194642	0.0451013	2.06202e-05	0.238128
PGK1	'PGK1		4.1618	1.57875e-05	7.95806e-05	0.0744898	0.0227312	0.286507	0.0428504	0.0139356	0.0116175
C6orf62	'C6orf62		4.1608	1.58568e-05	7.98697e-05	0.000884833	0.0398359	0.130173	0.00878425	0.0966664	0.304359
RALA	'RALA		4.15713	1.61133e-05	8.11004e-05	0.03536	0.116396	0.00593908	0.0452755	0.000943702	0.553006
FKBP5	'FKBP5		4.15448	1.63012e-05	8.19843e-05	3.4337e-05	0.0539191	0.192109	0.144382	0.0257275	0.239197
TSKU	'TSKU		4.15251	1.64426e-05	8.26335e-05	0.107937	0.00162429	0.0769656	0.00770561	0.104526	1
CYB5D1	'CYB5D1		4.152	1.64793e-05	8.27553e-05	0.00514414	0.0650719	0.0827139	0.373775	0.000254101	0.182615
ADAM9	'ADAM9		4.14367	1.70895e-05	8.57555e-05	0.240739	0.0183549	0.238388	0.295734	2.18904e-05	0.0215776
TPI1	'TPI1		4.14342	1.71085e-05	8.57863e-05	0.503016	0.0206746	0.695782	0.00744989	0.000350769	0.00251327
NDUFA4L2	'NDUFA4L2		4.142	1.72143e-05	8.62519e-05	0.265797	0.310453	0.00370175	0.29363	0.00566866	0.000532832
MMD	'MMD		4.13932	1.74165e-05	8.72001e-05	0.390765	0.204731	0.491869	0.0336455	4.15904e-07	0.0119354
CDK4	'CDK4		4.13892	1.74471e-05	8.72875e-05	0.000199994	0.264238	0.146973	0.65072	0.0550482	0.000104524
MT1F	'MT1F		4.13771	1.75392e-05	8.76831e-05	0.146641	0.0142275	0.024161	0.0118209	0.141998	0.0565323
SDCBP	'SDCBP		4.13485	1.77593e-05	8.8717e-05	0.195593	0.0536899	0.288166	0.0133865	0.0226677	0.00195315
RNF144A	'RNF144A		4.13239	1.79503e-05	8.96042e-05	0.27174	0.000169371	0.553102	0.0263147	0.00102759	0.148151
DAAM2	'DAAM2		4.13136	1.8031e-05	8.99398e-05	0.385296	0.00636153	0.00725534	0.0209336	0.0656335	0.0887698
EIF3D	'EIF3D		4.12916	1.82049e-05	9.07394e-05	0.0589272	9.13671e-06	0.227916	0.0325283	0.189503	0.213264
APRT	'APRT		4.12594	1.84613e-05	9.1812e-05	0.304097	0.00462215	0.061387	0.159577	0.14334	0.000354542
FNDC3B	'FNDC3B		4.12594	1.84612e-05	9.1812e-05	0.136657	1.89909e-05	0.0100503	0.0132569	0.241437	0.638028
SEMA3C	'SEMA3C		4.12624	1.84373e-05	9.1812e-05	0.395831	0.0236839	0.273798	0.00792463	0.0281841	0.00165106
DEF8	'DEF8		4.12307	1.86927e-05	9.28936e-05	0.256782	0.00424596	0.14674	0.112617	0.0069762	0.0181955
PAG1	'PAG1		4.12211	1.87707e-05	9.32121e-05	0.618014	0.0580481	0.0602136	2.49999e-07	0.117943	0.144268
LAMA4	'LAMA4		4.12043	1.89083e-05	9.38255e-05	0.116088	0.00169008	0.0407694	0.204486	0.000865363	0.394792
RPL22L1	'RPL22L1		4.11987	1.89542e-05	9.39838e-05	0.180735	0.152292	0.108561	0.0674298	0.00813728	0.0012629
C6orf203	'C6orf203		4.11703	1.91891e-05	9.50776e-05	0.0368247	0.00535729	0.00982694	0.528388	0.00461707	0.18969
LDHB	'LDHB		4.11581	1.92914e-05	9.55141e-05	0.0485172	0.128309	0.700117	0.0115342	0.0151247	0.000371196
CCT7	'CCT7		4.11192	1.96188e-05	9.69919e-05	0.296931	0.00134809	0.247713	0.00131726	0.0760066	0.0782629
IER5L	'IER5L		4.11192	1.9619e-05	9.69919e-05	0.0300882	0.0075745	0.128531	0.0885871	0.00722224	0.201878
NDUFB3	'NDUFB3		4.10159	2.05164e-05	0.000101354	0.00292217	0.229988	0.00310899	0.00741364	0.0817338	0.50583
ABHD14B	'ABHD14B		4.09684	2.09413e-05	0.000103376	0.209346	0.00644374	0.291002	0.0013389	0.0113509	0.181874
CYB5A	'CYB5A		4.09564	2.10502e-05	0.000103837	0.439068	0.00025891	0.595835	8.24977e-05	0.015093	0.237265
RPL36AL	'RPL36AL		4.0906	2.15131e-05	0.000106042	0.0280656	2.62185e-10	0.243254	0.649547	0.243768	0.186137
SNRPE	'SNRPE		4.09022	2.15483e-05	0.000106138	0.0312342	0.0735551	0.270405	0.0502008	0.076127	0.0012636
HS6ST1	'HS6ST1		4.09001	2.15673e-05	0.000106153	0.404487	0.0261076	0.077133	0.00227366	0.00439331	0.170294
KIF5B	'KIF5B		4.08839	2.17187e-05	0.000106819	0.0062533	0.000337084	0.519114	0.667594	0.000657286	0.0829482
NOLC1	'NOLC1		4.08724	2.18265e-05	0.000107271	0.145792	0.0345998	0.732009	5.17981e-05	0.0205566	0.0332977
FUNDC2	'FUNDC2		4.08529	2.20105e-05	0.000108096	0.96081	1.98855e-08	0.277675	0.000972189	0.213056	0.0366502
SREBF1	'SREBF1		4.08394	2.21389e-05	0.000108647	0.617485	0.00053567	0.103115	0.00185185	0.131286	0.0405199
TMEM205	'TMEM205		4.08313	2.22162e-05	0.000108946	0.059272	0.000261926	0.621588	0.282951	0.0115026	0.00745341
CXCL16	'CXCL16		4.08241	2.22856e-05	0.000109206	0.0081429	0.000312707	0.10255	0.0400658	0.546262	0.100948
MRVI1	'MRVI1		4.07622	2.28872e-05	0.000112072	0.0413939	0.0384476	0.0899553	0.145	0.0326898	0.0125742
RECK	'RECK		4.07414	2.30924e-05	0.000112994	0.000696467	0.0521696	0.449131	0.000787284	0.0243272	0.54013
GNG12	'GNG12		4.07226	2.328e-05	0.000113828	0.012469	0.165648	0.015155	0.00445147	0.138419	0.186234
UBE2E1	'UBE2E1		4.064	2.41196e-05	0.000117848	0.0352327	0.0639457	0.294727	0.011262	0.0585448	0.0127023
TMEM47	'TMEM47		4.06378	2.41418e-05	0.00011787	0.000572907	0.00423	0.780941	0.0229531	0.0149766	0.249065
TBC1D9B	'TBC1D9B		4.06258	2.42669e-05	0.000118394	0.0107764	0.0123336	0.0588219	0.0335281	0.0316266	0.439173
PVRL2	'PVRL2		4.06196	2.43312e-05	0.000118621	0.562428	0.152237	NA	0.000116527	NA	0.000175808
CDC42EP3	'CDC42EP3		4.06153	2.43759e-05	0.000118753	0.415725	0.0854649	0.19042	0.00345834	0.0139946	0.004771
CAP1	'CAP1		4.05969	2.45688e-05	0.000119605	0.180773	0.0062713	0.183239	0.0253319	0.230221	0.00164252
C7orf73	'C7orf73		4.05833	2.47125e-05	0.000120217	0.234478	0.000563434	NA	0.00423608	NA	0.0664122
LSM1	'LSM1		4.05649	2.49079e-05	0.00012108	0.42067	8.46703e-05	0.191677	0.575497	0.000551846	0.0211129
MAP7D3	'MAP7D3		4.04948	2.56653e-05	0.000124671	0.395882	0.177773	0.00602946	0.000690024	0.106765	0.0376903
HP1BP3	'HP1BP3		4.04908	2.57092e-05	0.000124793	0.0115999	0.00177232	0.206296	0.039709	0.0180587	0.474896
VGLL4	'VGLL4		4.04853	2.57698e-05	0.000124996	0.603922	0.00193861	0.414198	0.184871	6.8102e-05	0.00904694
C1orf21	'C1orf21		4.04835	2.57903e-05	0.000125005	0.0127297	0.00290983	0.819891	0.0503052	0.00680708	0.0418138
ATP1B3	'ATP1B3		4.04512	2.61478e-05	0.000126646	0.000105854	0.29279	0.589418	0.00107035	0.034956	0.158124
SULT1A1	'SULT1A1		4.04316	2.63672e-05	0.000127617	0.00386302	0.00219011	0.610329	0.0705542	0.594461	0.000292996
DLG2	'DLG2		4.038	2.69541e-05	0.000130363	0.00310453	0.00541116	0.533	0.136477	0.0960354	0.0110635
FGF18	'FGF18		4.03159	2.77008e-05	0.000133877	0.0125103	0.00177826	0.384184	0.440131	0.00712081	0.0341551
C12orf57	'C12orf57		4.03114	2.77537e-05	0.000134036	0.607151	9.20031e-05	0.232691	0.0246323	0.041135	0.0242968
SLC2A4RG	'SLC2A4RG		4.03016	2.78694e-05	0.000134498	0.472727	0.0162943	0.0615631	0.044821	0.000444677	0.134827
VDR	'VDR		4.02842	2.80765e-05	0.000135399	0.00864868	0.344941	0.384366	0.0409317	0.00337967	0.00949447
SNX3	'SNX3		4.02705	2.82401e-05	0.00013609	0.0140138	0.0058335	0.0422469	0.0130589	0.486904	0.122457
PRPS2	'PRPS2		4.02688	2.82614e-05	0.000136095	0.386725	0.00607379	0.205855	0.0483974	0.00379848	0.02761
ITM2A	'ITM2A		4.02422	2.85825e-05	0.000137542	0.133062	0.000109475	0.140411	0.0485555	0.0199257	0.398829
PSMB1	'PSMB1		4.02227	2.88195e-05	0.000138582	0.323852	0.151598	0.00961105	0.00347151	0.0152001	0.12295
TMX3	'TMX3		4.02124	2.89458e-05	0.00013909	0.129628	0.258372	0.326022	0.00170119	0.00690976	0.0128143
LAMB1	'LAMB1		4.01869	2.92609e-05	0.000140503	0.00174128	0.610315	0.0811868	0.0484848	0.00384967	0.0693744
FXYD5	'FXYD5		4.01846	2.92897e-05	0.00014054	0.564136	0.060634	0.450078	0.00111973	0.0950016	3.70615e-05
KDELR3	'KDELR3		4.01638	2.95491e-05	0.000141683	0.920475	0.0338982	0.118923	0.0024605	3.98571e-06	0.168149
AFF4	'AFF4		4.01128	3.01952e-05	0.000144573	0.343049	0.096456	0.0652902	3.26395e-05	0.00833211	0.412662
VWA5A	'VWA5A		4.01137	3.01834e-05	0.000144573	0.467208	6.9299e-06	0.138344	0.000256344	0.406671	0.274416
DYNLL1	'DYNLL1		4.00817	3.05953e-05	0.000146384	0.00142384	0.250691	0.051543	0.0243382	0.0365649	0.221115
FOXF1	'FOXF1		4.0012	3.15113e-05	0.000150659	0.00273249	0.0271814	0.0867494	0.0152615	0.0340881	0.598487
MYCBP2	'MYCBP2		3.99857	3.18637e-05	0.000152235	0.570578	0.00320895	0.0373555	0.00983984	0.482136	0.00101014
NASP	'NASP		3.99765	3.19876e-05	0.000152718	0.0236856	0.109058	0.0919269	0.000727522	0.15005	0.151746
CAMLG	'CAMLG		3.99692	3.20857e-05	0.000153077	0.155456	0.0143564	0.0106033	0.00335891	0.405191	0.0909443
NUPR1	'NUPR1		3.99438	3.24322e-05	0.00015462	0.138538	0.000187468	0.204577	0.210093	0.00580031	0.16241
CMIP	'CMIP		3.99376	3.25171e-05	0.000154914	0.159559	1.94247e-05	0.0392653	0.311028	0.571445	0.00466092
UBTD1	'UBTD1		3.9923	3.27173e-05	0.000155757	0.524995	0.00199541	0.432845	0.00602384	0.0112117	0.0227546
SDC4	'SDC4		3.99159	3.28153e-05	0.000156112	0.151383	0.162445	0.0793409	0.0201602	0.0218205	0.0111594
MID1	'MID1		3.98741	3.33994e-05	0.000158778	0.23732	0.00160244	0.512323	0.000266783	0.0698964	0.115885
CDKL5	'CDKL5		3.98404	3.38765e-05	0.000160932	0.141628	0.496028	0.444184	6.69605e-06	0.00770413	0.0392656
OSTC	'OSTC		3.9803	3.44138e-05	0.000163368	0.557817	0.0236967	0.0174465	0.0917214	0.000407787	0.130274
C21orf59	'C21orf59		3.97795	3.47558e-05	0.000164874	0.00161825	0.019181	0.293924	0.027966	NA	0.0769128
SLC16A1	'SLC16A1		3.9773	3.48517e-05	0.000165212	0.0405308	0.185762	0.126525	0.146669	6.40802e-05	0.139983
IRF2BP2	'IRF2BP2		3.97299	3.54877e-05	0.000168108	0.514508	0.00186329	0.0598	0.158109	0.00430018	0.0463333
KHDRBS1	'KHDRBS1		3.97271	3.55294e-05	0.000168186	0.766773	1.00691e-06	0.132035	0.0352292	0.0789445	0.085443
ATP5A1	'ATP5A1		3.97178	3.5668e-05	0.000168723	0.0788943	0.311172	0.27656	0.0409574	NA	1.71421e-06
SERINC3	'SERINC3		3.97091	3.57995e-05	0.000169225	0.26773	0.00445038	0.0029696	0.0482211	0.0947824	0.22189
DNAJB9	'DNAJB9		3.96738	3.63338e-05	0.000171629	0.094694	7.01345e-05	0.413705	0.0270768	0.276972	0.0312681
PCSK5	'PCSK5		3.96529	3.66538e-05	0.000173018	0.0922425	0.121145	0.0998667	0.0402383	0.0863092	0.00238254
PICALM	'PICALM		3.96446	3.67818e-05	0.0001735	0.0245469	0.00268887	0.582414	0.0130273	0.00144967	0.514323
SYNPO2	'SYNPO2		3.96134	3.72651e-05	0.000175656	0.316731	0.000348645	0.726486	4.01064e-06	0.0189615	0.540749
MBNL1	'MBNL1		3.95854	3.77043e-05	0.000177601	0.123748	0.497864	0.253978	0.000918411	2.95641e-05	0.229378
CNN3	'CNN3		3.95752	3.78667e-05	0.00017824	0.0116694	0.00220468	0.021333	0.0511618	0.728108	0.063604
SYNGR2	'SYNGR2		3.95688	3.79671e-05	0.000178587	0.515411	0.0001059	0.131715	0.0162051	0.119334	0.0558598
FOXF2	'FOXF2		3.95659	3.8013e-05	0.000178677	0.0359289	0.0671508	0.36017	5.80502e-05	0.0954345	0.191051
PSIP1	'PSIP1		3.9542	3.83953e-05	0.000180347	0.315696	0.00296711	0.637387	0.000281471	0.011158	0.141796
FADS1	'FADS1		3.9516	3.88151e-05	0.000182191	0.339415	0.668498	0.0784795	7.82748e-09	0.274838	0.0210127
TMED9	'TMED9		3.94932	3.91865e-05	0.000183805	0.101899	0.000679694	0.173732	0.188302	0.00352928	0.247583
ATP5F1	'ATP5F1		3.94255	4.03096e-05	0.000188941	0.0586182	0.214386	0.145682	0.000108991	NA	0.0440326
BAX	'BAX		3.94234	4.03453e-05	0.000188975	0.341868	0.238769	0.557231	0.0798971	2.73106e-06	0.00315652
AKR1C3	'AKR1C3		3.94075	4.06137e-05	0.0001901	0.151523	0.038084	0.106639	0.215912	0.0375268	0.00118792
CDK2AP1	'CDK2AP1		3.93845	4.10051e-05	0.000191797	0.0224106	0.00559782	0.141484	0.167935	0.369322	0.00312235
TMEM184B	'TMEM184B		3.93751	4.1166e-05	0.000192415	0.438647	0.00993235	0.0123075	0.0306252	0.0539924	0.0756154
EIF1AX	'EIF1AX		3.93655	4.13309e-05	0.000193051	0.0851541	0.0289553	0.493304	0.000616686	0.367124	0.00265472
APEX1	'APEX1		3.93429	4.1722e-05	0.000194742	0.0673122	0.000196871	0.889713	0.0558455	0.0692137	0.00298587
VASN	'VASN		3.93274	4.19907e-05	0.000195859	0.0976766	0.00012822	0.450908	0.118102	0.196786	0.00584247
C2orf40	'C2orf40		3.93194	4.21317e-05	0.00019638	0.943765	0.000530745	0.14068	8.83298e-05	0.0978553	0.0341253
PAWR	'PAWR		3.92906	4.26385e-05	0.000198603	0.126211	6.33501e-05	0.307239	0.0286757	0.061635	0.241519
SLC5A3	'SLC5A3		3.92889	4.26695e-05	0.000198609	0.000297274	0.0576686	0.100521	0.361062	0.00171602	0.478193
TTYH3	'TTYH3		3.92401	4.35427e-05	0.000202533	0.576533	5.63872e-05	0.0669319	0.0558332	0.021885	1
[truncated: 5,247 more rows]

## Sheet: SD12 - Consensus Modules
Gene	Module	Adv to Myo meta_p	Alv to Myo meta_p	mean meta_p	max meta_p
[truncated: 360 more rows]
