# Supplementary material for: Single-cell analysis reveals prognostic fibroblast subpopulations linked to molecular and immunological subtypes of lung cancer
Source: Nat Commun. 2023 Jan 31;14:387. doi: 10.1038/s41467-023-35832-6 (PMC9889778; doi:10.1038/s41467-023-35832-6)
Supplement: Supplementary file 16 — Supplementary Data 13 [file 41467_2023_35832_MOESM16_ESM.xlsx]

## Sheet: SD13 Key
Column	Description
Module	Consensus Module analysed
Pathway ID	REACTOME ID number for the pathway analysed
Name	Name of REACTOME pathway analysed
p.value	Nominal p-value for pathway enrichment (hypergeometric test, 1-sided)
q.value.FDR.B.H	Adjusted (Benjamini Hochberg) p-value for pathway
Hit.Count.in.Query.List	Number of Consensus Module genes in pathway analysed
Hit.Count.in.Genome	Number of Background genes in pathway analysed
Coverage.pct	% of Pathway genes in module

## Sheet: SD13
Module	Pathway ID	Name	p.value	q.value.FDR.B.H	Hit.Count.in.Query.List	Hit.Count.in.Genome	Coverage.pct
Early-activation	1470923	Interleukin-4 and 13 signaling	4.099e-08	1.185e-05	8	57	0.140351
Early-activation	1269310	Cytokine Signaling in Immune system	8.667e-07	0.0001252	14	322	0.0434783
Early-activation	1269318	Signaling by Interleukins	2.622e-05	0.001575	10	217	0.0460829
Early-activation	1339158	Metallothioneins bind metals	2.725e-05	0.001575	3	7	0.428571
Early-activation	1339157	Response to metal ions	2.725e-05	0.001575	3	7	0.428571
Early-activation	1427843	TFAP2 (AP-2) family regulates transcription of cell cycle factors	0.0002625	0.01265	2	3	0.666667
Early-activation	1470924	Interleukin-10 signaling	0.0003359	0.01387	3	15	0.2
Early-activation	1269546	Peptide ligand-binding receptors	0.0004106	0.01483	3	16	0.1875
Early-activation	1269547	Chemokine receptors bind chemokines	0.001289	0.04139	2	6	0.333333
Early-activation	1269545	Class A/1 (Rhodopsin-like receptors)	0.001994	0.04508	3	27	0.111111
Early-activation	1269188	PIP3 activates AKT signaling	0.002207	0.04508	4	59	0.0677966
Early-activation	1269473	PI3K/AKT activation	0.002348	0.04508	4	60	0.0666667
Early-activation	1269325	Interleukin-6 signaling	0.002377	0.04508	2	8	0.25
Early-activation	1269576	G alpha (i) signalling events	0.002458	0.04508	3	29	0.103448
Early-activation	1269302	Role of LAT2/NTAL/LAB on calcium mobilization	0.002496	0.04508	4	61	0.0655738
Early-activation	1269384	GAB1 signalosome	0.002496	0.04508	4	61	0.0655738
Proto-diffrentiation	1268690	Eukaryotic Translation Elongation	2.817e-58	1.659e-55	48	89	0.539326
Proto-diffrentiation	1268691	Peptide chain elongation	4.995e-57	7.355e-55	47	87	0.54023
Proto-diffrentiation	1339156	Selenocysteine synthesis	4.995e-57	7.355e-55	47	87	0.54023
Proto-diffrentiation	1269120	Viral mRNA Translation	4.995e-57	7.355e-55	47	87	0.54023
Proto-diffrentiation	1268692	Eukaryotic Translation Termination	2.208e-56	2.601e-54	47	89	0.52809
Proto-diffrentiation	1269718	Nonsense Mediated Decay (NMD) independent of the Exon Junction Complex (EJC)	4.557e-56	4.474e-54	47	90	0.522222
Proto-diffrentiation	1268681	Formation of a pool of free 40S subunits	1.005e-53	8.46e-52	47	98	0.479592
Proto-diffrentiation	1339149	Selenoamino acid metabolism	1.218e-53	8.964e-52	48	105	0.457143
Proto-diffrentiation	1269716	Nonsense-Mediated Decay (NMD)	3.924e-53	2.311e-51	48	107	0.448598
Proto-diffrentiation	1269717	Nonsense Mediated Decay (NMD) enhanced by the Exon Junction Complex (EJC)	3.924e-53	2.311e-51	48	107	0.448598
Proto-diffrentiation	1268688	L13a-mediated translational silencing of Ceruloplasmin expression	3.745e-51	2.005e-49	47	108	0.435185
Proto-diffrentiation	1268686	GTP hydrolysis and joining of the 60S ribosomal subunit	6.491e-51	2.941e-49	47	109	0.431193
Proto-diffrentiation	1268689	SRP-dependent cotranslational protein targeting to membrane	6.491e-51	2.941e-49	47	109	0.431193
Proto-diffrentiation	1269115	Influenza Viral RNA Transcription and Replication	8.945e-51	3.763e-49	48	117	0.410256
Proto-diffrentiation	1269108	Influenza Infection	1.543e-50	6.036e-49	50	134	0.373134
Proto-diffrentiation	1269109	Influenza Life Cycle	1.64e-50	6.036e-49	49	126	0.388889
Proto-diffrentiation	1268680	Cap-dependent Translation Initiation	2.539e-49	8.309e-48	47	116	0.405172
Proto-diffrentiation	1268679	Eukaryotic Translation Initiation	2.539e-49	8.309e-48	47	116	0.405172
Proto-diffrentiation	1268678	Translation	6.822e-45	2.115e-43	48	148	0.324324
Proto-diffrentiation	1383086	Major pathway of rRNA processing in the nucleolus and cytosol	3.384e-44	9.966e-43	47	143	0.328671
Proto-diffrentiation	1427846	rRNA processing in the nucleus and cytosol	9.28e-43	2.603e-41	47	152	0.309211
Proto-diffrentiation	1383085	rRNA processing	3.739e-42	1.001e-40	47	156	0.301282
Proto-diffrentiation	1270158	Metabolism of amino acids and derivatives	1.164e-37	2.981e-36	49	214	0.228972
Proto-diffrentiation	1269056	Infectious disease	2.201e-36	5.401e-35	53	281	0.188612
Proto-diffrentiation	1268854	Disease	1.334e-27	3.143e-26	57	491	0.11609
Proto-diffrentiation	1268682	Formation of the ternary complex, and subsequently, the 43S complex	1.433e-20	3.247e-19	20	50	0.4
Proto-diffrentiation	1268685	Ribosomal scanning and start codon recognition	3.222e-19	6.778e-18	20	57	0.350877
Proto-diffrentiation	1268684	Translation initiation complex formation	3.222e-19	6.778e-18	20	57	0.350877
Proto-diffrentiation	1268683	Activation of the mRNA upon binding of the cap-binding complex and eIFs, and subsequent binding to 43S	4.826e-19	9.801e-18	20	58	0.344828
Proto-diffrentiation	1269649	Gene Expression	3.351e-16	6.579e-15	61	939	0.0649627
Proto-diffrentiation	1268677	Metabolism of proteins	5.445e-14	1.035e-12	56	888	0.0630631
Proto-diffrentiation	1270424	Attenuation phase	2.284e-07	4.203e-06	6	13	0.461538
Proto-diffrentiation	1270423	HSF1-dependent transactivation	1.006e-06	1.795e-05	6	16	0.375
Proto-diffrentiation	1269897	Binding and Uptake of Ligands by Scavenger Receptors	2.242e-06	3.885e-05	6	18	0.333333
Proto-diffrentiation	1270421	Cellular response to heat stress	6.967e-05	0.001172	8	60	0.133333
Proto-diffrentiation	1269899	Scavenging by Class A Receptors	0.0001262	0.002064	4	12	0.333333
Proto-diffrentiation	1427844	TFAP2A acts as a transcriptional repressor during retinoic acid induced cell differentiation	0.0005661	0.009012	2	2	1
Proto-diffrentiation	1269538	Signaling by NOTCH2	0.0006989	0.01083	4	18	0.222222
Proto-diffrentiation	1270425	Regulation of HSF1-mediated heat shock response	0.0008315	0.01256	6	48	0.125
Proto-diffrentiation	1269539	NOTCH2 Activation and Transmission of Signal to the Nucleus	0.003085	0.04543	3	13	0.230769
Proto-diffrentiation	1269901	Scavenging by Class F Receptors	0.003214	0.04618	2	4	0.5
Differentiation	1270244	Extracellular matrix organization	4.355e-22	1.202e-19	30	151	0.198675
Differentiation	1270245	Collagen formation	6.582e-14	9.082e-12	15	52	0.288462
Differentiation	1270247	Assembly of collagen fibrils and other multimeric structures	2.024e-11	1.862e-09	11	32	0.34375
Differentiation	1270246	Collagen biosynthesis and modifying enzymes	3.843e-11	2.651e-09	12	43	0.27907
Differentiation	1470926	Collagen chain trimerization	1.41e-09	7.784e-08	9	26	0.346154
Differentiation	1270259	Collagen degradation	9.69e-08	4.458e-06	7	20	0.35
Differentiation	1270258	Activation of Matrix Metalloproteinases	4.572e-07	1.803e-05	5	9	0.555556
Differentiation	1269870	Smooth Muscle Contraction	5.507e-07	1.9e-05	7	25	0.28
Differentiation	1269010	Diseases of glycosylation	7.206e-07	2.21e-05	8	37	0.216216
Differentiation	1270256	ECM proteoglycans	9.824e-07	2.712e-05	7	27	0.259259
Differentiation	1270257	Degradation of the extracellular matrix	3.496e-06	8.772e-05	8	45	0.177778
Differentiation	1269886	Gap junction assembly	9.444e-06	0.0002172	3	3	1
Differentiation	1269011	Diseases associated with glycosaminoglycan metabolism	1.961e-05	0.0004163	5	17	0.294118
Differentiation	1269373	Cell surface interactions at the vascular wall	4.911e-05	0.0009682	7	47	0.148936
Differentiation	1309217	Defective B3GALT6 causes EDSP2 and SEMDJL1	8.264e-05	0.001342	4	12	0.333333
Differentiation	1269015	Defective B3GAT3 causes JDSSDHD	8.264e-05	0.001342	4	12	0.333333
Differentiation	1269014	Defective B4GALT7 causes EDS, progeroid type	8.264e-05	0.001342	4	12	0.333333
Differentiation	1269981	A tetrasaccharide linker sequence is required for GAG synthesis	0.0001617	0.00248	4	14	0.285714
Differentiation	1269340	Hemostasis	0.0001872	0.002719	15	247	0.0607287
Differentiation	1269984	Chondroitin sulfate/dermatan sulfate metabolism	0.0003073	0.004241	5	29	0.172414
Differentiation	1269868	Muscle contraction	0.0003977	0.004734	7	65	0.107692
Differentiation	1270232	Cell junction organization	0.0004252	0.004734	5	31	0.16129
Differentiation	1269887	Transport of connexins along the secretory pathway	0.0004543	0.004734	2	2	1
Differentiation	1269888	Oligomerization of connexins into connexons	0.0004543	0.004734	2	2	1
Differentiation	1269889	Transport of connexons to the plasma membrane	0.0004543	0.004734	2	2	1
Differentiation	1269897	Binding and Uptake of Ligands by Scavenger Receptors	0.0004631	0.004734	4	18	0.222222
Differentiation	1269511	RHO GTPases activate PAKs	0.0004631	0.004734	4	18	0.222222
Differentiation	1270260	Integrin cell surface interactions	0.0004955	0.004884	5	32	0.15625
Differentiation	1269021	Defective EXT1 causes exostoses 1, TRPS2 and CHDS	0.0007075	0.006509	3	9	0.333333
Differentiation	1269022	Defective EXT2 causes exostoses 2	0.0007075	0.006509	3	9	0.333333
Differentiation	1269376	Basigin interactions	0.0009952	0.008861	3	10	0.3
Differentiation	1270250	Fibronectin matrix formation	0.001316	0.01127	2	3	0.666667
Differentiation	1269885	Gap junction trafficking	0.001347	0.01127	3	11	0.272727
Differentiation	1269980	Heparan sulfate/heparin (HS-GAG) metabolism	0.001708	0.01356	4	25	0.16
Differentiation	1269899	Scavenging by Class A Receptors	0.001769	0.01356	3	12	0.25
Differentiation	1269884	Gap junction trafficking and regulation	0.001769	0.01356	3	12	0.25
Differentiation	1269972	Glycosaminoglycan metabolism	0.002171	0.01619	6	64	0.09375
Differentiation	1269983	HS-GAG degradation	0.002838	0.02061	3	14	0.214286
Differentiation	1269367	Platelet degranulation	0.003187	0.02255	6	69	0.0869565
Differentiation	1269982	HS-GAG biosynthesis	0.003493	0.02352	3	15	0.2
Differentiation	1383054	Defective B3GALTL causes Peters-plus syndrome (PpS)	0.003493	0.02352	3	15	0.2
Differentiation	1269365	Response to elevated platelet cytosolic Ca2+	0.003947	0.02594	6	72	0.0833333
Differentiation	1270255	Syndecan interactions	0.004234	0.02656	3	16	0.1875
Differentiation	1268735	O-glycosylation of TSR domain-containing proteins	0.004234	0.02656	3	16	0.1875
Differentiation	1270231	Cell-Cell communication	0.004574	0.02806	5	52	0.0961538
Differentiation	1268734	O-linked glycosylation	0.006012	0.03607	4	35	0.114286
Differentiation	1470923	Interleukin-4 and 13 signaling	0.00678	0.03982	5	57	0.0877193
Differentiation	1269624	Retinoid metabolism and transport	0.006996	0.04023	3	19	0.157895
Differentiation	1383049	Diseases associated with O-glycosylation of proteins	0.008105	0.04565	3	20	0.15
