# Supplementary material for: Single-cell analysis reveals prognostic fibroblast subpopulations linked to molecular and immunological subtypes of lung cancer
Source: Nat Commun. 2023 Jan 31;14:387. doi: 10.1038/s41467-023-35832-6 (PMC9889778; doi:10.1038/s41467-023-35832-6)
Supplement: Supplementary file 17 — Supplementary Data 14 [file 41467_2023_35832_MOESM17_ESM.xlsx]

## Sheet: SD14 Key
Group	Column name	Description
Sample Details	Sample.ID	TCGA or GSE IDs associated with each sample
	Dataset	Dataset code for each sample
Clinical Features	Age	Age provided in dataset meta data (where available)
	OS	Overall Survival event (0=alive/censored, 1=died)
	OS_YEARS	Overall Survival time of last follow up (Years)
	Stage	AJCC stage categorisation
	Stage_4cat	AJCC stage collapsed to 1-4
	Grade	Morphological grade/differentiation status (G1=well, G2=moderate, G3=poor)
Molecular Features	TP53.Status	TP53 mutational status (0=wild-type, 1=mutated)
	EGFR.Status	EGFR mutational status (0=wild-type, 1=mutated)
	KRAS.Status	KRAS mutational status (0=wild-type, 1=mutated)
	LUAD.MolSubtype_renamed	LUAD gene expressionmolecular subtpye with TCGA updated naming (TRU=Terminal Respiratory Unit, PI=Proximal Inflammatory, PP=Proximal Proliferative)
	LUAD.MolSubtype	LUAD gene expressionmolecular subtpye with Wilkerson et al. nomenclature
NSCLC CIBERSORTx Absolute Scores	Endothelial	CIBERSORTx Absolute scores from analysis using the NSCLC signature matrix generated in this study (Supplementary Data 5)
	Myo
	Epithelial
	Alveolar
	Immune
	Mural
	Adventitial
Fibroblast Subpopulation Classification	Alveolar_Fibs.pct	Fibroblast subpopulations % of all fibroblasts in a given sample (calculated from CIBERSORTx Absolute scores)
	Adventitial_Fibs.pct
	Myo_Fibs.pct
	Myo_cat	Myofibroblast status (High > 85.2%, Low < 85.2%)
	Alv_cat	Alveolar status (High > 22.0%, Low < 22.0%)
LM22 CIBERSORTx Absolute Scores	B.cells.naive	CIBERSORTx Absolute scores from analysis using the LM22 signature matrix (generated in Newman AM, et al. Robust enumeration of cell subsets from tissue expression profiles. Nat Methods 12, 453-457 [2015])
	B.cells.memory
	Plasma.cells
	T.cells.CD8
	T.cells.CD4.naive
	T.cells.CD4.memory.resting
	T.cells.CD4.memory.activated
	T.cells.follicular.helper
	T.cells.regulatory..Tregs.
	T.cells.gamma.delta
	NK.cells.resting
	NK.cells.activated
	Monocytes
	Macrophages.M0
	Macrophages.M1
	Macrophages.M2
	Dendritic.cells.resting
	Dendritic.cells.activated
	Mast.cells.resting
	Mast.cells.activated
	Eosinophils
	Neutrophils

## Sheet: SD14 - LUAD
Sample Details		Clinical Features						Molecular Features					NSCLC CIBERSORTx Absolute Scores							Fibroblast Subpopulation Classification					LM22 CIBERSORTx Absolute Scores
Sample.ID	Dataset	Age	OS	OS_YEARS	Stage	Stage_4cat	Grade	TP53.Status	EGFR.Status	KRAS.Status	LUAD.MolSubtype_renamed	LUAD.MolSubtype	Endothelial	Myo	Epithelial	Alveolar	Immune	Mural	Adventitial	Alveolar_Fibs.pct	Adventitial_Fibs.pct	Myo_Fibs.pct	Myo_cat	Alv_cat	B.cells.naive	B.cells.memory	Plasma.cells	T.cells.CD8	T.cells.CD4.naive	T.cells.CD4.memory.resting	T.cells.CD4.memory.activated	T.cells.follicular.helper	T.cells.regulatory..Tregs.	T.cells.gamma.delta	NK.cells.resting	NK.cells.activated	Monocytes	Macrophages.M0	Macrophages.M1	Macrophages.M2	Dendritic.cells.resting	Dendritic.cells.activated	Mast.cells.resting	Mast.cells.activated	Eosinophils	Neutrophils
TCGA.86.8281.01A.11R.2287.07	TCGA	75	0	0	IA	1	NA	0	0	0	TRU	bronchioid	0.446037	0.412085	11.6436	0.0627357	2.08144	2.44819	0	13.2125	0	86.7875	High	Low	0.0666857	0.0137667	0.170451	0.0271178	0	0.103982	0.00529025	0.0629197	0.0441549	0	0.0293615	0	0.00821146	0.113093	0.038119	0.199762	0.0254168	0.0289361	0.0627332	0	0	0
TCGA.05.4410.01A.21R.1858.07	TCGA	62	0	0	IB	1	G3	1	1	0	TRU	bronchioid	0.817449	0.811805	7.17065	0.346333	2.90536	0.109376	0.211752	25.2818	15.4576	59.2606	Low	High	0.00299129	0.0697424	0.116111	0.0539946	0	0.170689	0.0236847	0.0597732	0.0483345	0	0.0645712	0	0.0176306	0.0861061	0.091342	0.155804	0	0	0.0361355	0	0	0.00308935
TCGA.05.4244.01A.01R.1107.07	TCGA	70	0	0	IV	4	G3	0	0	1	TRU	bronchioid	0.842083	0.635756	9.42918	0.259155	2.89437	0.537667	0	28.9588	0	71.0412	Low	High	0.00414255	0.010253	0.00621848	0.00697289	0	0.174851	0.00811008	0.0605702	0.0142056	0	0.0477936	0	0.0671299	0.230561	0.0133295	0.212231	0.0455468	0.047569	0.0487343	0	0.00131145	0.000469382
GSM1855182	GSE72094	71	0	0.0109589	IIB	2	NA	0	1	0	TRU	bronchioid	0	3.06005	5.35877	0	3.44376	0.568766	0	0	0	100	High	Low	0.0522979	0.024586	0.0203332	0.0318917	0	0.225038	0.0147975	0.0317958	0	0	0.00620623	0.0103464	0.155994	0	0.00285853	0.427216	0.0556148	0.101997	0.154695	0	0	0
GSM1855179	GSE72094	66	0	0.0136986	IB	1	NA	0	0	1	PI	squamoid	0	4.39542	3.17672	0	3.53278	1.39261	0.0285035	0	0.644303	99.3557	High	Low	0.0433148	0.013666	0.026002	0.148458	0	0.147598	0.103622	0.0441808	0	0	0	0.0776312	0.0316255	0	0.0641358	0.574124	0	0.0698608	0.0885606	0	0	0.00944427
TCGA.55.8506.01A.11R.2403.07	TCGA	62	0	0.030137	IIB	2	NA	1	1	0	PI	squamoid	1.15135	3.53338	6.65283	0	3.9329	0.294103	0	0	0	100	High	Low	0.0132196	0.00292309	0.0417869	0.0445246	0	0.0400304	0.0229343	0.0614714	0.0621329	0	0.0445234	0	0	0.32647	0.0710476	0.178981	0.00722751	0.0109256	0.0383248	0.0294242	0	0.00405241
TCGA.NJ.A55O.01A.11R.A262.07	TCGA	56	0	0.0356164	IIA	2	NA	0	0	1	TRU	bronchioid	0.851702	0.0212203	8.2289	0.223057	2.52489	1.60968	0.133567	59.0341	35.3497	5.61615	Low	High	0.0323986	0.0225501	0	0.0226278	0	0.186787	0	0.0520279	0.036765	0	0.0265984	0.00353957	0.00591783	0.194964	0.0390593	0.305357	0.000451767	0.015704	0.0515322	0	0	0.0037197
TCGA.35.3615.01A.01R.0946.07	TCGA	57	0	0.0383562	IB	1	G1	0	0	1	TRU	bronchioid	0.195296	0.229411	10.2344	0.135173	1.74732	0.406707	0.197753	24.0377	35.1663	40.796	Low	High	0.035721	0.000301129	0.0725732	0	0	0.10937	0	0.0945207	0.0120548	0.00975365	0.0197788	0	0	0.159946	0.0229169	0.319604	0	0.0692777	0.0650148	0	0	0.00916749
TCGA.NJ.A55A.01A.11R.A262.07	TCGA	76	0	0.0410959	IB	1	NA	0	0	0	TRU	bronchioid	0.962865	0.923989	5.5467	0.910377	2.79044	1.99042	0.232504	44.0462	11.2491	44.7047	Low	High	0.0477814	0.148122	0.0180257	0.0470515	0	0.146605	0	0.120722	0.010436	0.00148961	0.0200212	0	0.0127578	0.0384095	0.0525884	0.155828	0.00880198	0.0413507	0.13001	0	0	0
GSM1854898	GSE72094	64	0	0.0438356	IA	1	NA	0	0	0	TRU	bronchioid	0	0.251692	6.77665	0.477351	3.85395	0.170721	0	65.4764	0	34.5236	Low	High	0.0153824	0.0371839	0.0307327	0.072601	0	0.18884	0.00557368	0.0191553	0	0	0.00409321	0.0100378	0.0770936	0.0788603	0.0496182	0.410925	0.0751889	0.0412443	0.101894	0	0.000167058	0
GSM1854984	GSE72094	82	0	0.0547945	IA	1	NA	0	0	1	PI	squamoid	0.319514	4.35871	1.86084	0.194014	3.61799	1.95916	1.01908	3.48206	18.29	78.2279	Low	Low	0.158101	0.00350937	0.00985654	0.105766	0.00782057	0.33574	0.084131	0.0327059	0	0	0	0.0677653	0.105903	0	0.0569246	0.717448	0	0.0902503	0.116293	0	0	0.0297205
GSM1854820	GSE72094	72	0	0.060274	IA	1	NA	0	0	0	PI	squamoid	0.157672	3.07802	3.12823	0	6.69863	0.421601	0.683092	0	18.162	81.838	Low	Low	0.116116	0	0.0243077	1.06222	0	0.377795	0.482022	0.104027	0	0.0634778	0.0917203	0	0.109752	0.0754254	0.501808	1.00276	0.000167133	0.0312097	0.0938824	0	0.00292959	0.0143982
GSM1854812	GSE72094	71	0	0.0657534	IA	1	NA	0	0	1	TRU	bronchioid	0.313464	1.51769	5.39274	0.609047	2.89151	1.16577	0.213704	26.0227	9.13092	64.8463	Low	High	0.0476732	0	0.0251237	0.141246	0.0100116	0.327285	0	0.0245431	0	0	0.00200059	0.0293738	0.0368054	0.013457	0.0440233	0.306548	0.0157164	0.0537462	0.0897497	0	0	0.00720433
TCGA.86.8074.01A.11R.2241.07	TCGA	62	0	0.0657534	IIA	2	NA	1	1	0	PI	squamoid	1.0604	5.48086	2.36833	0	3.36276	0.112863	0	0	0	100	High	Low	0.0327123	0	0.0481167	0.0307941	0	0.145257	0.00773326	0.0580481	0.0448287	0	0	0.0286537	0.0202615	0.190469	0.0679457	0.233697	0.0301894	0.0345127	0.0185377	0	0	0.00824333
GSM1854902	GSE72094	75	0	0.0739726	IA	1	NA	0	0	1	TRU	bronchioid	0.15349	1.1782	6.50163	0.790816	2.23318	2.1579	1.26214	24.4747	39.0616	36.4637	Low	High	0.0732087	0	0.110049	0.109973	0	0.194807	0	0.00755337	0	0	0	0.0691951	0.0655935	0	0.0235562	0.489807	0.0179639	0.0317265	0.206166	0.00707548	0	0.00813359
TCGA.55.A493.01A.11R.A24H.07	TCGA	54	0	0.0767123	IB	1	NA	1	0	0	PI	squamoid	0.350188	3.83802	0.767482	0	5.30723	0.0255842	0	0	0	100	High	Low	0.0873341	0	0	0.0495958	0	0.148949	0.0572486	0.0796424	0.0568107	0	0.0869909	0	0.0100743	0.153143	0.0548075	0.190644	0.0107737	0.00586348	0.00812271	0	0	0
GSM1854819	GSE72094	67	0	0.0767123	IIIA	3	NA	0	0	0	TRU	bronchioid	0.339876	1.51312	6.25397	0.136891	5.32407	0.258828	0	8.29636	0	91.7036	High	Low	0.0559698	0.0300111	0.0468857	0.260251	0.0653629	0.208407	0.259726	0.00487712	0	0.0887186	0.0816011	0	0.105279	0.0253407	0.241954	0.826909	0	0.22207	0.0776125	0.0175245	0	0.0959222
TCGA.91.6849.01A.11R.1949.07	TCGA	75	0	0.0958904	IIIA	3	NA	0	0	1	TRU	bronchioid	0.361733	0.0857519	13.9226	0.60842	3.2405	0.639056	0.22204	66.406	24.2346	9.3594	Low	High	0.0571312	0.0237439	0.154113	0.0103696	0.00582019	0.023011	0	0.0610498	0.0164149	0	0.0569567	0	0	0.365075	0.0111869	0.167049	0	0.0308592	0.010651	0	0.00144408	0.0051239
TCGA.91.8499.01A.11R.2403.07	TCGA	76	0	0.0986301	IA	1	NA	1	0	0	PI	squamoid	0.351534	0.809499	0.209265	0	2.69253	1.08565	0	0	0	100	High	Low	0.0296958	0	0.0430743	0.0555374	0	0.157849	0.024919	0.0905651	0	0	0.0436991	0	0.00709194	0.162639	0.0806705	0.281324	0.00153658	0	0.0176027	0	0.00379604	0
GSM1854809	GSE72094	65	0	0.117808	IA	1	NA	0	0	0	TRU	bronchioid	0.036434	0.68201	7.22562	0.607053	3.43814	0.533836	0.207476	40.5638	13.8637	45.5725	Low	High	0.014983	0.0297559	0.0183634	0.118587	0.027565	0.180542	0.00875171	0	0	0	0.00737556	0.0421335	0.0518133	0.0333719	0.0206421	0.52124	0.0323439	0.0529207	0.179392	0	0.0125094	0.00871854
TCGA.99.8032.01A.11R.2241.07	TCGA	61	0	0.120548	IA	1	NA	0	0	1	PP	magnoid	0.531591	2.70737	5.95245	0	1.95298	1.3064	0	0	0	100	High	Low	0.0164318	0.0571382	0.16764	0.0477644	0	0.127184	0.00879068	0.076997	0.0578093	0	0.0305101	0	0.0032724	0.156905	0.0184535	0.149369	0	0.0140983	0.0627467	0	0	0.00488963
TCGA.91.A4BC.01A.11R.A24H.07	TCGA	59	0	0.120548	IIA	2	NA	1	0	0	PI	squamoid	0.311486	3.50863	0.405541	0	4.05024	1.79154	0	0	0	100	High	Low	0.0286532	0	0.0838341	0.268274	0	0.0454636	0.104147	0.106339	0.0115865	0	0.0694895	0	0.0136341	0.0541005	0.0512337	0.128006	0.000126457	0	0.0351116	0	0	0
TCGA.55.8616.01A.11R.2403.07	TCGA	58	0	0.131507	IB	1	NA	1	0	1	TRU	bronchioid	0.826335	1.08139	6.45844	0.903652	2.56936	1.28614	0.103858	43.2597	4.97192	51.7683	Low	High	0.147322	0.0714006	0.00936798	0.071	0	0.183728	0	0.0300539	0.0893615	0	0.01973	0	0.0199035	0.0648714	0.046835	0.169706	0	0.00173106	0.0701755	0	0	0.00481368
TCGA.NJ.A4YP.01A.11R.A262.07	TCGA	52	0	0.136986	IB	1	NA	0	0	1	PP	magnoid	0.179166	6.30706	6.40322	0	2.06069	0.415367	0	0	0	100	High	Low	0.00796887	0.0186819	0.03676	0.0701981	0	0.126479	0	0.10001	0.0511134	0	0.0636087	0	0	0.156038	0.0536271	0.206289	0	0.0606525	0.0247792	0.0141706	0	0.00962355
GSM1855118	GSE72094	45	0	0.147945	IIIB	3	NA	0	0	0	PI	squamoid	0.158939	2.9974	4.18012	0	2.65615	0.603079	0	0	0	100	High	Low	0	0	0.0538413	0.187772	0	0.0510053	0.072375	0.0325133	0	0.00306809	0	0.108519	0.0770389	0	0.0956552	0.393514	0	0.0619072	0.0871479	0	0	0.00700531
TCGA.91.6830.01A.11R.1949.07	TCGA	65	0	0.164384	IIA	2	NA	0	0	0	TRU	bronchioid	2.23356	1.73879	2.29096	1.70691	2.35783	1.55302	0	49.5375	0	50.4625	Low	High	0.0502039	0	0.0245062	0.0623441	0	0.136015	0	0.0421498	0.00571479	0	0.0448884	0.00787048	0.00776667	0.188014	0.0669258	0.197307	0	0.0695462	0.076865	0	0.000450418	0.0194329
TCGA.05.5715.01A.01R.1628.07	TCGA	69	0	0.169863	IB	1	G3	0	0	0	TRU	bronchioid	0.825669	2.77034	5.14235	0.11466	5.28504	1.7273	0	3.97435	0	96.0256	High	Low	0.0325937	0.00604183	0.00912772	0.0114624	0	0.0937973	0	0.0207058	0.02387	0	0.0245871	0	0	0.428905	0.017397	0.260066	0	0.0089649	0.0615635	0	0	0.000917735
GSM1855057	GSE72094	70	0	0.208219	IIA	2	NA	0	0	0	TRU	bronchioid	0	3.14927	4.00889	0	5.14213	0	0.343055	0	9.82312	90.1769	High	Low	0.0462007	0.0527598	0.0304231	0.123393	0	0.252681	0.0104718	0.0163032	0	0	0	0.0452765	0.163595	0	0.0640038	0.627921	0	0.108458	0.115607	0	0	0
TCGA.91.6835.01A.11R.1858.07	TCGA	81	0	0.216438	IA	1	NA	0	1	0	TRU	bronchioid	1.35342	1.47013	4.65644	0.756142	5.87735	0.292311	0.278519	30.1879	11.1195	58.6927	Low	High	0.0376158	0.108428	0	0.0743791	0	0.106926	0.0220394	0.0616714	0.029235	0.0310126	0.0174674	0	0	0.203264	0.067482	0.211428	0	0	0.0290499	0	0	0
GSM1854938	GSE72094	60	0	0.216438	IIB	2	NA	0	0	0	PI	squamoid	0.297146	4.69853	1.11851	0	3.75693	0.407776	0	0	0	100	High	Low	0.0239515	0	0.0184768	0.101212	0.0170859	0.0900832	0.100924	0.0192019	0	0	0.0757812	0.032059	0.0517081	0.0228998	0.154179	0.461136	0	0.174025	0	0.0950486	0	0.121584
TCGA.MN.A4N5.01A.11R.A24X.07	TCGA	63	0	0.230137	IA	1	NA	1	0	1	TRU	bronchioid	0.73736	0.651523	7.33129	0.253099	2.90583	0.837141	0	27.9784	0	72.0216	Low	High	0.0228725	0.0291695	0.014383	0.0921542	0	0.12497	0.0266018	0.148238	0.0442661	0	0.0803148	0	0.00956944	0.105479	0.103747	0.184452	0	0.000433999	0.0133485	0	0	0
TCGA.95.8494.01A.11R.2326.07	TCGA	67	0	0.230137	IIA	2	NA	1	0	0	PI	squamoid	1.1727	1.40887	2.03131	0	4.70089	0.600854	0	0	0	100	High	Low	0	0.039565	0.00285026	0.0153247	0	0.0953178	0.0256175	0.0427825	0.0421055	0	0.0462779	0.00479539	0.125427	0.0915785	0	0.190864	0.121724	0.0873039	0.0562297	0	0	0.0122367
TCGA.55.7727.01A.11R.2170.07	TCGA	70	0	0.326027	IIIA	3	G3	1	0	0	TRU	bronchioid	1.44041	0.432912	5.55739	0.18893	4.24977	0.460902	0.179233	23.5845	22.3741	54.0414	Low	High	0.0851946	0.0333902	0.0357694	0.0158751	0	0.154762	0.0356545	0.0780019	0.00853785	0.0362969	0.00152028	0	0	0.0654779	0.060713	0.287062	0	0.0380445	0.0605579	0	0	0.00314193
GSM1854924	GSE72094	67	0	0.339726	IA	1	NA	0	1	0	TRU	bronchioid	0.61425	0.880177	5.18358	1.01659	5.10424	0.773565	0.531832	41.859	21.8988	36.2422	Low	High	0.0363377	0.0375273	0.000449447	0.396928	0	0.517676	0.064498	0.00674698	0	0.00841534	0	0.080122	0.138195	0.133818	0.21079	0.979118	0.0878372	0.141528	0.220641	0	0	0
TCGA.69.8255.01A.11R.2287.07	TCGA	71	0	0.353425	IA	1	NA	1	0	0	PP	magnoid	NA	NA	NA	NA	NA	NA	NA	NA	NA	NA	NA	NA	0.0616034	0	0.0444058	0.186266	0	0.0706488	0.138459	0.0886451	0.0191841	0	0.0922411	0	0.0134782	0.061762	0.070137	0.14187	0	0	0.0112989	0	0	0
TCGA.73.4670.01A.01R.1206.07	TCGA	69	0	0.358904	IV	4	G3	1	0	1	PP	magnoid	0.716846	4.37599	1.6007	0	2.58081	0.766238	0	0	0	100	High	Low	0.0428973	0.016334	0.0713258	0.0260621	0	0.0991237	0.0120969	0.0642067	0.0141719	0	0.0342858	0	0	0.217616	0.024291	0.229007	0	0.0921158	0.00687478	0.00562406	0	0.0439671
TCGA.38.A44F.01A.11R.A24H.07	TCGA	80	0	0.364384	IB	1	NA	0	0	0	TRU	bronchioid	1.23657	0.419622	4.13049	0.297543	3.68013	2.49268	0.475068	24.9568	39.8469	35.1963	Low	High	0.0347238	0.0967879	0.0015444	0.0622823	0	0.1275	0	0.0955593	0.0507635	0	0	0.0338456	0.0295929	0.098485	0.0742386	0.189196	0.00836034	0.00727223	0.0837248	0	0	0.00612315
TCGA.69.7978.01A.11R.2187.07	TCGA	59	0	0.367123	IIB	2	NA	1	0	1	PI	squamoid	0.932405	2.5531	3.12708	0.189574	4.45547	0.957258	0	6.91202	0	93.088	High	Low	0.007552	0.0321593	0.0434686	0.0894949	0	0.170355	0.029488	0.0462735	0.0328899	0	0.0538864	0	0.0102509	0.0989832	0.0696951	0.238332	0.0310287	0.00742241	0.0241839	0.0053388	0	0.00919773
TCGA.86.8056.01A.11R.2241.07	TCGA	63	0	0.380822	IIIA	3	NA	1	0	1	TRU	bronchioid	1.30451	0.486204	4.44204	0.550218	4.55517	0.435585	0.150862	46.3426	12.7065	40.9509	Low	High	0.059737	0	0.0291787	0.00112274	0	0.228416	0.0127655	0.0408827	0.00625134	0	0.0450399	0	0.0253892	0.166614	0.0424566	0.209777	0.0236979	0.0250264	0.0735432	0	0	0.0101014
GSM1854915	GSE72094	77	0	0.383562	IA	1	NA	0	0	0	TRU	bronchioid	0.108857	4.92882	4.17165	0	3.80593	0.971091	0	0	0	100	High	Low	0.0609326	0.0640939	0.000502878	0.181954	0.0104266	0.411692	0.00877802	0.0433506	0.0120686	0	0	0.171173	0.0614328	0.0453443	0.187702	0.817763	0.136755	0.122862	0.0281872	0.100967	0	0.0980825
TCGA.67.6216.01A.11R.1755.07	TCGA	57	0	0.386301	IA	1	G3	0	0	0	TRU	bronchioid	0.644141	0.297863	10.7152	0.132548	3.65461	0.347114	0.523034	13.902	54.8573	31.2407	Low	Low	0.0045642	0.0945845	0.0328806	0.0551833	0	0.163649	0.00778942	0.022644	0.0403839	0	0.0213745	0.000352202	0.0767173	0.0682555	0.0208123	0.188812	0.0567051	0.0392127	0.106079	0	0	0
GSM1855146	GSE72094	74	0	0.389041	IA	1	NA	1	0	1	TRU	bronchioid	0.239197	0.0183467	5.65691	1.03453	4.35557	0.771383	0.356893	73.383	25.3156	1.30139	Low	High	0.0640512	0	0.0426475	0.259914	0	0.165373	0.0311215	0.0350762	0	0	0	0.132167	0.048958	0.0593735	0.0867726	0.858732	0	0.135145	0.0349395	0.0401539	0	0.0332574
TCGA.05.5423.01A.01R.1628.07	TCGA	65	0	0.413699	IIB	2	G2	1	1	0	TRU	bronchioid	0.406253	0.250267	8.91959	0.20764	3.88647	0.281307	0.0377791	41.8894	7.62159	50.489	Low	High	0.0432015	0.0124311	0.0339052	0	0	0.124484	0.00344081	0.017988	0.0468952	0.0297387	0	0.016064	0.0297807	0.101717	0.0150023	0.287649	0.0660726	0.0509958	0.0866331	0	0.0202791	0.0137217
TCGA.69.7765.01A.11R.2170.07	TCGA	56	0	0.452055	NA	NA	G2	1	1	0	PI	squamoid	0.973249	8.87423	3.65657	0	3.40047	0.749116	0	0	0	100	High	Low	0.00314348	0.0660284	0.106912	0.00544413	0	0.139769	0.0363201	0.0446815	0.0331507	0	0.0650065	0	0.00919671	0.138836	0.0363155	0.164077	0.0405752	0.0549867	0.0532302	0	0	0.00232703
TCGA.67.6215.01A.11R.1755.07	TCGA	52	0	0.476712	IB	1	G2	0	0	0	TRU	bronchioid	0.838116	0.0523905	13.129	9.27711e-05	2.17949	0.664423	0.172786	0.0411823	76.702	23.2568	Low	Low	0	0.0493382	0.00690456	0.0170516	0	0.136645	0.00359354	0.0141835	0.0230947	0	0.0308985	7.40801e-05	0.0094518	0.189591	0.0228312	0.290574	0.0519402	0.0188904	0.123031	0	0	0.0119053
TCGA.86.6851.01A.11R.1949.07	TCGA	73	0	0.490411	IIA	2	G2	1	0	0	PI	squamoid	0.542899	1.52119	1.76736	0.107555	5.54208	0.0533135	0	6.60353	0	93.3965	High	Low	0.0151336	0.0315071	0.124652	0.0681309	0	0.122119	0.0259865	0.0747277	0.0555546	0	0.0938845	0	0.00273473	0.116482	0.0843361	0.149534	0	0	0.0352178	0	0	0
TCGA.35.4123.01A.01R.1107.07	TCGA	38	0	0.49863	IA	1	NA	1	0	0	PI	squamoid	1.05362	2.5594	0.303484	0	5.76293	0	0	0	0	100	High	Low	0.024568	0	0.0121194	0.191204	0	0.119852	0.0373738	0.112753	0.0173801	0	0	0.0185954	0.015817	0.15908	0.0278848	0.205783	0.0102026	0.00876719	0.0164591	0.0204646	0	0.00169593
TCGA.69.7974.01A.11R.2187.07	TCGA	54	0	0.50411	IIIA	3	NA	1	0	1	TRU	bronchioid	1.7755	1.86028	6.34666	0.227086	4.26113	0	0	10.8791	0	89.1209	High	Low	0.0177209	0.031848	0.012543	0.0243655	0	0.158859	0.00427119	0.0527351	0.00548036	0	0.0448288	0.007889	0.0246301	0.123201	0.0478662	0.344545	0.0244918	0.0349795	0.0379993	0	0	0.00174688
TCGA.93.8067.01A.11R.2287.07	TCGA	77	0	0.509589	IB	1	NA	1	0	1	PP	magnoid	0.903609	1.97428	4.40124	0	2.78414	1.47963	0	0	0	100	High	Low	0.0200069	0.00470197	0.0402108	0.0247959	0	0.105259	0	0.108809	0.062411	0	0.0607018	0.0162001	0.00911203	0.162246	0.0620857	0.270052	0.0158181	0.0107666	0.0244389	0	0	0.00238503
TCGA.69.7761.01A.11R.2170.07	TCGA	84	0	0.509589	IB	1	G2	0	0	0	PI	squamoid	0.999618	1.59187	0.994957	0.616145	5.37069	1.28969	0	27.905	0	72.095	Low	High	0	0.0317783	0.1121	0.0507213	0	0.193483	0.0439793	0.0491448	0.0203923	0	0.0430011	0	2.69417e-05	0.1269	0.119922	0.131195	0.00466797	0.00960177	0.0515127	0	0	0.0115746
TCGA.69.7760.01A.11R.2170.07	TCGA	73	0	0.553425	IIB	2	G2	1	1	0	PP	magnoid	0.652353	1.10092	5.88316	0.230985	1.74134	1.34671	0	17.3424	0	82.6576	Low	Low	0.0551659	0	0.0633516	0	0	0.0857954	0.0131405	0.0651276	0.00855971	0	0.0198175	0.000183794	0.0119257	0.164801	0	0.170297	0	0.290857	0.042179	0	0.00303486	0.00576369
GSM1672483	GSE68465	81	0	0.583333	IA	1	G3	NA	NA	NA	TRU	bronchioid	0.819056	0.6432	2.2379	0.096974	2.28776	0.262617	0.129338	11.1527	14.8747	73.9726	Low	Low	0.0975823	0.375318	0.901336	0.106115	0.163292	0.128537	0.00673507	0.154983	0.0211099	0	0.0709007	0.00372504	0.000858104	0.291927	0.225529	0.337935	0.0244718	0.0274002	0.217282	0	0	0.0458021
TCGA.44.7662.01A.11R.2066.07	TCGA	61	0	0.59726	IB	1	G3	1	0	0	PI	squamoid	0.774411	11.1466	2.12728	0	3.13347	0.385356	0	0	0	100	High	Low	0.049709	0	0.0803984	0.0489587	0	0.115167	0.016536	0.0489348	0.0221897	0	0.0746664	0	0.00973253	0.207231	0.0683809	0.217693	0	0	0.0356884	0.000573626	0	0.0041402
TCGA.91.6848.01A.11R.1949.07	TCGA	59	0	0.613699	IIIA	3	NA	1	0	0	PI	squamoid	0.940334	5.60083	0.376544	0.147762	4.05552	0.0158826	0	2.5704	0	97.4296	High	Low	0.00773185	0.00796992	0.0311187	0.0179201	0	0.221008	0.0311237	0.0399543	0	0	0.0742163	0	0.0445172	0.191012	0.0934395	0.215566	0	0.00389721	0.017303	0	0	0.00322215
TCGA.35.4122.01A.01R.1107.07	TCGA	69	0	0.616438	IA	1	NA	1	0	0	PI	squamoid	0.830467	0.720776	1.67925	0.0549257	4.52382	0.795565	0.0857738	6.37578	9.95662	83.6676	Low	Low	0.0188409	0	0.0752252	0.0756939	0	0.099193	0.0372862	0.0839402	0.00914391	0	0.0178819	0.00454736	0.0341105	0.113738	0.0594258	0.307443	0.0202511	0.0114632	0.0158425	0	0.00331422	0.0126597
TCGA.69.7973.01A.11R.2187.07	TCGA	42	0	0.630137	IB	1	NA	0	0	1	PP	magnoid	0.644188	3.10301	7.3757	0.0657298	1.11217	0.562812	0	2.07432	0	97.9257	High	Low	0.0680676	0	0.0555699	0.0445982	0	0.165192	0.0627157	0.0507409	0.0202917	0	0.0420282	0	0.0219767	0.0664157	0.0301988	0.254246	0	0.0288364	0.0788118	0	0	0.0103107
TCGA.71.6725.01A.11R.1858.07	TCGA	48	0	0.70137	IB	1	G3	0	0	0	TRU	bronchioid	0.880494	0.475145	11.9412	0.0560584	2.62792	0.613861	0	10.5531	0	89.4469	High	Low	0.0174956	0.0223116	0.0221688	0	0	0.117306	0	0.0650784	0.0502321	0	0.0457782	0	0.0154444	0.020417	0.00465058	0.485237	0.0159716	0.0645978	0.0271448	0	0.0107273	0.0154389
TCGA.44.8120.01A.11R.2241.07	TCGA	58	0	0.712329	IB	1	NA	1	0	0	TRU	bronchioid	1.42116	3.79138	1.99182	0.704193	2.8747	2.03408	0	15.6641	0	84.3359	Low	Low	0.0580032	0.013865	0.0330698	0.0292021	0	0.158443	0.019714	0.0472758	0.0266365	0	0.0434797	0	0.0229696	0.111181	0.0179103	0.240121	0.0341236	0.0336389	0.0961898	0	0	0.0141772
GSM1854926	GSE72094	67	0	0.717808	IIIA	3	NA	0	0	1	TRU	bronchioid	0.580828	2.81309	4.87569	0	4.43417	0.587313	0	0	0	100	High	Low	0.0933987	0	0.00898344	0.161586	0	0.288934	0.107107	0.0589542	0.00747323	0.022763	0	0.0872575	0.0601523	0.112177	0.129152	0.98351	0.133209	0.111401	0.251384	0	0	0.00480743
TCGA.35.5375.01A.01R.1628.07	TCGA	61	0	0.723288	IIIA	3	NA	1	0	0	PI	squamoid	0.559719	0.87846	0.29504	0.0299361	3.95573	1.09862	0.133839	2.8723	12.8415	84.2862	Low	Low	0.0206726	0.0285906	0.0618852	0.0927041	0	0.0828113	0	0.105412	0.0298509	0.0525796	0	0.0190844	0	0.0875925	0.0861004	0.216	0.00797328	0.0242072	0.0732687	0	0	0.011267
GSM1854925	GSE72094	63	0	0.734247	IV	4	NA	0	0	0	PP	magnoid	0.0123829	0.673733	5.40977	0.145643	3.94342	0.632054	0.0760096	16.266	8.48903	75.245	Low	Low	0.0720324	0	0.0430552	0.156762	0	0.324127	0.0741859	0.0451715	0	0	0.0446939	0.0494676	0.03188	0.0181779	0.106317	0.385538	0.0145143	0.0438796	0.046347	0	0	0
GSM1854853	GSE72094	67	0	0.753425	IA	1	NA	0	0	0	PI	squamoid	0	4.50012	3.05877	0	4.25445	0.324623	0.637568	0	12.4096	87.5904	High	Low	0.0305443	0.0459767	0.237601	0.259312	0	0.282705	0.12782	0.0985289	0	0.029251	0	0.183169	0	0.0764752	0.283837	0.564153	0	0.0408444	0.0976372	0	0	0.0814725
TCGA.44.8119.01A.11R.2241.07	TCGA	73	0	0.780822	IIB	2	NA	0	0	0	PP	magnoid	0.591652	5.72687	3.85014	0	2.87481	0.59855	0	0	0	100	High	Low	0.0617015	0	0.0681914	0.0156776	0	0.108477	0.0117034	0.0479856	0.056839	0	0.0430771	0.00505709	0.0210649	0.290583	0.0497707	0.208614	0	0	0.00561739	0.00564043	0	0
TCGA.44.A47B.01A.11R.A24H.07	TCGA	79	0	0.786301	IB	1	NA	0	0	0	TRU	bronchioid	0.837353	1.01287	8.81781	0.0821054	3.38121	0.428212	0	7.4984	0	92.5016	High	Low	0.0162555	0.00927772	0	0.0909455	0	0.116881	0.000553386	0.0576379	0.0929645	0	0	0.0385058	0	0.170728	0.058437	0.234672	0.00467985	0.0169481	0.0861441	0	0	0.00536927
GSM1854817	GSE72094	80	0	0.813699	IA	1	NA	0	0	1	PP	magnoid	0.158982	1.73556	7.12607	0	1.51706	1.5847	0	0	0	100	High	Low	0.00569501	0.0337596	0.00824281	0.00440591	0.019298	0.0579742	0.00383166	0.0295482	0	0	0.0408644	0	0.0144358	0.0650425	0.0151757	0.250835	0	0.113345	0.0240837	0	0	0.00620711
GSM1855069	GSE72094	58	0	0.835616	IIA	2	NA	1	0	1	TRU	bronchioid	0	2.05084	6.09179	0	3.67503	0.287083	0	0	0	100	High	Low	0	0.00433051	0.122504	0.185864	0	0.224426	0.0377781	0.02696	0	0	0	0.0803558	0.0848655	0	0.121562	0.545128	0.000522232	0.0859171	0.0117671	0	0	0.00267518
TCGA.L9.A444.01A.21R.A24H.07	TCGA	60	0	0.841096	IA	1	NA	1	0	0	TRU	bronchioid	1.02737	1.58614	4.35988	0.15458	3.52533	0.790571	0	8.88026	0	91.1197	High	Low	0.0490915	0	0.0420363	0.120571	0	0.183798	0.0604161	0.0630413	0.0601484	0	0.0963862	0	0.0148344	0.0896133	0.0814239	0.111708	0	0	0.0269319	0	0	0
TCGA.91.6831.01A.11R.1858.07	TCGA	66	0	0.849315	IB	1	NA	1	0	0	PP	magnoid	0.352679	3.81395	1.66461	0	2.69355	1.09402	0	0	0	100	High	Low	0.0111689	0.00438028	0.0791458	0.0343363	0	0.16903	0.0198083	0.0248124	0.0470877	0	0.0556685	0	0.0152051	0.253632	0.0744391	0.171329	0.000231546	0	0.0224187	0	0	0.017307
TCGA.91.6828.01A.11R.1858.07	TCGA	70	0	0.884932	IA	1	NA	0	0	1	TRU	bronchioid	0.893842	1.23826	5.54199	0.273718	3.82003	0.663499	0.016199	17.9114	1.06002	81.0286	Low	Low	0.0170485	0.0104366	0.0337152	0.0576903	0	0.250539	0.0200257	0.0335197	0	0	0.0419726	0	0.0311727	0.0863528	0.0600594	0.276034	0.0353838	0.0090445	0.021005	0	0	0.0159992
GSM1855160	GSE72094	56	0	0.890411	IIA	2	NA	0	0	0	PP	magnoid	0	2.96569	5.96739	0	2.73689	0.767578	0	0	0	100	High	Low	0.0167945	0.0188373	0.0583352	0.131841	0	0.13726	0.0389629	0.0106999	0	0	0	0.0631733	0.0353944	0.060508	0.103632	0.335954	0.00773862	0.0804658	0.0715534	0	0.0168088	0.0106264
GSM1672404	GSE68465	53	0	0.931667	IIA	2	G3	NA	NA	NA	PI	squamoid	0.344994	0.75564	0.0290191	0.00645442	3.62859	0.141204	0	0.846932	0	99.1531	High	Low	0.103944	0.381532	2.56746	0.633816	0	0	0.473781	0.347658	0.10892	0.202457	0.0764913	0.00941252	0	0.305888	0.426872	0.674232	0.0134432	0	0.124272	0.195949	0.00301869	0.153468
GSM1855193	GSE72094	75	0	0.956164	IB	1	NA	1	0	1	PI	squamoid	0.0598288	2.86434	4.3921	0	3.82001	0.397863	0	0	0	100	High	Low	0.0161292	0	0.00862622	0.0447345	0.00565518	0.225677	0.115871	0.022921	0	0	0.0397144	0.0234399	0.082278	0.0515445	0	0.61437	0.0455251	0.17543	0.0928277	0	0.00422692	0
TCGA.44.A47G.01A.21R.A24H.07	TCGA	73	0	0.961644	IA	1	NA	1	0	0	TRU	bronchioid	1.38628	2.58546	3.55823	0.17498	5.33445	0	0	6.33883	0	93.6612	High	Low	0.0281485	0.059972	0.0575186	0.0764739	0	0.138957	0.0344984	0.058957	0.0152246	0.00672575	0.0303961	0	0.021396	0.133344	0.0614375	0.208204	0.00284129	0.0155372	0.0499188	0	0	0.000449155
TCGA.86.8585.01A.11R.2403.07	TCGA	57	0	0.967123	IB	1	NA	1	0	0	PI	squamoid	0.29931	1.01599	2.45406	0.0580731	5.59633	0.87804	0.120764	4.86037	10.1072	85.0324	Low	Low	0.0517638	0.0326845	0	0.102967	0	0.0567689	0.0341797	0.0824938	0.0357191	0	0.0443547	0	0.0214252	0.320036	0.0566861	0.1444	0	0	0.0165221	0	0	0
TCGA.49.6761.01A.31R.1949.07	TCGA	68	0	0.969863	IIIA	3	G3	0	0	0	PI	squamoid	1.4514	2.12939	2.11608	0	3.69657	0.291533	0	0	0	100	High	Low	0.0372109	0.021223	0.0175151	0.0913615	0	0.0972861	0.074803	0.0844113	0.0422671	0	0.0749959	0.0158936	0.00948595	0.153616	0.0443361	0.186098	0	0.0374797	0.00974994	0	0	0.002267
GSM1854969	GSE72094	71	0	0.975342	IA	1	NA	0	0	0	PI	squamoid	0	2.73412	5.07249	0	2.69364	0.0925298	0	0	0	100	High	Low	0	0.0327853	0.0282695	0.0205639	0.0060517	0.0912699	0.0106354	0.0393944	0	0	0.0137245	0.0219429	0.00519588	0.063054	0.0624604	0.216698	0.0309531	0.023673	0.123419	0	0	0
TCGA.05.4422.01A.01R.1206.07	TCGA	68	0	1	IB	1	G2	0	0	0	TRU	bronchioid	0.0581223	0.0399086	6.35084	0.182744	3.43437	0.476936	0.0158026	76.6366	6.62707	16.7363	Low	High	0.0489604	0	0.137981	0.158324	0	0.12074	0	0.0731671	0.0668388	0	0.0711307	0	0.0207303	0.0756027	0.0542409	0.160557	0.00642213	0.00309408	0.000515116	0	0	0.00169553
TCGA.91.6840.01A.11R.1949.07	TCGA	59	0	1.01918	IA	1	NA	1	0	0	TRU	bronchioid	1.18262	1.53346	1.64447	0.325163	3.45547	1.86329	0	17.4948	0	82.5052	Low	Low	0.074908	0	0.0228029	0.0673976	0	0.173832	0	0.118839	0.0134524	0	0.0319307	0.0138015	0.0158558	0.17115	0.079776	0.169792	0	0.0137562	0.0327066	0	0	0
GSM1855041	GSE72094	68	0	1.02192	IA	1	NA	0	0	1	TRU	bronchioid	0.300252	2.26096	3.93965	0	5.10097	0.43149	0.265367	0	10.5041	89.4959	High	Low	0.0237411	0.0818846	0.0514741	0.115482	0	0.57123	0.121552	0.0376549	0	0	0.00580058	0.07335	0.0313098	0.0153126	0.212076	0.754036	0.00897489	0.181043	0.0955689	0	0	0.0649136
TCGA.95.7944.01A.11R.2187.07	TCGA	71	0	1.03288	IA	1	NA	1	0	0	PI	squamoid	1.06811	1.3572	0.954781	0.101168	6.3712	1.36482	0	6.93709	0	93.0629	High	Low	0.011488	0.00183982	0.00903712	0.129009	0	0.0599541	0.0879962	0.107293	0.0275111	0	0.137733	0.0225646	0.00479791	0.129346	0.0777252	0.15331	0	0.0262298	0.0137074	0	0	0.000458028
TCGA.44.8117.01A.11R.2241.07	TCGA	54	0	1.05479	IB	1	NA	1	0	1	PI	squamoid	0.92203	2.40887	7.69731	0.464285	1.4406	1.45392	0	16.1594	0	83.8406	Low	Low	0.038675	0	0.0257457	0	0	0.194891	0.00868498	0.0667814	0.0237944	0	0.0476517	0	0	0.234369	0.0579213	0.242968	0	0.0111815	0.0340222	0.00749993	0	0.00581367
TCGA.67.3774.01A.01R.0946.07	TCGA	73	0	1.05479	IB	1	G2	0	0	1	TRU	bronchioid	1.05159	0.433477	10.3924	0.77831	2.45009	0.838629	0.420919	47.6699	25.7805	26.5496	Low	High	0.0170866	0.0415825	0.0218238	0.0440436	0	0.223343	0.00105311	0.0632817	0.0175986	0	0.0351718	0	0.0209731	0.104136	0.0648626	0.244925	0	0.0354156	0.0538266	0	0	0.0108761
GSM1854970	GSE72094	64	0	1.07397	IB	1	NA	1	0	0	PI	squamoid	0.156736	1.63769	1.98458	0.214754	7.08124	0.240786	0.0871323	11.0722	4.49234	84.4354	Low	Low	0.455004	0.406848	0	0.194993	0	0.842883	0.0606927	0.151975	0	0	0.042952	0	0.0123878	0.156211	0.393786	0.553985	0	0.0924457	0.042451	0	0	0
GSM1855203	GSE72094	65	0	1.08219	IIIB	3	NA	1	0	1	PI	squamoid	0.0687167	3.18721	4.37626	0	3.46657	0.767847	0	0	0	100	High	Low	0.027143	0.005072	0.0175174	0.190536	0	0.167959	0.0761405	0.0416804	0	0.00788181	0.0100232	0.063727	0.164786	0	0.132368	0.539247	0	0.0962375	0.0899675	0	0	0
GSM1854887	GSE72094	78	0	1.11233	IA	1	NA	0	0	0	TRU	bronchioid	0.516036	0.929005	6.88024	0.163423	2.6305	1.22448	0.09597	13.7515	8.07558	78.1729	Low	Low	0.00357175	0.0280335	0.037143	0.100681	0	0.0988569	0.00717202	0.0233249	0	0	0	0.0351359	0.0310448	0	0.0125675	0.417165	0	0.15845	0.053447	0	0	0.00289161
TCGA.69.7979.01A.11R.2187.07	TCGA	71	0	1.11781	IB	1	NA	1	0	0	PI	squamoid	0.481249	3.94186	1.49891	0.200402	1.84065	2.7771	0	4.83798	0	95.162	High	Low	0.04586	0	0.104405	0.0176063	0	0.101216	0.0115742	0.0643456	0.000751733	0	0.0600168	0	0.000985581	0.196805	0.0754935	0.23738	0	0.0280964	0.050096	0	0	0.0053678
TCGA.69.8254.01A.11R.2287.07	TCGA	85	0	1.12055	NA	NA	NA	0	0	1	TRU	bronchioid	1.16578	0.112401	4.96659	0.535731	4.8181	1.09646	0.577121	43.7241	47.1022	9.17369	Low	High	0.055419	0.0217262	0.10327	0.0421415	0	0.18691	0	0.0861115	0.0218266	0	0.0368749	0	0.014411	0.0506907	0.0568454	0.245975	0.00376497	0.0280411	0.0459917	0	0	0
TCGA.69.7980.01A.11R.2187.07	TCGA	70	0	1.12603	I	1	G2	1	0	1	TRU	bronchioid	1.12221	2.03558	2.49345	0.428109	4.21168	1.71003	0.119259	16.5744	4.61718	78.8084	Low	Low	0.0323329	0	0.0113805	0.0960202	0	0.18305	0	0.0730737	0.0675795	0	0.0468019	0	0.0313459	0.0669664	0.0679212	0.259001	0	0.0215417	0.0382691	0	0	0.00471606
GSM1854816	GSE72094	50	0	1.12877	IIIA	3	NA	1	0	0	TRU	bronchioid	0.0672259	2.43945	4.56819	0.0199911	4.16766	0.538896	0.0182753	0.806838	0.737587	98.4556	High	Low	0.0490185	0	0.0221076	0.29246	0	0.200091	0.0884547	0.0223628	0	0	0	0.107507	0.0522125	0.0515502	0.0558773	0.605034	0.0516235	0.109851	0.0897508	0	0	0.00864351
TCGA.69.7764.01A.11R.2170.07	TCGA	75	0	1.13425	IA	1	G2	0	0	0	TRU	bronchioid	0.447451	0.543193	9.40175	0.431467	1.78861	1.48925	0	44.2685	0	55.7315	Low	High	0.0898963	0	0.188106	0.0663945	0	0.246072	0	0.0627018	0.00152811	0	0.0208395	0	0.010112	0.0839288	0.0539845	0.123537	0	0.0240564	0	0.0288428	0	0
TCGA.44.A4SS.01A.11R.A24X.07	TCGA	73	0	1.13699	IA	1	NA	1	0	0	PI	squamoid	0.731057	4.16494	0.286813	0.00177167	5.05884	1.39905	0	0.0425196	0	99.9575	High	Low	0.0296213	0	0.00403407	0.0378479	0	0.194884	0.0331848	0.103808	0.0182905	0	0.0792992	0	0.012128	0.100476	0.0961981	0.2409	0	0.0100554	0.0355599	0	0	0.00371375
TCGA.86.A4P7.01A.11R.A24X.07	TCGA	63	0	1.13699	IB	1	NA	1	1	0	TRU	bronchioid	1.85831	1.13956	4.06401	1.05009	3.69767	0.862405	0	47.957	0	52.043	Low	High	0.0599356	0.0291567	0.0618995	0.0717727	0	0.137965	0	0.0900288	0.0290806	0	0.043028	0.000115363	0.0112333	0.166365	0.021274	0.202778	0	0.0080459	0.0661871	0	0	0.00113412
TCGA.55.8619.01A.11R.2403.07	TCGA	72	0	1.13973	IIB	2	NA	0	0	0	TRU	bronchioid	1.21878	0.291333	6.28092	0.639173	3.83733	1.40521	0.163437	58.4284	14.9402	26.6315	Low	High	0.0695754	0.042126	0.0459493	0.0767009	0	0.0850065	0	0.0668563	0.0351658	0	0.051599	0	0.018642	0.171578	0.0311117	0.20339	0	0.0148415	0.0684388	0	0	0.0190191
TCGA.91.6836.01A.21R.1858.07	TCGA	52	0	1.14247	IB	1	NA	1	0	1	PI	squamoid	1.38532	1.14482	1.01735	0	3.26042	0.460577	0	0	0	100	High	Low	0.0151845	0.00987661	0.11578	0.0429248	0	0.151102	0.0547899	0.0688292	0.0107562	0	0.0541894	0	0.0228665	0.17222	0.0325056	0.156139	0	0.0512035	0.000131801	0.0201206	0.0078556	0.013526
TCGA.55.8507.01A.11R.2403.07	TCGA	53	0	1.14521	IA	1	NA	1	0	0	TRU	bronchioid	0.82495	1.63795	7.10477	0.132541	1.9456	0.863569	0	7.48609	0	92.5139	High	Low	0.00684556	0.0177458	0.0114686	0.0485697	0	0.106778	0	0.0502816	0.0402944	0	0.0544117	0.00905672	0.0254427	0.309831	0.0196686	0.179685	0	0.029352	0.0633212	0.00757927	0	0.019669
TCGA.67.6217.01A.11R.1755.07	TCGA	73	0	1.15616	IIA	2	G2	0	1	0	TRU	bronchioid	0.752531	0.264884	14.2817	0.935124	2.24557	0.653706	0	77.9265	0	22.0735	Low	High	0.0205456	0.063549	0.086056	0.0704482	0	0.141887	0.0166835	0.0514838	0.0419145	0	0.026085	0	0.0192552	0.0500844	0.0438814	0.2006	0.060137	0.0457145	0.0562313	0	0	0.00544404
TCGA.86.8668.01A.11R.2403.07	TCGA	61	0	1.1589	IA	1	NA	0	1	0	TRU	bronchioid	1.30853	1.47808	10.8789	0.597009	2.102	0.992531	0.278407	25.3669	11.8295	62.8036	Low	High	0.0274636	0.0695754	0.0154319	0.00760866	0	0.104168	0	0.0829656	0.0607025	0	0.035703	0.0050762	0.0227512	0.189793	0.0670098	0.17909	0.0116999	0.00014764	0.120814	0	0	0
TCGA.53.7813.01A.11R.2170.07	TCGA	51	0	1.16164	IIIB	3	NA	0	0	1	PP	magnoid	0.258077	1.06976	6.17203	0	1.64287	0.705816	0	0	0	100	High	Low	0.0437466	0	0.288979	0.111804	0	0.0715094	0.117074	0.0790838	0.0239342	0	0.0222169	0	0.0249752	0.0583065	0.0406492	0.0728026	0	0.0286658	0.0162312	0	2.15422e-05	0
TCGA.69.8253.01A.11R.2287.07	TCGA	59	0	1.16712	IIA	2	NA	0	0	1	TRU	bronchioid	1.26961	0.187511	17.226	0.402225	3.07484	0.713406	0.114769	57.0933	16.2907	26.616	Low	High	0.0398156	0.0550213	0.177234	0.0352202	0	0.155558	0	0.0573484	0.00281449	0	0.0239778	0.016002	0.0158949	0.102077	0.0162043	0.158873	0.00966465	0.0700516	0.0537652	0	0	0.0104786
TCGA.05.4384.01A.01R.1755.07	TCGA	66	0	1.16712	IIIA	3	G2	1	0	0	TRU	bronchioid	1.12272	0.125175	10.1104	0.887387	2.32574	0.918749	0.097928	79.9095	8.81845	11.2721	Low	High	0.0169043	0	0.0630051	0.00609775	0	0.112175	0	0.0348371	0.00502227	0	0.0667844	0	0.0181861	0.243678	0.0213333	0.338187	0.00319258	0.0153799	0.0412794	0	0	0.0139374
TCGA.67.3773.01A.01R.0946.07	TCGA	84	0	1.16986	IB	1	G3	0	0	1	TRU	bronchioid	0.886996	0.224774	8.15345	0.417315	3.08392	0.493772	0.152665	52.5087	19.2091	28.2822	Low	High	0.0252352	0	0.0278458	0.0481218	0	0.208673	0.00282315	0.0509503	0.0184258	0	0.0248612	0	0.00315444	0.0793098	0.0606806	0.257766	0.0484786	0.00905347	0.13248	0	0	0.00214118
TCGA.55.6543.01A.11R.1755.07	TCGA	60	0	1.19178	IA	1	G2	0	0	0	TRU	bronchioid	0.532858	0.543535	9.99082	0.351957	3.95485	1.72271	0.0648617	36.6487	6.75394	56.5973	Low	High	0.0364974	0	0.0511561	0.0126953	0	0.128014	0.0070646	0.0265569	0.00892549	0	0.0301203	0	0.0166571	0.255132	0.0374153	0.281277	0	0.0311618	0.033196	0.0118804	0	0.0322504
TCGA.97.8179.01A.11R.2287.07	TCGA	72	0	1.19178	IA	1	NA	1	0	1	TRU	bronchioid	0.732476	0.573202	8.35607	0.680726	0.998599	2.57207	0	54.2875	0	45.7125	Low	High	0.037626	0	0.0527636	0.0515232	0	0.0467581	0	0.0785213	0.0485911	0	0.0191897	0.0130339	0.0194176	0.173681	0.0412628	0.244773	0.0611924	0.0285223	0.073023	0	0.00360274	0.00651812
TCGA.L4.A4E6.01A.11R.A24H.07	TCGA	67	0	1.19178	IA	1	NA	0	0	0	TRU	bronchioid	1.37635	0.409565	6.38665	0.894846	4.38421	1.19491	0.122368	62.7179	8.57653	28.7056	Low	High	0.00904855	0.0233905	0	0.0316248	0	0.117201	0.0043885	0.0406742	0.00765382	0	0.0433854	0	0.0162067	0.188058	0.0255758	0.403589	0.00646491	0.0145655	0.0653793	0	0	0.00279358
TCGA.55.8505.01A.11R.2403.07	TCGA	62	0	1.20548	IIIA	3	NA	0	0	0	PP	magnoid	0.618279	5.7595	1.99657	0.0458475	2.20766	1.80541	0	0.789746	0	99.2103	High	Low	0.0274385	0.00719704	0.144997	0.0180705	0	0.090792	0.0124644	0.0247973	0.047886	0	0.0223759	0.00506992	0	0.342675	0.0251289	0.149049	0	0	0.0703738	0	0	0.0116846
TCGA.55.7725.01A.11R.2170.07	TCGA	68	0	1.21096	IA	1	G2	0	0	1	TRU	bronchioid	1.20556	0.0290464	6.41808	0.345859	3.45685	0.0495321	0.134057	67.9537	26.3393	5.70699	Low	High	0.041686	0.0280858	0.00606775	0.0155899	0	0.196953	0.0240044	0.0929793	0	0.0103551	0.0271226	0	0	0.142144	0.0732257	0.189471	0.0141852	0.0353064	0.0971775	0	9.49535e-05	0.00555182
TCGA.55.8615.01A.11R.2403.07	TCGA	67	0	1.22192	IIIA	3	NA	0	0	1	PP	magnoid	0.447367	1.10546	7.88689	0	1.21607	1.14583	0	0	0	100	High	Low	0.0468618	0	0.00694713	0.0131021	0	0.0731983	0	0.13416	0.0621432	0	0.0251308	0.0180476	0.0160953	0.387641	0.00685273	0.165296	0	0.0247176	0.017256	0	0	0.00255
TCGA.38.6178.01A.11R.1755.07	TCGA	70	0	1.2274	IIIA	3	G2	1	1	0	TRU	bronchioid	1.11612	4.43468	3.34755	0.386852	2.23556	1.37038	0	8.02342	0	91.9766	High	Low	0.0830286	0	0.131081	0.00671463	0	0.194651	0.0192149	0.0170961	0.025769	0	0.0500584	0	0.00928887	0.0739281	0.0353076	0.178309	0	0.0729037	0.10142	0	0	0.00122937
TCGA.67.4679.01B.01R.1755.07	TCGA	69	0	1.2274	NA	NA	G2	0	0	1	TRU	bronchioid	1.05429	0.802799	12.0834	0.378264	2.42929	2.0714	0.241984	26.5813	17.0046	56.4141	Low	High	0.0159458	0.00250408	0	0.0520741	0	0.166853	0	0.0245278	0.0162892	0	0.0172036	0.00311986	0.0993781	0.0676124	0.019964	0.19494	0.0836467	0.0274408	0.203652	0	0	0.00484856
TCGA.05.4417.01A.22R.1858.07	TCGA	51	0	1.24658	IB	1	G3	0	0	1	TRU	bronchioid	1.25206	4.94216	7.11287	0.143173	2.87547	0.658105	0	2.81541	0	97.1846	High	Low	0.0450231	0.0117584	0.0410268	0.0212116	0	0.211054	0.0355377	0.0679838	0.0308714	0	0.0408695	0	0.0137924	0.150989	0.036724	0.194325	0.0119614	0.0566105	0.0285815	0	0	0.00168015
GSM1672446	GSE68465	50	0	1.25	IA	1	G2	NA	NA	NA	TRU	bronchioid	0.50275	0.547316	2.56766	0.184191	2.41647	0.567567	0.32819	17.3815	30.9702	51.6483	Low	Low	0.0791505	0.0756358	1.38657	0.159591	0.048399	0.130387	0.00212214	0.176562	0.0666462	0	0.0472119	0	0	0.592604	0.0790697	0.319347	0.00707687	0.00185514	0.0352165	0.0272896	0	0.0327397
TCGA.05.5420.01A.01R.1628.07	TCGA	67	0	1.25205	IIIA	3	G3	NA	NA	NA	PI	squamoid	0.539725	0.417044	1.24806	0.0395075	4.6573	0.300562	0.0970852	7.136	17.5359	75.3281	Low	Low	0.048955	0	0.0567771	0.028876	0	0.100997	0.0180622	0.0830885	0.0159276	0.0134169	0	0.0199349	0.00151796	0.186653	0.129842	0.22374	0.0212585	0	0.0383503	0	0	0.0126038
TCGA.55.8087.01A.11R.2241.07	TCGA	59	0	1.26575	IB	1	NA	0	0	0	TRU	bronchioid	0.318548	0.354404	11.599	0.444736	1.69471	1.31645	0.0841849	50.3479	9.53046	40.1216	Low	High	0.00181481	0.0286329	0.00762732	0.0165804	0	0.119886	0	0.0298566	0.0267688	0	0.015736	0.0161578	0.0214578	0.140713	0.01233	0.247142	0.145043	0.0152179	0.144673	0	0	0.0103624
TCGA.44.A47A.01A.21R.A24H.07	TCGA	78	0	1.27671	IB	1	NA	0	0	1	TRU	bronchioid	0.625737	0.708095	7.28232	0.0102616	3.35285	0.740723	0	1.42849	0	98.5715	High	Low	0.00262218	0.0190137	0	0.0287962	0	0.125414	0.00823408	0.0660992	0.0538584	0	0.0200324	0	0.019951	0.192528	0.0166886	0.180038	0.0958509	0.0853801	0.0853832	0	0	0.000109629
TCGA.73.4668.01A.01R.1206.07	TCGA	66	0	1.27945	IIB	2	G2	0	0	0	PI	squamoid	1.41516	3.86941	6.65766	0.0507745	2.35931	0.192739	0	1.29521	0	98.7048	High	Low	0.00628963	0.0167143	0.0881492	0.0407677	0	0.0989321	0.0138965	0.0621946	0.0283083	0	0.0462062	0	0	0.285857	0.00867888	0.136429	0	0.0548608	0.107153	0	0	0.00556295
GSM1855088	GSE72094	70	0	1.28219	I	1	NA	0	0	1	TRU	bronchioid	0	0.174123	8.36348	0.038032	2.96653	1.04013	0	17.9265	0	82.0735	Low	Low	0.119867	0.0291292	0.0160511	0.0853912	0.0560764	0.220339	0.0202141	0.0711506	0	0	0.00336242	0.0111912	0.0109855	0.0294095	0.0794465	0.324167	0	0.109854	0.0572571	0	0	0
GSM1855117	GSE72094	74	0	1.28767	IIIA	3	NA	0	0	0	PP	magnoid	0	2.11657	4.92782	0	2.51378	0.419352	0	0	0	100	High	Low	0.0137268	0	0.0217105	0.164988	0	0.12462	0.0800614	0.0474066	0	0	0.0199529	0.065425	0.0302418	0	0.122529	0.275486	0	0.0516355	0.0131707	0	0.00069684	0.00189661
TCGA.55.8097.01A.11R.2241.07	TCGA	60	0	1.30411	IA	1	NA	0	0	1	TRU	bronchioid	0.611079	0.301343	11.1039	0.669014	2.4192	1.72551	0	68.9451	0	31.0549	Low	High	0.0507851	0.0028899	0.0283646	0.0520455	0	0.180423	0	0.089464	0.0333135	0	0.00641756	0.018061	0.0157075	0.0467375	0.0208806	0.274645	0.0100316	0.0366595	0.133574	0	0	0
TCGA.L9.A8F4.01A.11R.A39D.07	TCGA	64	0	1.30411	IB	1	NA	1	0	0	PI	squamoid	0.394613	1.48859	1.5428	0.292223	3.5979	1.62356	0.0772906	15.7269	4.15965	80.1135	Low	Low	0.00555095	0.0518147	0.0975701	0.0953902	0	0.046919	0.0493473	0.102812	0.075001	0	0.0218218	0	0	0.19816	0.0577881	0.177017	0	0	0.0208078	0	0	0
TCGA.95.7948.01A.11R.2187.07	TCGA	42	0	1.30411	IB	1	NA	0	0	0	TRU	bronchioid	0.400006	2.25023	1.90657	0	3.41268	0.967694	0	0	0	100	High	Low	0.0128609	0.016204	0.107528	0.0849025	0	0.154203	0.00808327	0.0615159	0.0125143	0	0	0.0275142	0.0250104	0.0677234	0.0148116	0.272646	0.0121599	0.0346059	0.0831732	0	0.000366344	0.00417678
TCGA.95.7947.01A.11R.2187.07	TCGA	67	0	1.30685	IA	1	NA	1	1	0	TRU	bronchioid	0.959703	0.931508	2.90401	0.0615375	3.7245	0.472792	0.176813	5.26026	15.114	79.6257	Low	Low	0.0686871	0	0.0138672	0.0650764	0	0.148352	0.0105408	0.081379	0.0390094	0	0.0842953	0	0	0.138544	0.0780766	0.229712	0	0.015477	0.0237589	0	0	0.00322522
TCGA.55.8302.01A.11R.2326.07	TCGA	54	0	1.30959	IB	1	NA	1	0	1	PI	squamoid	1.05413	2.29383	5.14057	0.091289	3.51034	0.38794	0	3.82744	0	96.1726	High	Low	0.00820802	0.0304392	0.0600487	0.0770907	0	0.0833065	0.0274657	0.096651	0.0333246	0	0.0443627	0	0.0363901	0.154917	0.0844199	0.197537	0	0.0267375	0.038098	0	0	0.00100257
TCGA.55.A494.01A.11R.A24X.07	TCGA	61	0	1.31781	IB	1	NA	0	0	1	PP	magnoid	1.1165	1.2455	6.51425	0	2.17273	1.42621	0	0	0	100	High	Low	0.0326936	0	0.111416	0.0608177	0	0.0251164	0	0.260387	0.0616758	0	0.0149208	0.0245531	0.0182784	0.0979671	0	0.197674	0.0011845	0.0800179	0.00532923	0.00335054	0	0.00461843
TCGA.97.7941.01A.11R.2187.07	TCGA	72	0	1.32603	IA	1	NA	0	0	1	TRU	bronchioid	1.33609	0.406514	5.73865	0.366064	2.56684	2.20994	0.505238	28.6476	39.5392	31.8132	Low	High	0.0692863	0	0.0100583	0.0396538	0	0.167574	0	0.0589215	0.0477378	0	0.0639218	0	0.0187532	0.0904162	0.0451436	0.255757	0.017155	0.0190593	0.0965618	0	0	0
TCGA.44.A479.01A.31R.A24H.07	TCGA	73	0	1.33151	IB	1	NA	1	0	0	PP	magnoid	0.512037	4.94789	2.12196	0	4.38753	0	0	0	0	100	High	Low	0.0374942	0.0166666	0.105623	0.0699649	0	0.164575	0.0360958	0.0860431	0.0207926	0.0292834	0.0365831	0	0.0255369	0.0679494	0.0858631	0.18981	0	0.00635652	0.0213628	0	0	0
TCGA.55.7573.01A.11R.2039.07	TCGA	72	0	1.33425	IA	1	G2	1	1	0	TRU	bronchioid	0.734968	0.407377	12.5176	1.02338	2.89968	0.857955	0.188922	63.1842	11.6641	25.1517	Low	High	0.064141	0.0887876	0	0.0755826	0	0.110341	0.0118272	0.0964017	0.0321925	0	0.0428347	3.86328e-05	0.0293255	0.085485	0.0469065	0.126325	0.0417844	0.0440888	0.103198	0	0	0.000738859
GSM1854971	GSE72094	83	0	1.33973	IB	1	NA	0	0	0	TRU	bronchioid	0.202341	2.6148	4.3563	0	4.40101	0.901031	0	0	0	100	High	Low	0.0187772	0.194287	0.149399	0.19363	0	0.35483	0.139844	0.146567	0	0	0.122364	0.0379052	0.0328531	0	0.199726	0.520959	0	0.105878	0.179246	0	0	0.0207579
TCGA.91.7771.01A.11R.2170.07	TCGA	62	0	1.34795	IIB	2	NA	0	0	0	TRU	bronchioid	0.838869	0.559581	8.63521	0.662063	2.95458	1.24931	0.149931	48.2703	10.9313	40.7984	Low	High	0.0453299	0	0.0229959	0.083919	0	0.25909	0.0189854	0.0350032	0.00625463	0	0.0195985	0	0.0126271	0.115285	0.0539165	0.259173	0	0.0360801	0.0293593	0	0	0.00238253
TCGA.97.8177.01A.11R.2287.07	TCGA	59	0	1.36712	IB	1	NA	0	1	0	TRU	bronchioid	0.970019	0.994075	7.76486	0.34045	3.38999	1.47082	0.133202	23.1957	9.0754	67.7289	Low	High	0.0151084	0.0566432	0.0131832	0.0654731	0	0.0671986	0	0.0825898	0.0305472	0	0.00726	0.0278199	0.0503285	0.144665	0.0163749	0.244603	0.0272259	0.0405735	0.102693	0	0	0.00771311
TCGA.91.8496.01A.11R.2403.07	TCGA	63	0	1.38356	IB	1	NA	0	0	0	TRU	bronchioid	0.936792	0.0288925	14.4036	0.280511	4.62743	0.743709	0.204791	54.5535	39.8275	5.61899	Low	High	0.0103528	0.0103045	0	0.0426563	0	0.123137	0	0.0122291	0.0216414	0	0.0322837	0.00329666	0.113251	0.142564	0.016577	0.276769	0.0476906	0.00708555	0.126411	0	0.00504908	0.00870235
TCGA.S2.AA1A.01A.12R.A39D.07	TCGA	68	0	1.40548	IA	1	NA	0	0	0	TRU	bronchioid	0.862403	0.84135	1.20734	1.30005	4.5324	2.78052	0.445905	50.2473	17.2343	32.5184	Low	High	0.0800445	0.0605116	0.115364	0.0110111	0	0.216106	0	0.0651475	0.0606275	0	0.0002047	0.0233306	0.00613324	0.141416	0.0425433	0.0889842	0.0105116	0.00833363	0.0697299	0	0	0
TCGA.55.8621.01A.11R.2403.07	TCGA	75	0	1.41096	IA	1	NA	0	0	0	TRU	bronchioid	1.68269	0.699926	5.04406	0.904886	3.17757	1.14458	0.161978	51.2164	9.16794	39.6157	Low	High	0.00379134	0.00717681	0.0778969	0.0547605	0	0.149092	0	0.031878	0.0188628	0	0.0712807	0	0.0311086	0.203078	0.0601012	0.193138	0.00806196	0	0.0853258	0	0	0.00444743
TCGA.55.8204.01A.11R.2241.07	TCGA	87	0	1.41096	IB	1	NA	1	0	0	PI	squamoid	0.853884	2.64468	1.71466	0	3.01797	1.57664	0	0	0	100	High	Low	0.00707008	0.00991046	0.196623	0.0195544	0	0.158813	0.0222665	0.0319656	0.0053298	0	0.0480342	0	0.0135641	0.0914729	0.0972245	0.156259	0.0240265	0.0159593	0.0734299	0	0	0.0284967
TCGA.55.8514.01A.11R.2403.07	TCGA	70	0	1.42466	IB	1	NA	1	0	1	TRU	bronchioid	1.17992	0.382348	8.51564	0.31395	2.83165	0.698311	0.0795497	40.4654	10.2533	49.2813	Low	High	0.0271922	0.0122133	0.0489041	0.0302198	0	0.107339	0	0.0848973	0.0522158	0	0.0518003	0	0.0613182	0.100313	0.0426228	0.298576	0.000873226	0.0385459	0.038872	0	0	0.00409708
TCGA.49.6745.01A.11R.1858.07	TCGA	82	0	1.43014	IIIA	3	G3	0	0	0	PI	squamoid	1.27874	3.90139	3.34559	0.400213	4.17598	0.191071	0	9.30382	0	90.6962	High	Low	0.0045097	0.00829118	0.00902871	0.0771047	0	0.160401	0.0282063	0.0549304	0.0344383	0	0.0284387	0.00234619	0.041568	0.160262	0.0406681	0.217634	0.00798495	0.0608787	0.0601677	0	0	0.00314181
TCGA.93.A4JQ.01A.11R.A24X.07	TCGA	49	0	1.4411	IA	1	NA	0	0	0	PI	squamoid	0.558899	6.43103	2.46655	0.0289585	3.95629	0.958965	0	0.448275	0	99.5517	High	Low	0.0621823	0.144864	0	0.0247508	0	0.186304	0.0158648	0.095389	0.0422053	0	0.0559538	0	0	0.162007	0.0707503	0.107143	0	0.0189758	0.0136106	0	0	0
GSM1854942	GSE72094	68	0	1.44384	IIIA	3	NA	1	0	0	PI	squamoid	0.0675431	4.36363	2.23265	0	4.27711	1.20982	0.100075	0	2.24198	97.758	High	Low	0.0359006	0.0197289	0.0140572	0.0676589	0	0.214447	0	0.0624309	0	0	0	0.102973	0.0787286	0.0912292	0.169847	0.551213	0	0.0163916	0	0.143076	0.00306212	0
TCGA.93.7348.01A.21R.2039.07	TCGA	75	0	1.45479	IA	1	NA	0	0	0	TRU	bronchioid	0.950119	5.23102	4.71522	0.149646	3.81012	0.754251	0.0285157	2.76652	0.527172	96.7063	High	Low	0.0658704	0.000478391	0.101252	0	0	0.177226	0	0.0947351	0.0443205	0	0.0394627	0	0	0.279504	0.0463242	0.0952862	0	0.0160855	0.0255626	0.0128952	0	0.000997135
TCGA.55.8301.01A.11R.2287.07	TCGA	58	0	1.46301	IB	1	NA	1	0	0	PI	squamoid	0.49818	2.22499	2.62759	0	4.07699	1.42158	0	0	0	100	High	Low	0.00634584	0.0553854	0.0510699	0.06322	0	0.125382	0.0127968	0.0498512	0.0468298	0	0.0592594	0.00415824	0.0156126	0.18793	0.136782	0.126579	0.00362253	0.0135867	0.0415887	0	0	0
GSM1855181	GSE72094	62	0	1.46301	IIA	2	NA	1	0	0	PP	magnoid	0.186789	2.88418	5.54739	0	3.00115	0.698787	0.133721	0	4.43094	95.5691	High	Low	0.0504691	0.0493168	0.104491	0.117153	0	0.203707	0.00528473	0.0178134	0	0.0151832	0	0.00262284	0.00604606	0	0.000574448	0.390189	0	0.118509	0.0971662	0.00210411	0.0072971	0.0204828
TCGA.55.8614.01A.11R.2403.07	TCGA	76	0	1.46849	IB	1	NA	1	0	0	PI	squamoid	1.2063	2.94836	6.15447	0.127097	1.73948	1.02459	0	4.13261	0	95.8674	High	Low	0.0189257	0.00698559	0.0718416	0.0367823	0	0.141671	0.0114698	0.0657951	0.031077	0	0.0125124	0.0118875	0.000984117	0.257736	0.0626223	0.137876	0	0.0200819	0.103213	0	0	0.00853827
TCGA.55.7911.01A.11R.2170.07	TCGA	70	0	1.47123	IA	1	G3	1	0	1	PI	squamoid	1.07695	0.928878	7.14026	0.119393	3.00066	0.584205	0	11.3895	0	88.6105	High	Low	0.0391827	0	0.0277902	0.0419114	0	0.151532	0.0607515	0.120385	0.0373588	0	0.0830266	0	0.0135548	0.0544127	0.0326657	0.207215	0	0.112687	0.016558	0	0	0.000969085
TCGA.55.8510.01A.11R.2403.07	TCGA	55	0	1.47671	IB	1	NA	1	0	0	TRU	bronchioid	1.0846	3.62645	3.66922	0.157888	4.55324	0.926054	0	4.17214	0	95.8279	High	Low	0.0205685	0.0315461	0	0.0943629	0	0.0841085	0	0.0763792	0.0631899	0	0.0283307	0.0206662	0.0288525	0.160899	0.0616024	0.221257	0.0152816	0.00722696	0.079093	0	0	0.00663527
GSM1855135	GSE72094	83	0	1.47671	IIIA	3	NA	0	0	0	PI	squamoid	0.319506	2.95326	5.39685	0.177395	3.50629	0.543958	0	5.66637	0	94.3336	High	Low	0.0656746	0.00206406	0.0542476	0.168344	0.00348269	0.247962	0.0292946	0.043021	0	0	0.0151343	0.0363741	0.0906077	0.0106118	0.209083	0.561581	0.0179119	0.0325874	0.119398	0	0.00645258	0
GSM1855127	GSE72094	52	0	1.47671	IIIA	3	NA	0	0	0	TRU	bronchioid	0.362173	2.58884	3.67439	1.50041	4.49713	1.56678	0.313521	34.0788	7.12098	58.8002	Low	High	0.121974	0.0506895	0.0022501	0.0239903	0.0589029	0.503648	0.0379185	0.0211018	0	0	0.0414101	0.0365202	0.108059	0	0.0401018	0.89936	0.0382106	0.251434	0.383937	0	0.0287079	0.0453547
GSM1855111	GSE72094	65	0	1.47671	NA	NA	NA	0	0	0	TRU	bronchioid	0	0.258139	10.0722	0	2.58768	0.264492	0	0	0	100	High	Low	0	0.0937932	0.0132491	0.00938491	0.0607031	0.15159	0	0.00684729	0	0	0.0687061	0	0.00739101	0.136625	0.0237964	0.27152	0	0.0793758	0.0521425	0.00301382	0.00768482	0
GSM1855170	GSE72094	67	0	1.47945	IA	1	NA	0	0	0	TRU	bronchioid	0	1.67353	5.75377	0.0779968	3.79233	0.624357	0	4.45308	0	95.5469	High	Low	0.0677444	0	0.0399504	0.112899	0	0.168732	0.0214231	0.0252501	0	0	0.0141325	0.024945	0.0472746	0	0.0192624	0.590072	0.0486863	0.0877756	0.044041	0	0	0.0149713
TCGA.97.A4M3.01A.11R.A24X.07	TCGA	69	0	1.47945	IA	1	NA	0	0	0	TRU	bronchioid	0.995806	0.681278	13.1499	0.569623	1.45216	2.33404	0.13167	41.2003	9.52357	49.2762	Low	High	0.0738794	0	0.0597577	0.0447133	0	0.184353	0	0.101912	0.0339426	0	0.00862649	0.0202248	0.0566206	0.0777958	0.0203814	0.218981	0.0111235	0.0437392	0.00459687	0.0382351	0.000645205	0.000472677
GSM1855174	GSE72094	80	0	1.47945	IIIA	3	NA	0	0	0	TRU	bronchioid	0.128851	1.92954	4.22851	0.584176	4.50153	0.253181	0.297893	20.7773	10.5951	68.6276	Low	Low	0.0929908	0.0263403	0.0397596	0.163277	0	0.261408	0	0.0568894	0	0	0	0.0675429	0.0247045	0.073544	0.109079	0.679877	0	0.168495	0.140072	0	0	0.00880231
TCGA.55.8094.01A.11R.2241.07	TCGA	51	0	1.48219	IV	4	NA	1	0	1	PP	magnoid	1.14828	0.0506032	2.41781	0	4.06761	1.6707	0	0	0	100	High	Low	0.0755396	0	0.127747	0.0292361	0	0.103967	0.0103993	0.107935	0.000446744	0	0.0544102	0	0.00235721	0.143308	0	0.163579	0	0.157367	0.0223542	0	0	0.00135447
TCGA.97.8172.01A.11R.2287.07	TCGA	75	0	1.49315	IB	1	NA	1	1	0	TRU	bronchioid	0.351277	0.878807	7.81027	1.06699	3.41057	1.55645	0.399195	45.5009	17.0233	37.4758	Low	High	0.0640271	0.14189	0.0214147	0.0554944	0	0.137908	0	0.0622885	0.0298797	0	0.00452034	0.00813551	0.018809	0.0892226	0.0201799	0.18991	0	0.0195358	0.136784	0	0	0
TCGA.55.A57B.01A.12R.A39D.07	TCGA	80	0	1.49589	IA	1	NA	1	1	0	TRU	bronchioid	1.89396	2.61504	4.10651	1.54356	3.25583	0.743236	0	37.1173	0	62.8827	Low	High	0.0315269	0.00866584	0	0.0233149	0	0.151058	0	0.060506	0.040188	0	0.0140163	0.0203176	0.0675285	0.090603	0.0101024	0.237502	0.0766837	0.0872615	0.0731057	0	0	0.00761986
TCGA.55.8203.01A.11R.2241.07	TCGA	69	0	1.49863	IA	1	NA	0	0	1	PP	magnoid	0.467209	1.31388	7.81175	0.119307	2.62275	0.74665	0	8.32459	0	91.6754	High	Low	0.010084	0.107688	0.125836	0.0585151	0	0.0938629	0	0.100252	0.0689042	0	0.048103	0.00231498	0	0.144343	0.0583067	0.142679	0	0.0195314	0.0189847	0	0	0.000595316
TCGA.97.8175.01A.11R.2287.07	TCGA	55	0	1.50959	IB	1	NA	1	0	0	PI	squamoid	1.1073	0.578685	4.79447	0.0301988	5.57646	0.372626	0.058605	4.52424	8.77992	86.6958	High	Low	0.00545265	0.0290892	0	0.0174526	0	0.0830122	0.00111371	0.0637914	0.0435485	0	0.0271768	0.00271942	0.0806138	0.173284	0.0185834	0.247859	0.0851835	0.0554137	0.0506345	0	0	0.0150718
TCGA.55.8511.01A.11R.2403.07	TCGA	73	0	1.51233	IB	1	NA	1	0	0	PI	squamoid	1.04529	5.84596	1.8867	0	3.83466	0	0	0	0	100	High	Low	0.051262	0.0706086	0.0150144	0.0784214	0	0.115338	0.0205573	0.106373	0.0422689	0	0.0469166	0	0.0225396	0.132673	0.0839119	0.197713	0	0	0.0164031	0	0	0
TCGA.95.A4VN.01A.11R.A262.07	TCGA	62	0	1.51507	IIA	2	NA	0	0	1	PI	squamoid	1.52876	2.06751	3.04909	0.117296	3.84174	0.216729	0	5.36871	0	94.6313	High	Low	0.0255365	0.0224153	0	0.0816838	0	0.146946	0.0410875	0.0944764	0.0181986	0	0.0631957	0	0.00666693	0.144923	0.0719873	0.214925	0	0.0294687	0.0287872	0	0	0.00970071
GSM1854992	GSE72094	70	0	1.51781	IB	1	NA	0	0	1	PI	squamoid	0	5.32149	2.92524	0	3.60023	0.947403	0	0	0	100	High	Low	0.00863977	0.0265648	0.0223526	0.165553	0	0.194629	0.0637471	0.0230107	0	0	0.0474309	0	0	0.0783884	0.0474211	0.572691	0.138254	0.14416	0.118952	0.0284626	0.0306278	0.0415238
GSM1855180	GSE72094	52	0	1.51781	IIIA	3	NA	0	0	1	TRU	bronchioid	0.672541	3.05429	4.74674	0.450212	3.40684	1.28087	0.457677	11.3627	11.5511	77.0862	Low	Low	0.0556722	0.0248737	0.0213699	0.151469	0.0176853	0.430408	0.084998	0	0	0.00454663	0.0126601	0.0505413	0.0896052	0	0.03165	0.692476	0	0.218026	0.118051	0	0	0.0230549
GSM1855105	GSE72094	68	0	1.52055	IA	1	NA	0	1	0	TRU	bronchioid	0.350262	2.9658	4.39204	0.414277	4.33004	1.55686	0.376827	11.0271	10.0302	78.9427	Low	Low	0.149016	0	0.012355	0.235611	0.0112222	0.356388	0.0596081	0	0	0	0	0.0472575	0.146666	0	0.0799331	0.935913	0.0765191	0.148485	0.35946	0	0.0590515	0
GSM1854882	GSE72094	70	0	1.52603	IA	1	NA	0	0	1	PI	squamoid	0	3.29862	5.10504	0	4.18759	0.299172	0.0327553	0	0.983238	99.0168	High	Low	0.0527015	0.0597521	0.0208399	0.144874	0.0381809	0.410735	0.06132	0	0	0.00725802	0.041004	0.0301252	0.0305286	0.0580949	0.0883031	0.60018	0.0737833	0.176727	0.130209	0	0	0.00596721
GSM1855137	GSE72094	72	0	1.52603	IIIA	3	NA	1	0	1	PI	squamoid	0	2.15788	5.85386	0.0474025	3.96381	0.480886	0.129213	2.03053	5.53494	92.4345	High	Low	0.00350905	0.0030263	0.0244518	0.184284	0	0.287035	0.0663193	0.0393201	0	0.0119357	0	0.0524647	0.0344054	0	0.216755	0.616939	0.00937455	0.0232656	0.0416945	0	0	0.002844
TCGA.97.7937.01A.11R.2170.07	TCGA	65	0	1.54521	IB	1	NA	1	0	0	TRU	bronchioid	1.26705	3.06304	6.00244	0.0234339	2.57832	0	0	0.759244	0	99.2408	High	Low	0.032365	0	0.117785	0.0161076	0	0.0517557	0	0.0535491	0.0505193	0	0.0413514	0	0	0.262846	0.0354386	0.217252	0	0.0129197	0.0902428	0.0123007	0	0.0055667
GSM773582	GSE31210	NA	0	1.54795	IB	1	NA	NA	NA	NA	PP	magnoid	0.56229	5.68776	4.25323	0	5.17251	0.383491	0	0	0	100	High	Low	0	0.118834	0.406273	0	0	0.188958	0.000723215	0.010806	0.0107777	0.0664759	0	0.028528	0	0.196385	0.0499194	0.173743	0.0836996	0.024032	0.0603899	0	0.000863418	0.0196879
TCGA.L9.A7SV.01A.11R.A39D.07	TCGA	69	0	1.54795	IIA	2	NA	1	0	0	TRU	bronchioid	0.905585	0.640655	1.75788	0.178465	2.4028	1.24503	0	21.7874	0	78.2126	Low	Low	0.0603096	0	0.0610789	0.0977309	0	0.144693	0.0101085	0.125239	0.0374629	0	0.0330734	0.00550564	0.0179717	0.0478582	0.0673761	0.223594	0.00835101	0.0290742	0.0269868	0	0.0035859	0
TCGA.55.7903.01A.11R.2170.07	TCGA	64	0	1.55342	IA	1	G3	1	0	0	TRU	bronchioid	0.621138	0.46681	6.31599	0.304126	3.40833	0.684199	0	39.4489	0	60.5511	Low	High	0.0302321	0	0.012425	0.0898315	0	0.163385	0.0274105	0.0523237	0.0218942	0	0.0795823	0.00160565	0.0300942	0.135081	0.0813859	0.18114	0.0140687	0.0227619	0.0567794	0	0	0
TCGA.97.A4M6.01A.11R.A24X.07	TCGA	45	0	1.55616	IA	1	NA	0	1	0	TRU	bronchioid	0.892484	0.803516	2.36063	0.329968	4.7001	1.8019	0.6704	18.2921	37.1642	44.5437	Low	Low	0.0529996	0.0328932	0	0.0403113	0	0.183513	0.00477325	0.0708422	0.0350922	0	0.0466004	0	0.0274814	0.140046	0.0920837	0.143732	0.0376285	0.0298404	0.0586508	0	0	0.0035128
GSM1855103	GSE72094	69	0	1.55616	IB	1	NA	1	0	0	PI	squamoid	0	3.10572	1.72455	0	3.7987	1.05217	0	0	0	100	High	Low	0.00287516	0.0165507	0.0236354	0.0669264	0	0.0804066	0.0546398	0.03715	0	0	0.0352499	0.0097754	0.0099349	0.0671663	0.0610978	0.465346	0.00202368	0	0.0150875	0	0	0
TCGA.95.7567.01A.11R.2066.07	TCGA	61	0	1.55616	IIB	2	NA	1	0	1	PI	squamoid	0.405268	1.03816	8.58655	0.203726	2.62905	0.822306	0	16.4045	0	83.5955	Low	Low	0.00278908	0.0204913	0.0979897	0.0619926	0	0.170997	0.0196161	0.0545744	0.0677907	0	0.0463016	0	0.00714714	0.0754168	0.080127	0.23403	0.0105505	0.0293211	0.0208656	0	0	0
TCGA.97.8171.01A.11R.2287.07	TCGA	81	0	1.55616	IV	4	NA	0	1	0	TRU	bronchioid	0	0.184081	8.71647	0.0444121	1.59221	0.5482	0	19.4369	0	80.5631	Low	Low	0.0161237	0.032875	0.0729728	0.00233546	0	0.0751926	0	0.0604458	0.00484075	0.00115148	0.0230756	0	0.00556988	0.387008	0.0103273	0.239587	0	0.0217743	0.0467203	0	0	0
GSM1855177	GSE72094	78	0	1.56164	IA	1	NA	1	1	0	TRU	bronchioid	0.0494195	1.14202	3.46841	0.161901	6.56298	0.70575	0.207916	10.7089	13.7525	75.5386	Low	Low	0.745383	0.579511	0	0.693245	0.200184	0.170638	0.0530931	0.128829	0	0.21301	0	0.0772213	0	0.290548	0.283821	0.658086	0.0406426	0.202124	0.0612231	0	0	0.00142203
TCGA.67.3772.01A.01R.0946.07	TCGA	82	0	1.56986	IB	1	G2	0	1	0	TRU	bronchioid	0.7346	1.8296	4.66503	0.201949	3.82972	1.27139	0.342568	8.50628	14.4292	77.0645	Low	Low	0.0585093	0	0.12295	0.0352134	0	0.143272	0.00254981	0.0397074	0.0157942	0	0.00778362	0.00229643	0.0376798	0.0824827	0.0165151	0.253254	0.056205	0.0478564	0.0737607	0	0	0.00416976
GSM1854986	GSE72094	77	0	1.58082	IB	1	NA	0	0	1	PI	squamoid	0.198828	4.39143	3.77447	0	3.9805	0.436077	0.0314529	0	0.71114	99.2889	High	Low	0.0600997	0	0.0517548	0.236718	0	0.316017	0.118576	0.00846246	0	0	0	0.0988332	0.0645718	0.0333386	0.339897	0.952743	0.0303344	0.0357327	0.164167	0	0.00193991	0.00254775
GSM1855126	GSE72094	66	0	1.58082	IIB	2	NA	0	0	1	TRU	bronchioid	0.0784864	2.56359	6.95969	0	2.53931	0.40909	0	0	0	100	High	Low	0.004934	0.0157106	0.0273152	0.0291058	0	0.200453	0.00430893	0	0	0	0.000500678	0.0373892	0.0586572	0.0163048	0.0113689	0.316906	0.0171377	0.070334	0.0369622	0	0	0.00150525
TCGA.L4.A4E5.01A.11R.A24X.07	TCGA	48	0	1.58356	I	1	NA	1	0	0	PP	magnoid	0.854663	3.27512	2.0071	0	2.30748	0.859346	0	0	0	100	High	Low	0.0188376	0.0042795	0.0956432	0.0447078	0	0.131167	0	0.105033	0.0924568	0	0.056217	0	0	0.189665	0.0394132	0.193299	0	0.013201	0.00398042	0.0121001	0	0
GSM1855095	GSE72094	81	0	1.58356	IA	1	NA	1	0	1	PI	squamoid	0.0676099	3.67189	2.77058	0	3.50801	0.711939	0	0	0	100	High	Low	0.00644542	0	0.0195503	0.213471	0	0.11384	0.0695654	0.00915862	0	0	0.0147073	0.0120254	0.0217342	0.0356108	0.130443	0.636178	0	0.034506	0.0228736	0.0213533	0	0.0112707
TCGA.05.4403.01A.01R.1206.07	TCGA	76	0	1.58356	IB	1	NA	0	0	1	TRU	bronchioid	1.25524	0.53335	7.15951	0.172545	3.09712	1.09483	0.135103	20.5167	16.0646	63.4187	Low	Low	0.0102994	0.0181707	0.0303683	0.0248534	0	0.0852866	0	0.0488693	0.0594577	0	0.0317355	0	0.0161627	0.240008	0.0475048	0.297806	0.0142855	0	0.0737961	0	0	0.00139594
TCGA.93.A4JP.01A.11R.A24X.07	TCGA	64	0	1.58356	IV	4	NA	1	1	0	TRU	bronchioid	1.53263	0.0247873	5.36205	2.0923	2.58155	1.18077	0.0866395	94.9437	3.9315	1.12479	Low	High	0.0309697	0	0.00393758	0.00939281	0	0.0843348	0	0.0942245	0	0	0.0215159	0.00916137	0.0481094	0.162278	0.0594769	0.262791	0	0.0690213	0.135546	0	0.00433436	0.00490641
GSM1854827	GSE72094	66	0	1.5863	IB	1	NA	1	0	1	PI	squamoid	0.0999635	3.62943	2.45381	0	4.7638	0.407812	0	0	0	100	High	Low	0.0387305	0	0.0132888	0.241707	0	0.337531	0.111772	0.0822187	0	0	0	0.0987951	0.0819006	0	0.168828	0.692769	0.031585	0.196064	0.0612815	0.00176161	0	0.0132808
GSM1854818	GSE72094	63	0	1.59452	IA	1	NA	0	0	0	PI	squamoid	0.374759	3.09988	1.96169	0	5.72247	0.429176	0	0	0	100	High	Low	0.0673733	0.0150906	0.0136891	0.385244	0	0.247313	0.33421	0.146748	0	0	0.0195034	0.191779	0.0623681	0.226157	0.387857	0.911382	0.00637742	0.0933014	0.147989	0	0	0
GSM1855059	GSE72094	71	0	1.61096	IB	1	NA	1	1	0	TRU	bronchioid	0.134421	2.45573	5.66984	0.887207	3.59203	0.191135	0.0332613	26.2783	0.985171	72.7365	Low	High	0.0110079	0.0235108	0.0419483	0.0318767	0	0.334132	0.0134188	0.0160155	0	0	0.0161342	0.0515306	0.0445244	0.036395	0.04702	0.516026	0	0.102686	0.142466	0	0	0
GSM1855143	GSE72094	70	0	1.61918	IA	1	NA	0	0	1	TRU	bronchioid	0	0.677666	5.8041	0.497897	5.10839	0.400787	0.268694	34.4743	18.6043	46.9214	Low	High	0.0816994	0.117547	0	0.329657	0	0.589672	0.0437823	0.0806209	0	0	0.0974514	0	0.0476261	0	0.253476	0.65696	0.0798346	0.0360242	0.0848614	0	0	0
TCGA.69.A59K.01A.11R.A262.07	TCGA	60	0	1.61918	IIB	2	NA	1	0	0	PI	squamoid	0.899167	1.07986	1.63878	0.256145	3.14469	1.04549	0	19.1725	0	80.8275	Low	Low	0.0206944	0.00649467	0.231692	0.0521176	0	0.0710783	0.041391	0.0870979	0.0353752	0	0.0210401	0	0.00531478	0.1043	0.0495476	0.203698	0	0.0228826	0.0404035	0	0	0.0068717
TCGA.44.7660.01A.11R.2066.07	TCGA	72	0	1.62192	IB	1	NA	1	0	0	PI	squamoid	0.372689	1.84619	0.445269	0	3.69672	1.45177	0.457175	0	19.8481	80.1519	Low	Low	0.0596291	0	0.0659942	0.0481418	0	0.133995	0	0.11365	0.0262019	0	0.0480299	0.00220018	0.00507334	0.131099	0.086207	0.253617	0.00552768	0	0.0206339	0	0	0
GSM1855082	GSE72094	60	0	1.63014	IA	1	NA	0	0	0	TRU	bronchioid	0.261836	0.637332	5.60693	1.2243	5.03849	0.707229	0.315241	56.2412	14.4814	29.2774	Low	High	0.0450539	0.106444	0.0579922	0.259076	0	0.497097	0	0.0291924	0	0	0	0.136725	0.13331	0.00724177	0.0548555	0.974608	0.129847	0.204854	0.204601	0	0.00747299	0.0209792
TCGA.44.6145.01A.11R.1755.07	TCGA	62	0	1.63014	IA	1	G3	1	0	1	PI	squamoid	1.14085	4.92043	1.99951	0.218998	4.38746	0	0	4.26114	0	95.7389	High	Low	0.0495459	0.0148708	0.10592	0.117073	0	0.124433	0.0434593	0.0593528	0.0209523	0	0.0282192	0.0164199	0	0.0889735	0.0572104	0.17169	0	0.035642	0.0425884	0	0	0.0236494
TCGA.55.A492.01A.11R.A24H.07	TCGA	70	0	1.63288	IA	1	NA	0	0	0	TRU	bronchioid	0.336742	0	17.4807	0.503376	2.79443	1.01214	0.0360166	93.3227	6.67726	0	Low	High	0.0135877	0.00442591	0.178648	0.0441305	0	0.176255	0.0069954	0.0505288	0.0182593	0	0.0504735	0	0.0225135	0.0920953	0.0276416	0.225055	0	0.0355974	0.0522644	0	0	0.00152797
GSM1855071	GSE72094	80	0	1.63562	IA	1	NA	0	0	1	TRU	bronchioid	0.0127604	0	5.70815	0.594394	5.36163	0.68038	0.164991	78.273	21.727	0	Low	High	0.00152666	0.0360143	0.030395	0.229142	0	0.401518	0.0105309	0.0198057	0	0.00341014	0	0.0749902	0.0236041	0.0973985	0.154956	0.813136	0.102516	0.114484	0.133638	0	0.00322897	0.0171973
TCGA.55.8205.01A.11R.2241.07	TCGA	76	0	1.6411	IIA	2	NA	1	0	0	PI	squamoid	1.10538	1.84472	1.39773	0.0600352	4.78071	0.403051	0	3.15186	0	96.8481	High	Low	0.0370309	0	0.00531294	0.105145	0	0.157386	0.0528211	0.056266	0	0	0.027224	0.00766861	0.0397982	0.0898502	0.0917735	0.285393	0.00878069	0.0102807	0.0204717	0	0	0.00479723
TCGA.55.8091.01A.11R.2241.07	TCGA	74	0	1.64384	IB	1	NA	0	0	0	PI	squamoid	0.810889	3.36846	7.52074	0.247105	3.50841	0.300557	0	6.83447	0	93.1655	High	Low	0.00439172	0.00522872	0.0262963	0.00990723	0	0.202759	0	0.0120069	0.0508384	0	0.0590275	0.00778479	0.0161479	0.121588	0.0660725	0.241026	0.0351077	0.0375249	0.0891895	0	0	0.0151034
TCGA.97.A4M1.01A.11R.A24X.07	TCGA	52	0	1.64658	IA	1	NA	1	1	0	TRU	bronchioid	1.56884	0.157423	9.87489	1.04101	1.63939	1.11728	0.0582994	82.8346	4.63897	12.5264	Low	High	0.006225	0.0128466	0	0.0501206	0	0.115796	0	0.0619342	0.0117459	0	0.0348436	0.0212206	0.0625224	0.154853	0.0193636	0.238096	0.00969057	0.0208051	0.178422	0	0	0.00151551
TCGA.NJ.A55R.01A.11R.A262.07	TCGA	67	0	1.65205	IA	1	NA	0	0	1	PP	magnoid	0.386934	1.29713	6.10177	0.306678	1.49651	1.79922	0.0340749	18.7241	2.08043	79.1955	Low	Low	0.0660573	0.116164	0.188801	0.0126981	0	0.0314767	0	0.098028	0.023738	0	0.0191552	0	0	0.244233	0.00937511	0.101562	0	0.0184142	0.0702977	0	0	0
TCGA.91.A4BD.01A.11R.A24H.07	TCGA	78	0	1.65205	IIA	2	NA	0	0	0	TRU	bronchioid	0.720194	0	14.1634	0.187302	3.48883	0.586802	0.36524	33.8982	66.1018	0	Low	High	0.0137907	0.00794359	0.0195499	0.0283098	0	0.104226	0	0.0490008	0.0295359	0	0.0101312	0.0315383	0.175535	0.052758	0.00853899	0.297578	0	0.0544976	0.117066	0	0	0
TCGA.55.7994.01A.11R.2187.07	TCGA	81	0	1.65205	IIB	2	NA	1	0	0	PI	squamoid	0.918767	0.429065	6.14768	0.0585577	3.50918	0.348332	0	12.0088	0	87.9912	High	Low	0.0793369	0	0	0.0875208	0	0.0796798	0.0304011	0.0791854	0.020586	0	0.0797289	0	0.00421701	0.188213	0.0800688	0.204977	0.013777	0.0203263	0.0289374	0	0	0.00304459
TCGA.86.7954.01A.11R.2187.07	TCGA	68	0	1.65753	IB	1	NA	1	0	0	TRU	bronchioid	0.786398	1.35321	2.67167	0.179377	4.91715	0.356872	0	11.7042	0	88.2958	High	Low	0.0302152	0	0.0074531	0.0454696	0	0.144296	0.0139181	0.0855572	0.0463839	0	0.0303506	0.00177634	0.0364638	0.0847984	0.170175	0.210888	0	0.0249431	0.0647132	0	0	0.00259827
TCGA.95.A4VP.01A.21R.A262.07	TCGA	66	0	1.65753	IIIA	3	NA	0	0	1	TRU	bronchioid	1.58077	1.2238	7.02591	0.266769	2.4294	2.14585	0.153721	16.2239	9.34876	74.4273	Low	Low	0.132461	0.0206714	0.0285136	0.132861	0	0.0481287	0.00409537	0.122169	0.066884	0	0.0365656	0.0146851	0	0.0918636	0.0345277	0.194898	0	0.041237	0.0256289	0	0	0.00480963
GSM773546	GSE31210	NA	0	1.66027	II	2	NA	NA	NA	NA	PI	squamoid	0.80991	6.33478	6.2541	0	5.07764	1.16757	0	0	0	100	High	Low	0	0.00730119	0.387902	0	0	0.243409	0.0155429	0	0	0	0.00833512	0	0	0.138984	0.0761975	0.300665	0.0950402	0	0.0872225	0.00923552	0.00170719	0.0532882
GSM1855094	GSE72094	66	0	1.66301	IB	1	NA	1	1	0	PP	magnoid	0.125019	2.19568	4.14348	0	2.89792	1.02174	0	0	0	100	High	Low	0.00667027	0	0.0124601	0.019712	0.00390098	0.132296	0.0033135	0	0	0	0.0267182	0.0042902	0.00859014	0.0739395	0.0160902	0.265231	0	0.0618829	0.00422146	0.0130492	0	0.0023767
TCGA.05.4382.01A.01R.1206.07	TCGA	68	0	1.66301	IB	1	G3	1	1	0	PI	squamoid	0.235723	3.38072	1.35468	0.377122	3.79414	1.95752	0	10.0356	0	89.9644	High	Low	0.015655	0.00534795	0.0766145	0.0251968	0	0.0887848	0.0336614	0.0487788	0.0349581	0	0.0229258	0	0	0.249874	0.0596895	0.299284	0	0	0.0194517	0	0	0.0197774
GSM1855102	GSE72094	73	0	1.66301	IIIA	3	NA	0	0	0	TRU	bronchioid	0.0193757	1.50131	5.48785	0	5.13604	0.78331	0.241991	0	13.8812	86.1188	High	Low	0.0448778	0.0931834	0.0212718	0.68671	0	0.471023	0.240527	0.026348	0	0	0.116701	0.0955519	0.0836829	0.179679	0.407547	1.00753	0.070701	0.0773413	0.322924	0	0	0
TCGA.55.A4DG.01A.11R.A24H.07	TCGA	71	0	1.66575	IA	1	NA	1	0	0	TRU	bronchioid	0.661805	1.74358	6.26565	0.765878	3.3767	0.412535	0.0687868	29.7054	2.66798	67.6266	Low	High	0.0947199	0.0898796	0.0756176	0.0951408	0	0.126341	0.00603595	0.0934983	0	0	0.00621663	0	0.0160337	0.0833505	0.0463034	0.165258	0	0.0189064	0.0826974	0	0	0
TCGA.55.7283.01A.11R.2039.07	TCGA	76	0	1.66849	IIIA	3	NA	1	0	1	TRU	bronchioid	1.41027	0.0779386	8.4849	0.52588	2.28425	0.868346	0.0473756	80.7562	7.2752	11.9686	Low	High	0.0130643	0.00364444	0.00927857	0.068441	0	0.213115	0.0270486	0.0455294	0.0124421	0	0.0286617	0.00216227	0.0168863	0.0930396	0.0398402	0.26694	0.012655	0.0438636	0.0958693	0	0	0.00751863
TCGA.67.3771.01A.01R.0946.07	TCGA	77	0	1.67123	IA	1	G3	1	0	0	PP	magnoid	0.3659	1.83155	0.773132	0.446601	4.76685	0.497826	0.131098	18.537	5.44145	76.0216	Low	Low	0.052813	0	0.0945565	0.0574784	0	0.115357	0.0364944	0.0361632	0.0277031	0	0.0439693	0	0.0214075	0.226212	0.087774	0.17475	0	0	0.0247402	0	0	0.000581144
TCGA.67.3770.01A.01R.0946.07	TCGA	70	0	1.67123	IA	1	G2	1	1	0	TRU	bronchioid	0.947141	0.121923	11.2061	0.33446	3.26935	0.62738	0.00578978	72.3669	1.25273	26.3804	Low	High	0.000755775	0	0.0857133	0.0316005	0	0.204505	0.0162175	0.0193673	0.00246394	0.0010689	0.0308788	0	0.0104796	0.0984092	0.0510713	0.290775	0.00931734	0.0540739	0.0810666	0	0.000591905	0.0116446
TCGA.05.4405.01A.21R.1858.07	TCGA	74	0	1.67123	IB	1	G2	1	0	1	TRU	bronchioid	0.742707	7.93282	4.01921	0.064266	3.58163	0	0	0.803618	0	99.1964	High	Low	0.0070753	0.0529327	0.0970232	0.0253672	0	0.104781	0	0.0334445	0.0314376	0	0.0345426	0	0	0.305891	0.0158406	0.218342	0	0.00818442	0.0651375	0	0	0
TCGA.97.A4LX.01A.11R.A24X.07	TCGA	81	0	1.68219	IB	1	NA	1	0	0	PI	squamoid	0.774937	2.80557	4.39683	0.0133684	4.23864	0.543492	0.107905	0.456751	3.68672	95.8565	High	Low	0.0691121	0.0176536	0	0.065756	0	0.119087	0.0250923	0.0917945	0.0573758	0	0.0738964	0	0.0236455	0.0798782	0.0899231	0.20471	0.0146208	0.0177323	0.0463949	0	0	0.0033273
TCGA.55.8508.01A.11R.2403.07	TCGA	60	0	1.69041	IIA	2	NA	0	0	1	PP	magnoid	0.201542	2.36114	3.8259	0	2.2938	1.73418	0.0786779	0	3.22475	96.7753	High	Low	0.0420931	0	0.282559	0.0335419	0	0.0601617	0.037253	0.0378701	0.0489191	0	0.0467424	0	0	0.288237	0.0144985	0.0782548	0	0	0	0.0108673	0	0.0190017
TCGA.NJ.A7XG.01A.12R.A39D.07	TCGA	49	0	1.69041	IIIA	3	NA	0	0	0	TRU	bronchioid	1.10283	0	15.6223	0.0778384	2.74359	0.621182	0.0608138	56.1393	43.8607	0	Low	High	0.00577169	0.0215994	0.0596898	0.0258459	0	0.2483	0	0.0405996	0.0386967	0	0.0213659	0.0456374	0.0151233	0.0384995	0.0122315	0.141792	0.0319243	0.0796636	0.172909	0	0	0.000351372
GSM1855138	GSE72094	67	0	1.69589	IA	1	NA	0	0	1	PI	squamoid	0	2.78426	4.21676	0	3.91472	0.321605	0	0	0	100	High	Low	0.0517621	0.0386973	0.0302601	0.277295	0	0.15645	0.226241	0.0263198	0	0	0.0483751	0.0721309	0.0334056	0.0185814	0.214233	0.638258	0.0419885	0.212454	0.177113	0	0	0.00667332
GSM1855051	GSE72094	55	0	1.70411	IA	1	NA	0	0	1	TRU	bronchioid	0.170965	1.00057	6.92239	0.503158	3.30481	1.03462	0.0426052	32.5387	2.75524	64.706	Low	High	0.0265477	0.00638965	0.0190051	0.0796669	0.0220377	0.200163	0	0.0331593	0	0.00158062	0	0.0603192	0.1226	0.00850268	0.0574512	0.595813	0.0480723	0.0812144	0.0949924	0.0255264	0.00072316	0.010804
TCGA.97.A4M2.01A.12R.A24X.07	TCGA	66	0	1.70959	IA	1	NA	0	0	0	TRU	bronchioid	1.21253	0.131845	6.69133	0.58781	3.78729	0.920363	0.134838	68.7905	15.7798	15.4297	Low	High	0.00621049	0.0376215	0.0520649	0.0610195	0	0.126056	0	0.0660356	0.0253969	0	0.0610331	0.000566387	0.0339203	0.195972	0.0298106	0.174884	0.012195	0.0240816	0.0931328	0	0	0
TCGA.97.8552.01A.11R.2403.07	TCGA	55	0	1.71507	I	1	NA	0	1	0	TRU	bronchioid	0.770957	0.187858	11.2636	0.695945	2.97846	0.882423	0.244221	61.696	21.6503	16.6537	Low	High	0.0201895	0.0906904	0	0.0488376	0	0.0992321	0	0.0560869	0.0148184	0	0.0256587	0.0169646	0.0521676	0.0883114	0.0171385	0.274882	0.0280014	0.0538467	0.108017	0	0	0.00515696
TCGA.55.A491.01A.11R.A24H.07	TCGA	81	0	1.71507	IA	1	NA	1	0	0	PI	squamoid	0.542759	2.20431	2.17232	0	4.54294	1.74598	0	0	0	100	High	Low	0.0676097	0.00252006	0.0542812	0.050814	0	0.1061	0	0.0526164	0.0922885	0	0.0446995	0.00148278	0.0251277	0.254505	0.0822944	0.155007	0	0	0.00137098	0.00928282	0	0
GSM1855129	GSE72094	53	0	1.72055	IA	1	NA	0	0	0	TRU	bronchioid	0.430091	2.53279	3.10638	0.930717	4.58881	0.885839	0.620239	22.7908	15.188	62.0212	Low	High	0.100546	0.141858	0.0407173	0.255953	0	0.389371	0.0902551	0.0887865	0	0.0757094	0	0.0646204	0.0476275	0.00754509	0.208571	0.812538	0.0139946	0.0768232	0.149444	0	0.019157	0.00452823
TCGA.97.A4M7.01A.11R.A24X.07	TCGA	74	0	1.72329	IA	1	NA	0	1	0	TRU	bronchioid	1.20245	1.06304	6.22477	0.204718	3.86857	1.59124	0.269721	13.3151	17.543	69.1419	Low	Low	0.0372185	0.0309576	0.0120688	0.0578277	0	0.127592	0	0.100142	0.0658874	0	0.00644893	0.0134646	0.0580335	0.0473902	0.0403615	0.178622	0.0416476	0.0526786	0.123864	0	0	0.00579478
TCGA.55.A48Y.01A.11R.A24H.07	TCGA	69	0	1.72603	IIA	2	NA	0	0	0	PP	magnoid	0.875266	5.40732	8.00555	0	1.52043	0.38295	0	0	0	100	High	Low	0.0696012	0	0.122035	0.00145028	0	0.146491	0.0166559	0.0559066	0.0465101	0	0.0374906	0	0	0.265211	0.0358429	0.160502	0	0.0148326	0.0105831	0.000170968	0	0.0167164
TCGA.97.A4M5.01A.11R.A24X.07	TCGA	83	0	1.73699	IA	1	NA	0	0	1	TRU	bronchioid	1.67934	2.73991	4.38081	0.531366	3.00013	1.26864	0	16.2434	0	83.7566	Low	Low	0.040078	0.020266	0.0111304	0.0273161	0	0.127737	0	0.0607651	0.0318227	0	0.0596347	0.00726472	0.0208239	0.167718	0.0336738	0.238553	0	0.0241901	0.120589	0	0	0.00843703
GSM773603	GSE31210	NA	0	1.74247	II	2	NA	NA	NA	NA	PP	magnoid	0.779016	5.47455	1.45552	0.0910233	6.732	2.56235	0	1.63547	0	98.3645	High	Low	0.015203	0	0.672591	0	0.0060234	0.223731	0.060317	0.0774752	0	0.101952	0	0.0570796	0	0.255866	0.099089	0.358724	0.0340257	0	0	0.1018	0	0.0374808
GSM1854964	GSE72094	78	0	1.7589	IA	1	NA	0	0	1	PI	squamoid	0	6.33167	3.82546	0	2.43828	0.84301	0	0	0	100	High	Low	0.0109543	0	0.035023	0	0	0.211501	0	0	0	0	0	0.0428442	0.0504194	0.066382	0.0366786	0.306544	0.00654453	0.0449694	0.0766933	0.0111137	0	0.00292123
TCGA.95.A4VK.01A.11R.A262.07	TCGA	74	0	1.78356	IIIA	3	NA	0	0	1	PP	magnoid	0.751353	0.90585	6.46224	0.137187	3.3862	1.76268	0.0562208	12.4799	5.11443	82.4056	Low	Low	0.12671	0.0340288	0.0414719	0.093721	0	0.113799	0.00286481	0.132543	0.032397	0	0.0359958	0	0.00272205	0.153893	0.0492627	0.117929	0	0.0314381	0.0312227	0	0	0
TCGA.55.A48Z.01A.12R.A24X.07	TCGA	60	0	1.78356	IIIB	3	NA	1	1	0	PI	squamoid	0.579419	5.4203	1.94821	0	3.2437	0.424655	0	0	0	100	High	Low	0.00348753	0.00757036	0.0958295	0.0678198	0	0.100938	0	0.0499504	0.0865319	0	0.0398694	0	0	0.292812	0.0676193	0.162804	0.00425124	0	0.020516	0	0	0
TCGA.55.7726.01A.11R.2170.07	TCGA	72	0	1.7863	IA	1	NA	1	0	1	PI	squamoid	0.833526	10.4831	0.93017	0	2.26664	0	0	0	0	100	High	Low	0.0106498	0	0.0751033	0	0	0.249265	0.0160144	0.00550217	0	0	0.0273864	0	0.0095832	0.172536	0.0346172	0.167652	0.117585	0.0350195	0.0426429	0.0176578	0.00202655	0.0167584
TCGA.97.A4M0.01A.11R.A24X.07	TCGA	60	0	1.7863	IB	1	NA	0	0	1	TRU	bronchioid	0.75517	0.153255	11.1574	0.40183	3.29217	0.587355	0.210225	52.5055	27.4693	20.0252	Low	High	0.00501584	0.0354	0	0.0971257	0	0.238564	0	0.0508994	0.0496569	0	0.0140424	0.029985	0.0631041	0.0635455	0.045942	0.144385	0.042495	0.0430882	0.0767509	0	0	0
TCGA.86.8358.01A.11R.2326.07	TCGA	44	0	1.78904	IB	1	NA	1	0	0	PP	magnoid	0.345155	2.52873	0.22269	0.0641069	2.06405	1.33365	0	2.47246	0	97.5275	High	Low	0.039245	0	0.0920573	0.00830294	0	0.0734135	0.0110396	0.118177	0.018491	0	0.0953869	0	0	0.221941	0.0515982	0.240472	0	0	0.0298753	0	0	0
TCGA.97.8547.01A.11R.2403.07	TCGA	78	0	1.8	IIIA	3	NA	1	1	0	PI	squamoid	1.37368	8.7694	3.69127	0	2.86665	0.443824	0	0	0	100	High	Low	0.00214625	0.00147167	0.00307516	0.00757495	0	0.0942686	0	0.0432259	0.0435555	0	0.013483	0.00712678	0.0434012	0.431852	0.0119464	0.175729	0.00874094	0.0602803	0.0521216	0	0	0
TCGA.99.AA5R.01A.11R.A39D.07	TCGA	70	0	1.80274	IA	1	NA	0	0	0	TRU	bronchioid	2.40619	0.358364	4.83593	1.3783	3.18498	2.15296	0	79.3648	0	20.6352	Low	High	0.0200068	0.124391	0.0359006	0.0969461	0	0.155932	0	0.0848134	0.000687462	0	0.0383706	0.0112406	0.00589055	0.170672	0.0536556	0.152045	0.00386156	0.00401268	0.0415741	0	0	0
TCGA.44.6774.01A.21R.1858.07	TCGA	56	0	1.80274	IIIA	3	G2	1	0	0	PI	squamoid	1.42834	16.8147	1.59457	0	0.887195	2.85213	0	0	0	100	High	Low	0.0367508	0	0.0694302	0	0	0.15093	0.0316659	0.0168523	0.0379249	0	0.0628115	0	0.032982	0.212052	0.037698	0.256441	0	0.0083693	0.0260311	0.00748806	0	0.0125721
GSM1672366	GSE68465	70	0	1.81667	IA	1	G1	NA	NA	NA	TRU	bronchioid	0.239389	0.31131	2.71484	0.509791	1.50159	1.31737	0.182293	50.8067	18.1677	31.0257	Low	High	0	0.102474	0.254864	0.00471373	0.0139711	0.116678	0.0104775	0.0491379	0.0281279	0.0686688	0	0.0106038	0.0173311	0	0.0507397	0.235474	0.0665713	0.0301465	0.105945	0.0622001	2.41999e-05	0.00901546
TCGA.L9.A743.01A.43R.A39D.07	TCGA	56	0	1.81918	IIA	2	NA	1	0	0	TRU	bronchioid	1.5287	2.56966	5.1144	0.442869	4.26489	0.148982	0.0316059	14.5483	1.03826	84.4135	Low	Low	0.0330548	0.0563788	0.0264385	0.0520261	0	0.13581	0.0411232	0.0858815	0.0451688	0	0.0355296	0	0.010145	0.11051	0.0409459	0.186655	0.0148282	0.0826959	0.0408969	0	0	0.00191201
TCGA.05.4425.01A.01R.1755.07	TCGA	70	0	1.83288	IV	4	G2	0	0	0	TRU	bronchioid	0.973597	1.80645	4.39751	0	5.11683	0.815494	0.5296	0	22.6708	77.3292	Low	Low	0.010031	0.0144125	0.0050452	0	0	0.150947	0.0178594	0.0451157	0.0267827	0.00813832	0.0260747	0	0.00583031	0.226211	0.0621644	0.289227	0.0438111	0	0.064356	0	0	0.00399389
GSM1672480	GSE68465	72	0	1.83333	IIB	2	G3	NA	NA	NA	PI	squamoid	0.504384	1.01613	0.533638	0.932683	1.62917	0.998091	0	47.859	0	52.141	Low	High	0.0427963	0.171495	2.2982	0	0.144811	0.148783	0.0218633	0.130323	0	0.0415294	0.0717949	0.00874484	0	0.130468	0.14401	0.167916	0	0.0294349	0.141436	0.0266005	0	0.0114102
TCGA.55.7576.01A.11R.2066.07	TCGA	54	0	1.83562	IB	1	G2	1	0	1	PI	squamoid	0.621351	1.84238	5.27894	0.27627	3.65986	1.25405	0.00671542	12.9987	0.315966	86.6853	High	Low	0.0356621	0.00770947	0.00930564	0.0578617	0	0.14634	0.0264062	0.0535191	0.0409765	0	0.0103154	0	0.029468	0.146234	0.0361967	0.255692	0.0344988	0.0379139	0.0674123	0	0	0.00448767
TCGA.05.5428.01A.01R.1628.07	TCGA	57	0	1.83562	IIA	2	G3	1	0	0	PI	squamoid	0.36329	0.692883	3.34069	0.0096536	3.02737	0.563262	0.0149697	1.34544	2.08636	96.5682	High	Low	0.027488	0	0.0202432	0.07143	0	0.0491209	0	0.0593018	0.0187691	0.00326373	0	0.00476309	0.00133251	0.175242	0.0200255	0.372465	0.00970336	0.0140027	0.120233	0.00537476	0	0.0272419
GSM1855080	GSE72094	80	0	1.83836	IIB	2	NA	0	0	0	PI	squamoid	0.196446	4.42033	2.90981	0	5.19553	0.730938	0.254175	0	5.43747	94.5625	High	Low	0.0155883	0.107055	0.0372443	0.184803	0	0.339431	0.0322034	0.00231773	0	0	0	0.0759604	0.0643122	0.250898	0.0671315	0.757717	0.0652454	0.0964863	0.158195	0	0	0.010456
GSM1855116	GSE72094	76	0	1.8411	IA	1	NA	1	0	1	PP	magnoid	0	1.88453	6.32096	0	1.54027	0.434759	0	0	0	100	High	Low	0.0126271	0.0221464	0.00911411	0.0171975	0	0.129717	0.00684584	0.0370081	0	0	0.018637	0	0.0249238	0.0110934	0.0175756	0.160983	0	0.0794052	0.00988353	0.00472519	0.00167716	0
TCGA.55.8208.01A.11R.2241.07	TCGA	73	0	1.84658	IA	1	NA	1	0	0	PI	squamoid	0.889184	3.62764	1.96301	0.0449896	4.98657	0.275878	0	1.225	0	98.775	High	Low	0.0466868	0.0262757	0.0562887	0.0417805	0	0.113146	0.018787	0.0612839	0.0515716	0	0.026999	0	0	0.18626	0.0881182	0.232885	0	0.00721787	0.0301516	0	0	0.0125488
GSM1854913	GSE72094	73	0	1.85205	IB	1	NA	0	0	0	PI	squamoid	0.253779	3.46037	2.52228	0.0626458	4.5518	1.34503	0.861662	1.42874	19.6516	78.9196	Low	Low	0.0742418	0.0364953	0.111582	0.381648	0	0.274317	0.162898	0.0741307	0	0.0157737	0.00901466	0.0424516	0.0362801	0.0715387	0.182152	0.722241	0.00490173	0.118534	0.0411966	0.00901485	0.0311641	0.0537962
TCGA.49.6767.01A.11R.1858.07	TCGA	46	0	1.85479	IIB	2	NA	1	0	0	PI	squamoid	0.284228	2.24631	0.264953	0	5.97757	0.398459	0	0	0	100	High	Low	0.0129124	0	0	0.094386	0	0.167414	0.0391863	0.0260373	0.0548687	0	0.00154267	0.0448847	0	0.292144	0.0957193	0.138519	0	0	0.0323853	0	0	0
GSM1855072	GSE72094	86	0	1.86027	IB	1	NA	1	0	0	TRU	bronchioid	0.30278	3.28225	3.32216	0.0704903	4.86827	1.35469	0	2.10247	0	97.8975	High	Low	0.106621	0.141778	0.20908	0.380093	0	0.385819	0.0901494	0.121037	0	0.0238454	0	0.0938234	0.113807	0	0.258497	0.801389	0.00146063	0.0203757	0.0873874	0.012243	0.00583862	0.0255766
GSM1855166	GSE72094	68	0	1.86027	IIB	2	NA	0	0	1	PI	squamoid	0.255565	3.25613	2.98925	0	5.5665	0.344606	0	0	0	100	High	Low	0.0256644	0	0.0206083	0.656017	0	0.20689	0.230265	0.0936036	0	0	0	0.246391	0.113155	0	0.253751	0.811789	0	0.201501	0.09719	0	0	0
GSM1855110	GSE72094	61	0	1.86301	IIA	2	NA	0	1	0	TRU	bronchioid	0	2.33602	4.11813	0	6.01058	0.513412	0.229571	0	8.94806	91.0519	High	Low	0.103614	0.0900569	0.102657	0.436061	0	0.538841	0.136788	0.0471311	0	0	0	0.105123	0.0750271	0.0794175	0.346871	0.997853	0.0325487	0.123714	0.207392	0	0	0.00829472
GSM1855010	GSE72094	64	0	1.86575	IA	1	NA	0	0	0	PI	squamoid	0.527927	3.62397	0.151949	0	6.6573	1.80007	0.402453	0	9.99531	90.0047	High	Low	0.0742573	0.00510503	0.0933556	0.27703	0	0.546806	0.169585	0	0	0	0.110806	0.0339737	0.370281	0.29214	0.097489	1.6414	0	0.090451	0.0766969	0.125236	0.0513456	0.121497
TCGA.93.7347.01A.11R.2187.07	TCGA	76	0	1.87123	IA	1	NA	0	0	1	TRU	bronchioid	0.514539	1.12703	8.18497	0.162444	3.71884	0.885907	0.20837	10.8452	13.9113	75.2435	Low	Low	0.0161828	0.0333802	0.0158453	0.11524	0	0.135531	0.0080781	0.0640351	0.0553036	0	0.0138022	0	0.00120514	0.211471	0.0367219	0.175144	0.00621895	0.0367735	0.0750661	0	0	0
GSM1854929	GSE72094	62	0	1.87123	IB	1	NA	0	0	0	TRU	bronchioid	0.268124	4.34188	4.31594	0.284517	3.0904	2.20091	0.0476411	6.08719	1.01927	92.8935	High	Low	0.0631302	0.0662985	0.0895332	0.151589	0	0.240748	0.0599035	0.0317338	0	0	0.030808	0.0147931	0.0338936	0	0.106	0.585363	0.00235173	0.0636902	0.13973	0.00880629	0.00396588	0
GSM1854985	GSE72094	79	0	1.88219	IIIA	3	NA	0	0	0	TRU	bronchioid	0.395345	1.05461	5.05931	1.89076	5.09153	1.02035	0	64.1942	0	35.8058	Low	High	0.125263	0.0248744	0.00639571	0.243896	0.111645	0.459711	0.116843	0.065076	0	0	0	0.0922755	0.123247	0.0833796	0.23627	0.875341	0.0243658	0.148837	0.32475	0	0.023984	0.0231551
TCGA.55.A48X.01A.11R.A24H.07	TCGA	63	0	1.88767	IIA	2	NA	1	0	0	TRU	bronchioid	0.775884	1.15613	6.23751	0.315791	3.68806	0.975923	0.306547	17.7563	17.2366	65.007	Low	Low	0.0867577	0.180544	0.0287617	0.0636981	0	0.0845363	0	0.0622916	0.0596649	0	0.0548837	0	0.000689178	0.121164	0.0397099	0.14312	0	0.000420549	0.0694591	0	0	0.00429809
GSM1854941	GSE72094	87	0	1.88767	IV	4	NA	0	0	0	TRU	bronchioid	0.522562	0.974468	4.04536	0.330081	4.28357	0.0988703	0	25.3023	0	74.6977	Low	High	0.0975068	0	0.0150821	0.0576234	0.000345438	0.19966	0.014706	0.0487453	0	0.00336277	0	0.0546456	0.0786736	0	0.122304	0.604561	0.0106893	0.18343	0.11205	0	0	0.00234963
TCGA.69.7763.01A.11R.2170.07	TCGA	69	0	1.89041	IA	1	G1	0	0	0	TRU	bronchioid	1.7597	2.44112	9.5364	0.508278	1.31419	1.65508	0	17.2333	0	82.7667	Low	Low	0.0446642	0	0.107926	0.0333275	0	0.191068	0.00534844	0.0457182	0.0177589	0	0.0542949	0	0.00945852	0.147647	0.0408412	0.208838	0	0.0315219	0.0504734	0	0.00146205	0.00965128
TCGA.44.7659.01A.11R.2066.07	TCGA	70	0	1.89315	IA	1	G2	0	0	1	TRU	bronchioid	0.441209	0.187984	12.7526	0.318852	1.68412	0.338772	0	62.9102	0	37.0898	Low	High	0.014219	0.121483	0.0536472	0.0224773	0	0.149692	0.00499007	0.0649461	0.0168434	0	0.0460639	0	0.0182614	0.121191	0.0322644	0.176551	0.0127675	0.0564086	0.0869755	0	0	0.00121876
GSM1854977	GSE72094	66	0	1.89589	IB	1	NA	1	0	0	PI	squamoid	0.141673	2.06081	1.36285	0.0183238	6.21159	0.572951	0.782536	0.640319	27.3454	72.0143	Low	Low	0.104868	0.20542	0.0345308	0.747104	0	0.404968	0.108615	0.0580475	0	0.0259163	0	0.129573	0.00979488	0.018623	0.440276	0.902861	0.0199439	0.0273601	0.137713	0	0	0
GSM1855050	GSE72094	63	0	1.91233	IB	1	NA	0	0	1	TRU	bronchioid	0.391446	2.01903	4.41731	0.214769	4.37951	0.769391	0	9.61451	0	90.3855	High	Low	0.100135	0.0512729	0.0033321	0.190727	0	0.341925	0.0348046	0.0812846	0	0	0	0.0485087	0.0922465	0.0325961	0.0613433	0.524702	0.0879388	0.141619	0.106125	0	0	0.0115034
GSM1855158	GSE72094	81	0	1.91233	IIA	2	NA	0	0	0	TRU	bronchioid	0	1.37402	6.79405	0	3.15948	0	0.0803353	0	5.52376	94.4762	High	Low	0.0210314	0.0784454	0.035218	0.03695	0	0.375773	0.0149358	0.0215585	0	0	0.0150533	0.0113371	0.0477733	0	0.0478424	0.260021	0.0682785	0.0953951	0.0906933	0	0.03537	0
GSM1672588	GSE68465	64	0	1.91667	IIA	2	G2	NA	NA	NA	TRU	bronchioid	0.729157	1.57067	1.41462	0.196476	2.43873	0.588866	0.0917119	10.5697	4.93377	84.4965	Low	Low	0.095786	0.0852765	2.1594	0.450093	0.0297365	0	0.142197	0.178304	0.00866923	0.154024	0	0.00196653	0.0599074	0.217963	0.197888	0.594214	0.230679	0.0316495	0.309597	0.0608258	0	0.0803239
GSM1855221	GSE72094	72	0	1.92055	IA	1	NA	0	0	0	TRU	bronchioid	0.0568874	0.793137	5.74776	0.413005	5.22488	0.451498	0.116325	31.2299	8.79602	59.9741	Low	High	0.0964277	0.0497354	0.115064	0.368703	0	0.462187	0.0694286	0.0961417	0	0	0	0.0585388	0.0707765	0	0.194936	0.992191	0.0437082	0.0551565	0.064227	0	0	0.0502018
GSM1855133	GSE72094	59	0	1.92055	IB	1	NA	0	0	0	TRU	bronchioid	0.483129	1.45926	4.35144	1.80781	4.41322	1.73859	0.234254	51.6322	6.69043	41.6774	Low	High	0.132238	0	0.0061145	0.233372	0.00724418	0.325998	0.0305794	0.109904	0	0	0.0667621	0.0521801	0.103992	0	0.0963191	0.921118	0.0232894	0.10906	0.157402	0	0.0264123	0.0243418
TCGA.86.8280.01A.11R.2287.07	TCGA	54	0	1.92055	IIA	2	NA	1	1	0	TRU	bronchioid	0.768649	1.36991	5.36859	0.740434	3.59481	1.50703	0.360778	29.9634	14.5997	55.4368	Low	High	0.0395245	0.0264739	0.0547408	0.0254253	0	0.15647	0	0.0966723	0.0346973	0	0.0287684	0	0.0230287	0.157465	0.0678568	0.169235	0.0253192	0.029237	0.0650857	0	0	0
TCGA.44.6148.01A.11R.1755.07	TCGA	60	0	1.92877	IA	1	NA	0	0	0	TRU	bronchioid	0.593361	0.169048	7.5084	1.27799	2.19463	0.686069	1.4389	44.2834	49.859	5.85764	Low	High	0.0480264	0.0463821	0.132842	0.0227077	0	0.0804545	0	0.0779089	0.00857597	0	0.0108873	0.00502138	0.0471391	0.0875142	0.0128598	0.215199	0.00134326	0.020542	0.178271	0	0	0.00432535
TCGA.55.7728.01A.11R.2187.07	TCGA	64	0	1.92877	IB	1	NA	0	0	1	TRU	bronchioid	0.327766	0	4.11876	0.0938466	6.27435	1.03453	0.246292	27.5907	72.4093	0	Low	High	0.0151149	0.0463732	0	0.043348	0	0.0561005	0	0.0562394	0.0559878	0	0.0293175	0.00874894	0.0194348	0.457608	0.0194167	0.141299	0	0.0115285	0.0394828	0	0	0
TCGA.44.6775.01A.11R.1858.07	TCGA	72	0	1.93151	IB	1	G2	1	0	0	PI	squamoid	0.123923	8.16672	1.99342	0	5.5151	0.135276	0.0334975	0	0.408496	99.5915	High	Low	0.0108713	0.0146589	0.037853	0.0139577	0	0.101749	0.0152774	0.0311987	0.0322044	0	0.0150347	0.000519225	0.0316768	0.270264	0.0212492	0.23628	0.0441274	0.0444109	0.0688482	0	0	0.00981925
TCGA.55.7724.01A.11R.2170.07	TCGA	76	0	1.93151	IB	1	G3	0	0	0	TRU	bronchioid	1.88824	0.711855	3.35626	1.32094	3.0292	1.34352	0	64.9814	0	35.0186	Low	High	0.0533371	0	0.060165	0	0	0.142252	0.00562022	0.0350499	0	0.0323665	0.0161229	0.000434793	0	0.173225	0.0548794	0.291954	0.00904382	0.0282502	0.0580831	0	0	0.0392172
GSM1672374	GSE68465	59	0	1.93333	IIIB	3	G2	NA	NA	NA	PI	squamoid	0.147346	1.89693	0.480582	0.237107	3.12952	0.765988	0	11.1108	0	88.8892	High	Low	0.184707	0	1.54097	0.217399	0	0	0.122617	0.140739	0.0456172	0.0352929	0.0722774	0	0	0.319652	0.216208	0.87224	0.0415929	0	0.146015	0.0995729	0	0.100335
GSM1855114	GSE72094	58	0	1.93973	IA	1	NA	0	0	1	TRU	bronchioid	0.314323	2.10467	4.88426	0	4.18642	1.00206	0.0177684	0	0.837169	99.1628	High	Low	0.097018	0	0.0261536	0.549064	0.000690536	0.037563	0.17586	0.0695811	0	0	0	0.130402	0.0930585	0	0.248936	0.598978	0.0646134	0.0923428	0.107167	0	0	0.00937638
GSM1854847	GSE72094	56	0	1.93973	IA	1	NA	0	0	0	TRU	bronchioid	0.50246	3.72464	2.16585	0.0872781	3.20625	1.95853	2.36326	1.41337	38.2704	60.3163	Low	Low	0.0515537	0	0.0984514	0.423331	0	0.40448	0.043361	0	0	0.0012902	0	0.11108	0.0845108	0	0.0847873	0.938203	0.0238226	0.0566422	0.0996775	0	0	0.0013963
TCGA.93.A4JN.01A.11R.A24X.07	TCGA	71	0	1.96712	IV	4	NA	1	0	0	TRU	bronchioid	1.42788	3.81433	3.34109	0.446967	2.43507	1.20458	0.10506	10.2366	2.40612	87.3573	High	Low	0.108769	0.0215429	0.0852334	0.0331188	0	0.0365225	0	0.122648	0.0461658	0	0.0263806	0.0051524	0.0308413	0.169569	0.0289777	0.132825	0	0.0394931	0.108524	0	0	0.00423651
TCGA.44.7672.01A.11R.2066.07	TCGA	52	0	1.96986	IA	1	G3	0	0	1	PI	squamoid	0.600195	4.37926	3.79178	0.0264885	4.92352	0.847964	0	0.601225	0	99.3988	High	Low	0.0378452	0.0380311	0.0593219	0.0463016	0	0.159088	0.020492	0.0482942	0.0723073	0	0.0329663	0.0174847	0.0195115	0.135059	0.0485709	0.175964	0.0121573	0.0299257	0.0449544	0	0	0.0017253
GSM1855065	GSE72094	81	0	1.98356	IIB	2	NA	1	0	0	PI	squamoid	0	4.92427	4.26515	0	2.92341	1.30605	0	0	0	100	High	Low	0.0378162	0.00531062	0.0407063	0.0315844	0.015964	0.174179	0.0202989	0.0676126	0	0	0.0241459	0.0418201	0.0229829	0.0346747	0.132091	0.662886	0.000337792	0.0742985	0.0611538	0	0	0.00595147
TCGA.J2.8194.01A.11R.2241.07	TCGA	69	0	1.98356	IIB	2	NA	0	0	1	TRU	bronchioid	0.961448	2.13583	9.56775	0.207565	1.72617	0.618209	0	8.85744	0	91.1426	High	Low	0.0278798	0	0.0711708	0.00749932	0	0.173293	0.0185637	0.0216701	0	0	0.0260678	0	0.0499123	0.0710353	0.0543731	0.334368	0.022454	0.0111103	0.0516647	0	0	0.0589376
TCGA.44.6146.01A.11R.1755.07	TCGA	64	0	1.99452	IIB	2	NA	0	0	1	TRU	bronchioid	2.01678	0.471303	4.36818	0.191403	2.87261	2.66181	0.101859	25.0343	13.3224	61.6433	Low	High	0.0353525	0	0.063782	0.0449541	0	0.308653	0	0.0411858	0.000755249	0	0.0779601	0	0.0325419	0.0501698	0.0483	0.176442	0.00982187	0.0187088	0.0619815	0.00995357	0	0.0194379
GSM773610	GSE31210	NA	0	1.99726	IB	1	NA	NA	NA	NA	TRU	bronchioid	1.7653	3.38495	5.9795	0.0745048	6.57465	2.41743	0	2.15366	0	97.8463	High	Low	0	0.0898444	0.106958	0	0	0.398806	0.0700178	0.0589093	0	0.195213	0	0.040821	0	0.17655	0.124763	0.367989	0.10163	0.0902964	0.145097	0	0.0144778	0.0244321
GSM1854841	GSE72094	65	0	2	IB	1	NA	0	0	1	PI	squamoid	0.125427	2.77491	3.12665	0	3.35427	0.255092	0	0	0	100	High	Low	0.00918324	0.0338958	0.0663114	0.103422	0.00387559	0.0970426	0.0565226	0.0302401	0	0	0.0214137	0.0343614	0.00803537	0.0394331	0.0527126	0.365469	0	0.0562404	0.0261727	0	0	0.012728
TCGA.05.4433.01A.22R.1858.07	TCGA	82	0	2	IB	1	NA	1	0	1	TRU	bronchioid	0.713177	0	5.03828	0.539922	3.84739	0.678889	0.177162	75.2941	24.7059	0	Low	High	0.0240643	0.00732219	0	0.047357	0	0.169516	0.00736882	0.0254744	0.01854	0	0.0505506	0	0.00683512	0.320688	0.0547628	0.192934	0.00604969	0.0135904	0.0373673	0	0	0.0175786
GSM1855092	GSE72094	78	0	2.00548	IB	1	NA	0	0	0	TRU	bronchioid	1.06295	2.42931	4.45442	0.649616	4.14352	1.66544	0.648008	17.4303	17.3872	65.1825	Low	Low	0.021283	0.00639785	0.0272426	0.216003	0	0.508851	0.0744211	0.0430426	0	0	0.0419015	0.0657723	0.077024	0.0502913	0.161363	0.771262	0.0400086	0.112967	0.26735	0	0	0.0362251
GSM1855074	GSE72094	65	0	2.00822	IA	1	NA	0	0	1	TRU	bronchioid	0	0.948133	6.50583	0.213946	2.81798	1.43462	0	18.4106	0	81.5894	Low	Low	0.0229962	0.0189118	0.0186623	0.191912	0	0.0857069	0.016545	0.0507964	0	0	0	0.0337904	0.0134999	0.000324242	0.0714661	0.447301	0.0328736	0.0420098	0.0314558	0	0	0.0045664
GSM1855162	GSE72094	77	0	2.01096	IB	1	NA	0	1	0	TRU	bronchioid	0	0.349147	6.56108	1.34943	3.40793	0.907119	0.599459	58.721	26.0857	15.1933	Low	High	0.0278303	0.105081	0.0215105	0.163986	0	0.402936	0	0.0545609	0	0.0341638	0	0.078965	0.0462345	0	0.0824731	0.862732	0.072557	0.135081	0.117616	0.0388294	0	0.00222898
TCGA.J2.8192.01A.11R.2241.07	TCGA	65	0	2.02466	IIA	2	NA	0	1	0	TRU	bronchioid	0.561371	10.4276	2.50117	0.0489322	3.85688	0	0	0.467064	0	99.5329	High	Low	0.0121506	0.0270746	0.00171121	0.00568642	0	0.228066	0.0108672	0.0052827	0	0	0.051059	0	0.0259216	0.199647	0.0225484	0.252018	0.0402577	0.0304938	0.0725337	0	0	0.014682
GSM1855169	GSE72094	68	0	2.0274	IA	1	NA	0	0	1	TRU	bronchioid	0.546911	0.164316	4.14803	2.98104	3.81915	2.96524	0.306554	86.3592	8.8807	4.76013	Low	High	0.00534807	0.115213	0.00291279	0.343663	0	0.41516	0	0	0	0	0	0.143397	0.15097	0	0.0461567	0.593159	0	0.150691	0.283648	0.00174157	0.045473	0
TCGA.86.8073.01A.11R.2241.07	TCGA	58	0	2.0274	IB	1	NA	1	0	0	TRU	bronchioid	0.511695	3.80571	3.58125	0.84001	3.1079	0	0	18.0814	0	81.9186	Low	Low	0.0192255	0.0191092	0.0337718	0.0496342	0	0.107426	0.0158133	0.0479814	0.0102154	0	0.0330562	0	0.0382402	0.0859572	0.0341239	0.387736	0.0020589	0.0103116	0.0975569	0	0	0.00778191
GSM773670	GSE31210	NA	0	2.0274	II	2	NA	NA	NA	NA	TRU	bronchioid	0.238497	9.04036	5.65511	0.0870726	5.66676	0.534615	0	0.953967	0	99.046	High	Low	0.0365587	0.0709836	0.525914	0	0.0165285	0.32122	0.00624958	0	0	0.0742625	0	0.0186046	0	0.308124	0.0367426	0.418899	0.0306941	0.0603812	0.184826	0	0	0.0129251
TCGA.MP.A4TH.01A.31R.A262.07	TCGA	70	0	2.03014	IA	1	NA	0	0	0	TRU	bronchioid	0.50684	0.292036	10.2875	0.63355	2.75771	0.840349	0.310648	51.2483	25.1286	23.6231	Low	High	0.0451629	0.182274	0.0659506	0.0784855	0	0.111512	0	0.104794	0.0494741	0	0.020273	0	0.00246581	0.0780096	0.0257596	0.173706	0.00576908	0.0297012	0.026662	0	0	0
GSM773541	GSE31210	NA	0	2.03562	II	2	NA	NA	NA	NA	PI	squamoid	1.05238	3.82858	5.40319	0	7.26059	0.24268	0	0	0	100	High	Low	0	0.0619099	0.15385	0.0154911	0	0.286035	0.00516426	0.027731	0	0.0440288	0	0.0829074	0.112007	0.197307	0.0734688	0.442996	0.127811	0.0931467	0.236603	0	0.0610883	0.0601032
TCGA.99.7458.01A.11R.2039.07	TCGA	74	0	2.04658	IIIA	3	NA	1	0	0	TRU	bronchioid	1.69041	2.61646	5.3597	0.224314	3.97448	1.02868	0	7.8962	0	92.1038	High	Low	0.037167	0.0020977	0	0.0839281	0	0.236381	0.0125142	0.0698666	0.0281307	0	0.0266329	0	0.00311699	0.117806	0.0397411	0.195943	0.0381158	0.0562981	0.052261	0	0	0
GSM1854980	GSE72094	88	0	2.05205	IA	1	NA	0	0	0	TRU	bronchioid	0.758178	2.88286	2.11435	1.41971	4.40898	1.58751	1.18047	25.8928	21.5294	52.5778	Low	High	0.127321	0	0.0128702	0.290977	0.0918714	0.678472	0.178451	0	0	0	0	0.0359556	0.132689	0	0.143577	0.658494	0.0125878	0.110905	0.309139	0	0.0342406	0.000459126
GSM1855113	GSE72094	77	0	2.05479	IA	1	NA	0	1	0	TRU	bronchioid	0.137275	0.897131	7.14029	1.39932	2.79186	1.52861	0.101247	58.361	4.22269	37.4163	Low	High	0.00179527	0.00371699	0.00482467	0.128128	0	0.379464	0	0	0	0	0	0.0679209	0.103219	0	0.013514	0.591254	0.0487399	0.0959621	0.193377	0.0571357	0.0441442	0.0115738
GSM1854979	GSE72094	67	0	2.05753	IB	1	NA	0	0	0	TRU	bronchioid	0.249794	0.855475	4.50259	0.707081	4.93774	1.28612	0.555951	33.3764	26.2426	40.381	Low	High	0.0381943	0.0206523	0.0168583	0.175746	0.0506424	0.166341	0.041142	0.0798662	0	0	0.0061869	0.0380384	0.070042	0	0.0715075	0.990381	0.00739449	0.107714	0.204197	0	0.00572894	0.00750273
GSM773678	GSE31210	NA	0	2.06575	II	2	NA	NA	NA	NA	TRU	bronchioid	1.98761	5.21056	3.79105	0	4.5546	3.65967	0.710066	0	11.9931	88.0069	High	Low	0.0436381	0.00743805	0.224445	0	0.0921394	0.298961	0.0257635	0.0289279	0	0.0557813	0	0.019877	0	0.276347	0.118814	0.271424	0	0.0224632	0.126546	0	0.0451004	0.0197455
GSM1855009	GSE72094	61	0	2.07123	IIIA	3	NA	0	0	1	PP	magnoid	0.325578	4.14385	2.91104	0	2.58873	0.698809	0.6909	0	14.2903	85.7097	High	Low	0.0193651	0	0.0236223	0.14424	0	0.22898	0.033454	0.0201266	0	0	0	0.113465	0.0883235	0	0.0477389	0.366318	0	0.0639953	0.00518467	0.0062422	0	0
GSM1855122	GSE72094	41	0	2.07397	IIA	2	NA	0	1	0	TRU	bronchioid	0	1.23151	7.49733	0	2.65479	0.253591	0	0	0	100	High	Low	0.0639494	0	0.0428667	0.0686024	0.0231673	0.237373	0.0503792	0.0593985	0	0	0.0815966	0	0.0793983	0	0.134299	0.272676	0.00468832	0.0569102	0.0123551	0.0343322	0.0103263	0
GSM1854955	GSE72094	72	0	2.07671	IIIA	3	NA	0	0	1	TRU	bronchioid	0	0.838233	7.8727	0.315421	1.73099	0.705286	0	27.341	0	72.659	Low	High	0.00694159	0.0113103	0.0188193	0.0541134	0	0.122634	0.00669726	0.0372679	0	0	0	0.0273864	0.0366546	0	0.0378939	0.258547	0.0131091	0.0255787	0.0630222	0	0	0.00151488
GSM1855098	GSE72094	83	0	2.07945	IB	1	NA	0	0	0	TRU	bronchioid	1.22202	1.01975	6.49371	1.26376	3.938	1.72464	0	55.343	0	44.657	Low	High	0.0286833	0.00394542	0.0170489	0.137021	0	0.498321	0	0.0193937	0	0.014468	0.0162477	0.0427311	0.0523222	0.0992311	0.127216	0.805456	0.0797774	0.0310757	0.206365	0.0330277	0.0251501	0.025075
GSM1855123	GSE72094	84	0	2.08219	IA	1	NA	0	0	0	TRU	bronchioid	0.651823	2.56702	4.89599	0.504899	3.1382	2.15895	0.490102	14.1745	13.7591	72.0664	Low	Low	0.192599	0	0	0.179592	0.0475601	0.623632	0.0304456	0.0696802	0	0	0.0544213	0.0783471	0.0509757	0	0.21466	0.596872	0	0.172871	0.232206	0	0	0
TCGA.05.4430.01A.02R.1206.07	TCGA	59	0	2.08493	IB	1	G3	1	0	0	TRU	bronchioid	1.29411	3.99773	5.69588	0.161505	3.41828	1.44371	0	3.88305	0	96.1169	High	Low	0.0314115	0.00583685	0.0298682	0.0452497	0	0.103465	0.00901808	0.0420839	0.0398687	0	0.00434143	0.0168867	0.0150356	0.195764	0.0488662	0.279729	0.030017	0.0234606	0.0668566	0	0	0.0122412
TCGA.05.4432.01A.01R.1206.07	TCGA	66	0	2.08493	IIB	2	G3	1	0	0	PP	magnoid	0.313732	1.36757	5.31018	0.0267354	2.91645	0.754776	0.0909014	1.80011	6.12045	92.0794	High	Low	0.00504159	0.0411918	0.111063	0.034824	0	0.132498	0.00631551	0.0590508	0.0501091	0	0.0433168	0.00162766	0	0.253215	0.0503049	0.182683	0	0	0	0.0132482	0	0.0155104
GSM1855093	GSE72094	72	0	2.09863	IA	1	NA	0	0	0	TRU	bronchioid	0.25692	1.86721	4.83475	0.343842	5.54846	0.809076	0.238077	14.0394	9.72089	76.2397	Low	Low	0.0786037	0.0594128	0.000989972	0.528436	0	0.619943	0.159708	0.184565	0	0	0	0.171631	0.127729	0	0.367579	1.10371	0.019029	0.102061	0.0790248	0.0111771	0	0.0415277
GSM1672282	GSE68465	74	0	2.1	IA	1	G1	NA	NA	NA	TRU	bronchioid	0.335783	0.335843	2.8774	0.54349	1.85986	0.768579	0.2054	50.1036	18.9355	30.9609	Low	High	0.0550758	0.0819936	0.502369	0.109588	0	0.0693249	0.0384203	0.0859452	0.00121372	0.0196407	0.0395542	0	0.0381042	0.156169	0.087973	0.272585	0.0935514	0	0.147029	0	0.0182057	0.0226288
GSM1854869	GSE72094	65	0	2.11233	IA	1	NA	0	0	1	TRU	bronchioid	0.303354	0.578125	7.50619	0.124861	2.72928	1.13242	0.301725	12.4276	30.0311	57.5414	Low	Low	0.00700116	0.0473977	0.00853989	0.0271028	0.0539868	0.175322	0.00426157	0.00934519	0	0	0.0125924	0.0219531	0.0459256	0.0325311	0.0264467	0.33222	0.0179809	0.0604308	0.0673455	0	0.0101386	0.00106478
TCGA.55.7815.01A.11R.2170.07	TCGA	76	0	2.11781	IB	1	NA	0	0	1	PP	magnoid	0.697783	3.52049	5.21898	0.144408	2.43742	0.497064	0	3.94031	0	96.0597	High	Low	0.0675206	0	0.0315141	0.012403	0	0.291068	0.0393821	0.00830835	0.00204946	0.0096172	0.00156909	0	0.0076476	0.0958944	0.0350531	0.286962	0.0200174	0.0393319	0.0440385	0	0	0.00762364
GSM773682	GSE31210	NA	0	2.12055	IB	1	NA	NA	NA	NA	TRU	bronchioid	0.876309	5.15679	6.24498	0.405433	4.4106	2.66982	0	7.28905	0	92.7109	High	Low	0.000247341	0.0231239	0.430483	0	0	0.37985	0.0099904	0.0259069	0	0.090341	0	0.0298327	0.00230263	0.149105	0.0455317	0.263416	0.0107277	0.0334615	0.128224	0.000464318	0	0
TCGA.97.7554.01A.11R.2039.07	TCGA	83	0	2.12329	IIIA	3	NA	1	0	1	PI	squamoid	1.74757	6.93979	4.17433	0.0741799	2.9669	0	0	1.0576	0	98.9424	High	Low	0.0177552	0.024127	0.103379	0	0	0.190653	0.00973097	0.0491805	0.0349122	0	0.0377157	0	0	0.180066	0.0476592	0.236332	0.000470142	0.00692439	0.0519299	0	0	0.00916521
GSM1854877	GSE72094	83	0	2.12603	IA	1	NA	0	0	1	TRU	bronchioid	0.33303	2.02411	3.7958	0.134618	5.30774	0.936055	0.406071	5.24867	15.8325	78.9188	Low	Low	0.0712771	0.170884	0.076489	0.451335	0	0.34594	0.183645	0.161054	0	0	0	0.0879016	0.0981351	0.211197	0.300428	0.96129	0.0618861	0.0301987	0	0.0979813	0	0
GSM1855081	GSE72094	78	0	2.12877	IA	1	NA	1	0	0	PI	squamoid	0.0155056	3.26096	4.32911	0	4.12987	0.413131	0.073125	0	2.19325	97.8067	High	Low	0.0545808	0	0.0431566	0.202564	0	0.220569	0.0532917	0.0350767	0	0	0	0.0604146	0.0744417	0.00915866	0.123856	0.563652	0.00334592	0.0190597	0.0959341	0	0	0
GSM1855119	GSE72094	50	0	2.13699	IIIA	3	NA	0	0	1	PP	magnoid	0.288489	2.84745	3.69054	0	2.84937	2.12847	0	0	0	100	High	Low	0.0150953	0	0.0134619	0.0998556	0	0.300117	0.00538392	0.0276091	0	0	0	0.0367139	0.0128466	0.0131652	0.035403	0.377916	0.0312858	0.0361622	0.0530872	0	0	0
GSM1854988	GSE72094	64	0	2.15068	IA	1	NA	0	0	1	TRU	bronchioid	0.539114	0.611019	5.95995	0.456873	4.76146	1.00088	0.0075085	42.484	0.698205	56.8178	Low	High	0.00221628	0.0591448	0.0231521	0.244625	0	0.262944	0	0.0141314	0	0	0.0428463	0.0498287	0.0552445	0.303928	0.0804986	0.722639	0.0517372	0.0312983	0.134585	0	0	0.0403159
GSM1672591	GSE68465	60	0	2.16667	IIA	2	G2	NA	NA	NA	PI	squamoid	0.130708	1.56826	0.97978	0	2.64285	0.874003	0	0	0	100	High	Low	0.236868	0	1.71023	0.349146	0	0.142767	0.090207	0.144091	0.0758916	0	0.192427	0	0.0912947	0.299582	0.243101	0.615413	0.103921	0	0	0.219986	0	0.0488692
GSM1672478	GSE68465	63	0	2.16667	IIB	2	G2	NA	NA	NA	PP	magnoid	0.498444	0.62889	1.24129	0.0942719	2.22422	0.87327	0	13.0361	0	86.9639	High	Low	0.0669801	0.092017	0.983013	0.165509	0	0.0477704	0.128663	0.15502	0.0749448	0	0.0839697	0	0.0238907	0.133834	0.169501	0.269379	0.0263848	0.0125913	0.0890325	0	0	0.00398714
TCGA.05.4426.01A.01R.1206.07	TCGA	71	0	2.16712	IB	1	G3	1	0	0	PI	squamoid	1.00297	0.642123	12.1612	0	3.54076	1.21709	0.149337	0	18.8685	81.1315	Low	Low	0.0273163	0	0	0.0184603	0	0.19766	0	0.0172787	0.0706527	0	0.0423994	0	0.050793	0.285908	0.0221278	0.212806	0	0.00399814	0.0377488	0.00220172	0	0.0106496
TCGA.78.7539.01A.11R.2066.07	TCGA	75	0	2.16712	IIA	2	G2	0	0	1	TRU	bronchioid	0.607501	0.349482	5.00275	0.24492	4.87267	0.495268	0.154186	32.7176	20.5969	46.6855	Low	High	0.0143264	0.00219282	0.0124342	0.128048	0	0.146069	0.0291317	0.0837104	0.033935	0	0.00909496	0.00445238	0.0265028	0.158374	0.0958348	0.15203	0.0493861	0	0.0523348	0	0	0.00214283
TCGA.05.4427.01A.21R.1858.07	TCGA	65	0	2.16712	IIB	2	NA	1	0	1	PI	squamoid	1.04777	2.29286	4.77181	0.144993	2.85266	0.232236	0	5.94755	0	94.0525	High	Low	0.0300806	0	0.0222151	0.0328198	0	0.180648	0.0162846	0.0673743	0.0090154	0	0.0436504	0.000302155	0.0432512	0.142996	0.0526331	0.288575	0.00506359	0.030861	0.0314711	0	0	0.00275875
TCGA.55.8513.01A.11R.2403.07	TCGA	77	0	2.16712	IIB	2	NA	0	0	0	TRU	bronchioid	1.32109	0.333696	8.11409	0.610492	3.0027	1.02199	0.443106	44.006	31.9403	24.0537	Low	High	0.0210612	0.0875657	0.0160087	0.0133986	0	0.0603776	0	0.0759842	0.00943985	0	0.0311702	0	0.0154198	0.203895	0.0211443	0.314999	0.0175732	0.0482313	0.0563933	0	0	0.00733775
GSM1855172	GSE72094	81	0	2.18356	IA	1	NA	0	0	0	TRU	bronchioid	0.132244	3.12351	4.45493	0	3.8278	1.42142	0.22586	0	6.74335	93.2566	High	Low	0.0944179	0	0.0305219	0.242635	0	0.542863	0.0411822	0.070779	0	0	0	0.0843033	0.0320011	0	0.216403	0.52777	0.037407	0.107485	0.224579	0	0	0
GSM1855151	GSE72094	76	0	2.1863	IA	1	NA	0	0	0	TRU	bronchioid	0	0.662865	8.56942	0.0540855	2.32128	1.43987	0	7.54382	0	92.4562	High	Low	0.00460787	0.00234087	0.00917227	0.0305997	0.0515585	0.181495	0	0.00661313	0	0	0.0200758	0.0320443	0.0332507	0.00491684	0.134292	0.477044	0.00221864	0.0454152	0.0499015	0	0.0084212	0
GSM1855152	GSE72094	77	0	2.18904	IA	1	NA	0	0	0	TRU	bronchioid	0	0.441544	5.12222	0.208392	5.53429	0.517819	0.434425	19.2179	40.0628	40.7193	Low	Low	0.0849683	0	0.0427212	0.168182	0	0.593105	0	0	0	0	0	0.0611383	0.0710488	0	0.188385	0.787393	0.0557214	0.0495834	0.0602652	0	0	0.00335217
GSM1854823	GSE72094	57	0	2.18904	IIB	2	NA	1	0	0	PP	magnoid	0.0453438	1.91643	6.55252	0.28146	1.8595	0.950889	0	12.8059	0	87.1941	High	Low	0.0628073	0	0.0308534	0.0623207	0	0.0978172	0.0525118	0.032281	0	0	0	0.0357072	0.0327522	0.0379999	0.0387676	0.212318	0	0.115418	0	0.0761981	0	0.00200165
TCGA.73.4666.01A.01R.1206.07	TCGA	52	0	2.19178	IV	4	NA	1	0	0	PI	squamoid	0.521274	1.43567	1.8705	0.0860989	4.62872	0.179019	0	5.65781	0	94.3422	High	Low	0.00651125	0	0.00226008	0.137379	0	0.0671755	0.106333	0.062192	0.0269912	0	0.110701	0	0.0119867	0.0947187	0.110206	0.219789	0.00135614	0	0.0376879	0	0	0.00471211
GSM1854932	GSE72094	59	0	2.19726	IIB	2	NA	1	1	0	PI	squamoid	0	4.90159	3.20792	0	4.00091	0.811379	0	0	0	100	High	Low	0.0554989	0	0.0248559	0.213741	0	0.184778	0.0124306	0	0	0	0	0.12485	0.058995	0	0.152461	0.666164	0	0.0375486	0.214477	0	0	0.0117652
TCGA.86.A4P8.01A.11R.A24X.07	TCGA	59	0	2.20548	IIIA	3	NA	0	0	0	TRU	bronchioid	2.03742	0.0141403	5.80492	1.47487	3.69857	1.53089	0.0441189	96.2	2.8777	0.922313	Low	High	0.0189531	0.00914734	0	0.0804627	0	0.19076	0	0.0537941	0.0139119	0	0.0566857	0	0.0210482	0.179409	0.0415501	0.266298	0.0010078	0	0.0654203	0	0	0.00155158
TCGA.86.8674.01A.21R.2403.07	TCGA	50	0	2.20822	IIA	2	NA	0	0	1	PP	magnoid	0.0648471	0.591473	12.6932	0	1.80973	0.777481	0.14049	0	19.1936	80.8064	Low	Low	0.0340651	0	0.102794	0.0457424	0	0.0641286	0	0.148338	0.0451193	0	0.0513927	0.0147697	0	0.323708	0.0197732	0.0889109	0	0.0481814	0.0130763	0	0	0
GSM1855157	GSE72094	85	0	2.20822	IIB	2	NA	0	0	0	TRU	bronchioid	0.0486671	3.60657	4.54275	0.586291	4.95516	0.532343	0.0258643	13.8973	0.613084	85.4896	High	Low	0.120324	0	0.0212382	0.113894	0	0.330833	0.0398961	0.0161577	0	0.0180064	0	0.015549	0.069617	0.0197104	0.0497686	0.694043	0.219255	0.0606398	0.130658	0.0935813	0	0.0143494
GSM1855147	GSE72094	69	0	2.21096	IA	1	NA	0	0	1	PI	squamoid	0.202391	3.46822	3.43093	0	5.04771	1.11961	0.227741	0	6.16189	93.8381	High	Low	0.0157931	0.0417594	0.10516	0.319237	0	0.353158	0.152052	0.130638	0	0.0384164	0	0.0962543	0.0282137	0.0158797	0.214591	0.855656	0.190748	0.10853	0.0700709	0.0606668	0	0
GSM1855000	GSE72094	50	0	2.21096	IA	1	NA	1	0	1	PI	squamoid	0.277384	1.87952	2.61885	0.0761789	4.56653	0.826604	0	3.89522	0	96.1048	High	Low	0.0501299	0	0.0177295	0.281451	0	0.127903	0.1835	0.0342276	0	0	0	0.117873	0.0383465	0.13231	0.159081	0.515118	0.0110612	0.0661225	0.0320635	0	0.000643398	0.0113535
GSM1855040	GSE72094	70	0	2.21096	IA	1	NA	1	0	0	PI	squamoid	0.401344	3.12135	3.80625	0	4.28884	0.515069	0.13522	0	4.15222	95.8478	High	Low	0.105298	0	0.0402671	0.220934	0	0.401825	0.0714464	0.112803	0	0	0.0250822	0.117038	0.0149588	0.149006	0.292839	0.553884	0	0.0232603	0.00351644	0.00631335	0	0.0170641
GSM1854962	GSE72094	74	0	2.2137	IIIA	3	NA	0	0	1	TRU	bronchioid	0.255497	1.54943	6.11057	1.44998	4.21964	0.348018	0	48.3421	0	51.6579	Low	High	0.0520439	0.0387598	0.0931275	0.178166	0.0359417	0.256999	0.0825406	0.0116442	0	0.038693	0	0.112178	0.0446224	0	0.0764396	0.847118	0.0205808	0.0703772	0.0988858	0.0936563	0	0.0154697
GSM1855034	GSE72094	53	0	2.21644	IA	1	NA	0	0	0	TRU	bronchioid	0.30473	1.28364	4.60702	0.238147	3.43664	1.19868	0.514768	11.6937	25.2764	63.0299	Low	Low	0.0280697	0	0.0348838	0.0533665	0	0.144229	0	0.0207041	0	0	0.0326002	0.0160327	0.117546	0	0.0274079	0.556047	0.00181828	0.0730378	0.272597	0	0	0
TCGA.69.8453.01A.12R.2326.07	TCGA	77	0	2.2274	IIB	2	NA	0	0	0	TRU	bronchioid	1.09754	0.172546	6.31251	0.31636	4.69918	0.830969	0.358862	37.3168	42.3302	20.353	Low	High	0.00721673	0.0467273	0	0.0430129	0	0.0882457	0	0.062787	0.0125639	0	0.0202358	0.00169691	0.0139218	0.389082	0.0560579	0.186268	0.0120326	0.00690523	0.0469848	0	0	0.00626132
GSM1855096	GSE72094	74	0	2.23562	IIIB	3	NA	0	0	0	PP	magnoid	0.00679058	2.87285	2.23932	0	4.04968	0.61443	0	0	0	100	High	Low	0.0142804	0.00105974	0.130987	0.330806	0	0.232564	0.0743727	0.0711347	0	0	0	0.117803	0.0214654	0.00133366	0.171017	0.480812	0.0224645	0.0351369	0	0.00958592	0	0
GSM773578	GSE31210	NA	0	2.23836	II	2	NA	NA	NA	NA	TRU	bronchioid	2.22835	2.14276	6.4976	0.232437	5.05636	0.459039	0	9.78602	0	90.214	High	Low	0	0.0693012	0.070346	0	0	0.305927	0.0299031	0.0348008	0	0.058701	0	0.031566	0	0.069452	0.0962659	0.204631	0.0778379	0.0519469	0.0806182	0	0.0134191	0.0113398
GSM1854933	GSE72094	74	0	2.2411	IA	1	NA	0	0	0	PP	magnoid	0.168559	3.29938	3.34098	0	2.4228	0.97556	0	0	0	100	High	Low	0.00853863	0	0.0304073	0.0536426	0	0.128992	0.0219209	0.0205494	0	0	0.026869	0.0205052	0.021205	0.00333172	0.03351	0.242443	0	0.0839238	0.00177181	0.0267833	0	0.00899515
GSM773629	GSE31210	NA	0	2.2411	IA	1	NA	NA	NA	NA	TRU	bronchioid	2.09075	3.64499	1.24176	0.946531	10.0894	1.19708	0.462302	18.729	9.14757	72.1234	Low	Low	0.00341776	0.403324	0.372296	0	0.151967	0.633058	0.0219843	0.0731525	0	0.396729	0	0.0781381	0	0.644369	0.106932	0.826471	0.125823	0.0208537	0.250595	0	0.102692	0.0228969
GSM1855032	GSE72094	73	0	2.2411	IB	1	NA	0	1	0	TRU	bronchioid	0	2.60824	5.68362	0	3.67315	1.48004	0.220277	0	7.78772	92.2123	High	Low	0.0424491	0.0272482	0.0166416	0.205139	0	0.37921	0.0389075	0.0454491	0	0	0	0.0290133	0.0824027	0	0.188014	0.593362	0.0469835	0.0612484	0.115631	0	0	0
GSM773612	GSE31210	NA	0	2.2411	IB	1	NA	NA	NA	NA	PI	squamoid	1.16544	4.00335	0.522231	0.747155	9.71284	1.06004	0.739734	13.6088	13.4736	72.9176	Low	Low	0.475761	0.262752	1.06302	0	0.0976625	0.854349	0.199067	0.300609	0	0.422942	0	0	0	0.598593	0.259732	0.619899	0	0.0634368	0.107007	0	0.0053706	0.0303724
GSM1855112	GSE72094	69	0	2.24658	IA	1	NA	0	0	1	TRU	bronchioid	0.218338	2.25974	4.35032	0.983155	4.1329	1.80312	0.415586	26.8733	11.3595	61.7672	Low	High	0.0945498	0.290443	0.00406158	0.228044	0	0.55985	0.0783815	0.0362657	0	0	0	0.0765163	0.0671186	0	0.0629236	0.830982	0.0480057	0.116361	0.192674	0	0	0.00574358
GSM1854815	GSE72094	73	0	2.24658	IIIB	3	NA	1	0	1	PI	squamoid	0.131144	3.10568	3.88981	0.026016	5.08783	0.548231	0	0.830732	0	99.1693	High	Low	0.00653918	0.102879	0.109114	0.465776	0	0.336213	0.119225	0.06911	0	0	0	0.18346	0.0281596	0.154129	0.32982	0.617057	0	0.0416351	0.113043	0	0	0.00383613
GSM1855141	GSE72094	72	0	2.24932	IA	1	NA	1	0	0	TRU	bronchioid	0.247703	1.19483	5.13067	0.759126	2.55021	2.50418	0.612444	29.5795	23.864	46.5566	Low	High	0.0120369	0.0249565	0.0175551	0.150368	0	0.30292	0	0	0	0	0	0.0611615	0.0199414	0.0139557	0.0427793	0.489482	0.0636552	0.0475762	0.122047	0	0	0.00242712
GSM1855008	GSE72094	66	0	2.25479	IA	1	NA	0	0	0	TRU	bronchioid	0.334586	1.56346	6.46638	0	4.27432	0.920086	0	0	0	100	High	Low	0.0315165	0	0.0198771	0.125092	0	0.236838	0	0.0412039	0.00238448	0	0.0592204	0.0414586	0.0340327	0.339258	0.0379897	0.686733	0.0151437	0.036332	0.0131054	0.0154226	0.0108624	0.0106905
TCGA.55.7570.01A.11R.2039.07	TCGA	60	0	2.25753	IA	1	NA	1	1	0	PP	magnoid	0.579658	2.02543	1.12865	0.108419	2.17238	1.27224	0	5.08091	0	94.9191	High	Low	0.0759841	0	0.179356	0.0988787	0	0.066037	0.0352389	0.100494	0.0151525	0	0.0299538	0.00107011	0.00493395	0.165745	0.0445735	0.118611	0	0	0.0636464	0	0	0.000324836
TCGA.83.5908.01A.21R.2287.07	TCGA	59	0	2.25753	IA	1	NA	1	0	1	PI	squamoid	1.03577	3.205	0.482828	0.197777	5.25423	0.0173524	0	5.81223	0	94.1878	High	Low	0.0323596	0	0.00816507	0.152884	0	0.141827	0.0487642	0.0984477	0.0388044	0	0.074666	0.0164135	0.00756168	0.0454707	0.128349	0.166314	0.00676709	0.00432758	0.0268458	0	0	0.00203245
GSM1672288	GSE68465	63	0	2.25833	IA	1	G1	NA	NA	NA	TRU	bronchioid	0.610348	0.402847	1.65038	0.578906	2.55761	0.646195	0.168846	50.3135	14.6747	35.0119	Low	High	0.0463526	0.401083	1.83981	0.217077	0.136678	0.103105	0.0370122	0.234685	0	0.120882	0	0	0.0282024	0.247655	0.211896	0.459459	0.079354	0.0226677	0.258431	0.0169457	0	0.0610347
GSM1854813	GSE72094	66	0	2.26027	IA	1	NA	0	0	0	TRU	bronchioid	0.201181	1.47924	5.14964	0.574307	4.45618	0.602543	0.343635	23.9576	14.3349	61.7075	Low	High	0.0652358	0.0454909	0.0336234	0.293084	0	0.393623	0	0.0901163	0	0	0	0.0806842	0.0314851	0	0.197733	0.650176	0.0661033	0.028061	0.114605	0	0	0.000644199
TCGA.MN.A4N1.01A.11R.A24X.07	TCGA	60	0	2.26575	IIA	2	NA	1	0	0	PP	magnoid	0.657962	2.20896	4.32039	0.0598136	1.7837	1.26689	0	2.63639	0	97.3636	High	Low	0.0394107	0	0.0182021	0	0	0.080451	0	0.0843149	0.0709277	0	0.0451003	0	0.0383472	0.405379	0.00610777	0.144116	0	0.0427478	0.0248952	0	0	0
TCGA.50.8460.01A.11R.2326.07	TCGA	74	0	2.27123	IA	1	NA	1	0	0	TRU	bronchioid	1.56052	0.462093	15.8919	0.688038	3.39987	1.32407	0.130218	53.7383	10.1705	36.0912	Low	High	0	0.0686909	0.0766852	0.0492982	0	0.11766	0	0.0382502	0.0742895	0	0.00559144	0.0267196	0.103439	0.0513226	0.025423	0.123729	0.0574648	0.034576	0.146861	0	0	0
GSM1854990	GSE72094	76	0	2.27397	IA	1	NA	0	1	0	TRU	bronchioid	0.125497	0.464424	7.17902	0.654471	4.54275	0.670274	0.26331	47.3498	19.05	33.6002	Low	High	0.0424648	0.031017	0.0122275	0.110343	0	0.389039	0.00687201	0.0512612	0	0	0.0231255	0.0242604	0.155159	0.069423	0.0622347	0.63399	0.0424358	0.110641	0.16327	0	0.0648931	0.000934506
GSM1855140	GSE72094	82	0	2.27397	IA	1	NA	0	0	0	TRU	bronchioid	0.173682	2.70392	3.97481	0.234512	5.25191	1.31971	0.275743	7.29618	8.57897	84.1248	Low	Low	0.112423	0.0193299	0	0.146036	0	0.39269	0.0416202	0.0165486	0	0	0	0.0920661	0.258054	0.17597	0.0198226	1.17082	0.096647	0.236108	0.365943	0	0	0.0200042
TCGA.95.8039.01A.11R.2241.07	TCGA	72	0	2.27397	IA	1	NA	1	0	0	TRU	bronchioid	1.13481	0.47209	10.1368	0.129213	2.7413	0.9689	0.239805	15.3622	28.5106	56.1271	Low	Low	0.0319649	0.00972292	0.000956655	0.0225058	0	0.19993	0	0.0519786	0.0731746	0	0	0.0400266	0.0343768	0.0253079	0.0245329	0.236571	0.035214	0.0925141	0.107976	0	0	0.0132475
GSM1855164	GSE72094	54	0	2.27397	IIB	2	NA	1	0	1	PI	squamoid	0.0528853	5.37627	2.87102	0	3.31436	0.924825	0	0	0	100	High	Low	0.0202695	0	0.0244345	0.149631	0	0.191509	0.0320573	0.0161163	0	0	0.0128716	0.0559561	0.017708	0.134188	0.103832	0.456149	0.0199251	0.118896	0.0130812	0.0638113	0	0.00725546
GSM1855142	GSE72094	72	0	2.27671	IA	1	NA	0	0	1	PI	squamoid	0	2.28772	4.78196	0	5.09191	0.0750673	0	0	0	100	High	Low	0.00255779	0.0638888	0.110808	0.502685	0	0.242754	0.163487	0.127227	0	0	0.00733796	0.060961	0.0131231	0.0324829	0.233698	0.817599	0.0396014	0.163549	0.0991351	0	0	0.000835743
GSM773736	GSE31210	NA	0	2.27671	IA	1	NA	NA	NA	NA	TRU	bronchioid	1.58231	1.77755	7.74164	0.894552	5.22091	2.9192	0	33.4774	0	66.5226	Low	High	0.00627037	0.0737976	0.155889	0	0.00219806	0.232148	0	0.0369497	0	0.0596732	0	0.069877	0.151984	0.0348634	0.0426715	0.291195	0.162094	0.0340931	0.22968	0	0.0379513	0
GSM1855022	GSE72094	70	0	2.27671	IB	1	NA	0	0	0	PI	squamoid	0.169234	2.00185	4.44055	0	5.45215	0.216065	0	0	0	100	High	Low	0.0652823	0.0935576	0.0677023	0.559083	0	0.217338	0.180252	0.0152641	0	0	0.050238	0.0889097	0.107235	0.0618444	0.289722	0.701187	0	0.238744	0.12604	0	0.000231818	0.0515258
GSM1855149	GSE72094	69	0	2.27945	IB	1	NA	0	0	0	TRU	bronchioid	0.103572	3.68715	4.68354	0.147365	3.23149	1.8165	0.448213	3.44092	10.4656	86.0935	High	Low	0.068527	0.0466197	0	0.225553	0	0.485581	0.0440274	0	0	0	0.0614855	0.0255717	0.038573	0	0.0771076	0.674057	0.0611041	0.122895	0.190172	0	0	0.00252325
GSM773648	GSE31210	NA	0	2.27945	II	2	NA	NA	NA	NA	PI	squamoid	0.653417	6.64444	2.77043	0	7.37071	1.65986	0	0	0	100	High	Low	0	0.0643488	0.240984	0	0.0506564	0.14379	0	0	0	0.00356613	0	0.0328391	0.0681359	0.0665659	0.0907893	0.39068	0.110244	0.110342	0.119719	0	0.00768863	0.00937965
GSM1855083	GSE72094	56	0	2.27945	IIIA	3	NA	0	0	1	PP	magnoid	0	4.00705	3.66039	0	2.15583	0.463731	0	0	0	100	High	Low	0.0560327	0	0.0283884	0.0352676	0.0156844	0.0413901	0.0145325	0.02026	0	0	0.0327253	0.000283067	0	0.186968	0.0174385	0.142663	0	0.0177781	0	0.0124027	0	0.00349002
GSM1854805	GSE72094	71	0	2.28219	IA	1	NA	1	0	0	PI	squamoid	0.272747	5.37836	2.57453	0	3.27313	0.66454	0	0	0	100	High	Low	0.0543723	0	0.0205336	0.140893	0.00210267	0.0721292	0.0168938	0.0331982	0	0	0.00892161	0.0527525	0.0987034	0.0676346	0.047307	0.400233	0	0.144784	0.0361321	0	0	0.0250658
GSM1854846	GSE72094	80	0	2.28219	IA	1	NA	0	0	1	TRU	bronchioid	0.392937	1.67831	7.33543	0.372408	2.43024	1.06846	0	18.1599	0	81.8401	Low	Low	0.0176328	0	0.00868139	0.0279391	0.00617497	0.149974	0.00481955	0.00920538	0	0	0.0222532	0.0449101	0.035347	0.0504649	0.0216212	0.409363	0	0.0979253	0.0622682	0	0	0.0264017
GSM1855089	GSE72094	78	0	2.28493	IB	1	NA	0	0	1	TRU	bronchioid	0.496818	2.58509	5.45762	0.15043	4.05392	0.542315	0	5.49915	0	94.5009	High	Low	0.0280233	0.0188119	0.0159429	0.102716	0	0.408929	0	0.0431123	0	0	0	0.0846081	0.0792736	0.0987062	0.124776	0.5155	0.138181	0.0521456	0.104742	0.0510039	0.0113798	0.0241323
TCGA.86.8671.01A.11R.2403.07	TCGA	72	0	2.29863	IIB	2	NA	0	0	0	TRU	bronchioid	1.48716	3.16168	2.60297	0.343848	5.97356	0.173135	0.516313	8.54952	12.8378	78.6127	Low	Low	0.0425311	0.0647061	0	0.0863528	0	0.120528	0	0.0975424	0.0856318	0	0.0478772	0	0	0.171968	0.104489	0.136371	0	0	0.0394714	0	0	0.00253156
GSM1854888	GSE72094	69	0	2.30137	IA	1	NA	0	0	1	TRU	bronchioid	0.318043	1.73907	5.56769	0.117376	3.82659	0.903696	0.372646	5.26566	16.7174	78.0169	Low	Low	0.00803335	0.0329526	0.053087	0.156316	0.0219793	0.240521	0	0.0210733	0	0	0.0239551	0.0633277	0.0511275	0.0115908	0.0577806	0.533413	0.0436645	0.0605643	0.114522	0	0	0
GSM1854974	GSE72094	83	0	2.30137	IIB	2	NA	0	1	0	TRU	bronchioid	0.0204174	2.04329	3.46085	0.231621	6.37817	0.842868	0.112892	9.70017	4.72784	85.572	High	Low	0.0883194	0	0.0384751	0.213407	0	0.758978	0.128854	0.0304126	0	0	0	0.134021	0.187358	0.169666	0.356478	1.33966	0.218359	0.0445139	0.244636	0	0	0
TCGA.91.6847.01A.11R.1949.07	TCGA	62	0	2.30685	IB	1	NA	1	0	0	PP	magnoid	1.15138	0.520702	0.653245	0	3.29746	1.09041	0	0	0	100	High	Low	0.119189	0	0.0574161	0.0037685	0	0.179956	0	0.0494601	0.0570667	0	0.088158	0.046608	0.00947699	0.162061	0.0649824	0.108578	0.00515176	0	0.0472336	0	0.000893772	0
GSM1854872	GSE72094	76	0	2.31233	IA	1	NA	0	0	0	PI	squamoid	0.449286	4.6818	2.91612	0	4.08728	1.9744	0.0186293	0	0.396333	99.6037	High	Low	0.00853055	0.00301864	0.0116267	0.053645	0.0210377	0.0711858	0	0.0134831	0.00676195	0	0.0188773	0.0159524	0.0209361	0.409852	0.0207789	0.551134	0	0.00650304	0.083841	0.00133372	0	0.00192353
TCGA.44.6147.01A.11R.1755.07	TCGA	67	0	2.31507	IA	1	G2	NA	NA	NA	TRU	bronchioid	1.48858	2.25864	4.53827	0.458269	2.73969	1.69919	0.142401	16.0272	4.98025	78.9925	Low	Low	0.0649306	0.109178	0.0689753	0.0363542	0	0.129968	0.0198868	0.0375778	0.0349556	0	0.0160899	0	0.000399399	0.16051	0.0502511	0.144857	0	0.0237651	0.100791	0	0	0.00150976
GSM1855003	GSE72094	75	0	2.32329	IB	1	NA	0	0	0	TRU	bronchioid	1.18868	1.94555	2.77739	1.24116	4.17617	2.13799	0.458846	34.0459	12.5865	53.3676	Low	High	0.115747	0.0849615	0.0284035	0.24145	0	0.59576	0	0.242983	0	0	0.00564684	0.135607	0.297871	0	0.134995	0.767902	0	0.156901	0.16698	0.0480438	0	0
GSM773735	GSE31210	NA	0	2.32603	IA	1	NA	NA	NA	NA	TRU	bronchioid	2.92758	0.763707	9.53444	0.909257	4.3598	1.34764	0.554447	40.8212	24.892	34.2867	Low	High	0	0.00919352	0.485065	0	0	0.408904	0	0.00132898	0	0.0204122	0	0.0547713	0.0190592	0.205626	0.0250562	0.238969	0.0983758	0.071469	0.262635	0	0.0560753	0.020631
GSM1854934	GSE72094	72	0	2.32603	IB	1	NA	0	0	0	TRU	bronchioid	0.0138543	0.528014	5.27886	0.42435	4.74135	0.583187	0.618348	27.0164	39.3673	33.6162	Low	High	0.0802009	0.00496384	0.0159963	0.153538	0.0109198	0.321898	0.0160783	0	0	0	0	0.0451278	0.103232	0	0.0836371	0.743423	0.0544794	0.0975523	0.14557	0	0	0.00852937
GSM1855144	GSE72094	51	0	2.32877	IB	1	NA	0	0	0	TRU	bronchioid	0.202664	0.335527	6.16965	0	4.08545	0.408189	0.187075	0	35.7969	64.2031	Low	Low	0	0.0468591	0.0207228	0.0631432	0.0576177	0.155837	0	0.0342309	0	0	0.00702649	0.0497371	0.152282	0	0.0173294	0.474617	0.03071	0.148751	0.146765	0.0117789	0.0477631	0.00664966
GSM1672575	GSE68465	68	0	2.33333	IA	1	G2	NA	NA	NA	TRU	bronchioid	0.350479	2.84746	1.09802	0	2.5576	0.682631	0	0	0	100	High	Low	0.0173575	0.110321	0.516879	0.0992055	0	0.0897784	0.0240545	0.108188	0	0.0039149	0.0699372	0	0.0366637	0.431592	0.100546	0.708609	0.0190449	0	0.141175	0.0162909	0	0.0437906
GSM1854880	GSE72094	80	0	2.33425	IA	1	NA	0	0	0	PI	squamoid	0.0266018	3.0229	1.95179	0	5.07256	0.694324	0	0	0	100	High	Low	0.014572	0.075068	0.0933361	0.166685	0	0.45664	0.138617	0.0709996	0	0	0	0.159081	0.018314	0.142516	0.397593	0.88278	0.00805987	0.00814949	0.0318561	0	0	0.0189455
TCGA.44.5645.01A.01R.1628.07	TCGA	61	0	2.33425	IA	1	G1	1	1	0	TRU	bronchioid	0.575411	0.0887997	11.4956	0.635287	2.97136	1.01372	0.312799	61.2688	30.1672	8.56408	Low	High	0.0151727	0.102387	0	0.0311078	0	0.164067	0.00462077	0.0613943	0.0666643	0	0.0150818	0.00217979	0.0354052	0.10922	0.0288964	0.190797	0.0315262	0.0594089	0.0820704	0	0	0
GSM1855097	GSE72094	66	0	2.33699	IIIA	3	NA	1	0	0	TRU	bronchioid	0	2.95346	5.38345	0	3.44027	1.18597	0.345288	0	10.4672	89.5328	High	Low	0.010012	0.00452624	0.012647	0.0810327	0.0254852	0.257029	0.00121095	0	0	0	0	0.0642935	0.0632146	0.0048574	0.000378514	0.600151	0.113121	0.230073	0.17679	0	0	0.017375
GSM1854814	GSE72094	44	0	2.33973	IIB	2	NA	1	0	0	TRU	bronchioid	0.0675931	2.22567	5.90606	0	3.74988	0.914768	0.0275455	0	1.2225	98.7775	High	Low	0.00700829	0.0130219	0.00544186	0.0523134	0.0455471	0.190869	0	0	0	0	0.018358	0.0125259	0.0559762	0	0.0630054	0.459144	0.128971	0.0871659	0.0566169	0.0118581	0.0157998	0
GSM1855077	GSE72094	75	0	2.34247	IB	1	NA	0	0	0	TRU	bronchioid	0	3.75508	7.23128	0.211635	2.42795	0.807864	0.136532	5.15776	3.32741	91.5148	High	Low	0.020723	0	0.0119847	0.149033	0	0.105751	0	0.0550167	0	0	0	0.0662094	0.00319992	0.221108	0.0979212	0.554425	0	0.0139706	0.0193433	0	0	0.00532407
GSM1855132	GSE72094	79	0	2.35068	IB	1	NA	0	0	0	TRU	bronchioid	0.542695	2.42805	4.88274	1.05189	4.36771	1.47648	0.0662145	29.6628	1.86722	68.47	Low	High	0.117668	0.00715417	0.0864071	0.329851	0	0.460289	0.00982416	0.0463751	0	0.0307369	0.00442586	0.0713616	0.0783829	0.0445205	0.190978	1.01203	0.0112392	0.160202	0.249918	0.100249	0.0451193	0.214333
GSM1855045	GSE72094	67	0	2.35616	IA	1	NA	0	0	1	TRU	bronchioid	0.565277	0.550125	6.97401	0.50338	3.92225	1.08016	0	47.7815	0	52.2185	Low	High	0.0193817	0	0	0.145974	0.0511857	0.0513759	0.0092799	0.00729017	0	0	0.0833327	0.0195448	0.0739616	0.103618	0.00866171	0.450072	0.00491522	0.0971698	0.0524898	0	0.0168214	0
GSM1855159	GSE72094	64	0	2.3589	IA	1	NA	0	1	0	TRU	bronchioid	0	0.827257	6.6827	0.458244	3.39977	1.46026	0.178397	31.303	12.1864	56.5106	Low	High	0.103736	0.0117674	0.031315	0.0957502	0.00797514	0.393657	0.0133837	0.013373	0	0	0	0.0501141	0.0930633	0	0.0328824	0.464521	0.0141787	0.163767	0.144471	0	0.00896807	0
TCGA.86.8673.01A.11R.2403.07	TCGA	61	0	2.36164	IB	1	NA	1	0	0	PI	squamoid	0	2.15351	6.0629	0	2.30053	1.73301	0	0	0	100	High	Low	0.00489562	0.00989809	0.0931628	0.0555997	0	0.135061	0	0.0612003	0.101109	0	0.067334	0.0294214	0	0.238666	0.0306643	0.164595	0	0.00342254	0.00327403	0.000291143	0	0.00140515
TCGA.44.5644.01A.21R.2039.07	TCGA	51	0	2.36438	IB	1	NA	1	0	0	PP	magnoid	0.977612	1.07096	1.27881	0	2.76356	1.27303	0	0	0	100	High	Low	0.0602837	0	0.213624	0.0698561	0	0.103695	0.0326703	0.0784543	0.000114041	0	0.0296142	0.0116158	0	0.172937	0.0185406	0.111929	0	0.0609766	0.0208112	0	0	0.0148777
TCGA.64.5779.01A.01R.1628.07	TCGA	61	0	2.36712	IIIA	3	NA	0	0	0	PP	magnoid	0.954654	3.75796	0.795182	0.17638	2.16921	1.93462	0	4.48309	0	95.5169	High	Low	0.0534103	0.0334673	0.249352	0.0480095	0	0.230348	0.038595	0.0624177	0.0142011	0	0.0444132	0	0	0.123199	0.046511	0.0483741	0	0	0.00324728	0.00127989	0	0.00317508
TCGA.64.5815.01A.01R.1628.07	TCGA	74	0	2.3726	IIB	2	NA	0	0	1	PI	squamoid	0.807496	10.7358	3.95777	0	3.61921	0	0	0	0	100	High	Low	0.00185137	0.0130556	0.0192147	0.0140102	0	0.176008	0.00350984	0.0194975	0.0407261	0	0.0211193	0.00738048	0.0126031	0.317122	0.0121709	0.203005	0.0192931	0.071502	0.0461261	0	0	0.0018053
GSM1855163	GSE72094	58	0	2.37534	IA	1	NA	1	0	1	PI	squamoid	0	3.02786	3.69441	0	4.65169	0.741594	0	0	0	100	High	Low	0.0298921	0.0418762	0.0517461	0.160256	0	0.33554	0.068142	0	0	0	0.0475705	0.0704947	0.0415928	0.033356	0.15545	0.663031	0.0344092	0.0443349	0.212473	0	0.0052321	0.000112769
GSM1855100	GSE72094	67	0	2.37808	IB	1	NA	0	0	1	PP	magnoid	0.0270789	2.17727	5.92409	0	2.98544	0.713224	0.371335	0	14.5701	85.4299	High	Low	0.0401703	0	0.0268954	0.301485	0	0.0442997	0.105587	0.0451972	0	0.00686402	0	0.0335276	0.0229605	0.0399573	0.115071	0.302948	0	0.0368629	0.0234942	0	0	0.0108152
GSM1855015	GSE72094	75	0	2.37808	IB	1	NA	0	0	0	TRU	bronchioid	0.766016	0	7.71578	1.03795	1.8373	2.42313	0.108339	90.5487	9.45133	0	Low	High	0	0.0532033	0.0114735	0.114595	0.0223927	0.219891	0.0138654	0.0158114	0	0	0.0189803	0.045904	0.0215357	0.0107031	0.0530582	0.33641	0.00837791	0.100829	0.115683	0	0.0210356	0
GSM1855038	GSE72094	62	0	2.3863	IB	1	NA	0	0	0	PP	magnoid	0.0871085	3.85551	2.31064	0	3.49333	1.00821	0.0366181	0	0.940823	99.0592	High	Low	0.00424008	0.0045165	0.0548313	0.139298	0	0.139725	0.0258141	0.0168112	0	0	0.0228753	0.0200053	0.0143342	0.214147	0.0243611	0.300267	0	0.0690152	0	0.029964	0	0.0139873
GSM773653	GSE31210	NA	0	2.3863	IB	1	NA	NA	NA	NA	TRU	bronchioid	2.25325	2.48599	6.09382	0.973228	6.30553	1.65997	0.0435961	27.7842	1.2446	70.9712	Low	High	0	0.183381	0.14021	0	0.0599881	0.322717	0.00239645	0.0163229	0	0.151494	0	0.117767	0.0207694	0	0.0862029	0.396846	0.364291	0.0238092	0.261178	0	0.0565464	0.0243771
TCGA.55.7281.01A.11R.2039.07	TCGA	70	0	2.38904	IA	1	G2	0	0	1	TRU	bronchioid	0.574676	1.66174	11.0346	0.159617	3.89494	0.571227	0	8.76364	0	91.2364	High	Low	0	0.0333316	0.00907476	0.0566426	0	0.124452	0.0115241	0.0418452	0.0292406	0	0.00935696	0.0194459	0.0561116	0.104798	0.044268	0.26213	0.0909518	0.0600392	0.0442914	0	0	0.00249629
GSM1854950	GSE72094	72	0	2.39452	IB	1	NA	0	0	0	TRU	bronchioid	0.581739	1.78184	4.98551	0.944003	4.42776	1.37502	0.442497	29.7948	13.9662	56.2389	Low	High	0.138051	0.211741	0	0.0878283	0.181986	0.471427	0.0219202	0.0284756	0	0.00289359	0	0.0891773	0.0183316	0	0.119482	0.778771	0.0237711	0.0974875	0.120759	0.0648033	0.0351164	0
GSM1855018	GSE72094	68	0	2.40548	IB	1	NA	0	0	0	TRU	bronchioid	0.163074	2.07964	4.23728	0.298773	4.78146	1.1458	0.456132	10.5404	16.0919	73.3677	Low	Low	0.00794933	0.0586789	0.012484	0.176964	0.00410195	0.244796	0.0539027	0.0278248	0	0	0.00326646	0.0374181	0.126818	0	0.0624838	0.66321	0.0405779	0.100987	0.200797	0	0	0
GSM1855078	GSE72094	62	0	2.41644	IA	1	NA	1	0	0	PP	magnoid	0	1.26963	4.84241	0	4.195	0.097174	0	0	0	100	High	Low	0.0695078	0	0.0560018	0.20831	0	0.180126	0.0445855	0.0835999	0	0	0.0459832	0.0743267	0.0448432	0.0721364	0.151454	0.575192	0.0183779	0.0634871	0.0185803	0	0	0.0187634
GSM1855086	GSE72094	82	0	2.41644	IB	1	NA	1	0	0	TRU	bronchioid	0.327021	1.42226	7.04172	0.607808	3.95352	0.170991	0.0935188	28.6218	4.40382	66.9744	Low	High	0.04845	0.0428031	0.0080048	0.330538	0	0.372522	0.127271	0.0171623	0	0	0.0522369	0.0424744	0.0708923	0	0.171317	0.514367	0.00844107	0.0588145	0.0464748	0.0795073	0	0
TCGA.44.7670.01A.11R.2066.07	TCGA	47	0	2.41644	IIA	2	G1	1	0	0	PP	magnoid	1.2578	0.667927	2.46836	0.0651144	2.72139	0.890603	0.120428	7.62938	14.1105	78.2602	Low	Low	0.0691592	0.0080363	0.0607032	0.0693864	0	0.0443852	0	0.0913298	0.0182322	0	0.0380687	0.0209302	0.0239661	0.295406	0.0622509	0.161732	0.00122441	0.0144945	0.0131975	0.00499533	0.00250224	0
TCGA.05.5425.01A.02R.1628.07	TCGA	68	0	2.41644	IIB	2	G2	1	0	0	TRU	bronchioid	1.03535	0.622808	3.42631	0.0638939	4.33334	0.857915	0.0243123	8.9863	3.41939	87.5943	High	Low	0.0358131	0	0.0441457	0.0940475	0	0.112516	0.0706006	0.0608999	0.0115	0	0.0376971	0	0.00240666	0.125057	0.0764568	0.21602	0	0.0481096	0.0385907	0	0	0.0261399
TCGA.55.8206.01A.11R.2241.07	TCGA	56	0	2.43288	IA	1	NA	0	1	0	TRU	bronchioid	0.437342	0.253979	9.43967	0.593318	3.58394	0.976621	0.282479	52.5165	25.0031	22.4805	Low	High	0.00470265	0.0329758	0.0281506	0.01346	0	0.104554	0.0055246	0.0466096	0.0193774	0	0.00474529	0.0094235	0.251122	0.0567115	0	0.16256	0.0831134	0.0451414	0.131827	0	0	0
GSM1854909	GSE72094	81	0	2.43562	I	1	NA	0	0	0	TRU	bronchioid	0.252783	1.81456	6.60812	0	3.0495	0.638209	0.126555	0	6.51973	93.4803	High	Low	0.0181293	0.0326659	0.0206563	0.0471677	0.00432983	0.225391	0	0.0758089	0.00201878	0	0	0.0772828	0.0747803	0	0.0204194	0.609978	0.0472634	0.200019	0.14916	0.00479792	0	0.0236481
TCGA.55.7995.01A.11R.2187.07	TCGA	73	0	2.43562	IA	1	NA	1	0	0	PI	squamoid	0.44087	1.59771	1.06177	0.206472	7.18371	0.460682	0.15166	10.5567	7.75419	81.6892	Low	Low	0.0577036	0.01043	0	0.0964103	0	0.105105	0.00536919	0.0838722	0.0519235	0	0.0579957	0	0.0295642	0.260784	0.101831	0.124818	0	0	0.0141939	0	0	0
TCGA.44.7671.01A.11R.2066.07	TCGA	64	0	2.43562	IB	1	G2	0	0	1	TRU	bronchioid	0.843378	1.48238	12.5889	0.509575	1.84029	1.36651	0	25.5817	0	74.4183	Low	High	0.0366811	0	0.121777	0.00737876	0	0.1219	0.00725043	0.056554	0	0	0.0453383	0	0.00438381	0.168453	0.0154263	0.264791	0	0.0699431	0.0756872	0	0	0.00443676
GSM1855021	GSE72094	70	0	2.43836	IB	1	NA	0	0	1	PI	squamoid	0	2.34128	4.33862	0	5.75047	0	0	0	0	100	High	Low	0.201146	0.0212136	0	0.504797	0.0692716	0.304836	0.13554	0.104737	0	0.0984333	0	0.10578	0.0832371	0	0.274447	1.09482	0.192685	0.149836	0.146466	0	0	0
GSM1854806	GSE72094	66	0	2.4411	IB	1	NA	0	0	0	TRU	bronchioid	0.108789	2.85761	4.77458	0.893342	3.11643	1.91286	0.12431	23.0524	3.20777	73.7398	Low	High	0.0848791	0.020288	0.0282424	0.127072	0.0227092	0.240083	0.00980836	0.0154921	0	0	0	0.0838841	0.0377256	0	0.0437743	0.583841	0.00483572	0.0591398	0.164326	0	0	0.00622761
GSM1854801	GSE72094	72	0	2.45205	IB	1	NA	0	0	0	TRU	bronchioid	0	0	6.72464	0.64865	4.26389	0.465304	0.114616	84.9835	15.0165	0	Low	High	0.00981435	0.0181945	0.00752071	0.100564	0.0680904	0.21015	0.0276231	0.0795791	0	0	0.0636599	0.0827384	0.1509	0.0374651	0.15961	0.76139	0.0857142	0.105051	0.169425	0	0.00111853	0.00587735
TCGA.86.A456.01A.11R.A24H.07	TCGA	78	0	2.45479	IA	1	NA	0	0	1	TRU	bronchioid	1.3414	0.425279	7.50054	0.443522	3.45219	0.53728	0.00812408	50.577	0.926428	48.4966	Low	High	0.0301311	0	0.050767	0.0260242	0	0.153359	0	0.0797849	0.0063449	0.00688835	0.0179793	0	0	0.194497	0.057888	0.271133	0	0.0463013	0	0.0581703	0	0.000731419
GSM1854999	GSE72094	77	0	2.45753	IB	1	NA	0	0	0	TRU	bronchioid	0	1.06896	5.05194	0.138117	5.95058	0.177217	0	11.4423	0	88.5577	High	Low	0	0	0.00893329	0.240865	0	0.520147	0.0664911	0.00862562	0	0	0	0.0691145	0.141425	0	0.219759	0.984275	0.185217	0.0950469	0.121645	0	0.0434601	0.00803631
GSM1855075	GSE72094	77	0	2.45753	IIA	2	NA	0	0	0	TRU	bronchioid	0	1.94029	6.66012	0	3.70127	0.778974	0.030575	0	1.55135	98.4487	High	Low	0.0121926	0.0431623	0.00741616	0.0842742	0	0.156943	0.00757797	0.0279623	0	0	0.0115108	0.0301145	0.141159	0	0.102934	0.460385	0.061424	0.0607293	0.194519	0	0	0.0011348
GSM1672363	GSE68465	73	0	2.45833	IA	1	G1	NA	NA	NA	TRU	bronchioid	0.530646	0.666242	2.21475	0.0470289	1.73825	1.34714	0.526311	3.79393	42.4588	53.7473	Low	Low	0.159939	0	1.49124	0.0498071	0	0.123217	0.00380406	0.116048	0	0.0595314	0	0.0153451	0.0186438	0.104364	0.0707444	0.321807	0.0399462	0.0437356	0	0.121678	0.00560949	0.037636
GSM1855054	GSE72094	67	0	2.46575	IA	1	NA	0	0	0	TRU	bronchioid	0.17267	0.471975	7.35455	1.06268	3.10244	1.10899	0	69.2455	0	30.7545	Low	High	0.0186879	0.00993731	0.00361577	0.0950739	0.0323463	0.289855	0.030867	0	0	0	0.0135033	0.046778	0.0432277	0.0258862	0.0335805	0.447275	0.0169085	0.107415	0.231123	0	0.0113321	0.00222915
TCGA.55.8085.01A.11R.2241.07	TCGA	64	0	2.47671	IA	1	NA	1	0	0	PP	magnoid	0.513074	0.559906	3.01275	0	3.23932	1.19901	0.0757241	0	11.9132	88.0868	High	Low	0.0261725	0.016755	0.067735	0.0864673	0	0.130881	0.027879	0.0677281	0.0557627	0	0.0577491	0	0.0377076	0.166705	0.0807675	0.172309	0	0.00424258	0.000591609	0	0	0.000546958
GSM1854994	GSE72094	75	0	2.47945	IA	1	NA	0	1	0	TRU	bronchioid	0	0.700685	5.9102	0.882148	4.93132	0.911046	0.119914	51.8073	7.04238	41.1503	Low	High	0.132443	0.060995	0.00363347	0.448887	0	0.4184	0.0293015	0.0937687	0	0	0	0.102739	0.0829935	0	0.208649	0.961842	0.08567	0.0830249	0.291847	0	0	0.0122555
GSM1855128	GSE72094	51	0	2.48219	IA	1	NA	0	0	0	PI	squamoid	0.14777	5.22827	1.79282	0	4.94639	0.242477	0	0	0	100	High	Low	0.0134922	0.0223472	0.0288497	0.131409	0	0.331498	0.128792	0.0675005	0	0	0.0406007	0.0887377	0.0239992	0.417374	0.268625	1.01007	0	0.00538541	0.0547347	0	0.0232534	0.0258243
GSM1855107	GSE72094	76	0	2.48219	IA	1	NA	0	0	0	PI	squamoid	1.00129	3.33922	1.47928	0	5.25242	1.42511	0.799612	0	19.3197	80.6803	Low	Low	0.195261	0	0.0183253	0.228898	0	0.427978	0.144648	0.0717643	0	0.115349	0	0.178979	0.204765	0	0.283546	1.29716	0.219294	0.151853	0.0750507	0.10074	0.1003	0
GSM1854876	GSE72094	74	0	2.48493	IIB	2	NA	0	0	0	PP	magnoid	0.0274246	2.10213	3.57	0.197925	3.67764	0.244487	0	8.60522	0	91.3948	High	Low	0.0298085	0	0.0200386	0.0422614	0.000324549	0.275792	0.0879326	0.0183895	0	0	0.00666444	0.0302505	0.034628	0.0204319	0.0641109	0.464888	0.0415766	0.0968149	0.0594831	0	0.049875	0.0117699
GSM1854900	GSE72094	69	0	2.48493	NA	NA	NA	0	0	0	TRU	bronchioid	1.39759	0.224415	4.00846	1.72316	5.71283	1.19125	0.0499409	86.2651	2.50015	11.2347	Low	High	0.0268128	0.00536819	0.0124404	0.209314	0.0324266	0.244117	0.0129488	0	0	0	0.0770711	0.068171	0.136534	0.378911	0.0410664	1.28103	0.0251408	0.144315	0.244833	0	0.0165281	0.0164135
TCGA.62.A472.01A.11R.A24H.07	TCGA	70	0	2.49315	IIB	2	NA	1	0	0	PI	squamoid	0.780037	0.720313	5.97652	0.144635	2.75679	0.416188	0	16.7218	0	83.2782	Low	Low	0.0211862	0.00698956	0	0.0879822	0	0.162329	0.00849784	0.104065	0.033425	0	0.0253639	0.0197306	0.0153019	0.088255	0.0602668	0.190105	0.0252016	0.013881	0.131388	0	0	0.00603225
GSM1855028	GSE72094	75	0	2.49589	IA	1	NA	0	0	0	PP	magnoid	0.11709	1.86746	4.52543	0	3.07597	0.634497	0	0	0	100	High	Low	0.0250713	0	0.0245395	0.128796	0.0285042	0.0809128	0.148967	0.0330059	0	0	0.0020714	0.10793	0.0546423	0	0.133801	0.420951	0.00909612	0.0430434	0.0374486	0	0	0.00116374
GSM1854975	GSE72094	78	0	2.49589	IB	1	NA	0	0	1	PI	squamoid	0.188148	3.75921	3.00305	0	4.26231	0.427238	0	0	0	100	High	Low	0.0358607	0.0180632	0.0218809	0.230749	0	0.150839	0.0926929	0.0504598	0	0	0.00470284	0.117514	0.0233814	0	0.220714	0.608361	0	0.0429151	0.0325726	0	0	0.189555
TCGA.05.4420.01A.01R.1206.07	TCGA	41	0	2.49863	IB	1	NA	1	0	0	PP	magnoid	0.39104	0.953912	6.88042	0.00672448	1.48586	0.847678	0	0.700002	0	99.3	High	Low	0.0468988	0	0.0989669	0	0	0.200482	0	0.0361112	0.0216191	0	0.0888885	0	0	0.113981	0.0146267	0.240114	0	0.0108521	0	0.025962	0	0.101497
GSM1672502	GSE68465	80	0	2.5	IA	1	G2	NA	NA	NA	PP	magnoid	0.881587	0.659616	2.05178	0.273086	1.73425	0.224729	0	29.279	0	70.721	Low	High	0	0.0455999	0.265247	0.281835	0	0	0.0336653	0.153603	0	0.0258443	0.00886187	0.0520127	0.00999106	0.0425754	0.131152	0.25171	0.0139383	0.00356865	0.0154288	0.0682022	0	0.00778849
GSM1672593	GSE68465	64	0	2.5	IIA	2	G3	NA	NA	NA	TRU	bronchioid	0.337524	0.905664	0.570323	0.217709	2.31754	0.878061	0	19.3799	0	80.6201	Low	Low	0.117257	0	0.932148	0.429346	0	0	0.110278	0.248004	0.0489015	0	0.0993167	0	0.0414252	0.251944	0.278389	0.477765	0.0516978	0	0	0.131843	0	0.0439154
GSM1854973	GSE72094	57	0	2.50137	IA	1	NA	0	1	0	TRU	bronchioid	0	4.45875	6.92784	0	2.01709	0.938814	0	0	0	100	High	Low	0.00745243	0	0.0258418	0.0890958	0	0.22657	0.0473687	0.00443678	0	0	0	0.0210701	0.00695333	0.0442794	0.0898235	0.56625	0.000351037	0.0396115	0.0958734	0	0	0.00523445
TCGA.05.4424.01A.22R.1858.07	TCGA	70	0	2.50137	IIB	2	G2	1	0	0	TRU	bronchioid	0.799099	1.78585	3.22497	0.430709	4.57615	1.63634	0.171584	18.0353	7.18482	74.7799	Low	Low	0.0573427	0	0.023991	0.0472532	0	0.143365	0.0160885	0.0323322	0.0125665	0	0.0385016	0	0.0162349	0.170815	0.0446358	0.273951	0	0.0409285	0.07007	0	0	0.011925
GSM1855076	GSE72094	60	0	2.51233	IIIA	3	NA	0	0	0	TRU	bronchioid	0.553712	2.15653	5.01518	0.521985	4.79165	1.09521	0.361441	17.1708	11.8897	70.9395	Low	Low	0.0596792	0.188049	0.0108176	0.585169	0	0.943284	0.0869148	0.0497111	0	0.139753	0	0.104944	0.00522587	0.192749	0.420008	0.794448	0.0287879	0.0666104	0.126072	0	0	0
GSM1854839	GSE72094	70	0	2.51233	IV	4	NA	0	1	0	TRU	bronchioid	0.449804	1.21169	7.32351	0.914583	3.85275	0.411074	0.0677931	41.6843	3.08983	55.2259	Low	High	0.011103	0.015501	0.00832402	0.0435572	0.0209622	0.334329	0.00622081	0	0	0.00161651	0.00792054	0.0306457	0.120334	0	0.0861299	0.62154	0.0633005	0.0790727	0.180847	0	0.00266781	0.0023579
GSM1855108	GSE72094	61	0	2.51507	IIIA	3	NA	0	0	1	PI	squamoid	0.243515	5.95825	2.73933	0	2.15173	1.62119	0	0	0	100	High	Low	0	0	0.017676	0.00228621	0	0.155102	0	0.00660791	0	0	0.0517734	0	0.0117751	0.216869	0.000819691	0.399007	0	0.0646301	0.0275899	0.00280056	0.00166459	0.0146637
GSM1855084	GSE72094	75	0	2.51781	IA	1	NA	0	0	0	TRU	bronchioid	0.0431271	0	8.34816	0.312981	2.6693	0.752516	0.192403	61.9294	38.0706	0	Low	High	0.0571574	0	0.0413134	0.0725999	0	0.301173	0.0137144	0.0403892	0	0	0	0.112026	0.0375075	0	0.0751434	0.34062	0.0110882	0.093941	0	0.0531549	0	0.00499697
GSM1854972	GSE72094	64	0	2.51781	IIIB	3	NA	0	0	1	TRU	bronchioid	0.200757	0.945852	6.5013	1.37576	3.80194	0.622421	0.600006	47.0889	20.5368	32.3743	Low	High	0.015156	0	0.0350229	0.0974032	0	0.331513	0	0.00913534	0	0	0	0.0436204	0.112522	0.0362783	0.0308485	0.620095	0.0910011	0.0777202	0.234025	0	0.00696853	0
GSM1854958	GSE72094	79	0	2.52329	IA	1	NA	0	0	0	TRU	bronchioid	0.178807	1.43426	4.98138	0.145358	5.00414	0.897262	0.359144	7.49749	18.5244	73.9781	Low	Low	0.0967052	0.0043329	0.0125833	0.220696	0	0.232382	0.0216804	0.101149	0	0	0	0.0592808	0.123146	0.0501071	0.102572	0.945774	0.0371706	0.133898	0.0994263	0.0270422	0.00274651	0.00472366
GSM1854967	GSE72094	78	0	2.53151	IB	1	NA	1	0	1	PI	squamoid	0.208658	3.9632	5.87159	0.558089	2.58026	0.652308	0	12.3436	0	87.6564	High	Low	0.0226355	0	0.0161451	0.0356568	0	0.207949	0	0.0133619	0	0	0	0.0574277	0.0449368	0.0523694	0.0206222	0.560909	0.0484593	0.155112	0.11521	0	0.0278365	0.0261662
GSM1854810	GSE72094	78	0	2.53425	IA	1	NA	0	0	0	PI	squamoid	0	3.29665	2.69082	0	5.82008	0.367423	0	0	0	100	High	Low	0.219785	0	0.00394014	0.471682	0	0.172172	0.160732	0.0739375	0	0	0.0153558	0.0636892	0.0420868	0.138777	0.377096	1.04641	0	0.00227353	0.0935626	0	0	0.0309553
GSM1854930	GSE72094	76	0	2.53699	IB	1	NA	0	0	0	TRU	bronchioid	0.459938	3.40029	3.89095	1.16574	2.49313	2.55	0.943741	21.1576	17.1285	61.7139	Low	Low	0.0040402	0.0511734	0.0302993	0.138677	0	0.263394	0.0256123	0.0141665	0	0	0	0.0835582	0.0720462	0	0.0207761	0.736562	0	0.0898697	0.0131517	0.112713	0	0.0301778
GSM1672405	GSE68465	77	0	2.54417	IIIA	3	G1	NA	NA	NA	TRU	bronchioid	0.397228	0.0552924	2.51795	0.643984	2.47571	0.605173	0.461699	55.4692	39.7682	4.76258	Low	High	0.0260345	0.0775026	0.384506	0	0.00028132	0.228944	0.0164201	0.0576254	0.0533206	0.0578367	0.0281967	0.00092001	0.0773874	0.184471	0.150699	0.360473	0.159474	0	0.158953	0.00996798	0	0.0326874
TCGA.55.5899.01A.11R.1628.07	TCGA	58	0	2.54795	NA	NA	NA	1	0	0	PP	magnoid	0.567511	3.29102	0.0250273	0	3.06613	1.11065	0	0	0	100	High	Low	0.0159324	0	0.0424617	0.00892087	0	0.158359	0.0124776	0.0741071	0.0332577	0	0.0678477	0	0	0.257786	0.0864936	0.199592	0.00358327	0	0.0391806	0	0	0
GSM1854987	GSE72094	47	0	2.56712	IA	1	NA	1	1	0	TRU	bronchioid	0	1.23448	7.46254	1.17682	2.53092	0.834887	0.206381	44.9565	7.88411	47.1594	Low	High	0.015884	0	0.0108108	0.0904245	0	0.243206	0.00344461	0.0462267	0	0	0.0240745	0.0239511	0.077027	0	0.0149145	0.445404	0.0619124	0.127746	0.134462	0	0.0138811	0.00816334
GSM1855042	GSE72094	53	0	2.56712	IA	1	NA	0	0	0	PI	squamoid	0.143886	3.46554	3.54555	0.0972443	4.10458	0.862184	0	2.72944	0	97.2706	High	Low	0.0517449	0.089603	0.0259149	0.270923	0	0.346086	0.1706	0.0495312	0	0.00343116	0	0.115296	0.0353539	0	0.299399	0.792449	0.056798	0.073167	0.17303	0	0	0.00878837
TCGA.86.8669.01A.11R.2403.07	TCGA	64	0	2.56986	IA	1	NA	0	0	0	TRU	bronchioid	0.413269	0.128231	7.11327	0.309885	2.7869	0.912513	0.0874789	58.9589	16.6438	24.3973	Low	High	0.0430328	0.00164074	0.0829836	0.0405304	0	0.193827	0.00849392	0.0560855	0.0478626	0	0.0352295	0	0.0728162	0.130013	0.0361476	0.171753	0.0308991	0.0391864	0.00156543	0.00793424	0	0
GSM1855087	GSE72094	77	0	2.56986	IB	1	NA	0	0	0	TRU	bronchioid	1.01881	0.703401	5.69852	0.77245	4.02898	1.5461	0.73745	34.9003	33.319	31.7806	Low	High	0.133003	0	0.0109738	0.0986973	0	0.442341	0.00817463	0.00886277	0	0	0.0257002	0.0877497	0.0966875	0	0.124626	0.6512	0.012567	0.121921	0.145304	0	0.0125464	0.156365
GSM1855046	GSE72094	78	0	2.5726	IA	1	NA	0	0	1	TRU	bronchioid	0.0696351	0.827179	9.35205	0	2.51913	0.790113	0.307999	0	27.1322	72.8678	Low	Low	0.032301	0.0116552	0.0236896	0.0438001	0	0.194889	0.0131584	0.0447637	0	0	0.0358546	0.000362772	0.037239	0.0101717	0.0371847	0.366471	0.0406158	0.0953142	0.0421207	0.00760229	0.0208207	0
GSM773730	GSE31210	NA	0	2.57808	IA	1	NA	NA	NA	NA	TRU	bronchioid	1.47077	4.33079	4.80698	1.07307	6.60377	0.45346	0	19.8574	0	80.1426	Low	Low	0.0598587	0	0.620913	0	0.00375795	0.302535	0.0862956	0.0532892	0	0.0395606	0.00929376	0.0115573	0	0.239505	0.105892	0.365532	0.0391657	0.0528769	0.0878946	0	0.03619	0.0350652
GSM1672466	GSE68465	58	0	2.58333	IA	1	G2	NA	NA	NA	TRU	bronchioid	0.394746	0.132042	2.79073	0.405047	1.34008	1.84024	0.626601	34.8071	53.846	11.3468	Low	High	0.0314025	0.0765488	0.525144	0.00710966	0	0.192828	0	0.0745293	0.00460355	0	0.0407805	0.000847523	0.0320829	0.0178115	0.0458853	0.140087	0.0424584	0.043829	0.151121	0.00654591	0	0.00572469
TCGA.86.8278.01A.11R.2287.07	TCGA	63	0	2.5863	IIB	2	NA	0	0	0	TRU	bronchioid	0.0603663	3.18072	9.29697	0	3.17038	0.135333	0.0720162	0	2.21402	97.786	High	Low	0.000894269	0.0176966	0.0840873	0.0288935	0	0.217752	0.00171118	0.0472107	0.00571615	0	0.0576958	0.00164069	0.00996338	0.116515	0.0500509	0.178388	0.0257418	0.0425955	0.104294	0	0	0.00915299
GSM1854940	GSE72094	57	0	2.59452	IA	1	NA	0	0	0	TRU	bronchioid	1.15125	2.08736	5.28373	0.359799	3.9999	1.33232	0	14.7027	0	85.2973	High	Low	0.0519174	0	0.0249984	0.216954	0.0399595	0.299728	0.11753	0.0303603	0	0	0	0.0720671	0.0640965	0	0.124623	0.579342	0.073823	0.156606	0.063692	0	0	0.000652272
TCGA.86.7701.01A.11R.2170.07	TCGA	66	0	2.59452	IV	4	NA	1	0	0	PP	magnoid	0.419437	3.0672	5.32421	0.0652867	2.75096	0	0	2.08418	0	97.9158	High	Low	0.0491886	0.0610009	0.0960293	0.0682428	0	0.185054	0.0213507	0.0728742	0.0786585	0	0.0400829	0	0.00790113	0.0738315	0.0366366	0.146738	0.00118289	0.0219459	0.0343543	0	0	0.00492748
TCGA.86.8279.01A.11R.2287.07	TCGA	46	0	2.6	IIA	2	NA	1	0	0	TRU	bronchioid	0.974772	4.44462	6.38329	0	1.83652	0.85064	0	0	0	100	High	Low	0.00920254	0.0161093	0.0265947	0.0188462	0	0.0895527	0	0.0535501	0.0372354	0	0.0225765	0.00784155	0.0187369	0.381544	0.0208638	0.206215	0.0186198	0.0516925	0.0203825	0.000435848	0	0
GSM1854960	GSE72094	60	0	2.6	IIB	2	NA	1	0	1	TRU	bronchioid	0	2.99055	5.30063	0	3.56485	0.362431	0.233841	0	7.25226	92.7477	High	Low	0	0.0154243	0.0178397	0.0433303	0.00485703	0.152654	0.00113304	0.0182338	0	0.00482173	0	0.0161766	0.140705	0	0.0211393	0.395405	0.136532	0.0902729	0.146473	0	0	0.000699509
GSM1854920	GSE72094	85	0	2.60274	IB	1	NA	0	0	0	TRU	bronchioid	0	0.119107	8.4096	0.156287	3.69743	0.893815	0	56.7502	0	43.2498	Low	High	0.0106983	0.00317436	0.00785601	0.0769386	0.041275	0.175101	0	0.0132707	0	0	0.023718	0.0201197	0.0433721	0.0961633	0.119246	0.501354	0.0818176	0.0433817	0.062479	0	0	0
GSM1854931	GSE72094	76	0	2.61918	IB	1	NA	0	0	0	TRU	bronchioid	0.893886	0.599373	5.36044	0.806476	4.8895	1.13182	0.389975	44.9084	21.7157	33.3759	Low	High	0.13796	0.0320907	0.0194528	0.523668	0	0.49035	0.170376	0.00985602	0	0	0.0479089	0.0526522	0.0719491	0	0.207818	0.987774	0.0696463	0.136535	0.276696	0	0	0.00758254
GSM1854803	GSE72094	49	0	2.6274	IA	1	NA	0	0	1	TRU	bronchioid	0.104625	0.00489718	5.49084	0.0813791	5.95008	0.500893	0	94.3238	0	5.67616	Low	High	0.0468646	0	0.013438	0.0686638	0	0.129371	0.0272183	0.0437508	0	0	0.0621789	0.0226318	0.0576276	0.697828	0.0656017	0.758767	0.0922109	0.0210155	0.012949	0.0044093	0.0165619	0
GSM1854989	GSE72094	67	0	2.63562	IA	1	NA	0	0	1	TRU	bronchioid	0.2399	1.72786	5.53642	0.195132	4.30864	0.600037	0	10.1473	0	89.8527	High	Low	0.0317664	0	0.00782785	0.150475	0.00736312	0.12996	0.0258216	0.00366887	0	0	0.048777	0.0232418	0.0867536	0.15469	0.0121074	0.563751	0.0065311	0.142922	0.0774575	0	0.0194503	0.0213031
GSM1854936	GSE72094	66	0	2.63562	IB	1	NA	0	0	0	TRU	bronchioid	0.321528	1.05739	7.9378	0.225147	0.801074	1.67079	0.42667	13.1726	24.963	61.8644	Low	Low	0	0.0035989	0.0127587	0.0438752	0.00798964	0.140467	0	0	0	0	0.0306615	0.0263734	0.0300762	0	0.0162232	0.164458	0.00147083	0.0650563	0.069189	0	0	0
GSM1672651	GSE68465	48	0	2.64167	IIB	2	G3	NA	NA	NA	PP	magnoid	0.590136	0.804806	1.71836	0	1.67284	0.237462	0	0	0	100	High	Low	0.0902186	0.0107262	0.655211	0.0787908	0	0	0.0934607	0.163239	0.0223669	0.0255994	0.080572	0	0	0.192469	0.123842	0.290178	0	0.00578644	0.0461892	0.0326796	0	0.00888521
GSM1854804	GSE72094	70	0	2.65479	I	1	NA	0	0	1	TRU	bronchioid	0.582697	1.05547	5.4148	0.00138609	5.18636	1.39413	0	0.131152	0	99.8688	High	Low	0.0299239	0.0510135	0.00677905	0.166937	0	0.231551	0.00818287	0.0166111	0.00106609	0	0.0640588	0.0239134	0.131783	0.13897	0.0764149	0.799548	0.176403	0.138558	0.18191	0	0.00244951	0
GSM1855085	GSE72094	60	0	2.66027	IA	1	NA	0	0	0	PI	squamoid	0.383463	2.76701	5.39035	0	3.36804	0.483509	0	0	0	100	High	Low	0.0104043	0.00547097	0.0273352	0.0363165	0.0233143	0.129976	0.0117882	0.0513886	0	0	0.0329451	0.045021	0.065458	0.0853088	0.041119	0.326462	0	0.21684	0.0425242	0.0230555	0.00811839	0.00996137
GSM1854937	GSE72094	63	0	2.66301	IIA	2	NA	0	0	0	TRU	bronchioid	0.719767	0.957344	4.81927	0.83603	5.67717	0.466657	0	46.6177	0	53.3823	Low	High	0.0553613	0.0566709	0.000760695	0.0746183	0.0325147	0.352571	0.010627	0.00347997	0	0.0370533	0.0134432	0.0376828	0.00493335	0.823832	0.0556508	1.24029	0.0413766	0.133662	0.10096	0.0151103	0.00694269	0.0735329
GSM1672600	GSE68465	70	0	2.66667	IIA	2	G2	NA	NA	NA	TRU	bronchioid	0.631834	0.665871	1.89418	0.224951	2.421	0.472466	0.140704	21.8076	13.6404	64.552	Low	Low	0.0464069	0.0877222	0.777074	0.217315	0	0.0936918	0.0673291	0.148513	0.00834355	0	0.0147363	0.0255441	0.101436	0.150361	0.183508	0.477824	0.183535	0.0333628	0.196175	0.0202243	0	0.0438204
GSM1672524	GSE68465	75	0	2.66667	IIB	2	G3	NA	NA	NA	PP	magnoid	0.272187	1.80107	0.569488	0	1.01651	1.51384	0	0	0	100	High	Low	0.113797	0	0.551584	0	0	0.167516	0	0	0.0622564	0	0.0922025	0	0	0.188134	0.0676529	0.0687358	0.0110936	0.00547572	0	0.0673154	0	0.00328436
GSM1854879	GSE72094	81	0	2.66849	IV	4	NA	0	0	0	TRU	bronchioid	0.0889976	0	7.91577	0.780376	3.09322	0.46831	0.373434	67.6347	32.3653	0	Low	High	0	0.078002	0.032602	0.176104	0	0.297851	0.0282736	0.00795286	0	0	0.0549985	0.0193226	0.0767247	0	0.0388526	0.579608	0.0146784	0.0692642	0.0778	0.0303621	0	0.0187818
TCGA.55.8207.01A.11R.2241.07	TCGA	73	0	2.67671	IB	1	NA	0	0	1	TRU	bronchioid	0.947615	2.04374	6.21536	1.17631	3.48575	1.84161	0.162975	34.771	4.81743	60.4116	Low	High	0.0272189	0	0.00632066	0.0260844	0	0.172697	0	0.0312307	0.00420811	0	0.0161489	0	0.0452753	0.189288	0.0104877	0.296538	0.0261173	0.0352402	0.106977	0	0	0.00616762
GSM1855005	GSE72094	59	0	2.67671	IIIA	3	NA	1	0	1	PI	squamoid	0.0741992	3.61428	2.22278	0.181371	6.54084	0.907413	0.262216	4.46961	6.46191	89.0685	High	Low	0.100537	0	0.0561598	0.951129	0	0.434935	0.144609	0.119708	0.00331017	0	0.0947479	0.194698	0.236496	0.225146	0.345053	1.39032	0.152413	0.103766	0.230797	0	0	0
GSM1855156	GSE72094	66	0	2.67945	IIB	2	NA	1	0	0	PI	squamoid	0.00417479	2.23788	1.92244	0.0350921	6.69594	0.45019	0	1.54389	0	98.4561	High	Low	0.0712646	0.0595667	0.0258503	0.627054	0	0.437666	0.267296	0.110878	0	0.115758	0	0.232055	0.0204157	0.0309743	0.442237	1.32243	0.0894717	0.0423405	0.0233576	0.0155244	0	0.00800368
GSM1855064	GSE72094	69	0	2.68493	IB	1	NA	1	0	0	PI	squamoid	0.422883	2.78868	4.85238	0.227179	4.59485	0.732916	0	7.5328	0	92.4672	High	Low	0.0240287	0.0405958	0.0400381	0.144419	0	0.330844	0.0646751	0.0280136	0	0	0.0360384	0.0650987	0.0984627	0.101189	0.0979236	0.855492	0	0.195291	0.00622466	0.108541	0.0443699	0.065697
GSM1854919	GSE72094	72	0	2.69041	IA	1	NA	0	1	0	TRU	bronchioid	0.208162	1.72696	6.38372	0.475105	3.95834	1.06951	0.380216	18.3986	14.724	66.8774	Low	Low	0.0542018	0	0.0101502	0.0161993	0.0762812	0.210647	0.0311484	0.0339384	0	0	0.0391556	0	0.101404	0.0839208	0.00218918	0.67213	0.0207796	0.108077	0.0956522	0.00878852	0.0217363	0
GSM1855044	GSE72094	65	0	2.70411	IA	1	NA	0	0	1	TRU	bronchioid	0	2.08583	6.89338	0.241952	3.91359	0.284307	0.362353	8.99404	13.4697	77.5362	Low	Low	0.0225574	0.00528192	0.0195219	0.0758004	0.0127528	0.244245	0.0310167	0.0156805	0	0	0.0193176	0.0155277	0.0890503	0	0.0843417	0.494375	0.061727	0.0547842	0.150603	0	0	0.00248615
GSM1855067	GSE72094	75	0	2.70411	IB	1	NA	0	0	1	TRU	bronchioid	0.108785	1.42869	7.28547	0.106945	3.3845	0.918153	0	6.96425	0	93.0358	High	Low	0.0309522	0	0.00866786	0.199999	0	0.164844	0.0141173	0.0430193	0	0	0.0118581	0.0864078	0.037534	0.0104956	0.0471208	0.469138	0.0949135	0.0371698	0.0511657	0.0274982	0	0.0207114
TCGA.J2.A4AG.01A.11R.A24H.07	TCGA	66	0	2.70685	IA	1	NA	0	0	1	TRU	bronchioid	1.56605	1.70372	7.98624	0.666275	3.84819	0.0525562	0.272096	25.2177	10.2985	64.4838	Low	High	0.0674502	0.112502	0	0.0451683	0	0.140701	0.0060657	0.0725426	0.0420056	0	0.0328203	0	0.0174051	0.0761983	0.0205965	0.234892	0.0169053	0.0893247	0.0171034	0.00658058	0	0.0017387
GSM1855006	GSE72094	79	0	2.70685	IIB	2	NA	0	0	0	PI	squamoid	0.113301	3.69042	5.01551	0	3.96165	1.17588	0.167258	0	4.3357	95.6643	High	Low	0.0151822	0.00792757	0.0364149	0.157362	0.00458509	0.225833	0.0100026	0.0253195	0.00531891	0	0.000686403	0.0486397	0.079085	0.110516	0.132647	0.66478	0.077491	0.177323	0.160845	0	0	0
GSM773609	GSE31210	NA	0	2.71233	IB	1	NA	NA	NA	NA	TRU	bronchioid	2.20551	1.4273	5.31435	2.63075	6.7533	1.89194	0.3917	59.1212	8.80275	32.076	Low	High	0.02678	0.0110846	0.205398	0	0	0.517561	0	0.0264137	0	0.0543893	0	0.0672883	0.0392607	0.0789636	0.0700652	0.279813	0.101215	0.0631041	0.096601	0.0287996	0.0569433	0.0209536
TCGA.86.8076.01A.31R.2241.07	TCGA	42	0	2.72055	IA	1	NA	0	0	1	TRU	bronchioid	0.610348	1.32307	6.74155	0.236397	3.25119	0.0405524	0.0368611	14.8088	2.30912	82.8821	Low	Low	0.0209093	0.0443555	0.0849377	0.10899	0	0.104543	0.00527901	0.0986583	0.0631594	0	0.0404772	0	0	0.199019	0.0499717	0.136948	0	0.00835525	0.0277883	0.0029391	0	0.00366817
GSM1855016	GSE72094	60	0	2.72329	IA	1	NA	1	1	0	PI	squamoid	0	2.72947	5.04326	0	3.83047	0.184068	0	0	0	100	High	Low	0.0612182	0	0.0498205	0.386619	0	0.209895	0.122751	0.08749	0	0	0	0.127866	0.0307125	0.134499	0.226729	0.461333	0.00136776	0.0189178	0.0341417	0	0	0.0106959
GSM1855070	GSE72094	71	0	2.72329	IIIA	3	NA	1	1	0	TRU	bronchioid	0.15609	2.78232	4.03984	0.127416	4.94165	0.494268	0.269552	4.00768	8.47839	87.5139	High	Low	0.00903247	0.121715	0.0130915	0.115061	0.109537	0.366599	0.0546694	0	0	0.0611542	0	0.0469702	0.0450872	0	0.173331	0.698548	0.101119	0.290341	0.166342	0	0	0.0285495
GSM1854954	GSE72094	84	0	2.72877	IV	4	NA	0	0	1	PI	squamoid	0.0586929	4.91234	1.78224	0	5.76373	0.431434	0	0	0	100	High	Low	0.0552513	0	0.0234343	0.0672851	0	0.470974	0.0851365	0.0683928	0	0.00868144	0	0.121698	0.0587384	0.175984	0.302778	1.10168	0.0161882	0	0.00947414	0.0106455	0.0169383	0.0129458
TCGA.86.7953.01A.11R.2187.07	TCGA	69	0	2.73151	IA	1	NA	0	0	1	PI	squamoid	0.768496	2.34654	1.41786	0.201857	5.61611	0	0	7.92094	0	92.0791	High	Low	0.0437159	0	0.0136148	0.0410721	0	0.226008	0.0282429	0.0616052	0.0415005	0	0.0417238	0	0.0690971	0.120824	0.0219349	0.223437	0	0.0312451	0	0.0187693	0	0.0172103
GSM1855066	GSE72094	80	0	2.73151	IIB	2	NA	1	0	1	TRU	bronchioid	0.406424	0.892455	7.06315	0.950222	2.64642	0.876039	0.314025	44.059	14.5604	41.3805	Low	High	0.0318957	0	0.00154819	0.0645651	0	0.198027	0.00212162	0.0391908	0	0	0.00714762	0.0217981	0.0564576	0.0101241	0.0330073	0.42128	0	0.0276628	0.0581415	0.0296356	0.0118484	0.0228621
GSM1672357	GSE68465	81	0	2.74167	IIB	2	G2	NA	NA	NA	TRU	bronchioid	0.146837	3.25233	1.87742	0	1.38559	0.730586	0	0	0	100	High	Low	0	0.0391102	0.501593	0.00659846	0	0.0667794	0.00830203	0.0260068	0.0179331	0.0118508	0.0252954	0	0	0.0300017	0.0744215	0.256649	0.0560949	0.0216743	0.100865	0.0220767	0	0.031625
GSM1672459	GSE68465	66	0	2.75	IIA	2	G1	NA	NA	NA	TRU	bronchioid	0.717456	0.427028	3.51474	0.0653342	1.36662	0.818697	0.0191019	12.774	3.73476	83.4913	Low	Low	0	0.10186	0.434876	0.0824958	0.0139086	0.0383245	0.0276045	0.0854674	0	0.0187565	0.0438986	0	0.0412234	0.0594736	0.0502536	0.220656	0.0278077	0.0430727	0.0699066	0	0.00608279	0.0132537
GSM1672443	GSE68465	62	0	2.75	IIA	2	G2	NA	NA	NA	TRU	bronchioid	1.09726	0.2638	3.30408	0.546139	1.45917	0.759695	0.235564	52.2369	22.5311	25.2319	Low	High	0.0792606	0.11564	0.623029	0	0.0151544	0.215308	0.00293128	0.0845454	0.0190522	0.0185368	0.0513069	0	0.0235503	0.0423387	0.0818416	0.126546	0.00136484	0.0376925	0.0845319	0.0496427	0.00984853	0.0099008
GSM1672449	GSE68465	55	0	2.75	IIB	2	NA	NA	NA	NA	TRU	bronchioid	0.513101	1.35532	0.713653	0.266149	3.02103	0.468047	0.0527351	15.897	3.14985	80.9531	Low	Low	0.373527	0.514293	3.43682	0.478641	0.288093	0.347416	0.21891	0.337187	0.040682	0.176174	0.120258	0	0	0.59425	0.354749	0.726893	0	0.0332211	0.0265927	0.248778	0	0.105188
GSM1855024	GSE72094	82	0	2.75616	IIA	2	NA	0	0	0	TRU	bronchioid	0.037766	2.5872	3.70568	0	5.6738	1.04076	0.503864	0	16.3006	83.6994	Low	Low	0.143593	0.00475376	0.0332298	0.25345	0	0.531639	0.226687	0.102426	0	0.00313249	0.048944	0.0197781	0.0265334	0.101925	0.285731	0.993806	0.0173828	0.0645452	0	0.0764796	0	0.069046
GSM1855033	GSE72094	65	0	2.76986	IB	1	NA	1	1	0	PI	squamoid	0.0769974	2.6892	2.5303	0	3.26875	0.760817	0.0886407	0	3.19099	96.809	High	Low	0.0347804	0	0.0125148	0.0576789	0	0.1875	0.00815182	0.0152551	0	0	0.0364897	0.0104791	0.0260315	0.0706998	0.150753	0.408076	0	0.0736535	0.0417517	0	0	0.00497763
GSM1855011	GSE72094	52	0	2.7726	IA	1	NA	0	0	1	PI	squamoid	0	1.97782	4.74419	0	5.2609	0.572012	0	0	0	100	High	Low	0.0242815	0.0231733	0.0123818	0.284042	0	0.37638	0.158951	0.0630274	0	0.0566318	0	0.0419437	0.25406	0.015075	0.143617	0.866988	0.095579	0.225386	0.094079	0	0.0199949	0.0181248
TCGA.44.5643.01A.01R.1628.07	TCGA	53	0	2.77534	IIIA	3	NA	0	0	0	PI	squamoid	0.705287	0.316913	0.65702	0.00189671	4.30173	0.492538	0.103682	0.448935	24.5406	75.0104	Low	Low	0.0697504	0.00475803	0.0324091	0.0688625	0	0.0711558	0.0593974	0.0850338	0.0534595	0	0.073172	0	0	0.137717	0.0792732	0.186405	0.0153177	0.0355667	0.0277215	0	0	0
GSM1855053	GSE72094	72	0	2.78082	IB	1	NA	0	1	0	TRU	bronchioid	0.229464	0.74288	4.4552	1.9049	3.47323	0.893585	0.330707	63.9553	11.1032	24.9415	Low	High	0.00146288	0.00874217	0.0239386	0.115038	0	0.311386	0	0.0112686	0	0	0	0.0737358	0.086023	0.00573199	0.0350595	0.611163	0.013233	0.136467	0.201567	0.0634774	0.00434404	0.0141546
GSM773673	GSE31210	NA	0	2.7863	II	2	NA	NA	NA	NA	TRU	bronchioid	1.633	3.29041	5.77477	0.586624	5.18202	0.14367	0	15.1307	0	84.8693	Low	Low	0.0118416	0.0170798	0.151098	0	0	0.297685	0.0180746	0	0	0.0125305	0.0276362	0.000807392	0.00187482	0.0983803	0.0300354	0.252362	0.0194325	0.0465476	0.0646908	0	0.0205419	0.0340269
GSM1855047	GSE72094	73	0	2.79178	IIB	2	NA	0	0	0	PI	squamoid	0.0496266	3.91119	2.78475	0	5.2559	0.72668	0	0	0	100	High	Low	0.135254	0	0.0455662	0.204033	0	0.448052	0.144336	0.03422	0	0	0	0.0752229	0.0462434	0.0128189	0.259379	1.13557	0.0256865	0	0.0367057	0.0065084	0	0.0578881
GSM1854834	GSE72094	66	0	2.80548	IB	1	NA	0	1	0	TRU	bronchioid	0	2.35502	5.05803	0	4.55871	0.98227	0	0	0	100	High	Low	0.00839298	0	0.0168747	0.121384	0	0.422287	0.0597629	0.0241207	0	0	0	0.024825	0.121989	0	0.168414	0.717565	0.077998	0.0654283	0.0570763	0	0	0.0125009
GSM1854800	GSE72094	57	0	2.80822	IB	1	NA	1	0	0	PI	squamoid	0.155032	2.35119	1.7401	0	4.85897	0.695509	0	0	0	100	High	Low	0.0998623	0	0.04803	0.306934	0	0.120098	0.211509	0.0738922	0	0	0	0.131698	0.0262866	0.0692411	0.285574	0.748543	0	0.0244424	0.089178	0	0	0.0343424
GSM1855004	GSE72094	71	0	2.81918	IA	1	NA	0	0	1	TRU	bronchioid	0.429846	2.80418	3.51449	0	4.85119	1.82825	0.716243	0	20.3454	79.6546	Low	Low	0.112138	0.112233	0	0.426759	0	0.416047	0.172473	0	0	0.00474214	0	0.0735917	0.095768	0.00156001	0.113273	0.724856	0.048971	0.04958	0.167629	0	0	0.003247
GSM1855043	GSE72094	70	0	2.81918	IB	1	NA	0	0	1	PP	magnoid	0.334539	2.96595	3.75849	0.252248	3.7123	0.525207	0	7.83818	0	92.1618	High	Low	0.0459022	0.0405245	0.0339877	0.141633	0	0.217666	0.046425	0.00192134	0	0	0	0.0503846	0.0246629	0.0255121	0.0503984	0.56935	0	0.112259	0.117238	0	0	0.0373687
GSM1855031	GSE72094	71	0	2.83014	IA	1	NA	0	0	0	TRU	bronchioid	0.318172	2.41473	3.73869	0.201833	5.18189	1.67347	0.448022	6.58599	14.6193	78.7947	Low	Low	0.0220211	0.145577	0	0.318441	0	0.552599	0.0712277	0.139468	0	0.0465444	0	0.0900972	0.0318086	0.227105	0.17693	1.22018	0.0114783	0.0742006	0.110628	0	0.069378	0.0130321
GSM1855060	GSE72094	64	0	2.83014	IB	1	NA	1	0	0	PI	squamoid	0.116421	5.83547	1.22914	0	3.13816	1.80712	0	0	0	100	High	Low	0.0160005	0	0.00376766	0.121471	0	0.129658	0.0303446	0.00800202	0	0	0	0.108223	0.0125893	0.0996505	0.0802865	0.642953	0	0.0848386	0	0.217821	0.00840083	0.0429564
GSM1854808	GSE72094	86	0	2.83562	IA	1	NA	0	0	0	TRU	bronchioid	0.737772	1.39499	4.6468	1.4623	3.71487	2.14891	0.560662	42.783	16.4034	40.8136	Low	High	0.00887518	0.0722967	0.0177337	0.326051	0	0.283288	0.048902	0.00654592	0	0.0246778	0	0.057348	0.0323972	0.0600597	0.106314	0.801655	0.0106726	0.104699	0.213152	0	0.0270489	0.0165848
TCGA.44.3918.01A.01R.1107.07	TCGA	60	0	2.83836	IA	1	NA	1	0	0	PI	squamoid	0.476037	2.24485	2.02733	0.138841	4.32413	1.06685	0	5.82462	0	94.1754	High	Low	0.0159363	0.00252899	0.0664054	0.0812774	0	0.170455	0.0402039	0.0679134	0.0225397	0	0.0571568	0.00273814	0.00316734	0.131761	0.080666	0.209825	0	0	0.0410543	0	0	0.00637104
GSM1855026	GSE72094	47	0	2.84384	IA	1	NA	0	0	0	PI	squamoid	0.429309	1.57395	3.17007	0.219908	6.05588	0.243866	0.0289598	12.0642	1.58874	86.3471	High	Low	0.127291	0.069538	0.204467	1.00831	0	0.149126	0.57096	0.21936	0	0	0.179094	0.0905474	0.187612	0.043317	0.397905	0.993427	0.00540549	0.0922123	0.135437	0	0	0.0177568
TCGA.55.7910.01A.11R.2170.07	TCGA	50	0	2.84932	IIA	2	NA	1	0	1	PP	magnoid	0.673293	0.872793	7.42459	0.0279757	1.91518	0.961352	0	3.10575	0	96.8942	High	Low	0.0845447	0	0.274457	0	0	0.115794	0.0342376	0.0719095	0.0294212	0	0.0622597	0	0.00296078	0.139689	0.0221457	0.0921198	0	0.0350657	0.0134317	0.0104385	0	0.0115247
GSM773674	GSE31210	NA	0	2.85205	II	2	NA	NA	NA	NA	PI	squamoid	0.578344	5.59682	0	0	9.26861	0.844436	0	0	0	100	High	Low	0.149636	0	1.13096	0.214643	0	0.452871	0.525586	0.146167	0	0.256475	0.0470886	0.0599612	0	0.872453	0.29859	0.688957	0	0.062034	0	0.276855	0.0774471	0.274
GSM1855073	GSE72094	60	0	2.85479	IA	1	NA	0	0	1	TRU	bronchioid	0.252095	2.3258	6.13124	1.12869	2.77704	1.38184	0.397869	29.2986	10.3279	60.3735	Low	High	0.0580245	0	0.0222044	0.0851846	0	0.370505	0.0129857	0.0360624	0	0	0	0.030317	0.0374007	0.0289199	0.0158691	0.540114	0.0430404	0.134127	0.153585	0	0.0094917	0.00634251
GSM773671	GSE31210	NA	0	2.85479	II	2	NA	NA	NA	NA	TRU	bronchioid	0.663477	4.03333	3.68491	1.07467	7.49498	3.48083	0	21.0389	0	78.9611	Low	Low	0.000959185	0.0948341	0.0629419	0	0.0508714	0.526764	0.0159599	0.0190433	0	0.0713795	0	0.0727775	0	0.387435	0.0427837	0.428579	0.0663568	0.0499233	0.255279	0	0.0171347	0.00245968
GSM773581	GSE31210	NA	0	2.86027	IB	1	NA	NA	NA	NA	PI	squamoid	0.901849	5.10182	1.85427	0	6.10791	0	0	0	0	100	High	Low	0	0.0788862	0.386047	0.00567634	0	0.160872	0.0610445	0.0507733	0	0.0711348	0	0.0386468	0	0.181729	0.0967291	0.268257	0.108552	0.0412181	0.0725055	0	0.00572683	0.0342103
GSM1854811	GSE72094	85	0	2.88493	IIB	2	NA	0	1	0	TRU	bronchioid	0	2.0043	6.67857	0	2.86434	0.66631	0.495952	0	19.8361	80.1639	Low	Low	0.0137035	0.0102909	0.0172693	0.0175542	0.00149294	0.190702	0.0158001	0.0207011	0	0	0.0275409	0.00617507	0.0758354	0	0.0226752	0.418078	0.0756468	0.0562302	0.067409	0	0.000396513	0
GSM1855037	GSE72094	38	0	2.89589	IB	1	NA	1	0	1	PP	magnoid	0.106666	2.541	4.85264	0	2.04429	0.876078	0	0	0	100	High	Low	0.0459379	0	0.0199629	0.0536719	0	0.109028	0.0173983	0.0324164	0.0017873	0	0	0.0538037	0.016024	0.0216113	0.0495261	0.22903	0	0.0874765	0.0117197	0	0	0.00999455
GSM1854799	GSE72094	59	0	2.89589	IIB	2	NA	0	0	0	PI	squamoid	0.0904058	4.04819	2.52735	0	5.63975	0.758895	0	0	0	100	High	Low	0.032197	0.0134329	0.0424708	0.332943	0	0.419275	0.159359	0.0542063	0	0.00943084	0	0.0251585	0.219188	0.0575073	0.208015	0.983323	0.113697	0.151563	0.169418	0	0.0138743	0
TCGA.99.8025.01A.11R.2241.07	TCGA	72	0	2.90411	IIIA	3	NA	1	0	1	TRU	bronchioid	0.916569	2.9143	6.27902	0.117966	1.5746	1.60992	0	3.89035	0	96.1097	High	Low	0.0644218	0	0.0621395	0.0163994	0	0.102002	0	0.0528126	0.0637421	0	0.0293624	0.006758	0	0.286574	0.0420943	0.211011	0	0.0240728	0.034601	0	0	0.00400932
GSM1854904	GSE72094	62	0	2.90685	IB	1	NA	0	0	0	TRU	bronchioid	0.0361717	2.69863	3.95408	0	4.47044	0.165497	0.321952	0	10.6586	89.3414	High	Low	0.0281045	0.157623	0.211477	0.40585	0	0.395986	0.196234	0.0938871	0	0.0248383	0	0.0695039	0.0198043	7.75155e-05	0.17534	0.622292	0.0129443	0.0616654	0.0905493	0	0	0.00171041
GSM1855056	GSE72094	67	0	2.90685	IB	1	NA	0	0	1	TRU	bronchioid	0.0853776	0	7.28654	0.372665	1.98106	0.946718	0.151031	71.1605	28.8395	0	Low	High	0.00395568	0.00222835	0.015787	0.0711513	0	0.157019	0	0	0	0	0.00905681	0.0136903	0.0190093	0	0.00824463	0.116431	0.0708818	0.0444307	0.0801621	0	0	0
GSM1854875	GSE72094	64	0	2.91233	IIB	2	NA	0	0	1	PI	squamoid	0.106227	2.95024	3.65934	0	5.61159	0.458012	0.513727	0	14.8306	85.1694	Low	Low	0.168213	0.116873	0.0016689	0.370146	0	0.685231	0.10984	0	0	0.0859149	0	0.0919384	0.0162058	0.0624408	0.221286	0.890167	0	0.103537	0.203803	0	0	0.000502721
GSM1854907	GSE72094	70	0	2.93151	IA	1	NA	0	0	0	TRU	bronchioid	0.357336	1.1203	7.09103	0.117218	2.83037	1.4976	0.241867	7.92342	16.3492	75.7274	Low	Low	0.00945894	0	0.0200099	0.0782548	0.000632914	0.193863	0.00943706	0	0	0	0.00111578	0.0358681	0.0461351	0	0.0346436	0.529756	0.0435652	0.0439426	0.0410871	0	0	0.00568263
TCGA.53.A4EZ.01A.12R.A24X.07	TCGA	63	0	2.93425	IIA	2	NA	1	0	0	PP	magnoid	0.510099	0.539747	2.26592	0	3.25415	1.07377	0.051947	0	8.77937	91.2206	High	Low	0.0671565	0.0505197	0.0361508	0.0545436	0	0.0961339	0.00537588	0.111365	0.0462547	0	0.0406964	0.00407488	0.0285232	0.0933996	0.0392293	0.218095	0.0333139	0.0237408	0.0514271	0	0	0
TCGA.86.7955.01A.11R.2187.07	TCGA	62	0	2.93699	IB	1	NA	0	0	0	PP	magnoid	0.864317	0.661433	2.41791	0	2.13389	1.39446	0	0	0	100	High	Low	0.0861123	0	0.0846685	0.0615859	0	0.109615	0.0053703	0.0956297	0.0503301	0	0.0757935	0.001964	0.00779479	0.12518	0.0390166	0.109986	0	0.0782248	0.0687277	0	0	0
GSM1855035	GSE72094	69	0	2.94247	IA	1	NA	0	0	1	TRU	bronchioid	0.380282	3.31664	3.48628	0	5.3196	0.902587	0.399576	0	10.7522	89.2478	High	Low	0.0881643	0.0823439	0	0.726328	0	0.333213	0.085965	0.113917	0	0.0110498	0	0.0785279	0.0401757	0	0.387432	0.862987	0.0255137	0.121446	0.11793	0	0.00423856	0.0148869
GSM1855055	GSE72094	70	0	2.94795	IA	1	NA	0	0	0	TRU	bronchioid	0.569767	1.60391	3.42715	0.792293	6.14351	0.469021	0.119273	31.4967	4.74158	63.7617	Low	High	0.0855853	0.165476	0.0384162	0.900259	0	0.394734	0.197673	0.0948856	0	0	0.0385937	0.159598	0.10977	0.0476491	0.433126	1.1065	0	0.116935	0.247052	0	0	0.0230141
TCGA.J2.A4AE.01A.21R.A24H.07	TCGA	77	0	2.95616	IA	1	NA	0	0	0	TRU	bronchioid	1.10853	0	9.59907	0.798156	2.59188	0.15077	0.0725351	91.6693	8.33074	0	Low	High	0.0898246	0.0612862	0.109991	0.0698129	0	0.085425	0	0.123893	0	0.00498694	0	0.0035281	0.00134765	0.072434	0.0556167	0.207085	0.00158881	0.0448076	0.0573925	0.00378999	0	0.00718983
GSM1855012	GSE72094	74	0	2.95616	IB	1	NA	0	0	0	PI	squamoid	0.0913578	3.35101	3.51111	0	4.00112	0.798111	0	0	0	100	High	Low	0.00713809	0	0.00733755	0.100505	0.0147582	0.19207	0.0294335	0.00712579	0	0	0.0151916	0.0664483	0.122047	0	0.140379	0.583523	0.00552493	0.152469	0.0440209	0	0	0
GSM1855185	GSE72094	67	0	2.9726	IB	1	NA	1	0	0	PI	squamoid	0	4.54218	2.64133	0	5.05094	0.0794384	0	0	0	100	High	Low	0.0939684	0	0.0486917	0.412977	0	0.36579	0.199659	0	0	0	0.0315457	0.0869159	0.0483982	0.183991	0.242064	1.07925	0.00595679	0.0690349	0.0248817	0.057974	0	0.0428574
GSM1854873	GSE72094	68	0	2.97534	IA	1	NA	0	0	0	PI	squamoid	0.366413	3.12747	2.04271	0	2.49268	2.94407	0.321797	0	9.32943	90.6706	High	Low	0.0345344	0	0.00923141	0.111406	0	0.0590858	0.0319381	0.0283157	0	0	0.0138388	0.0400131	0.0254563	0.0224274	0.0452825	0.349989	0.00873404	0.019994	0.0202303	0.0348772	0.00161853	0
GSM1855124	GSE72094	51	0	2.98356	IB	1	NA	0	0	0	PP	magnoid	0	3.30512	5.30406	0	2.91912	0.323554	0	0	0	100	High	Low	0.000466667	0	0.0600344	0.070538	0	0.186941	0.0210754	0.0167656	0	0	0.0256623	0.0114695	0.029936	0.0554671	0.027113	0.409069	0	0.113273	0.0029	0.019749	0.0209843	0.0288638
GSM1672485	GSE68465	53	0	3	IA	1	G2	NA	NA	NA	TRU	bronchioid	0.435813	0.255777	2.44634	0.569874	2.21333	0.538786	0.138707	59.0936	14.3833	26.5231	Low	High	0.00661383	0.179415	0.706102	0.0449563	0	0.138509	0	0.171775	0.0133053	0.0119819	0.0271879	0.000448934	0.0730347	0.0659008	0.0720669	0.20306	0.0403135	0.0231503	0.116587	0.0454731	0	0.012185
GSM1672576	GSE68465	57	0	3	IIA	2	G2	NA	NA	NA	PI	squamoid	0	1.35318	0.407571	0	3.25289	0.729438	0.142551	0	9.53057	90.4694	High	Low	0.368201	0	3.37983	0.830911	0	0	0.119528	0.394609	0.168486	0.24267	0.0961266	0	0	0.524619	0.399024	1.1132	0.0300532	0	0	0.10918	0	0.0409548
GSM1672547	GSE68465	58	0	3	IIA	2	G3	NA	NA	NA	TRU	bronchioid	0.293662	0.698585	0.560106	0	2.62521	0.552949	0	0	0	100	High	Low	0.172007	0	0.608567	0.269101	0	0.0274306	0.164092	0.115183	0.0420318	0.0715044	0.138874	0	0.0314468	0.139151	0.222153	0.496877	0.0324138	0	0.0472015	0.0809037	0	0.0351636
GSM1672513	GSE68465	54	0	3	IIA	2	G2	NA	NA	NA	TRU	bronchioid	0.727772	0.563645	2.32246	0.256704	1.0978	1.6054	0.161945	26.1331	16.4864	57.3805	Low	High	0	0.122469	0.269548	0.0581997	0	0.156579	0.042588	0.0799613	0	0	0.0751777	0	0.0403331	0.0178391	0.0643953	0.138636	0.0395281	0.0226554	0.0832113	0.0370833	0.0129088	0
GSM1672469	GSE68465	71	0	3	IIIA	3	G2	NA	NA	NA	TRU	bronchioid	0.595189	0.821372	1.7156	0.226365	2.91667	1.1193	0.33153	16.412	24.0367	59.5513	Low	Low	0.197456	0.148658	1.30832	0.233458	0.212593	0.0341654	0.0150376	0.187367	0.0125841	0.0670704	0.0217799	0	0.252879	0.0917384	0.140054	0.568046	0.145131	0.0618744	0.217647	0.0463033	0.0393415	0.0504463
TCGA.44.7667.01A.31R.2066.07	TCGA	49	0	3.00548	IIB	2	NA	1	0	0	PP	magnoid	0.984316	1.90563	0.610951	0	2.06413	0.581245	0	0	0	100	High	Low	0.0153484	0	0.0497395	0.0189986	0	0.127219	0.0583739	0.0342686	0	0	0.0331616	0.0371518	0.0186255	0.339006	0.0766489	0.180772	0	0	0.0103419	0	0	0.000344352
GSM773554	GSE31210	NA	0	3.00822	IB	1	NA	NA	NA	NA	TRU	bronchioid	1.85963	0.198185	6.47905	0	4.80259	3.04247	0	0	0	100	High	Low	0	0.0675571	0.132132	0	0.0511294	0.141457	0.0178036	0.00944579	0.00129194	0.0444866	0.00925545	0.000818592	0.00726163	0.105817	0.0674998	0.124858	0.0329024	0	0.0564482	0	0.0109077	0
GSM1672355	GSE68465	81	0	3.025	IA	1	G2	NA	NA	NA	PI	squamoid	0.572753	1.60118	1.41806	0	2.36337	0.429547	0.00876665	0	0.54453	99.4555	High	Low	0.108178	0.0224855	1.33017	0.103458	0.0661477	0.0868541	0.0404019	0.122531	0.0152159	0.0807898	0	0.0896125	0.0398532	0.251407	0.28293	0.406423	0.00447134	0.0471635	0.182528	0.0267356	0.0294737	0.144317
GSM1854952	GSE72094	72	0	3.03014	IIA	2	NA	0	0	1	TRU	bronchioid	0.637762	1.95055	4.78296	0.727507	4.76586	0.678907	0.0648532	26.5232	2.36439	71.1124	Low	High	0.0587669	0.0567413	0.0124341	0.159001	0.0727167	0.273405	0	0.0981577	0	0.00806971	0	0.100159	0.0370441	0.0419268	0.0451726	0.883607	0.0428248	0.0991634	0.15359	0	0.0121195	0.00591595
GSM1854870	GSE72094	47	0	3.03836	IA	1	NA	1	0	0	PI	squamoid	0.0916025	2.44599	6.08257	0	3.30473	1.10561	0	0	0	100	High	Low	0.0163461	0.0106174	0.00516944	0.047577	0	0.129219	0.020233	0.0186853	0	0	0.0203009	0	0.0330458	0.132209	0.0241392	0.419682	0	0.109197	0.0320631	0.0109816	0	0.00661097
GSM1854832	GSE72094	63	0	3.0411	IA	1	NA	0	0	0	TRU	bronchioid	0.259327	0.559084	7.64085	0.580847	3.43147	0.667041	0	50.9546	0	49.0454	Low	High	0.00487805	0.0267271	0.0749385	0.129966	0	0.264845	0.0231187	0.0448071	0	0.00851364	0	0.0710787	0.02428	0	0.137941	0.574074	0.0443032	0.0396689	0.171044	0	0	0
GSM1854890	GSE72094	68	0	3.04658	IIB	2	NA	0	0	1	TRU	bronchioid	0.309803	2.64118	4.88173	0	3.89266	1.44191	0.777112	0	22.7339	77.2661	Low	Low	0.0874328	0.0167366	0.0498212	0.264332	0	0.36727	0.156608	0.0535573	0	0	0.0420689	0.0107306	0.0505401	0	0.0706406	0.61119	0	0.0924625	0.0770491	0	0	0.0406529
GSM773720	GSE31210	NA	0	3.05205	IA	1	NA	NA	NA	NA	TRU	bronchioid	1.33296	2.37931	7.4968	0.573819	6.92085	0.854837	0	19.4309	0	80.5691	Low	Low	0	0.0442341	0.0823249	0	0	0.40305	0.00205279	0	0	0.118729	0	0.0466931	0.112213	0.124687	0.11411	0.276932	0.0344924	0.0720183	0.0327864	0.0444654	0.0675005	0.0444888
TCGA.99.8028.01A.11R.2241.07	TCGA	50	0	3.06301	IA	1	NA	1	0	1	TRU	bronchioid	1.22008	2.88792	3.7012	0.207004	4.4937	0.488891	0	6.68851	0	93.3115	High	Low	0.0120966	0.0333625	0.0443343	0.0945097	0	0.0971041	0.0257805	0.0760161	0.055407	0	0.0405956	0.00460709	0	0.197041	0.0853473	0.196354	0	0	0.0350387	0	0	0.00240516
TCGA.50.8459.01A.11R.2326.07	TCGA	68	0	3.06575	IIB	2	NA	0	0	1	PI	squamoid	0.990506	13.5483	1.58375	0	4.63421	1.34939	0	0	0	100	High	Low	0.0372163	0.0434412	0.0202613	0.0427	0	0.0832947	0.0116802	0.0221915	0.0603288	0	0.0405577	0	0.0742594	0.176443	0.0215491	0.241141	0.0389885	0.016218	0.063881	0	0	0.00584853
GSM1854871	GSE72094	78	0	3.06849	IIB	2	NA	0	1	0	TRU	bronchioid	0.117349	0.80284	7.3255	0.152503	3.85474	0.195387	0.0562162	15.076	5.55739	79.3666	Low	Low	0.0112031	0.00442934	0.00535301	0.0631333	0	0.202195	0	0.0528146	0	0.0033045	0	0.0482303	0.0639527	0	0.0611101	0.314237	0.0664304	0.0530223	0.0352925	0.0496891	0	0
TCGA.50.8457.01A.11R.2326.07	TCGA	63	0	3.08219	IA	1	NA	0	0	0	TRU	bronchioid	0.370803	0.419632	9.44177	0.688546	2.69568	0.85935	0.357727	46.9707	24.4031	28.6261	Low	High	0.0250546	0.089633	0.136854	0.0645448	0	0.132249	0	0.0777838	0.0264875	0	0.00461881	0.00689949	0.0650695	0.0374264	0.0498944	0.169505	0.00274114	0.0143307	0.0969071	0	0	0
GSM1672578	GSE68465	56	0	3.08333	IIA	2	G2	NA	NA	NA	TRU	bronchioid	0.324605	1.05329	1.10856	0.0372561	2.84084	0.343653	0	3.41629	0	96.5837	High	Low	0.23807	0	3.56746	0.321751	0.130106	0	0.179237	0.293557	0.0276564	0.0727231	0.155159	0	0	0.376677	0.467414	0.685259	0	0	0.00492614	0.0236939	0	0.0269288
GSM1672464	GSE68465	76	0	3.08333	IIA	2	G2	NA	NA	NA	TRU	bronchioid	0.716017	0.315003	1.88807	0.687394	1.87642	1.04287	0.100014	62.3537	9.07229	28.574	Low	High	0.0228271	0.0646391	0.366899	0.0729013	0.0842585	0.185303	0	0.04479	0.004824	0.0224543	0.0433492	0.011392	0.0297628	0.0401077	0.169171	0.317438	0.0810321	0.0129612	0.204305	0	0	0.019717
GSM1672498	GSE68465	76	0	3.08333	IIA	2	G3	NA	NA	NA	TRU	bronchioid	2.35842	0	0.831441	1.68968	2.24912	0.953535	0.0211195	98.7655	1.23448	0	Low	High	0.0646267	0.0505385	0.48065	0.394033	0	0.499958	0.0357735	0.191512	0	0	0.282178	0.0195484	0.245209	0	0.348223	0.475548	0.109048	0.0721987	0.43392	0.0116096	0	0.057898
TCGA.05.4390.01A.02R.1755.07	TCGA	58	0	3.08493	IB	1	G2	0	0	1	PP	magnoid	0.531526	1.76404	7.37088	0.136784	1.36762	0.848407	0	7.196	0	92.804	High	Low	0.0249862	0	0.0721399	0.0111508	0.0101464	0.117462	0.0245066	0.0236225	0.015079	0	0.0737561	0	0	0.374339	0.0215498	0.199511	0	0	0	0.0234729	0	0.00827846
TCGA.64.1680.01A.02R.0946.07	TCGA	63	0	3.08493	IV	4	G2	0	0	0	TRU	bronchioid	0.673922	0.0151966	15.3307	0.203021	2.51768	0	0.194173	49.2303	47.0847	3.68501	Low	High	0.0369295	0	0.0724658	0.0230298	0	0.211975	0.00422486	0.0711818	0	0.00543879	0.0245544	0	0.00446061	0.0670272	0.0453675	0.277108	0.0012419	0.0225161	0.125935	0	0	0.00654373
GSM1854843	GSE72094	66	0	3.08767	IB	1	NA	0	1	0	TRU	bronchioid	0.200344	1.88136	4.77787	0.731612	4.86486	1.0706	0.724661	21.9201	21.7118	56.3681	Low	Low	0.00266385	0	0.0437273	0.084929	0.0166694	0.344438	0.00501313	0	0	0.0237648	0	0.0385404	0.23213	0.0649465	0.0376927	0.580105	0.186501	0.0848133	0.194301	0	0.0166487	0
GSM773656	GSE31210	NA	0	3.09041	IB	1	NA	NA	NA	NA	TRU	bronchioid	2.06856	2.45189	1.64321	1.64051	7.68119	2.65565	0	40.0867	0	59.9133	Low	High	0.347349	0	1.41304	0	0.0337052	0.574369	0.0297066	0.0694624	0	0.281704	0	0.160866	0	0.24353	0.154766	0.526245	0.0166074	0.116153	0.421646	0	0.0348325	0.0564588
GSM1855007	GSE72094	78	0	3.09589	IA	1	NA	0	1	0	TRU	bronchioid	0	0.73397	6.99858	0.0446676	4.83274	0.478608	0.199413	4.567	20.3888	75.0442	Low	Low	0.00767945	0.0526059	0.0115013	0.106258	0	0.670818	0	0.132544	0	0.00190292	0	0.115776	0.0402546	0.141695	0.327524	0.547188	0.181334	0.0389769	0.0338413	0.00599754	0.00584034	0.00480917
TCGA.44.3396.01A.01R.1206.07	TCGA	74	0	3.09589	IIIA	3	G3	1	0	0	PI	squamoid	1.24634	5.02082	1.21891	0	4.88196	0.346516	0	0	0	100	High	Low	0.0132993	0.0147933	0.100624	0.0359233	0	0.158566	0.0158678	0.044902	0.00385453	0.00132704	0.0373942	0	0.00568914	0.234746	0.0545693	0.175272	0	0.019731	0	0.0535929	0	0.0298479
GSM1854835	GSE72094	44	0	3.10685	IA	1	NA	0	0	0	TRU	bronchioid	0.231362	2.3432	5.19387	0.184015	4.93887	0.59157	0.238538	6.65336	8.62471	84.7219	Low	Low	0.123701	0	0.00650236	0.222619	0	0.458117	0.0989652	0.114424	0	0.0442311	0.0388357	0	0.0484116	0.0963898	0.20698	0.705443	0.0655033	0.0916201	0	0.0807757	0	0
GSM1854908	GSE72094	73	0	3.12603	IA	1	NA	0	1	0	PI	squamoid	0.592311	2.3518	2.48026	0.447324	6.33875	0.806811	0.511078	13.5135	15.4395	71.0471	Low	Low	0.180853	0	0.00884573	0.339992	0.0121823	0.838939	0.170831	0.123643	0	0.0192154	0.0403221	0.0536331	0.135836	0.107464	0.359197	0.989661	0.0606583	0.228119	0	0.103732	0.016293	0.00345629
GSM773560	GSE31210	NA	0	3.12877	II	2	NA	NA	NA	NA	PI	squamoid	1.29098	6.58296	1.00158	0	6.87086	1.16828	0	0	0	100	High	Low	0.123227	0.120075	0.612198	0	0.0610935	0.345598	0.0962314	0.0805242	0	0.0187364	0	0.024469	0.0127637	0.255461	0.159074	0.421565	0.0570781	0.0845955	0.110759	0	0.0297388	0.051613
GSM1854906	GSE72094	61	0	3.13973	IA	1	NA	0	0	0	TRU	bronchioid	0	1.61506	7.74229	0	2.34713	0.338256	0.286794	0	15.0797	84.9203	Low	Low	0	0.0128158	0.0159855	0.0223786	0	0.146727	0	0.0489792	0	0	0.0209025	0.0129013	0.0586215	0	0.0965841	0.33257	0	0.0169989	0.101892	0	0	0
GSM1854910	GSE72094	77	0	3.14247	IA	1	NA	0	0	0	TRU	bronchioid	0.719589	1.32436	4.55402	0.742996	5.66154	0.770745	0.173006	33.1641	7.72222	59.1137	Low	High	0.217758	0.29919	0	0.629458	0.185172	0.214552	0.212244	0.0568651	0	0	0.0555432	0.134468	0.13734	0.0316101	0.318088	0.922568	0.0337613	0.0737842	0.0794265	0	0	0.0402192
TCGA.86.8054.01A.11R.2241.07	TCGA	61	0	3.14521	IIB	2	NA	0	0	1	PP	magnoid	0.48021	1.16241	4.02177	0.0687384	1.24043	0.404348	0	5.58329	0	94.4167	High	Low	0.0883752	0	0.0442839	0.0089809	0	0.170711	0.0246625	0.0496733	0.0169264	0	0.0658272	0	0.0209879	0.134507	0.0291311	0.225134	0.00795077	0.0310374	0.0698601	0	0	0.0119511
GSM1854922	GSE72094	58	0	3.15068	IA	1	NA	0	0	0	TRU	bronchioid	0.432718	2.02713	2.58462	0.745567	6.03059	0.866057	0.523857	22.6165	15.891	61.4924	Low	High	0.0499223	0.21229	0.0554888	0.560985	0	0.381391	0.0391478	0	0	0.00153301	0	0.162327	0.176483	0.266717	0.118677	1.26152	0.129528	0.0495254	0.227323	0	0	0
GSM1854829	GSE72094	69	0	3.15342	IIIA	3	NA	1	0	0	PI	squamoid	0.211816	2.73739	3.57604	0	3.96923	0.831605	0	0	0	100	High	Low	0.0395943	0	0.0173941	0.148435	0	0.186104	0.10834	0	0.00132307	0	0.0356895	0.0430467	0.185981	0	0.0585124	0.548299	0.0672956	0.0748068	0.0889145	0	0	0
GSM1854916	GSE72094	78	0	3.1589	IA	1	NA	0	0	1	TRU	bronchioid	0.237376	4.11989	4.22555	0	2.48289	1.39228	0.0549244	0	1.31561	98.6844	High	Low	0.0793467	0	0.0164182	0.0808861	0	0.176729	0.0150444	0.0302234	0	0.00986973	0.0013728	0.0322252	0.0432481	0.0769479	0.0648022	0.435611	0.0202696	0.0491567	0.0234334	0.0139577	0	0.00308445
GSM773630	GSE31210	NA	0	3.16164	IA	1	NA	NA	NA	NA	PI	squamoid	0.84105	4.00657	0.359036	0.319845	7.31836	0	0	7.39284	0	92.6072	High	Low	0.008192	0.0629166	0.678907	0.0136206	0	0.587686	0.203065	0.0816036	0	0.207577	0	0.0707906	0	0.279187	0.261643	0.57388	0.00845766	0.00644018	0.010852	0	0	0.0600651
GSM1855171	GSE72094	76	0	3.16438	IA	1	NA	1	0	1	PI	squamoid	0	2.44984	5.25623	0	3.62554	0.231835	0	0	0	100	High	Low	0.0273183	0	0.10279	0.172493	0.00989553	0.182591	0.0305412	0.0853317	0	0	0.0355985	0.0355818	0.0282354	0.107987	0.166464	0.587092	0	0.0389871	0	0.0525793	0	0.0198152
GSM1672467	GSE68465	65	0	3.16667	IIA	2	NA	NA	NA	NA	PP	magnoid	0.543125	1.14052	0.455235	0	1.99219	0.482465	0	0	0	100	High	Low	0.0758081	0.0696046	1.8073	0.268256	0.14534	0	0.110626	0.154965	0.0147279	0.0357496	0.048693	0.0235554	0	0.457343	0.17975	0.39252	0.0274287	0	0.0469716	0.0156531	0	0.0221879
GSM1672509	GSE68465	38	0	3.16667	IIIA	3	G3	NA	NA	NA	TRU	bronchioid	0.239014	0.46907	2.50896	0.161678	2.45165	0.381616	0.411115	15.5182	39.4596	45.0222	Low	Low	0.0886107	0.050162	0.526197	0.000344432	0	0.242507	0	0.0528381	0.0414242	0.0402469	0.0280692	0	0.0236686	0.00559978	0.0687528	0.365682	0.174684	0	0.20456	0.0506569	0	0.0169309
GSM1854918	GSE72094	72	0	3.16712	IIA	2	NA	0	0	1	TRU	bronchioid	0.36037	0.463876	6.3287	0.58436	5.12147	0.931688	0.226564	45.8394	17.7725	36.3881	Low	High	0.089804	0	0.0453402	0.343532	0	0.541004	0.181509	0.154047	0	0	0.0844685	0.0825199	0.0710252	0	0.25455	0.657692	0.105425	0.229816	0.0756803	0.140568	0.00488602	0.0223721
TCGA.86.7713.01A.11R.2066.07	TCGA	70	0	3.16986	IIA	2	G3	0	0	1	PP	magnoid	0.596859	0.598725	6.97262	0.16658	1.38669	0.881189	0	21.7665	0	78.2335	Low	Low	0.085755	0	0.202443	0.0216017	0	0.0950245	0.0175627	0.0533917	0.0321806	0	0.0487806	0	0.0201721	0.114162	0.0506362	0.177938	0	0.0635461	0.00921682	0	0	0.00758865
GSM1672358	GSE68465	57	0	3.175	IA	1	G3	NA	NA	NA	TRU	bronchioid	0.290992	0.534066	0.60068	0	2.33781	0.65497	0	0	0	100	High	Low	0	0.0367868	1.82046	0.184567	0	0.0343717	0.103705	0.219553	0.0286401	0.115642	0	0	0	0.15114	0.210347	0.357166	0.0165248	0.0225596	0.0439686	0.0139765	0.0148603	0.0200336
TCGA.44.2661.01A.01R.1107.07	TCGA	69	0	3.17534	IA	1	G2	NA	NA	NA	TRU	bronchioid	0.418157	0.400913	7.30977	0.209473	4.24033	0.718576	0.27027	23.786	30.6897	45.5243	Low	High	0.0447036	0.0127715	0.0235182	0.0458625	0	0.159858	0	0.0884195	0.0161107	0.0165885	0.000710259	0.0109463	0.03178	0.00796446	0.0668253	0.263579	0.0390912	0.0220313	0.130169	0	0.00973707	0.009334
GSM773728	GSE31210	NA	0	3.18356	IA	1	NA	NA	NA	NA	TRU	bronchioid	1.18674	7.42887	3.26547	0.288628	4.97425	2.7489	0	3.73991	0	96.2601	High	Low	0.0213611	0.0217718	0.306994	0	0	0.504535	0.0262067	0.00432554	0	0.0436951	0	0.0335884	0.00712108	0.0815834	0.0780642	0.208741	0.158909	0.028428	0.182618	0	0.0239085	0.0284804
TCGA.44.3398.01A.01R.1107.07	TCGA	77	0	3.1863	IA	1	NA	0	0	0	TRU	bronchioid	1.18365	2.72506	3.26844	0.214259	4.25781	0.963989	0	7.28942	0	92.7106	High	Low	0.0179306	0.00864994	0.015524	0.0148791	0	0.159762	0	0.0370314	0.015469	0	0.0273795	0.0276778	0.0341822	0.0281456	0.0184553	0.233021	0.138389	0.0612531	0.136502	0	0.0144715	0.0112768
GSM1854944	GSE72094	77	0	3.19452	IB	1	NA	0	0	0	PI	squamoid	0.257313	3.68137	3.51449	0.139881	5.36394	0.487595	0.070841	3.59398	1.82012	94.5859	High	Low	0.0722646	0.00733356	0.0209995	0.127033	0	0.370187	0.0855404	0.166735	0	0.0746586	0	0.140979	0.11565	0	0.266542	0.986385	0.0759926	0.0878119	0.0189661	0.10275	0	0.0299783
GSM773543	GSE31210	NA	0	3.2137	II	2	NA	NA	NA	NA	TRU	bronchioid	1.444	0.959081	9.79054	0.390645	4.07243	0.968026	0	28.9425	0	71.0575	Low	High	0.0616336	0	0.240555	0	0	0.13314	0.00110251	0.0345087	0.000638647	0.0306601	0	0.0118811	0	0.0877514	0.0309217	0.209083	0.00633829	0.0754361	0.0822497	0	0.0113665	0.0219274
GSM1855023	GSE72094	59	0	3.21644	IIB	2	NA	1	0	0	PP	magnoid	0.0866471	2.82377	3.69182	0.0331125	3.24492	0.682792	0	1.15904	0	98.841	High	Low	0.0105278	0.00727894	0.0266931	0.0892617	0	0.112765	0.0187816	0.0197541	0.00265879	0	0.0235	0.0108876	0.0515806	0.0559305	0.0442775	0.217712	0.0373153	0.0605398	0	0.0689098	0	0.0105431
TCGA.MN.A4N4.01A.12R.A24X.07	TCGA	57	0	3.21918	IA	1	NA	1	0	0	PI	squamoid	0.298165	6.48305	2.04719	0	2.57764	1.80637	0	0	0	100	High	Low	0.0169912	0.00907935	0.0435507	0.0526718	0	0.0455973	0.0035311	0.0774074	0.0578691	0	0.0330272	0	0.00232559	0.430289	0.03063	0.123216	0	0	0.0706563	0	0	0.00315887
TCGA.55.1594.01A.01R.0946.07	TCGA	68	0	3.2274	IIIA	3	G3	1	0	0	PP	magnoid	0.191259	1.15941	3.63797	0.110934	3.44325	0.567705	0	8.73259	0	91.2674	High	Low	0.0622492	0	0.0792663	0.031349	0	0.165926	0.0116486	0.0733079	0.0123674	0	0.0517973	0.00225684	0	0.150954	0.0679444	0.250617	0.00254971	0	0.0233105	0	0	0.0144552
GSM773710	GSE31210	NA	0	3.23288	IA	1	NA	NA	NA	NA	TRU	bronchioid	1.79937	1.49993	8.74132	0.685343	5.38482	1.32443	0	31.3619	0	68.6381	Low	High	0.0804948	4.70598e-05	0.306009	0	0	0.440756	0	0.00784392	0	0.0206705	0	0.0819479	0.0114682	0.184751	0.0756765	0.218728	0.0859202	0.0269746	0.155692	0	0.0529144	0.0102039
GSM1854828	GSE72094	73	0	3.24932	IIIB	3	NA	1	0	0	TRU	bronchioid	0.358577	3.31214	5.82873	0.266909	3.31068	0.57679	0.170721	7.11802	4.55285	88.3291	High	Low	0.0471579	0	0.014672	0.117171	0	0.158902	0.0227491	0.025674	0	0	0	0.113566	0.0488153	0.0456368	0.0973533	0.519516	0.0910246	0.0419143	0.0118596	0.0814237	0.0311517	0.0103305
GSM1672673	GSE68465	77	0	3.2525	IA	1	G1	NA	NA	NA	PP	magnoid	0.648212	0.37248	2.76471	0.173518	1.15765	0.445392	0.233307	22.2658	29.9378	47.7964	Low	High	0.0774746	0.0368805	0.200611	0.0513628	0	0.0539892	0	0.0554746	0.0712624	0	0.00961383	0.00388626	0	0.06093	0.0472737	0.0964921	0.00785998	0.0113473	0.0495595	0	0	0.0137284
GSM1855020	GSE72094	77	0	3.25753	IA	1	NA	1	0	0	PI	squamoid	0.0310719	3.02965	4.77471	0	2.46039	0.962644	0	0	0	100	High	Low	0.0573657	0	0.0206712	0.0957582	0	0.0844239	0.00186535	0.021499	0	0	0.0144315	0.0330205	0.0513206	0.0585885	0.0327591	0.349576	0	0.143196	0.0433202	0	0	0
TCGA.73.7498.01A.12R.2187.07	TCGA	58	0	3.25753	IA	1	G2	0	0	1	TRU	bronchioid	0.817077	0.459689	11.9744	0.550778	1.60544	3.32685	0	54.5072	0	45.4928	Low	High	0.0327258	0	0.104275	0.0432655	0	0.205657	0	0.0688362	0.0398131	0	0.0398582	0	0.0519304	0.0595866	0.0420622	0.177855	0.0051576	0.0308037	0.0981743	0	0	0
GSM773555	GSE31210	NA	0	3.25753	IA	1	NA	NA	NA	NA	PI	squamoid	1.72376	4.5963	3.40455	0	7.41675	0	0	0	0	100	High	Low	0.0206773	0.0579132	0.643738	0	0.0663197	0.471589	0.193133	0.0449376	0	0.184793	0	0.0690413	0	0.345327	0.157814	0.303201	0	0.106049	0.0199606	0.00368433	0.00855402	0.0149536
TCGA.64.1678.01A.01R.0946.07	TCGA	70	0	3.25753	NA	NA	NA	0	0	0	PP	magnoid	0.459272	0.31394	3.29575	0	1.05608	0.261406	0.0691922	0	18.0596	81.9404	Low	Low	0.0756724	0	0.255194	0.0330861	0	0.0876761	0.0871117	0.0681008	0.000531777	0.0177475	0.0566661	0	0	0.0541805	0.018829	0.164497	0.00568378	0.0408196	0.0247165	0	0.00188813	0.00759854
GSM773625	GSE31210	NA	0	3.27671	IA	1	NA	NA	NA	NA	TRU	bronchioid	2.95521	3.49352	1.78104	0.712448	7.7681	4.12139	0.345949	15.6516	7.60007	76.7483	Low	Low	0.0192328	0.107384	0.358029	0.12065	0	0.494517	0.0258853	0.0529547	0	0.191335	0	0.231727	0	0.481758	0.057742	0.53776	0.0199033	0.11443	0.0710993	0.0768224	0.0859308	0.024881
TCGA.62.8395.01A.11R.2326.07	TCGA	80	0	3.33151	IIB	2	NA	0	0	0	TRU	bronchioid	0.780189	1.62599	8.32384	0.614831	1.34684	1.27623	0	27.4377	0	72.5623	Low	High	0.0584493	0.00612041	0.0348901	0.0256006	0	0.149794	0.00220212	0.0697891	0.0692725	0	0.0486625	0	0.0287879	0.162728	0.0283613	0.229358	0.00915959	0.0181889	0.055117	0	0	0.00351859
GSM1672577	GSE68465	56	0	3.33333	IA	1	G2	NA	NA	NA	PI	squamoid	0.18213	3.77272	1.46558	0	1.4533	0.717001	0	0	0	100	High	Low	0.0151476	0.0338932	0.347287	0.0388659	0.0295365	0.0616964	0.00807066	0.00336472	0.0464193	0	0.0652491	0	0.00399127	0.196224	0.0344935	0.233638	0.0305611	0.0452933	0.0402314	0.0309509	0	0.0306366
GSM1672508	GSE68465	61	0	3.33333	IA	1	G1	NA	NA	NA	TRU	bronchioid	0.360482	0.210577	2.09038	0.478482	2.81807	0.630922	0.291241	48.8098	29.7094	21.4809	Low	High	0.679807	0.399251	0.765011	0.0680267	0.108039	0.115481	0	0.316705	0.0508791	0.0960514	0	0.0250787	0.0569944	0.236555	0.0742924	0.404142	0.157737	0.0895471	0.29176	0	0	0.0440413
GSM1672579	GSE68465	51	0	3.33333	IA	1	G1	NA	NA	NA	TRU	bronchioid	0.613883	0.160675	2.60945	0.110193	1.53896	1.12536	0.270915	20.339	50.0043	29.6567	Low	Low	0.219603	0	1.77773	0.263532	0.0157469	0.013384	0.00251856	0.155766	0.035507	0.00881019	0.0928695	0	0.0187756	0.105785	0.077068	0.206929	0.032939	0.0142114	0.123771	0.0524456	0	0.0235161
GSM1672594	GSE68465	62	0	3.33333	IIA	2	G2	NA	NA	NA	TRU	bronchioid	0.347124	1.02617	1.93625	0.0628321	1.53966	0.756406	0	5.7697	0	94.2303	High	Low	0.0521312	0.0502864	0.655973	0.0602541	0.0576346	0.0269647	0.0117121	0.0440085	0.0222386	0.00775888	0.128328	0	0	0.16799	0.0621282	0.213204	0.0527048	0.0396253	0.0614991	0.0984035	0	0.0421405
GSM1672592	GSE68465	58	0	3.33333	IIA	2	G2	NA	NA	NA	TRU	bronchioid	0.771688	0.96887	0.830775	0.197152	2.8959	0.76024	0	16.9081	0	83.0919	Low	Low	0.069452	0.0302597	0.424272	0.455552	0	0.0773382	0.0548844	0.178765	0.0265183	0.119591	0.0548962	0.000617868	0.0784152	0.438871	0.398217	0.643191	0.081957	0	0.106374	0.0824036	0	0.0099536
GSM1672532	GSE68465	43	0	3.33333	IIB	2	G3	NA	NA	NA	TRU	bronchioid	0.417949	1.78991	1.41532	0.0226566	2.21803	1.07337	0	1.24997	0	98.75	High	Low	0.104995	0.461959	1.60836	0.23298	0.111598	0.153137	0.0723466	0.208652	0.0255138	0.040252	0.127451	0	0.0358543	0.20531	0.118097	0.398185	0.0372244	0.0928613	0.191195	0	0	0.0356898
GSM773729	GSE31210	NA	0	3.3726	IA	1	NA	NA	NA	NA	TRU	bronchioid	0.855403	3.66848	9.17442	0.325499	4.07333	1.15557	0	8.14973	0	91.8503	High	Low	0.0894651	0	0.290254	0	0	0.269681	0.0263499	0.0215956	0	0.0229263	0	0.0314504	0.0151246	0.0579863	0.0652017	0.293745	0.0773464	0.0738171	0.183201	0	0.0489255	0.0229853
GSM773687	GSE31210	NA	0	3.3726	IB	1	NA	NA	NA	NA	TRU	bronchioid	2.23449	3.47215	5.5368	1.92205	5.2993	3.80551	0	35.6318	0	64.3682	Low	High	0.00512877	0.0056189	0.0712519	0	0	0.277772	0	0.00715252	0	0.0228674	0	0.0491578	0.00805942	0.233135	0.024958	0.335365	0.0143004	0.0947349	0.0758706	0.0246347	0.118708	0.0262069
TCGA.55.6985.01A.11R.1949.07	TCGA	58	0	3.37808	IB	1	G2	1	0	0	TRU	bronchioid	1.03434	3.5335	6.07076	0.279366	3.37003	0.224272	0	7.32693	0	92.6731	High	Low	0.0497246	0	0.0624739	0.0295579	0	0.148852	0.0178601	0.0671105	0.0552961	0	0.0584754	0	0.00366887	0.198713	0.0600198	0.168242	0	0.0252543	0.0505708	0.000926174	0	0.00325479
GSM1854866	GSE72094	72	0	3.39178	IB	1	NA	0	0	0	PP	magnoid	0	2.11255	4.51098	0	4.31013	0.427402	0	0	0	100	High	Low	0.0810819	0	0.0311304	0.204248	0	0.144385	0.0892447	0.0577146	0	0	0	0.130154	0.0600213	0	0.245263	0.498541	0.0175214	0.00928463	0.0226609	0	0.00249535	0.0102482
GSM1854917	GSE72094	75	0	3.39452	IA	1	NA	0	1	0	TRU	bronchioid	0	0	7.17839	0.686064	4.5082	0.862478	0.428559	61.5512	38.4488	0	Low	High	0.0164986	0.0173157	0.017003	0.076738	0	0.235098	0.00887068	0	0	0	0	0.0313959	0.147516	0.172931	0.0264446	0.766084	0.203052	0.051918	0.174174	0.010616	0.0182111	0.0191006
GSM1854928	GSE72094	63	0	3.39452	IB	1	NA	0	1	0	TRU	bronchioid	0.0419645	1.978	5.83537	0.0334973	5.0833	0.669112	0.430184	1.37189	17.6184	81.0098	Low	Low	0.157403	0.144506	0	0.312074	0	0.274989	0.013311	0.0934276	0	0	0	0.108647	0.0527385	0	0.178155	0.93243	0.101295	0.0436957	0.171494	0	0	0.00205218
TCGA.55.6969.01A.11R.1949.07	TCGA	52	0	3.39452	IB	1	NA	1	0	0	PI	squamoid	0.205002	4.6783	0.292866	0	3.85371	0.362482	0	0	0	100	High	Low	0	0.0317432	0.161487	0.0547679	0	0.157134	0.0292909	0.0605397	0.0454049	0	0.0515137	0	0	0.22415	0.0529049	0.127955	0	0	0.00101133	0.0020971	0	0
GSM1854848	GSE72094	61	0	3.39726	IA	1	NA	0	0	0	TRU	bronchioid	0.635551	0.22202	4.80257	1.53547	5.80092	1.11661	0	87.3672	0	12.6328	Low	High	0.0246241	0.0548935	0	0.0968071	0.0325141	0.284514	0.0244758	0.0353441	0	0.0481697	0	0.11363	0.0612066	0.422755	0.0728051	1.25532	0.107478	0.164974	0.251266	0	0.0105253	0.0426748
TCGA.62.A471.01A.12R.A24H.07	TCGA	64	0	3.4137	IIB	2	NA	1	0	0	PP	magnoid	1.19146	1.79092	1.93824	0	2.47774	0.835515	0	0	0	100	High	Low	0.0235591	0	0.103293	0.0414409	0	0.0735582	0	0.153203	0.0701558	0	0.102421	0.040412	0.0074401	0.183048	0.0260222	0.0863039	0	0.0413911	0.0343292	0	0	0.0134213
GSM1672488	GSE68465	61	0	3.41667	IIA	2	G2	NA	NA	NA	TRU	bronchioid	0.576874	1.58563	2.66293	0.180696	1.54459	0.519442	0.00811205	10.1833	0.457161	89.3596	High	Low	0.0479546	0.111216	0.39661	0	0.00311123	0.20035	0.00204607	0.110949	0.0122215	0.0227603	0.00951404	0.0205968	0.016688	0.113175	0.0963243	0.156466	0.00427525	0.0473166	0.0730964	0.0542223	0.00799458	0.010746
GSM1672522	GSE68465	57	0	3.41667	IIA	2	G1	NA	NA	NA	TRU	bronchioid	1.96359	0.0993623	1.4965	0.616959	1.70858	1.32316	0.258189	63.3097	26.4942	10.1961	Low	High	0.0804569	0.390232	1.35312	0.118722	0.189172	0.043503	0	0.274878	0	0.00702805	0.00602908	0.118467	0.0625332	0.00238159	0.200998	0.485224	0.0480725	0.0185383	0.261344	0	0.000582307	0.0752104
GSM1854798	GSE72094	70	0	3.42192	IV	4	NA	0	0	0	TRU	bronchioid	0.59985	1.71775	6.54759	0.630339	3.33636	0.998672	0.348132	23.3786	12.9118	63.7095	Low	High	0.0340916	0	0.0184925	0.264482	0	0.282114	0.0780303	0.0416603	0	0	0	0.0819978	0.0858572	0	0.15524	0.615299	0.0209532	0.0509563	0.129111	0	0	0.00376209
GSM773628	GSE31210	NA	0	3.4411	IA	1	NA	NA	NA	NA	PI	squamoid	0.978814	10.2449	2.05164	0	4.9821	0	0	0	0	100	High	Low	0	0.0222827	0.126304	0.0217098	0.0440781	0.131134	0.024187	0	0	0	0	0.00769926	0	0.267037	0.0411116	0.233751	0.0506475	0.00451342	0.076978	0	0.017684	0.012833
GSM1854821	GSE72094	83	0	3.45205	IIB	2	NA	1	1	0	TRU	bronchioid	0.0154272	2.67932	4.06979	0	4.89199	0.322665	0.123506	0	4.40646	95.5935	High	Low	0.0601413	0.0333182	0.10915	0.138756	0	0.487585	0.025718	0.0333047	0	0.00435617	0	0.0492113	0.0318747	0	0.144544	0.870288	0.00836397	0.0617869	0.118287	0	0	0.00873901
GSM773672	GSE31210	NA	0	3.47123	II	2	NA	NA	NA	NA	TRU	bronchioid	1.05987	2.76675	4.79785	0.0851219	7.16804	1.79313	0	2.98477	0	97.0152	High	Low	0.0195293	0.0940576	0.471571	0	0.0582979	0.68895	0.0497961	0.11712	0	0.20116	0	0.0458938	0	0.230221	0.274363	0.317687	0.0607714	0.0965652	0.113386	0	0	0.0155641
TCGA.95.7039.01A.11R.1949.07	TCGA	54	0	3.48493	IIB	2	NA	1	1	1	TRU	bronchioid	0.878964	2.07771	7.3912	0.0432367	2.14864	2.13313	0	2.03855	0	97.9614	High	Low	0.0169043	0.0142815	0.00503661	0.0676162	0	0.144639	0.0132979	0.0908709	0.0422016	0	0.034101	0	0	0.19225	0.060727	0.24101	0	0.0258671	0.0511967	0	0	0
GSM773604	GSE31210	NA	0	3.49315	II	2	NA	NA	NA	NA	PI	squamoid	0.793196	4.75997	0.812959	0	10.3864	0	0	0	0	100	High	Low	0.139231	0.0329068	1.17971	0.289549	0	0.220365	0.62873	0.241582	0	0.244117	0	0.0992749	0	0.37914	0.507646	0.49103	0	0.0840986	0.0014878	0.031574	0.219031	0.161536
GSM1672505	GSE68465	62	0	3.5	IIA	2	G3	NA	NA	NA	TRU	bronchioid	0.758841	0.417593	1.71016	0.45818	2.18276	1.48772	0.135292	45.3166	13.3812	41.3023	Low	High	0.102893	0.0325475	0.446735	0.0383462	0	0.241639	0.0479688	0.131185	0.0101851	0.0292171	0.0601043	0	0.0167682	0.449937	0.205384	0.652416	0.0783267	0	0.407282	0	0	0.0484538
GSM1672490	GSE68465	74	0	3.5	IIB	2	G3	NA	NA	NA	PP	magnoid	0.262138	1.51772	1.76367	0	1.97249	0.929288	0	0	0	100	High	Low	0.154063	0	1.89118	0.151992	0.0198968	0.037243	0.0773447	0.177505	0.000318663	0.0411688	0.128975	0	0	0.279807	0.253618	0.263057	0.0461539	0.0028039	0	0.0969485	0	0.0630716
TCGA.44.2662.01A.01R.0946.07	TCGA	65	0	3.50685	IB	1	G3	1	0	0	PI	squamoid	0.783734	5.33992	1.31797	0	6.2446	0	0	0	0	100	High	Low	0.0163817	0	0.0261367	0	0	0.163197	0.0161143	0.0169219	0.0110391	0	0.0456513	0	0.109889	0.217252	0.039383	0.268861	0	0	0.0354714	0	0.000905643	0.0327963
GSM773580	GSE31210	NA	0	3.50959	II	2	NA	NA	NA	NA	PI	squamoid	1.89729	5.51299	1.58385	0.0027596	7.29451	1.74369	1.88689	0.0372785	25.4895	74.4732	Low	Low	0.286365	0	1.31044	0.0727804	0.00528741	0.767285	0.131408	0.0244247	0	0.145751	0	0.0494128	0	0.285664	0.255165	0.506071	0	0.0137202	0.30326	0	0	0.0332093
TCGA.97.7546.01A.11R.2039.07	TCGA	76	0	3.52055	IA	1	NA	0	0	0	TRU	bronchioid	1.23349	0.217621	11.0035	1.06968	2.06611	0.797762	0.264067	68.9508	17.0216	14.0277	Low	High	0.0729925	0.0026899	0.0307252	0.041149	0	0.25685	0.00844808	0.0213402	0.0140989	0	0.0367444	0	0.0407657	0.0980574	0.0479927	0.168113	0.00717768	0.0428989	0.1027	0	0	0.00725615
TCGA.62.8397.01A.11R.2326.07	TCGA	70	0	3.53151	IIB	2	NA	0	0	0	TRU	bronchioid	0.738427	0.257886	12.8866	0.248152	3.09641	0.646799	0.46713	25.4994	48.0009	26.4996	Low	High	0.022203	0.00390818	0.0809603	0.0369492	0	0.127493	0	0.0190085	0.025734	0	0.0150506	0.0134677	0.0886983	0.143784	0	0.185155	0.0694969	0.0261219	0.141969	0	0	0
GSM1855207	GSE72094	81	0	3.54247	IIB	2	NA	1	0	0	PI	squamoid	0	0.280667	0	0	6.59963	0.238053	0	0	0	100	High	Low	0.000937001	0	0.0155758	0.372093	0	0.106982	0.164733	0	0	0.00662094	0	0.170838	0.0186512	0.0929602	0.264732	0.832398	0	0.0143102	0	0.0166714	0.009532	0.00376691
TCGA.44.2665.01A.01R.0946.07	TCGA	55	0	3.56438	IIB	2	G3	0	0	0	PI	squamoid	0.461455	8.58512	1.4617	0	3.10457	0.243347	0	0	0	100	High	Low	0.000616938	0.00847874	0.00190979	0.0119542	0	0.161769	0.000316904	0.0168506	0.016765	0	0.0322372	0	0.0132924	0.227395	0	0.316348	0.0259708	0.095009	0.0692621	0	0	0.00182349
TCGA.64.5778.01A.01R.1628.07	TCGA	60	0	3.57534	IB	1	NA	1	0	1	TRU	bronchioid	0.616112	0	4.45447	0.10825	4.7149	0.361461	0.231359	31.8748	68.1252	0	Low	High	0.053093	0.0313133	0.0489799	0.173592	0	0.105485	0.0448039	0.0698658	0.0384388	0.00887634	0	0.0195914	0	0.121996	0.119436	0.135047	0	0	0.0294818	0	0	0
GSM1672523	GSE68465	67	0	3.58333	IIA	2	G3	NA	NA	NA	TRU	bronchioid	0.140227	0.210377	2.38849	0.360643	2.21082	1.07173	0.234073	44.7952	29.0741	26.1307	Low	High	0.077448	0.364141	0.743296	0	0.146827	0.140642	0.0343956	0.123879	0.0446698	0.0682759	0.0733795	0	0.0393723	0.110843	0.133894	0.229486	0.0458037	0.0965994	0.240794	0.00223189	0	0.0333754
GSM1672521	GSE68465	57	0	3.58333	IIA	2	G2	NA	NA	NA	TRU	bronchioid	0.623222	0.118338	2.3436	0.185905	1.81073	1.40585	0.249623	33.565	45.0692	21.3658	Low	High	0	0.644686	0.916605	0.243771	0.112075	0.13173	0	0.205059	0.0367783	0	0.0695045	0	0.0221019	0.22431	0.125397	0.326868	0.0122052	0.0494185	0.0703279	0.103867	0.000649832	0.00597179
GSM1672510	GSE68465	72	0	3.58333	IIB	2	G3	NA	NA	NA	PI	squamoid	0.521494	0.708347	0.584199	0	2.83867	0.169473	0	0	0	100	High	Low	0.138087	0	1.8479	0.291437	0.0351297	0.014366	0.238853	0.198065	0.0642429	0.0713341	0.162267	0.0119459	0	0.463032	0.302037	0.55311	0.0275801	0.0163543	0.0890483	0.185482	0.00685773	0.0855686
GSM1672433	GSE68465	71	0	3.58333	IIIA	3	G3	NA	NA	NA	PP	magnoid	0.314563	1.32462	1.96116	0.057073	1.38606	0.659501	0	4.13066	0	95.8693	High	Low	0	0.098191	0.211371	0.0358999	0	0.0241924	0	0.102733	0.0141493	0.0164971	0.0317815	0	0.0203764	0.11663	0.0713925	0.193389	0	0.0123001	0	0.0864636	0	0.0223575
GSM773709	GSE31210	NA	0	3.60822	IA	1	NA	NA	NA	NA	TRU	bronchioid	2.55791	3.0433	3.1235	1.35207	7.86111	1.70607	0	30.7613	0	69.2387	Low	High	0.189511	0.0400731	0.205193	0	0	1.01909	0.0670673	0.213	0	0.244575	0	0.0997993	0	0.0765309	0.180987	0.539068	0.11259	0.0445828	0.137507	0	0	0
GSM773641	GSE31210	NA	0	3.60822	II	2	NA	NA	NA	NA	TRU	bronchioid	1.58974	2.72733	7.49837	0	3.9079	0	0	0	0	100	High	Low	0.0264028	0.0227086	0.117461	0	0.0148178	0.149491	0	0.0243402	0	0.0399437	0	0.0284737	0.00994256	0.079136	0.057561	0.206557	0.0365432	0.00803933	0.151099	0	0	0.00291969
GSM1854830	GSE72094	69	0	3.62466	IIIB	3	NA	0	0	0	PI	squamoid	1.07652	4.57582	1.8946	0	2.45945	1.74234	0.393888	0	7.92579	92.0742	High	Low	0.00906199	0.0168516	0.0024539	0	0.0342295	0.0207988	0	0.0410565	0.00546999	0.000555998	0.0396788	0.00339087	0	0.161071	0.023974	0.374831	0.0202495	0.00985235	0.0117513	0.0206445	0	0.00706009
TCGA.44.2655.01A.01R.0946.07	TCGA	65	0	3.6274	IA	1	G2	0	0	0	TRU	bronchioid	0.886814	0.107676	10.6329	0.257013	2.56461	0.909466	0.28465	39.5807	43.8369	16.5824	Low	High	0.056159	0.0772846	0.0375461	0.0244335	0	0.226056	0	0.0663131	0.0202469	0	0.026925	0.00128164	0.0179374	0.0712358	0.0236078	0.220511	0.0583208	0.0278984	0.0394219	0	0	0.00482087
GSM1854923	GSE72094	79	0	3.63288	IB	1	NA	0	0	1	TRU	bronchioid	0.601571	1.96123	4.3719	0.706212	5.28672	1.14008	0.293775	23.8487	9.92075	66.2305	Low	High	0.00127688	0.0416072	0.0104623	0.166724	0	0.601792	0	0.0677487	0	0.00347851	0	0.143604	0.0550477	0.0823209	0.155615	0.832322	0.0466043	0.0950576	0	0.185745	0.0275031	0.0273209
GSM773567	GSE31210	NA	0	3.63836	IA	1	NA	NA	NA	NA	TRU	bronchioid	2.62178	1.49632	3.76695	0.70771	8.46962	0.688711	0.483652	26.3316	17.9951	55.6732	Low	High	0.0848975	0.0874784	0.870894	0.0113916	0	0.447214	0.0529854	0.0898025	0	0.0681554	0	0.0167874	0.0569525	0.91855	0.0745398	0.968645	0.120191	0.072885	0.232281	0	0.106615	0.0563201
GSM1854825	GSE72094	54	0	3.6411	IA	1	NA	1	0	0	TRU	bronchioid	0.229342	2.58652	6.66376	0.292109	3.14156	0.743924	0	10.1475	0	89.8525	High	Low	0.138897	0	0.0194192	0.116966	0.0573642	0.161884	0.0166585	0.0625649	0	0	0.014327	0.0449841	0.0554627	0	0.119171	0.426111	0.0256358	0.142825	0.071012	0	0.0321351	0
TCGA.75.5147.01A.01R.1628.07	TCGA	NA	0	3.65205	IB	1	G2	1	0	0	PI	squamoid	0.351111	0.860044	2.0012	0.252206	3.81452	1.36074	0.0254259	22.1685	2.2349	75.5966	Low	High	0.0563532	0.003143	0.0570663	0	0	0.197651	0.0194879	0.014018	0.0490854	0.00947652	0.0328897	0	0.043579	0.104738	0.0583688	0.231143	0.0146355	0.0261239	0.062352	0.00590375	0	0.0139845
GSM1672501	GSE68465	63	0	3.66667	IA	1	G2	NA	NA	NA	TRU	bronchioid	0.788525	0.183162	3.25023	0.369421	1.36315	0.593586	0.222813	47.6429	28.7354	23.6218	Low	High	0	0.068945	0.255093	0.0170955	0.0197864	0.0907214	0	0.0387722	0.0140517	0	0.0440207	0	0.0321361	0.0350694	0.0356547	0.0696179	0.0576689	0.0213903	0.163351	0	0	0.00305938
GSM1672428	GSE68465	81	0	3.66667	IIA	2	G2	NA	NA	NA	TRU	bronchioid	0.72078	0.501497	2.23641	0.620825	2.17743	0.923941	0.147746	48.8812	11.6329	39.4858	Low	High	0	0.277916	0.570421	0.0340269	0	0.187355	0	0.140442	0	0	0.0573935	0.017724	0.0581596	0.0715349	0.0496152	0.375829	0.0283659	0.083594	0.117476	0.0371775	0.00440651	0.0587103
GSM1855176	GSE72094	75	0	3.69863	NA	NA	NA	0	0	1	PI	squamoid	0.450846	2.55536	3.23776	0	5.80726	0.532855	0	0	0	100	High	Low	0.148247	0	0	0.887258	0	0.253109	0.358217	0.114888	0	0	0	0.248133	0.0832296	0	0.405826	1.03098	0.0315616	0.187811	0.11362	0	0	0.0238741
TCGA.44.2657.01A.01R.1107.07	TCGA	74	0	3.70137	IB	1	G2	0	0	0	TRU	bronchioid	0.474409	0.354297	8.11361	0.571596	4.2234	0.787786	0.144221	53.4145	13.4772	33.1083	Low	High	0.1357	0.0145513	0.0763615	0.106536	0	0.114147	0.0110992	0.0955347	0.0362133	0	0.00402882	0.00819628	0.0051626	0.062812	0.069901	0.174165	0.00667289	0.00260229	0.0763171	0	0	0
GSM1855222	GSE72094	68	0	3.73425	IA	1	NA	0	0	0	TRU	bronchioid	0.106072	2.1972	4.73097	0.699003	5.00573	0.292265	0.262725	22.1278	8.31692	69.5552	Low	High	0.0858886	0.449287	0	0.46888	0	0.583082	0.217704	0.11456	0	0.116176	0	0.139333	0.0378134	0.107034	0.453627	0.735847	0.000371357	0.078909	0.0376349	0.0567805	0	0.0178397
TCGA.44.2659.01A.01R.0946.07	TCGA	65	0	3.74521	IIB	2	G3	1	0	0	TRU	bronchioid	0.941988	3.51322	1.91067	0.599621	3.34876	0.627835	0.157314	14.0421	3.68403	82.2738	Low	Low	0.042844	0	0.0843152	0.121907	0	0.216387	0.00309223	0.0568614	0.0704491	0	0.00991517	0	0.0204707	0.0622799	0.0492581	0.185956	0	0.0209934	0.0525203	0	0	0.00275082
TCGA.05.4389.01A.01R.1206.07	TCGA	70	0	3.75068	IA	1	G3	0	0	0	PP	magnoid	0.311362	0.275161	2.89732	0.114673	4.78237	0.356389	0.185025	19.948	32.1861	47.8659	Low	Low	0.0150445	0.00223814	0	0.126342	0	0.15678	0.0227624	0.0557892	0.0606527	0	0.036648	0.00535062	0.0121858	0.0890918	0.0625452	0.205072	0.0796912	0.013881	0.0559264	0	0	0
GSM773619	GSE31210	NA	0	3.76712	IA	1	NA	NA	NA	NA	TRU	bronchioid	1.474	5.7767	6.54759	0.238183	6.46336	0.552287	0	3.95989	0	96.0401	High	Low	0	0.0740562	0.0748259	0	0	0.34391	0	0	0	0	0	0.0550595	0	0.238563	0.0600923	0.489729	0.233037	0	0.19402	0	0.0415478	0.0346108
GSM1854857	GSE72094	75	0	3.80274	IB	1	NA	1	0	1	TRU	bronchioid	0.1266	3.04476	6.25163	0.20691	2.93545	0.960157	0.175532	6.03729	5.12172	88.841	High	Low	0.0540865	0.088459	0.0202111	0.0475932	0.0591976	0.0986012	0.0298345	0.0305911	0	0.00203387	0.00423291	0.028149	0.0375957	0.0200094	0.0490892	0.575511	0.00186346	0.130616	0.21247	0	0.00516351	0.00424678
GSM1672506	GSE68465	67	0	3.83333	IA	1	G2	NA	NA	NA	TRU	bronchioid	0.47328	1.87678	1.61844	0	1.46246	1.16694	0.227139	0	10.796	89.204	High	Low	0.037391	0.0321798	2.14818	0.166268	0.103969	0	0.103414	0.132195	0.109687	0.00693789	0.198112	0	0	0.081874	0.190832	0.33733	0.0396562	0	0.121045	0	0	0.0317276
TCGA.55.6971.01A.11R.1949.07	TCGA	59	0	3.83562	IB	1	G2	0	0	0	TRU	bronchioid	0.87299	1.96355	4.79795	0.259963	3.86142	0.239997	0	11.6915	0	88.3085	High	Low	0.00466154	0.0626022	0.0822537	0.0785261	0	0.146462	0.023798	0.0494036	0.043479	0	0.00267622	0.0430707	0.0171968	0.170302	0.0433363	0.14603	0	0.0137713	0.0615487	0	0	0.0108826
GSM1854822	GSE72094	65	0	3.8411	IB	1	NA	0	0	0	TRU	bronchioid	0	0.70612	7.71364	0	1.9368	1.20485	0.083457	0	10.5698	89.4302	High	Low	0.0140259	0.0023747	0.0261581	0.0740154	0	0.112987	0	0.0278677	0	0	0.0159779	0.0265488	0.0273434	0.0196979	0.033422	0.333587	0	0.0420681	0.0132452	0.0200831	0.00478307	0.0117767
GSM773733	GSE31210	NA	0	3.84658	IA	1	NA	NA	NA	NA	TRU	bronchioid	2.94238	0.773807	7.69979	1.3506	5.35739	0.108956	0	63.5754	0	36.4246	Low	High	0.0374631	0.0498691	0.255635	0	0.0439801	0.443352	0.0144514	0.00437057	0	0.0837246	0	0.0260884	0	0.100036	0.128996	0.253622	0.00613775	0.0589374	0.0524235	0	0.0354842	0.00635338
GSM773708	GSE31210	NA	0	3.86849	IA	1	NA	NA	NA	NA	TRU	bronchioid	1.44133	1.91387	6.72081	0	3.9181	1.93678	0	0	0	100	High	Low	0.0444694	0	0.134982	0	0	0.192084	0	0	0.00230903	0	0	0.0180422	0	0.095566	0.0274902	0.116858	0.0378606	0.0103991	0.0759057	0	0.00374436	0.00387806
GSM773712	GSE31210	NA	0	3.88219	IA	1	NA	NA	NA	NA	TRU	bronchioid	2.62838	1.98031	7.52737	1.08487	5.29031	1.65632	0	35.3934	0	64.6066	Low	High	0	0.0665079	0.125479	0	0.0507522	0.323676	0	0.0106448	0	0.0570337	0	0.0498762	0	0.156304	0.0576164	0.281046	0.0278323	0	0	0.125478	0.0403813	0
GSM773713	GSE31210	NA	0	3.90685	IA	1	NA	NA	NA	NA	TRU	bronchioid	1.79123	3.92939	5.67419	0.666573	6.13158	0.615213	0	14.5034	0	85.4966	High	Low	0.0346199	0	0.219998	0	0	0.440681	0.0308135	0	0	0.0592804	0	0.0350435	0	0.111229	0.0853813	0.354573	0.0558414	0.0036592	0.103843	0	0.00928552	0.0213661
TCGA.44.2656.01A.02R.0946.07	TCGA	59	0	3.91507	IB	1	G3	1	0	0	TRU	bronchioid	1.00002	2.1638	3.07739	0.376706	5.13601	0.170437	0	14.828	0	85.172	High	Low	0.0352728	0.00338742	0.0610668	0.125071	0	0.147259	0.0417149	0.0406573	0.0195478	0	0.0134388	0.00596716	0.0210088	0.0899292	0.082631	0.190728	0.0241518	0.00453576	0.0851845	0	0.00068019	0.00776798
GSM1672424	GSE68465	70	0	3.91667	IA	1	G2	NA	NA	NA	TRU	bronchioid	0.820772	1.05917	1.44924	0.520734	2.84883	0.687767	0.114555	30.7315	6.76052	62.5079	Low	High	0	0.422229	2.00022	0.431206	0	0.256078	0.118136	0.207097	0	0.142415	0	0	0.0194268	0.231204	0.256318	0.813288	0.0909093	0.0186696	0.224914	0.100341	0	0.041337
TCGA.05.4398.01A.01R.1206.07	TCGA	47	0	3.92055	IIIB	3	G3	1	0	0	PI	squamoid	0.921901	2.1343	0.670838	0.0230317	5.05424	0.722412	0	1.0676	0	98.9324	High	Low	0.0337713	0.00665096	0.0576359	0.0532374	0	0.154392	0.0384812	0.0616645	0.0134383	0	0.036036	0	0.0469415	0.109158	0.0685751	0.257029	0.0210441	0.0180814	0.0161751	0	0	0.00768865
TCGA.NJ.A4YQ.01A.11R.A262.07	TCGA	69	0	3.92329	IA	1	NA	0	0	0	PI	squamoid	0.498533	1.4821	1.22263	0.289311	5.07414	0	0.00651228	16.2724	0.366285	83.3614	Low	Low	0.0450873	0.0533477	0.0598691	0.11307	0	0.0606766	0	0.0954602	0.0702935	0	0.0648421	0	0	0.212927	0.0617222	0.14743	0	0	0.0138928	0.00138113	0	0
GSM773664	GSE31210	NA	0	3.92877	IA	1	NA	NA	NA	NA	TRU	bronchioid	1.2343	1.35675	7.90891	1.21267	5.89217	0	0	47.1961	0	52.8039	Low	High	0	0.0264839	0.0883727	0	0.054753	0.2596	0	0	0	0.0103921	0	0.043228	0.0115429	0.346225	0.027301	0.307036	0.0505339	0.00641586	0.131727	0	0.00360622	0.00716424
GSM1672375	GSE68465	76	0	3.93917	IIA	2	G3	NA	NA	NA	TRU	bronchioid	0.323861	1.09181	1.72003	0	1.80951	0.76019	0	0	0	100	High	Low	0.048518	0	0.719317	0.0123259	0.0376863	0.0415529	0.0550617	0.0461499	0.013675	0.0515742	0.0708232	0	0	0.0938153	0.08431	0.192189	0.0296741	0.0295215	0.0968677	0	0	0.0207247
TCGA.50.5066.01A.01R.1628.07	TCGA	72	0	3.95068	IB	1	NA	1	1	0	PI	squamoid	0.417428	1.56922	0.558574	0	3.81822	0.551535	0.023176	0	1.45541	98.5446	High	Low	0.0160258	0.0134637	0.105777	0.143883	0	0.0558149	0.0862262	0.0640971	0.00437999	0.0202014	0.0227147	0	0.00479998	0.126774	0.0767251	0.202512	0.0294786	0	0.0240243	0	0	0.00310138
GSM773727	GSE31210	NA	0	3.96164	IA	1	NA	NA	NA	NA	TRU	bronchioid	1.52295	3.1864	6.55548	0.397429	6.21119	0.827417	0	11.0895	0	88.9105	High	Low	0.0306809	0.0101607	0.525948	0	0	0.307449	0.0212604	0.00495351	0	0.0209236	0	0.00945797	0	0.212388	0.0472158	0.395895	0.0725045	0.0349744	0.135087	0	0.0238571	0.0356014
GSM1672496	GSE68465	77	0	4	IIA	2	G2	NA	NA	NA	TRU	bronchioid	0.20676	0.640764	1.84221	0.0347985	2.66139	0.195535	0.175773	4.08751	20.6468	75.2657	Low	Low	0	0.116437	0.35849	0	0.0160344	0.0712476	0	0.096238	0.0517217	0.00673513	0.0213164	0.0232091	0.0250913	0.175033	0.11485	0.307278	0.0311568	0	0.0786776	0.0647825	0	0.0070221
GSM1672573	GSE68465	65	0	4	IIB	2	G3	NA	NA	NA	PP	magnoid	0.537029	2.18982	1.11387	0	1.17767	0.864195	0	0	0	100	High	Low	0.169201	0	1.5423	0.113563	0.0397756	0.0201071	0.0522867	0.113209	0.0126734	0	0.0158092	0.0105466	0.0234154	0.209751	0.119769	0.19572	0.00704008	0.00179565	0.0552888	0.0427789	0	0.0317927
GSM773646	GSE31210	NA	0	4.00822	II	2	NA	NA	NA	NA	PI	squamoid	0.858938	4.50217	1.99328	1.27897	8.51386	2.16389	0	22.1232	0	77.8768	Low	High	0.112957	0.0765254	1.04154	0	0.000326354	0.847711	0.0795282	0.0702122	0	0.159099	0	0	0	0.326194	0.292153	0.492962	0.227753	0.0358219	0.202565	0	0	0.0235737
GSM1854849	GSE72094	77	0	4.0137	IB	1	NA	0	0	1	TRU	bronchioid	0	2.24258	6.3177	0	4.57132	0.508824	0	0	0	100	High	Low	0.00761601	0	0.0644028	0.0875977	0	0.263922	0.0243824	0	0	0.0564191	0.0917612	0.1826	0.0100634	0.0546314	0.195977	0.710758	0.115353	0.069164	0.184475	0	0	0.0035982
TCGA.50.5941.01A.11R.1755.07	TCGA	55	0	4.03836	IIIA	3	NA	0	0	1	TRU	bronchioid	1.06153	2.20848	3.14189	0.130854	5.12961	0.501892	0.00586715	5.57965	0.250176	94.1702	High	Low	0.044748	0.0124584	0.0314187	0.0854875	0	0.11564	0.0228718	0.0961568	0.0441747	0	0.0464915	0	0.0129442	0.132748	0.103064	0.188222	0.000767706	0.00499763	0.0495547	0	0	0.00825496
GSM773557	GSE31210	NA	0	4.0411	II	2	NA	NA	NA	NA	PP	magnoid	1.00789	7.10277	3.65908	0	6.5831	0.925148	0	0	0	100	High	Low	0.0878181	0	0.896167	0.0105084	0.000745037	0.299166	0.0947499	0.0427936	0.00355503	0.128596	0	0	0	0.115713	0.0855634	0.311303	0.0618989	0.0395553	0.041593	0	0.00939833	0.0275171
GSM773601	GSE31210	NA	0	4.0411	II	2	NA	NA	NA	NA	PP	magnoid	1.03381	4.01873	3.43122	0	5.8977	0.104228	0	0	0	100	High	Low	0	0.0650695	0.103291	0.0301513	0	0.136072	0.128386	0.0599408	0	0.032525	0.0110374	0.0497384	0.0797412	0.0498304	0.134473	0.327102	0	0.0347954	0.00614665	0	0.0175082	0.0513828
TCGA.55.1595.01A.01R.0946.07	TCGA	74	0	4.05205	IA	1	NA	0	0	1	TRU	bronchioid	0.756652	2.66187	8.26971	0.135284	1.55013	1.0208	0	4.83648	0	95.1635	High	Low	0.0396222	0	0.0790651	0.0581004	0	0.1357	0.00651697	0.0878953	0.0383108	0	0.0477483	0.0135827	0.0108667	0.0863958	0.0534128	0.251818	0.00417921	0.0314648	0.0528291	0	0	0.00249184
GSM1854867	GSE72094	64	0	4.05753	IB	1	NA	0	0	1	TRU	bronchioid	0	2.21654	6.10575	0	2.93964	1.11909	0.394768	0	15.1177	84.8823	Low	Low	0.088588	0	0.0600989	0.0821021	0	0.39454	0.00124315	0.00155104	0	0	0.0145104	0.013952	0.0428695	0	0.0642838	0.225386	0	0.0406079	0.0554827	0	0	0
GSM773686	GSE31210	NA	0	4.05753	IB	1	NA	NA	NA	NA	TRU	bronchioid	2.1828	1.58376	5.4038	1.9399	5.56784	3.27574	0	55.0536	0	44.9464	Low	High	0.0113667	0.0829096	0.139945	0	0	0.34506	0	0.00754607	0	0.030673	0	0.0514889	0.00766398	0.144065	0.0197051	0.264961	0.125202	0.088785	0.197972	0	0.0475523	0.000461936
GSM773655	GSE31210	NA	0	4.06027	IB	1	NA	NA	NA	NA	TRU	bronchioid	1.14615	3.31296	7.39698	0	5.70767	0.926926	0	0	0	100	High	Low	0.058794	0.221913	0.357566	0	0.0417192	0.252831	0.00606083	0.00398529	0	0.00552281	0	0.0457643	0	0.202143	0.0872444	0.155798	0.00721255	0.111	0.0286806	0	0	0.00287814
GSM1854826	GSE72094	69	0	4.07671	IB	1	NA	0	0	0	TRU	bronchioid	0.113659	0.745592	6.11614	0.940578	5.28033	0.951478	0.531086	42.4208	23.9524	33.6268	Low	High	0.0277793	0.0079842	0.0166695	0.17591	0.0959638	0.268471	0.081958	0	0	0.0104423	0	0.102016	0.389023	0.102486	0.0299985	0.885374	0.0538765	0.184915	0.226953	0	0.00168358	0
GSM1854863	GSE72094	71	0	4.07671	IB	1	NA	1	0	0	TRU	bronchioid	0.176692	0.780643	7.47651	1.05334	2.7272	0.819625	0	57.4345	0	42.5655	Low	High	0.0321399	0.000348698	0.0424893	0.073127	0	0.158729	0	0.0356215	0	0	0	0.0672826	0.0628407	0	0.0668429	0.430459	0.0560137	0.0250132	0.0567073	0.035737	0	0
GSM1672574	GSE68465	68	0	4.08333	IIA	2	G2	NA	NA	NA	TRU	bronchioid	0.256865	1.21391	2.91026	0.528007	1.92479	0.891337	0.335521	25.4163	16.1508	58.4329	Low	High	0.085508	0.0543203	0.666475	0.198406	0.0644527	0.0812749	0	0.0667817	0.00645619	0	0.0441686	0.0222801	0.0583637	0.099252	0.0573566	0.356268	0.118039	0.0529935	0.295528	0	0	0.0185747
GSM773677	GSE31210	NA	0	4.09315	II	2	NA	NA	NA	NA	TRU	bronchioid	1.3094	3.7289	4.32428	0.29346	8.64504	0.0395122	0	7.2957	0	92.7043	High	Low	0	0.100269	0.993776	0	0	0.81584	0.14486	0.136153	0	0.373521	0	0.131354	0	0.379674	0.404078	0.678405	0.0799922	0.0276146	0.233125	0	0	0.0708503
GSM1854833	GSE72094	79	0	4.09315	IIB	2	NA	0	0	0	TRU	bronchioid	2.00665	0	5.12255	2.5186	3.63757	2.40023	0.166647	93.794	6.20601	0	Low	High	0.0114535	0	0.0094798	0.274347	0.0119357	0.120289	0.00590207	0	0	0	0.189548	0.0979965	0.252069	0.0398494	0.00332754	0.771673	0.0336141	0.211321	0.210547	0	0.00285634	0.0492306
GSM1854854	GSE72094	64	0	4.12877	IA	1	NA	0	1	0	TRU	bronchioid	0.0177127	0.592735	7.05165	0.780184	3.74725	1.78965	0.321981	46.0313	18.9971	34.9717	Low	High	0.0314595	0	0.0161105	0.144875	0	0.249691	0	0.0141425	0	0	0	0.0527241	0.142086	0.00745276	0.0144857	0.681737	0.0666541	0.110299	0.220252	0	0.023519	0
GSM1855220	GSE72094	57	0	4.13699	IB	1	NA	1	0	1	PP	magnoid	0.0970173	2.70829	4.30073	0	2.87744	0.205179	0	0	0	100	High	Low	0.0107476	0	0.0229776	0.131281	0	0.0702739	0.0238802	0.0290693	0	0	0.0275262	0.0560085	0.019707	0.0343014	0.0252798	0.3075	0	0.0949066	0.0169435	0.0314501	0	0.0130629
GSM773753	GSE31210	NA	0	4.15342	IA	1	NA	NA	NA	NA	TRU	bronchioid	1.42678	2.23303	7.32305	0.7052	5.6977	1.78208	0	24.0009	0	75.9991	Low	High	0.00785213	0.104753	0.465472	0	0	0.517499	0.0243251	0.0116968	0	0.0718991	0	0.0501791	0.00150704	0.110158	0.0997487	0.34997	0.146081	0.0840023	0.188141	0	0.0047969	0.0227106
GSM773618	GSE31210	NA	0	4.16438	IA	1	NA	NA	NA	NA	TRU	bronchioid	1.78587	0.725842	7.26232	0	5.88781	3.21264	0.670676	0	48.0249	51.9751	Low	Low	0.027586	0.0135538	0.134735	0	0	0.32456	0	0	0	0	0.00198475	0.0369239	0.0387156	0.155041	0.0201501	0.264043	0.11316	0.0255551	0.21902	0	0.044298	0.0034289
GSM1672492	GSE68465	65	0	4.16667	IIA	2	G2	NA	NA	NA	PI	squamoid	0.247857	1.19648	0.745848	0	2.26862	0.370646	0	0	0	100	High	Low	0.172455	0	0.57019	0.0601416	0	0.0728063	0.0236851	0.148557	0.000940271	0.0646801	0.0491998	0	0.0179026	0.284367	0.143363	0.333773	0.00412436	0	0.00966788	0.054221	0.0182662	0.0125925
GSM1672462	GSE68465	64	0	4.16667	IIA	2	G2	NA	NA	NA	TRU	bronchioid	0.523409	0.180952	3.29761	0.00831517	0.994972	0.969656	0	4.39336	0	95.6066	High	Low	0.0224681	0.0793169	0.318697	0	0	0.132476	0.0155971	0.0084049	0.0543879	0	0.0562789	0.00672781	0	0.0481335	0.0666994	0.0867088	0.000868093	0.021873	0.013454	0.0395528	0	0.00417687
GSM1672474	GSE68465	51	0	4.16667	IIB	2	G2	NA	NA	NA	TRU	bronchioid	0.331634	0	3.05255	0.241373	2.4915	0.0342263	0.178866	57.4371	42.5629	0	Low	High	0	0.115592	0.387049	0.000535521	0	0.120203	0	0.0556094	0.0491629	0.0288888	0.037069	0	0.0191048	0.154291	0.0664356	0.2934	0.0139993	0	0	0.100139	0	0.0114696
GSM1672503	GSE68465	74	0	4.16667	IIB	2	G2	NA	NA	NA	TRU	bronchioid	0.587049	1.51001	2.10284	0	1.49107	0.473596	0	0	0	100	High	Low	0.0293475	0.0836398	0.338836	0	0.0311126	0.0576764	0.00363736	0.064039	0.0303778	0.000992948	0.0616287	0	0.0153159	0.0947404	0.0662092	0.135717	0.0126667	0.00820695	0.0384333	0.0180638	0.00604331	0.00786842
TCGA.05.4249.01A.01R.1107.07	TCGA	67	0	4.1726	IB	1	G2	0	0	1	TRU	bronchioid	1.09788	1.05938	5.31981	0.0575751	4.07166	0.662359	0.247417	4.21989	18.1341	77.646	Low	Low	0.0148257	0.0289318	0.0197823	0.0324028	0	0.117711	0	0.0425465	0.0449725	0	0.0125425	0.00624259	0.0699071	0.0349953	0.0251207	0.186173	0.159862	0.0278874	0.166813	0	0	0.00928281
GSM773572	GSE31210	NA	0	4.18904	II	2	NA	NA	NA	NA	PI	squamoid	0.830099	4.94102	1.8308	0	8.86537	1.15791	0.332756	0	6.30964	93.6904	High	Low	0	0.341224	0.894374	0.0312487	0.0649308	0.896558	0.308235	0.00356656	0	0.366962	0	0	0	0.491538	0.215125	0.682601	0	0.337648	0.122691	0	0.0429948	0.0527291
GSM1672394	GSE68465	51	0	4.2025	IA	1	G1	NA	NA	NA	TRU	bronchioid	0.257162	0.0205259	2.6086	0.539248	2.25985	1.03826	0.471709	52.2789	45.7312	1.98995	Low	High	0.0147091	0.140514	0.553673	0	0	0.119611	0.0173681	0.0793087	0.0534351	0.0440014	0.0175093	0	0.0404498	0.156748	0.0519643	0.313204	0.14546	0.0377906	0.214231	0	0.00372436	0.0268282
GSM773666	GSE31210	NA	0	4.21096	IA	1	NA	NA	NA	NA	TRU	bronchioid	2.42707	2.75687	5.96944	1.19329	5.63946	1.55131	0	30.2087	0	69.7913	Low	High	0.0320272	0	0.553018	0.0100212	0	0.422397	0.0383104	0.041334	0	0.0598165	0	0.0554863	0.0114719	0.0997338	0.0899959	0.284463	0.104043	0.0508554	0.171728	0	0.0184236	0.0132541
GSM773602	GSE31210	NA	0	4.21644	II	2	NA	NA	NA	NA	TRU	bronchioid	3.63274	2.03356	3.65499	0.518355	5.00668	5.10147	0.582952	16.5352	18.5958	64.8691	Low	Low	0.0188668	0.0406022	0.587817	0.0277279	0	0.340074	0.0242532	0.00595731	0	0.072778	0	0.0381118	0.0640145	0.185839	0.0599787	0.382744	0.00239109	0.103867	0.331951	0	0.0429095	0.0221599
GSM1855215	GSE72094	79	0	4.24932	IB	1	NA	0	0	0	TRU	bronchioid	0	0.45794	5.73491	0.138292	5.12588	0.350253	0.23207	16.6959	28.0176	55.2865	Low	Low	0.0104085	0.127114	0.0269839	0.274239	0	0.355179	0.0541287	0.129453	0	0	0	0.0679317	0.0609504	0	0.129567	0.735479	0.203132	0.0825116	0.139139	0	0.0376785	0.00831371
GSM1855217	GSE72094	85	0	4.25753	IB	1	NA	0	1	0	TRU	bronchioid	0.0428563	0.889499	5.39679	1.82288	2.86025	1.95911	0.685857	53.6419	20.1828	26.1753	Low	High	0.0682167	0	0.0340184	0.0803384	0.030179	0.239976	0	0.0121364	0	0	0	0.0720478	0.0648629	0	0.0287488	0.419179	0.0134125	0.125797	0.200381	0	0.00394606	0.00747843
TCGA.64.5781.01A.01R.1628.07	TCGA	55	0	4.27123	IB	1	NA	0	0	0	PI	squamoid	0.364659	3.26487	0.244368	0.110559	4.25097	1.4163	0	3.27539	0	96.7246	High	Low	0.00116099	0	0.0788911	0.219538	0	0.048039	0.0944817	0.150885	0.0391475	0	0.0243442	0.0710279	0.00871384	0.0892101	0.0357645	0.0861327	0	0.0422565	0.00425669	0.00546726	0	0.000682837
GSM1855212	GSE72094	75	0	4.27123	IV	4	NA	0	0	0	TRU	bronchioid	0.310666	0.493951	5.46279	0.447701	4.73151	1.66525	0.391438	33.5837	29.3632	37.0531	Low	High	0.120231	0.00774425	0	0.441625	0	0.681443	0.0655192	0.1265	0	0	0.00252644	0.0725468	0.00635457	0.106168	0.277053	0.824688	0	0.207974	0.0960794	0	0	0
GSM773595	GSE31210	NA	0	4.27397	IA	1	NA	NA	NA	NA	TRU	bronchioid	0.339007	2.27439	6.82641	1.03992	5.19751	2.60018	0	31.3767	0	68.6233	Low	High	0.035375	0	0.420026	0	0	0.336725	0	0.0349126	0	0.116453	0	0.0691859	0.0144097	0.0912728	0.0408916	0.348258	0.102628	0.100594	0.21397	0	0.026957	0.00350359
GSM773608	GSE31210	NA	0	4.29041	IB	1	NA	NA	NA	NA	TRU	bronchioid	2.3678	1.55861	2.9848	1.44358	4.52448	5.44658	0.688335	39.1158	18.6514	42.2328	Low	High	0.177338	0	0.508347	0	0.0311713	0.426277	0	0.0352339	0	0	0	0.0420816	0.0268213	0.0229282	0.036048	0.223509	0.0192218	0.0257654	0.224309	0	0.0261016	0.0273909
GSM1672377	GSE68465	58	0	4.29833	IIA	2	G3	NA	NA	NA	PP	magnoid	0.178176	0.549583	1.65738	0	0.810835	1.10108	0	0	0	100	High	Low	0	0.0582871	0.177458	0	0	0.0522025	0.00511588	0.0349406	0.0258053	0.00309007	0.0418399	0	0	0.0451158	0.0244946	0.0735172	0.0181656	0	0	0.0220189	0.00821444	0.000746473
GSM1854852	GSE72094	76	0	4.29863	IA	1	NA	0	1	0	TRU	bronchioid	0.168011	1.33029	5.9096	1.77305	3.43576	1.16335	0.301703	52.0714	8.86049	39.0681	Low	High	0.0526042	0.0185478	0.00973391	0.0722367	0.0892879	0.377735	0.00479513	0.0357705	0	0.00309068	0	0.083592	0.142217	0	0.000898574	0.538228	0.07443	0.203588	0.315828	0	0.00447321	0.00139354
GSM1672383	GSE68465	58	0	4.3175	IIA	2	G2	NA	NA	NA	PI	squamoid	0.298693	1.39836	0.522233	0.033038	2.81871	0.0460494	0	2.30809	0	97.6919	High	Low	0.00585122	0.144787	2.44617	0.304716	0	0	0.23099	0.190253	0	0.177313	0.0195398	0	0	0.484777	0.240468	0.454237	0	0.0618746	0.118673	0.039839	0.000953134	0.0720742
GSM1672322	GSE68465	69	0	4.34167	IA	1	G1	NA	NA	NA	TRU	bronchioid	0.487642	0.485749	1.1656	0.820728	2.88364	0.899999	0.485592	45.7978	27.0967	27.1055	Low	High	0.0708423	0.24556	0.893951	0.224853	0	0.340361	0.00661225	0.139352	0.0281306	0	0.0872873	0	0.0149335	0	0.144821	0.47993	0.271789	0.0216804	0.0983556	0.150178	0.00903186	0.0556508
GSM1672710	GSE68465	46	0	4.35833	IIB	2	G2	NA	NA	NA	TRU	bronchioid	0.459809	1.88403	1.2665	0	1.93355	0.982006	0.0493223	0	2.55113	97.4489	High	Low	0	0.101251	0.323194	0.0581782	0.0213251	0.0617146	0.0191612	0.0839983	0	0.0551693	0	0.0274803	0.0437068	0.0452453	0.0854781	0.210829	0.0777211	0.002484	0.132238	0.0056178	0	0.0161451
GSM1854862	GSE72094	73	0	4.3726	IA	1	NA	1	0	0	PI	squamoid	0.169608	3.29885	2.90108	0.270128	5.09939	1.15345	0.271657	7.03342	7.07322	85.8934	High	Low	0.0801316	0.428823	0.0693886	0.43819	0.00817238	0.504784	0.353493	0.0822983	0	0.0857057	0	0.0637331	0.0776815	0.184291	0.422715	0.804934	0.0539947	0	0.171725	0	0	0.0395135
GSM773633	GSE31210	NA	0	4.3726	IA	1	NA	NA	NA	NA	PI	squamoid	0.531757	5.35444	3.22241	0	7.25784	0	0	0	0	100	High	Low	0.175382	0	1.06679	0.00643985	0.0579401	0.422163	0.174141	0.0223429	0	0.0836286	0.0255179	0.0190235	0	0.226008	0.172162	0.309901	0	0	0.100449	0	0	0.0258299
GSM773621	GSE31210	NA	0	4.37534	IA	1	NA	NA	NA	NA	PI	squamoid	0.288692	8.06551	0.173401	0	7.25207	2.09535	0	0	0	100	High	Low	0.0695131	0	0.715555	0.00344826	0	0.384578	0.348202	0.0865164	0	0.0815912	0.141644	0	0	0.498771	0.192258	0.568203	0.0374467	0	0.0832267	0.0113945	0.00536354	0.101088
GSM1855226	GSE72094	56	0	4.38082	IA	1	NA	0	0	1	TRU	bronchioid	0.0190591	1.99179	6.32762	0	2.50001	0.923806	0.547792	0	21.5702	78.4298	Low	Low	0.0740558	0	0.0637113	0.0891462	0	0.262959	0.00797838	0.0394913	0	0	0.0232331	0.0109825	0.0107222	0	0.0474215	0.457152	0.0439571	0.0453837	0.0717585	0	0	0.0261064
GSM773562	GSE31210	NA	0	4.41096	IB	1	NA	NA	NA	NA	PP	magnoid	2.01657	3.67269	3.04951	0.133879	7.68137	0.766839	0.174367	3.363	4.38004	92.257	High	Low	0.0663658	0.0444277	0.362337	0	0.145491	0.47663	0.0378444	0.150414	0	0.149917	0	0.0850262	0	0.109407	0.147364	0.353829	0	0.0785513	0.0491506	0	0.00632036	0.0312575
GSM1672586	GSE68465	57	0	4.41667	IA	1	G1	NA	NA	NA	TRU	bronchioid	0.627442	0	3.69223	0	1.52643	0.206462	0.122251	0	100	0	Low	Low	0.0950151	0	0.628442	0.0438603	0.0301747	0.0134437	0	0.069681	0.0482299	0	0.0595213	0	0	0.0595044	0.0434451	0.0619429	0.0319327	0.0417234	0.00534203	0.0515575	0	0.00512466
GSM1855211	GSE72094	63	0	4.4274	IB	1	NA	0	0	1	PP	magnoid	0.013795	2.66155	4.3573	0	3.23606	0.539223	0	0	0	100	High	Low	0.0430216	0	0.113629	0.267662	0	0.144769	0.0587862	0.0500563	0.00207421	0	0	0.106868	0.018371	0.0524963	0.0677359	0.442932	0.00608172	0.0862051	0.0261189	0.0080687	0	0.00679342
TCGA.50.5946.01A.11R.1755.07	TCGA	62	0	4.43014	IA	1	NA	1	0	0	PP	magnoid	0.777703	2.386	1.40099	0	2.42017	1.81741	0	0	0	100	High	Low	0.0590966	0	0.139236	0.0521669	0	0.0951265	0.0148875	0.0885108	0.0227696	0	0.0383446	0	0.015046	0.123435	0.0689531	0.209813	0	0.0221221	0.0489719	0	0	0.00151971
GSM1672361	GSE68465	62	0	4.43333	IA	1	G2	NA	NA	NA	TRU	bronchioid	0.421454	0.41793	1.78285	0.234937	2.33246	0.820739	0.41279	22.0462	38.7357	39.2181	Low	High	0	0.182248	0.431381	0.0289778	0.00788816	0.142063	0.00998733	0.112473	0.0806895	0.0421576	0.0162003	0	0.0263641	0	0.12265	0.330384	0.219029	0.0287428	0.106261	0.0128984	0.00623998	0.0296288
TCGA.49.6743.01A.11R.1858.07	TCGA	81	0	4.4411	IIIA	3	NA	0	0	0	PI	squamoid	0.91448	5.32991	1.63789	0.351039	2.69894	0.412084	0	6.17923	0	93.8208	High	Low	0.0409118	0	0.0812305	0.0331414	0	0.166085	0.0141255	0.0440059	0.031171	0	0.0701563	0	0	0.222436	0.0491779	0.205101	0	0.0170325	0.017614	0	0	0.00781211
GSM773731	GSE31210	NA	0	4.44658	IA	1	NA	NA	NA	NA	TRU	bronchioid	3.10815	1.61312	6.96307	1.03609	4.54902	2.72015	0	39.1095	0	60.8905	Low	High	0.0266275	0	0.084503	0	0	0.403424	0.0103227	0.019667	0	0	0.0139414	0.0668405	0.0268718	0.0626749	0.0660554	0.215475	0.121917	0.0354709	0.174162	0	0.0323458	0.0115448
GSM1854865	GSE72094	62	0	4.44658	IIB	2	NA	0	0	1	PI	squamoid	0.135199	4.73245	2.02289	0	3.6818	1.41917	0.635557	0	11.8397	88.1603	High	Low	0.0228459	0	0.0570689	0.189967	0	0.32338	0.0564015	0	0.00742442	0	0	0.127514	0.104892	0	0.0794262	0.901991	0	0.0166479	0.0691688	0	0	0.0157682
GSM1672672	GSE68465	62	0	4.44917	IIA	2	G2	NA	NA	NA	TRU	bronchioid	0.83213	0.509028	1.51997	0.0402036	1.7889	0.427929	0.098148	6.2102	15.1608	78.629	Low	Low	0.0280174	0.0431266	0.179075	0	0.00548697	0.126191	0.00511903	0.0548781	0	0	0.0625144	0	0.00372996	0.115455	0.0372931	0.137787	0.0350626	0.0722167	0.0467023	0.0217323	0	0.00802824
GSM773750	GSE31210	NA	0	4.44932	IA	1	NA	NA	NA	NA	TRU	bronchioid	1.87693	2.28523	6.86685	0.75453	6.14741	2.81903	0	24.822	0	75.178	Low	High	0.0590823	0.00363958	0.174332	0.00790983	0	0.383266	0.0199808	0.0127332	0	0.044862	0	0.0914388	0.0675808	0.185628	0.0665318	0.446903	0.0570235	0.0596572	0.283512	0	0.168738	0.0133187
GSM773724	GSE31210	NA	0	4.46301	IA	1	NA	NA	NA	NA	TRU	bronchioid	1.08236	4.10113	6.74709	0.408188	6.97668	0.889959	0	9.05211	0	90.9479	High	Low	0.0316216	0.128981	0.257239	0	0.0167793	0.359253	0.0191491	0.0750273	0	0.113173	0	0.111323	0	0.154701	0.139181	0.400728	0.20207	0.042635	0.189359	0	0.0317001	0.0372255
GSM1672373	GSE68465	69	0	4.46667	IIA	2	G1	NA	NA	NA	TRU	bronchioid	0.780229	0.103507	1.6055	0.203763	2.18889	1.30679	0.910072	16.7384	74.7589	8.50271	Low	Low	0.128144	0.566947	0.827178	0.177525	0.138285	0.172406	0	0.142637	0	0.103839	0	0	0.0205245	0.056654	0.115045	0.405886	0.0223194	0.047491	0.184859	0.0111674	0	0.0322097
GSM1672365	GSE68465	63	0	4.475	IIA	2	G3	NA	NA	NA	TRU	bronchioid	0.21556	0.914641	2.54393	0.200214	1.47276	1.08021	0	17.9588	0	82.0412	Low	Low	0.0133153	0.0706617	0.585342	0.00724291	0	0.119063	0.0294244	0.0864717	0	0	0.0859102	0	0.00122181	0	0.0554957	0.243604	0.0285235	0.0779278	0.181421	0.0163129	0	0.0225365
GSM773636	GSE31210	NA	0	4.48493	IA	1	NA	NA	NA	NA	PP	magnoid	0.939492	3.83459	5.35013	0	4.75551	1.00424	0	0	0	100	High	Low	0.0125222	0	0.847561	0.0572273	0.0736431	0.181071	0.0609948	0.000599023	0	0.0174941	0	0.0170035	0	0.0243792	0.0535259	0.249705	0.00260015	0.070517	0.047667	0	0	0.0150913
GSM773623	GSE31210	NA	0	4.48493	IA	1	NA	NA	NA	NA	TRU	bronchioid	1.89248	1.83457	7.30307	1.31991	6.32143	0.510502	0.103195	40.5168	3.16776	56.3154	Low	High	0.0211437	0.0190327	0.316409	0	0.00188314	0.399142	0.0151507	0.0091435	0	0.0228446	0	0.00996409	0.0152263	0.143331	0.0756407	0.268609	0.060127	0.0301954	0.168804	0.0272714	0.0206982	0.0323018
GSM1672465	GSE68465	82	0	4.5	IIA	2	G1	NA	NA	NA	TRU	bronchioid	1.18979	0.113868	3.20775	0.382622	1.76894	0.748133	0.108958	63.1964	17.9963	18.8073	Low	High	0	0.314279	0.447354	0.0573442	0.0229218	0.275548	0	0.122111	0	0	0.0190882	0.0394282	0.049186	0.0166171	0.201016	0.274731	0.106827	0	0.0274782	0.0599268	0.01337	0.0216327
GSM1855236	GSE72094	75	0	4.52603	IB	1	NA	1	0	0	TRU	bronchioid	0.297378	1.66798	4.4138	0.64989	5.59659	0.485887	0.321024	24.6274	12.1651	63.2076	Low	High	0.127135	0.0595615	0.0304728	0.409529	0.0429589	0.417683	0.104929	0	0	0.079227	0	0.103377	0.0276371	0.0444806	0.357133	1.08737	0.122728	0.0540587	0.160237	0	0	0.00338339
GSM1855230	GSE72094	76	0	4.52603	IIB	2	NA	0	0	0	PI	squamoid	0	2.48584	3.55066	0	4.94322	0.860805	0.234971	0	8.63605	91.3639	High	Low	0.0748062	0	0.0542626	0.191752	0	0.253085	0.0582957	0.110415	0.0021665	0	0	0.109779	0.0463349	0.0122222	0.159934	0.708183	0	0.148592	0.164145	0	0	0.00210597
GSM773624	GSE31210	NA	0	4.52877	IA	1	NA	NA	NA	NA	TRU	bronchioid	1.93041	3.23555	4.48619	0.770686	4.31037	3.53104	0	19.2372	0	80.7628	Low	Low	0.0156411	0.0633927	0.128172	0	0.0734066	0.357757	0.00398692	0	0	0.0369218	0.0346822	0.000751693	0	0.0234199	0.0448385	0.115868	0.052967	0.0202978	0.0635141	0	0	0.0083709
GSM773765	GSE31210	NA	0	4.54795	IA	1	NA	NA	NA	NA	TRU	bronchioid	0.679296	3.7136	5.41525	1.06744	6.5115	2.25411	0.581714	19.9047	10.8473	69.248	Low	Low	0.0214979	0.103207	0.0820308	0	0	0.523024	0.0443444	0.0627866	0	0.127238	0	0.0189114	0.116881	0.0504417	0.0151444	0.279872	0.042064	0.0871894	0.154806	0	0.0247204	0
GSM773722	GSE31210	NA	0	4.55616	IA	1	NA	NA	NA	NA	TRU	bronchioid	0.656767	3.23572	8.27821	1.1012	5.48063	0.255738	0.240746	24.0559	5.25916	70.685	Low	High	0.0308109	0.00350093	0.120887	0	0	0.212908	0	0.0208422	0	0.0584304	0	0.0158882	0.040701	0.180814	0.0160956	0.298127	0.0768448	0.0370458	0.122921	0	0.0416458	0.0140321
GSM773701	GSE31210	NA	0	4.5726	IA	1	NA	NA	NA	NA	TRU	bronchioid	3.91092	3.77334	3.91078	1.97978	4.70014	3.40734	0	34.4123	0	65.5877	Low	High	0.0133451	0.0195638	0.142153	0	0.0289154	0.396652	0.0263254	0.0525563	0	0.0585887	0	0.0869716	0.0208934	0.153968	0.0727964	0.285773	0.0544425	0.018553	0.18552	0	0.0421189	0.0205377
GSM1672511	GSE68465	43	0	4.58333	IA	1	G1	NA	NA	NA	TRU	bronchioid	0.555833	0.576512	2.38911	0.450861	2.02536	0.829807	0	43.8849	0	56.1151	Low	High	0.201807	0.212483	0.375229	0	0.057904	0.375042	0	0.0626216	0.0358556	0.00615385	0.0953437	0	0.017082	0.143972	0.0837959	0.153749	0	0.0836987	0.177816	0.0569311	0	0.018938
GSM1672546	GSE68465	38	0	4.58333	IIA	2	G3	NA	NA	NA	PI	squamoid	0.168612	1.47954	1.48766	0	2.42358	0.0142298	0	0	0	100	High	Low	0.095907	0.0838847	0.524826	0.0307672	0	0.0486956	0.0396824	0.0901142	0.0383697	0.0107534	0.0725671	0	0.0195013	0.1898	0.0860656	0.283808	0.12444	0	0.102168	0.0479785	0	0.0209655
GSM773714	GSE31210	NA	0	4.5863	IA	1	NA	NA	NA	NA	TRU	bronchioid	1.358	0.240887	12.1262	0.237083	3.77329	0.986877	0	49.6021	0	50.3979	Low	High	0.0923119	0	0.132446	0	0.0142442	0.184387	0	0.00961056	0	0.0176255	0	0.0440243	0.0184327	0.103579	0.0193841	0.178394	0.100078	0.0961583	0.076031	0.00488385	0.0252697	0.0164895
GSM773588	GSE31210	NA	0	4.60822	IB	1	NA	NA	NA	NA	PI	squamoid	1.5364	4.43213	0.310283	0.907731	7.37597	3.13966	0.307756	16.0728	5.44931	78.4779	Low	Low	0.125854	0.180817	0.758512	0	0.101792	0.58876	0.0555098	0	0	0.346449	0	0.0308254	0	0.190766	0.254279	0.528218	0.0569377	0.00610628	0.343682	0	0.0818636	0.0248701
TCGA.49.6744.01A.11R.1858.07	TCGA	64	0	4.61096	IIA	2	G2	0	0	0	TRU	bronchioid	1.46178	2.36004	5.04028	0.37592	3.91915	1.58953	0	13.74	0	86.26	High	Low	0.0616457	0	0.0624425	0.0568091	0	0.14922	0.00733006	0.0510071	0.0551717	0	0.0218778	0	0.0369786	0.115339	0.0328202	0.181785	0.0182957	0.0708109	0.0713908	0	0	0.00707597
GSM1854850	GSE72094	86	0	4.61644	IA	1	NA	0	0	1	TRU	bronchioid	0.289069	0.748656	8.07528	0.379586	2.34926	1.09196	0	33.644	0	66.356	Low	High	0.012573	0	0.0118561	0.00457562	0.0155462	0.106111	0.0210133	0	0	0	0.019289	0.0107215	0.0358053	0.027862	0	0.394665	0.0193466	0.0952647	0.0626103	0	0.00735189	0.00908169
GSM773711	GSE31210	NA	0	4.62466	IA	1	NA	NA	NA	NA	TRU	bronchioid	1.28217	2.64112	6.00352	1.54468	8.26894	0.11932	0.362767	33.9597	7.9754	58.0649	Low	High	0.00994102	0	0.881856	0.0168435	0	0.545462	0	0.0944647	0	0.146192	0	0.242802	0.00839396	0.530826	0.128847	0.566772	0.0735368	0	0.221646	0.0216202	0.0964445	0
GSM1855183	GSE72094	53	0	4.63562	IIB	2	NA	0	0	0	PI	squamoid	0.0277851	3.15756	3.92752	0	4.97038	0.566232	0.362517	0	10.2986	89.7014	High	Low	0.0401941	0.0123173	0.184771	0.400669	0	0.499308	0.132573	0.054908	0	0.0878143	0	0.196037	0.0266616	0	0.389636	0.877148	0.0108773	0.0723225	0.076479	0	0	0.0211252
GSM1855234	GSE72094	83	0	4.63836	IB	1	NA	1	0	1	PI	squamoid	0.197355	4.69558	4.05309	0	4.0755	0.222991	0	0	0	100	High	Low	0.050726	0	0.0649867	0.212146	0	0.220656	0.0632191	0.039271	0	0	0	0.195361	0.00345527	0.171734	0.111703	0.689649	0	0.232639	0.114079	0	0.0275799	0.0614071
GSM1672367	GSE68465	78	0	4.65	IA	1	G3	NA	NA	NA	TRU	bronchioid	0.377711	1.1795	0.958894	0.137634	3.6277	0.837459	0.172564	9.23906	11.5839	79.1771	Low	Low	0	0.193598	1.33374	0.699431	0	0.299954	0.240679	0.290757	0	0.0242281	0	0.139583	0.0923662	0.292482	0.395362	1.28695	0.170143	0.0523993	0.4797	0	0.0413156	0.0765006
TCGA.49.4514.01A.21R.1858.07	TCGA	79	0	4.65753	IA	1	G2	1	0	0	PP	magnoid	0.206606	0.181233	6.76953	0.0903887	2.81752	0.937247	0	33.2775	0	66.7225	Low	High	0.0725711	0.00869633	0.0632011	0.119133	0	0.101836	0.0335835	0.0803136	0.0737614	0	0.0365448	0.0200261	0.00380292	0.101098	0.0483925	0.151842	0	0.0606845	0.0244011	0	0	0.000112045
GSM773626	GSE31210	NA	0	4.66301	IA	1	NA	NA	NA	NA	TRU	bronchioid	2.04028	2.89359	5.18948	1.10788	7.13523	0.426695	0	27.6869	0	72.3131	Low	High	0.183657	0	0.237915	0	0	0.482175	0.0345559	0.0401073	0	0.126989	0	0.0426791	0.00300641	0.0804732	0.137659	0.364221	0.0172133	0.0109769	0.106357	0	0	0.0154548
GSM1855213	GSE72094	89	0	4.66575	IA	1	NA	0	0	0	TRU	bronchioid	0	0.674477	6.87002	0.637446	3.32262	0.871068	0.0618846	46.3999	4.5046	49.0955	Low	High	0	0.000274547	0.00872594	0.0285445	0	0.242653	0.00129406	0.00351034	0	0	0.00780885	0.0365869	0.0269184	0.0305462	0.077799	0.524503	0.00868198	0.0488842	0.07969	0	0.00191652	0.00560092
GSM1672507	GSE68465	71	0	4.66667	IA	1	G1	NA	NA	NA	TRU	bronchioid	0.850947	0.594392	1.42047	1.04593	1.8047	1.62398	0.325338	53.2101	16.5511	30.2388	Low	High	0.0556749	0.200146	0.69288	0.0564302	0	0.308746	0	0.201925	0	0	0.0457486	0.0165319	0.127241	0.0892045	0.193317	0.377363	0.133603	0.0233848	0.348931	0	0	0.0168653
GSM1672392	GSE68465	75	0	4.69333	IA	1	G3	NA	NA	NA	TRU	bronchioid	0.59329	1.17976	2.0782	0.228534	2.34511	0.23542	0	16.2277	0	83.7723	Low	Low	0.0739131	0.0507752	1.07667	0.00457918	0	0.115615	0.00955788	0.15837	0.0247758	0.0169923	0	0.0563515	0	0.350688	0.121994	0.349019	0.0187148	0	0.0937417	0.0760661	0	0.0832875
GSM1672390	GSE68465	73	0	4.69583	IIA	2	G3	NA	NA	NA	PI	squamoid	0.0320926	1.89148	2.3662	0.160255	1.28239	0.263599	0	7.81071	0	92.1893	High	Low	0.0220639	0.0155527	0.403726	0.00632578	0	0.0168622	0.0290039	0.0791501	0.0225177	0	0.0246094	0	0	0.246669	0.0450423	0.140299	0	0.0621357	0.0728063	0	0	0.00837914
GSM773622	GSE31210	NA	0	4.69589	IA	1	NA	NA	NA	NA	TRU	bronchioid	5.902	0.0418579	3.20576	3.93164	4.46923	4.32584	0	98.9466	0	1.05343	Low	High	0.0107495	0.0262224	0.113872	0	0	0.362694	0	0.0343107	0	0.0814678	0	0.113348	0.0430026	0.0880197	0.0176499	0.340009	0.0263008	0.0868737	0.16603	0.0838287	0.11565	0.0770947
GSM773676	GSE31210	NA	0	4.70411	II	2	NA	NA	NA	NA	TRU	bronchioid	2.09737	3.55845	4.93739	0.374491	7.83061	1.13681	0	9.5219	0	90.4781	High	Low	0.0901424	0.024354	0.400345	0.0352092	0.0223991	0.364866	0.036224	0.00891628	0	0.155448	0	0.022748	0.0650677	0.24667	0.0970934	0.528189	0.25391	0.0861119	0.182915	0	0.0554944	0.0462866
GSM773570	GSE31210	NA	0	4.72329	IA	1	NA	NA	NA	NA	TRU	bronchioid	2.20424	4.14489	1.95533	0.118349	9.02548	0.767776	0	2.77603	0	97.224	High	Low	0.177059	0.194984	1.15592	0	0	0.834972	0.204706	0.181305	0	0.251222	0	0	0	0.286648	0.186891	0.22601	0.00208154	0.0752738	0.102496	0	0.0139158	0.0298052
GSM773723	GSE31210	NA	0	4.72877	IA	1	NA	NA	NA	NA	PI	squamoid	0.510454	6.10578	0.592783	0.70554	9.69731	0.810831	0	10.3583	0	89.6417	High	Low	0.0418681	0.116102	0.91766	0.0100793	0	0.719772	0.140662	0.123779	0	0.319873	0	0.123155	0.0536823	0.499663	0.128544	0.854704	0.168982	0.111124	0.134839	0	0.131808	0.0609611
TCGA.64.1676.01A.01R.0946.07	TCGA	58	0	4.73425	IA	1	NA	1	0	0	PI	squamoid	0.67986	1.60767	1.88624	0	5.43979	0.328014	0.144049	0	8.22331	91.7767	High	Low	0.0135409	0	0.033234	0.0808797	0	0.109895	0.0281776	0.0418636	0.0183159	0	0.0250266	0.00161282	0.0927649	0.125097	0.0479373	0.303781	0.0464697	0	0.0314045	0	0	0
GSM773680	GSE31210	NA	0	4.74795	IB	1	NA	NA	NA	NA	TRU	bronchioid	1.02192	2.35006	7.06993	0.141456	6.43247	2.4479	0	5.67749	0	94.3225	High	Low	0	0.230571	0.701984	0	0.0323131	0.390986	0.0330051	0	0	0.1521	0	0.0385921	0.00816888	0.157504	0.0396286	0.346838	0.119475	0.150964	0.183165	0	0.011049	0.0265185
GSM1672520	GSE68465	58	0	4.75	IIB	2	G2	NA	NA	NA	TRU	bronchioid	0.431116	1.0979	3.42398	0.25269	1.09962	0.889718	0	18.7097	0	81.2903	Low	Low	0.00191042	0.0816198	0.456895	0	0.0195596	0.0951628	0	0.078137	0	0	0.0392436	0	0.0108121	0.0929978	0.0513686	0.182562	0.00551857	0.0188128	0.0560646	0.0329059	0	0.0122368
TCGA.50.5944.01A.11R.1755.07	TCGA	69	0	4.79452	IA	1	G1	1	1	0	TRU	bronchioid	0.405119	2.22307	8.39973	1.21379	1.39172	2.94232	0.180546	33.5541	4.99104	61.4549	Low	High	0.0414438	0	0.0232355	0.0214412	0	0.107088	0	0.0408038	0.0180702	0	0.0223101	0.00513768	0.0288462	0.217974	0.0258046	0.268935	0	0.011994	0.165042	0	0	0.00187298
GSM773620	GSE31210	NA	0	4.81096	IA	1	NA	NA	NA	NA	TRU	bronchioid	4.068	0.765722	5.51126	1.49339	4.22611	4.52143	0.934198	46.7662	29.2548	23.9789	Low	High	0.0306316	0.000373615	0.130677	0	0	0.322049	0.0364067	0	0	0.0938415	0.0155656	0	0.0517347	0.11096	0.0370682	0.37912	0.0267372	0.0285946	0.148013	9.3767e-06	0.0608406	0.0093499
GSM773660	GSE31210	NA	0	4.84932	IA	1	NA	NA	NA	NA	TRU	bronchioid	0.497457	5.1796	6.77333	0.00101277	5.03286	1.14203	0	0.0195492	0	99.9805	High	Low	0.0360883	0.00122714	0.428195	0	0	0.258176	0.00606575	0.0127039	0.00544379	0.019735	0	0.0360876	0	0.211933	0.104825	0.235509	0.197384	0.0760582	0.145432	0	0.027008	0.0172708
GSM1854953	GSE72094	55	0	4.87397	IA	1	NA	0	0	0	TRU	bronchioid	0.160734	0.264084	6.76107	0.344178	4.14677	1.06323	0	56.5838	0	43.4162	Low	High	0.0913337	0	0.451786	0.0757115	0	0.690935	0	0.0247274	0	0.0100371	0.0151007	0.0418904	0.0315171	0	0.125228	0.441721	0.00808151	0.0390908	0.0248533	0	0	0.00177696
GSM773717	GSE31210	NA	0	4.87671	IA	1	NA	NA	NA	NA	TRU	bronchioid	0.624927	2.93951	3.13339	0.324364	9.24972	0	0	9.938	0	90.062	High	Low	0.0312063	0.210923	1.08569	0.0290884	0.0178155	0.858164	0.0699034	0.154989	0	0.164526	0	0.080491	0	0.180595	0.243376	0.204543	0.00561855	0.0628874	0.033776	0	0.0124555	0.0130615
GSM1672656	GSE68465	70	0	4.90333	IIA	2	G2	NA	NA	NA	TRU	bronchioid	0.611385	0.2801	2.25245	0.0451528	2.84847	0.177203	0.106654	10.4543	24.6937	64.852	Low	Low	0.0962258	0.307327	0.667232	0	0.150417	0.146865	0.0898653	0.131041	0	0.177334	0.075187	0	0.00739301	0.0905021	0.210644	0.549404	0.0490499	0.0333735	0.0957246	0	0.0107476	0.0304737
GSM1672382	GSE68465	68	0	4.90667	IA	1	G2	NA	NA	NA	TRU	bronchioid	0.186168	0.260883	3.308	0.258654	1.49299	1.16298	0.267764	32.8533	34.0104	33.1363	Low	High	0	0.194101	0.483227	0.0195731	0.0223602	0.137207	0	0.0667967	0.0409737	0.0617037	0.0136654	0	0.0281463	0.080491	0.0379955	0.281497	0.0626909	0.0381997	0.13682	0.0197344	0	0.0192152
GSM1672545	GSE68465	73	0	4.91667	IIA	2	G1	NA	NA	NA	TRU	bronchioid	0.917356	0	2.84887	0	1.60502	0.566149	0.0918765	0	100	0	Low	Low	0	0.158662	0.186324	0.0670263	0	0.121702	0	0.0393519	0.00842441	0	0.0537977	0	0.0580492	0.072793	0.0394358	0.133026	0.0195806	0.0469561	0.0904725	0	0	0
GSM773684	GSE31210	NA	0	4.93973	IB	1	NA	NA	NA	NA	TRU	bronchioid	1.61457	1.20909	6.19552	1.2851	5.3973	2.46363	0	51.5237	0	48.4763	Low	High	0.0916564	0.0600964	0.195934	0	0.00726502	0.288006	0	0.0621393	0	0.134687	0	0.0244044	0	0.107556	0.0910652	0.250072	0.0408057	0.0156136	0.0963843	0	0.0182074	0.0058955
GSM773616	GSE31210	NA	0	4.94795	IB	1	NA	NA	NA	NA	PP	magnoid	0.434237	4.34026	0.465861	0	6.98303	0	0	0	0	100	High	Low	0.0252899	0.00631643	0.304148	0.105615	0.0172583	0.109732	0.225127	0.0832318	0	0.0949334	0	0.0993863	0.00715043	0.139364	0.250662	0.351515	0.021983	0.005072	0.038785	0	0	0.0503064
GSM773704	GSE31210	NA	0	4.95616	IA	1	NA	NA	NA	NA	TRU	bronchioid	1.89158	1.27618	7.36819	0.796643	6.55899	1.79596	0	38.4328	0	61.5672	Low	High	0.129775	0	0.571562	0	0.277504	0.467086	0	0	0	0.0930865	0	0.049869	0	0.446918	0.121451	0.366772	0.0819043	0.0292284	0.121106	0	0	0.0076826
GSM773754	GSE31210	NA	0	4.98356	IA	1	NA	NA	NA	NA	TRU	bronchioid	1.53079	1.12851	6.40607	0.489754	7.29123	1.10731	0.418046	24.0511	20.5296	55.4194	Low	High	0.0537845	0.126336	0.342635	0	0	0.662322	0.0097255	0.121242	0.00496511	0.0650917	0	0.113874	0.0175807	0.0714699	0.117513	0.345697	0.0922042	0.0819803	0.136852	0	0.0425322	0.0332484
GSM773703	GSE31210	NA	0	4.99178	IA	1	NA	NA	NA	NA	PP	magnoid	1.95734	3.69767	3.40852	0	7.01436	0.486515	0	0	0	100	High	Low	0.0290754	0.048005	0.178009	0	0.0675187	0.262205	0.0357052	0.0475878	0.00531548	0.113426	0	0.0603323	0	0.244043	0.165942	0.314012	0.016591	0.006276	0.109393	0	0.00433126	0.0285861
GSM773662	GSE31210	NA	0	4.99452	IA	1	NA	NA	NA	NA	TRU	bronchioid	1.46411	0.319196	3.22491	2.41992	9.71095	1.34972	0.443061	76.046	13.9232	10.0308	Low	High	0.00349248	0.301467	0.456711	0.0542206	0	0.809205	0.0174605	0.0411738	0	0.375019	0	0.132622	0	0.204374	0.0811504	0.522261	0.210817	0.103293	0.30032	0.0100731	0.118681	0.00867237
GSM773693	GSE31210	NA	0	4.99452	IB	1	NA	NA	NA	NA	TRU	bronchioid	1.16478	1.22342	7.8327	1.71165	5.52295	2.5614	0	58.3172	0	41.6828	Low	High	0.0155163	0.00980386	0.36277	0	0	0.400894	0.00588109	0.0346484	0	0.0419655	0	0.0282718	0.0972044	0.0921375	0.00997318	0.281328	0.0827743	0.092007	0.204289	0.00544437	0.061803	0.00350833
GSM1672461	GSE68465	57	0	5	IA	1	G2	NA	NA	NA	TRU	bronchioid	0.647595	0.468647	2.5386	0.576076	1.85228	0.728849	0.112492	49.7812	9.72091	40.4979	Low	High	0.0885658	0.0477405	0.814311	0.199003	0	0.0736428	0.0245167	0.135694	0.0354636	0.0257778	0	0.00354437	0.0304083	0.159558	0.128661	0.355521	0.141346	0	0.21479	0.00131181	0	0.0328845
GSM773561	GSE31210	NA	0	5	IB	1	NA	NA	NA	NA	TRU	bronchioid	1.64659	2.69902	3.88492	0	5.66285	4.19905	0.201781	0	6.95604	93.044	High	Low	0.0218508	0.0788915	0.414421	0	0.166276	0.453474	0.0364621	0	0	0.102358	0	0.0887044	0	0.133966	0.226045	0.272776	0.0146983	0.0383489	0.194985	0	0	0
GSM1672477	GSE68465	69	0	5	IIA	2	G3	NA	NA	NA	PP	magnoid	0.450177	0.792227	0.96613	0.192687	0.851825	0.943324	0	19.5638	0	80.4362	Low	Low	0.0152003	0.0769707	0.631378	0.0313732	0.031731	0.0449262	0	0.0643893	0.019117	0	0.0936741	0	0.00671015	0.056231	0.0725142	0.0898612	0.0167124	0.0158054	0	0.0614031	0	0.00505857
GSM773564	GSE31210	NA	0	5.00274	IB	1	NA	NA	NA	NA	TRU	bronchioid	1.65503	0.929905	7.60205	0.546215	6.18572	1.73338	0	37.0034	0	62.9966	Low	High	0.0674114	0.0480591	0.170569	0	0	0.275478	0.0194992	0.07912	0	0.0549149	0	0.0134391	0	0.521216	0.103621	0.330075	0.087647	0.00390252	0.0692167	0	0.0153092	0.0275243
GSM773550	GSE31210	NA	0	5.00822	IA	1	NA	NA	NA	NA	TRU	bronchioid	0.650195	4.81745	6.58844	0.248282	5.60944	1.09493	0	4.9012	0	95.0988	High	Low	0	0.0415956	0.600003	0	0.0269577	0.2653	0.0372545	0	0	0.0223117	0.0103746	0	0.0469135	0.0269796	0.0265738	0.30302	0.0676076	0.00583261	0.0653511	0.0725107	0.0190474	0.040045
GSM1855214	GSE72094	82	0	5.02466	IA	1	NA	0	0	0	TRU	bronchioid	0.131267	1.74834	6.2219	0.611143	2.67903	1.73207	0.602342	20.634	20.3368	59.0292	Low	Low	0.133838	0.0360857	0.0995438	0.157376	0	0.246695	0.0100352	0.0404935	0	0	0	0.0492209	0.0654035	0	0.0377463	0.499402	0	0.142335	0.233294	0	0	0
GSM773741	GSE31210	NA	0	5.02466	IA	1	NA	NA	NA	NA	TRU	bronchioid	0.334544	6.408	8.1148	0	3.3427	0.666393	0	0	0	100	High	Low	0.0287582	0	0.186845	0	0.0441731	0.188875	0.0131777	0.0217114	0	0.101493	0	0.00943844	0	0.0719498	0.064752	0.137932	0.0270578	0.0134289	0.0525033	0	0.0082951	0
GSM773549	GSE31210	NA	0	5.0274	IA	1	NA	NA	NA	NA	TRU	bronchioid	2.28887	1.68463	7.33259	0.594464	6.79408	0.110506	0	26.0834	0	73.9166	Low	High	0.104137	0	0.646238	0.0136131	0	0.326339	0.0334424	0	0.00475707	0.0767938	0	0.0568301	0	0.521094	0.146453	0.402553	0.0543896	0.0173011	0.222677	0	0.0242954	0.0330882
GSM773747	GSE31210	NA	0	5.04384	IA	1	NA	NA	NA	NA	TRU	bronchioid	1.59432	0.234188	9.75609	2.18009	4.54328	1.00794	0.11191	86.2996	4.43	9.27038	Low	High	0.0260332	0	0.152605	0	0	0.310695	0	0.0374862	0	0.130131	0	0.0366656	0	0.0349997	0.00806462	0.11916	0.00319423	0.0571738	0.0208352	0.0688408	0.0168167	0.0138034
GSM1855210	GSE72094	50	0	5.04932	IA	1	NA	1	0	0	TRU	bronchioid	0.415171	1.07665	3.57743	0	5.25508	0.871289	0.281791	0	20.7436	79.2564	Low	Low	0.0455935	0.0368639	0.023222	0.272188	0	0.396752	0.0153311	0.0148223	0	0.0168393	0	0.153771	0.0101061	0.13265	0.172927	0.769794	0.0135838	0.125776	0.124122	0	0	0
TCGA.50.5942.01A.21R.1755.07	TCGA	67	0	5.06027	IA	1	G1	0	0	0	TRU	bronchioid	0.89119	0.35737	9.17245	0.796556	1.79645	1.60743	0.519189	47.6092	31.0313	21.3596	Low	High	0.0621179	0	0.153732	0.0492236	0	0.221187	0	0.0409232	0.0252762	0	0.0238335	0.00243589	0.035556	0.0174377	0.0301522	0.14145	0.0199449	0.0150027	0.161727	0	0	0
GSM773715	GSE31210	NA	0	5.06301	IA	1	NA	NA	NA	NA	TRU	bronchioid	1.1313	0.113292	10.6419	0.0632422	4.83111	0.456448	0.0102	33.8675	5.4623	60.6702	Low	High	0.0209939	0.0172376	0.0941099	0	0.0308133	0.18644	0	0.0460446	0	0.0743973	0	0.0523712	0.0353623	0	0.121007	0.265903	0.0616241	0.0947322	0.0617874	0	0.0153536	0.0244532
GSM773756	GSE31210	NA	0	5.06575	IA	1	NA	NA	NA	NA	PI	squamoid	0.854047	3.75878	2.12929	0.850702	10.014	0	0	18.4555	0	81.5445	Low	Low	0.197987	0.254546	0.974555	0	0	1.0787	0.119389	0.23924	0	0.525641	0	0.0445768	0	0.488629	0.318884	0.492065	0.0308072	0.0843117	0.0985242	0	0.0115947	0.0247505
GSM1672371	GSE68465	72	0	5.06667	IA	1	G2	NA	NA	NA	TRU	bronchioid	0.508157	0.910979	1.9208	0.691031	1.58281	1.1085	0.726593	29.6758	31.203	39.1213	Low	High	0.0160688	0.0915543	0.247905	0.0112123	0	0.140197	0	0.0496755	0.0116467	0.0211325	0	0.0107076	0.0535939	0.0427637	0.0806557	0.357025	0.113891	0	0.169666	0.0698343	0.000351057	0.0145776
GSM773698	GSE31210	NA	0	5.07397	IA	1	NA	NA	NA	NA	TRU	bronchioid	0.657635	3.24531	8.96722	0	4.08233	0.121312	0	0	0	100	High	Low	0	0.0841999	0.351862	0	0.0241632	0.216148	0.00680933	0.00710744	0	0.0941689	0	0.0327359	0	0.102559	0.0939324	0.1183	0	0.106133	0.0945321	0	0	0.01295
GSM773732	GSE31210	NA	0	5.08219	IA	1	NA	NA	NA	NA	TRU	bronchioid	1.51477	1.18361	7.04154	0.473889	6.16911	1.99089	0	28.5906	0	71.4094	Low	High	0.0246582	0.0164915	0.104057	0	0	0.40776	0	0.00538649	0	0	0	0.0464698	0.10141	0	0.0224275	0.188516	0.130114	0.0605249	0.101641	0	0.0405025	0
GSM773716	GSE31210	NA	0	5.08493	IA	1	NA	NA	NA	NA	PI	squamoid	0.101994	7.76126	2.72561	0.182732	6.76142	0	0	2.30025	0	97.6997	High	Low	0.0446422	0.018947	0.73011	0	0.0174196	0.483988	0.0345504	0	0	0.184407	0	0.0414074	0	0.133359	0.0539308	0.373097	0.240822	0.166927	0.0985586	0	0.0349287	0.0437062
GSM773752	GSE31210	NA	0	5.08493	IA	1	NA	NA	NA	NA	TRU	bronchioid	1.19639	0.566803	9.79624	1.87117	3.41011	1.18192	0.348838	67.1437	12.5175	20.3388	Low	High	0.0061434	0.013514	0.0925199	0	0	0.204652	0	0.0182206	0	0.019924	0.00125472	0.00784457	0.00730362	0.0562778	0.00870197	0.119889	0.0212839	0.0340688	0.0946545	0	0.0201509	0
GSM773694	GSE31210	NA	0	5.08493	IB	1	NA	NA	NA	NA	TRU	bronchioid	1.0502	1.2423	5.33875	0.797363	9.58757	0.374116	0.0865689	37.5012	4.07147	58.4273	Low	High	0.644322	0	0.909991	0.146161	0.00732837	0.771793	0.133685	0.0607322	0	0.417639	0	0.136207	0	0.153841	0.319679	0.51374	0.0884692	0.0315957	0.269901	0	0	0.0313316
GSM773558	GSE31210	NA	0	5.08493	II	2	NA	NA	NA	NA	PP	magnoid	1.00333	6.08034	2.9573	0	3.99076	1.6802	0	0	0	100	High	Low	0	0.0189826	0.216723	0	0	0.109878	0.000802445	0	0.00907734	0.00482232	0.045348	0	0	0.149429	0	0.102692	0	0.0294052	0	0.0514508	0.02998	0.0332227
GSM773696	GSE31210	NA	0	5.09315	IB	1	NA	NA	NA	NA	TRU	bronchioid	0.369173	0.850015	10.3175	0.841692	4.50569	2.18828	0	49.754	0	50.246	Low	High	0.0638965	0	0.43713	0	0.0332188	0.232852	0.0174998	0.0423063	0	0.0671014	0	0.0169059	0.00546451	0.0955344	0.020251	0.193417	0.0533064	0.0169291	0.120632	0	0.0272189	0.0064153
GSM773675	GSE31210	NA	0	5.09315	II	2	NA	NA	NA	NA	TRU	bronchioid	0.699032	5.02652	7.03916	0	6.07738	0.895916	0	0	0	100	High	Low	0	0.124662	0.323714	0	0.0227393	0.321611	0	0	0	0	0	0.0941395	0.0817699	0.153295	0.0213512	0.28722	0.140424	0.061451	0.193094	0	0.0439384	0.0393706
GSM773700	GSE31210	NA	0	5.09863	IA	1	NA	NA	NA	NA	TRU	bronchioid	1.5061	2.21365	4.0193	0.797067	9.27635	1.19651	0	26.4743	0	73.5257	Low	High	0.0645162	0.156078	1.12088	0	0	1.19363	0.201995	0.0412939	0	0.280301	0	0.0234575	0	0.182538	0.241658	0.439195	0.125062	0.0397741	0.0820696	0	0.0517959	0.0185865
GSM1672393	GSE68465	49	0	5.10417	IA	1	G3	NA	NA	NA	PP	magnoid	0.122816	0.394522	0.23196	0.133371	2.22942	0.598605	0.0261754	24.0712	4.72421	71.2046	Low	High	0.162484	0	1.19254	0.173316	0	0.0527276	0.0725472	0.203852	0.106275	0.0383911	0.0556791	0	0	0.300218	0.289406	0.388378	0.0189711	0	0.0568525	0.0701206	0	0.0199184
TCGA.44.6778.01A.11R.1858.07	TCGA	59	0	5.10685	IA	1	NA	1	0	0	TRU	bronchioid	1.24336	0.39579	2.72051	0.825108	4.34873	0.615984	0	67.5821	0	32.4179	Low	High	0.0548078	0.0146455	0.0186252	0.046023	0	0.188324	0.0279482	0.0703971	0	0	0.0287825	0	0.00457204	0.185518	0.0663173	0.254305	0	0.00123944	0.0167753	0.0128128	0	0.00890768
TCGA.97.7553.01A.21R.2039.07	TCGA	58	0	5.12329	IA	1	NA	1	0	0	TRU	bronchioid	1.50698	0.784631	5.88332	0.490953	3.83984	0.807912	0.177568	33.7854	12.2195	53.9951	Low	High	0.042718	0.0129712	0.0024909	0.0590253	0	0.15325	0.0103978	0.0273128	2.86107e-05	0	0.0455589	0	0.0268963	0.246543	0.0383364	0.216764	0.0105291	0.0104698	0.0679887	0	0	0.0287199
GSM773719	GSE31210	NA	0	5.14795	IA	1	NA	NA	NA	NA	TRU	bronchioid	1.77364	4.28711	4.46329	1.25841	6.03606	2.27661	0.639276	20.3468	10.3362	69.3169	Low	Low	0.00513343	0.118194	0.230824	0	0	0.445158	0.0352132	0	0	0	0	0.0261371	0.0396603	0.0598779	0.0468831	0.273491	0.0867512	0	0.197392	0	0.0490501	0.00274128
GSM773545	GSE31210	NA	0	5.14795	II	2	NA	NA	NA	NA	TRU	bronchioid	3.20384	0.765427	5.87275	1.04174	6.52465	1.2026	0	57.6449	0	42.3551	Low	High	0.0882982	0	0.792384	0	0	0.471267	0	0.0221102	0	0.102738	0	0.0878102	0	0.307129	0.112502	0.337705	0.0488775	0.0667087	0.0975423	0	0.0159133	0.0179466
GSM773635	GSE31210	NA	0	5.15342	IA	1	NA	NA	NA	NA	TRU	bronchioid	1.72883	1.25064	3.81104	0.7259	8.49208	2.40412	0.528589	28.9765	21.1003	49.9232	Low	High	0.154991	0.126621	0.865189	0.0466614	0	0.9101	0.113038	0.154671	0	0.266382	0	0.0522867	0.114901	0.0865062	0.12229	0.412965	0.22559	0.114491	0.276818	0	0.088733	0.0193798
GSM1672451	GSE68465	76	0	5.16667	IA	1	G2	NA	NA	NA	TRU	bronchioid	0.382918	0.32328	2.40605	0.476348	2.16306	0.727203	0.204764	47.4265	20.3868	32.1866	Low	High	0.0533344	0.181592	0.432112	0.0430222	0	0.179916	0	0.137963	0.0342004	0.00916332	0.013223	0.0328653	0.0817547	0.131381	0.062753	0.319152	0.00661045	0.0787967	0.0291558	0.0434262	0.0194834	0.0180315
GSM1672589	GSE68465	40	0	5.16667	IIA	2	G3	NA	NA	NA	PP	magnoid	0.479	0.909621	1.19935	0	1.83172	0.382877	0	0	0	100	High	Low	0.114312	0	1.93797	0.143286	0.0626744	0.132707	0.0810437	0.0618163	0	0.0489189	0.089762	0	0.00881617	0.0841823	0.0781685	0.247456	0.0810994	0.052651	0	0.083604	0	0.0752999
GSM1672312	GSE68465	75	0	5.16667	IIA	2	G2	NA	NA	NA	TRU	bronchioid	0.704728	1.65585	1.57929	0.122662	2.37624	0.547775	0.0200081	6.82014	1.11248	92.0674	High	Low	0	0.172199	0.794409	0.15565	0	0.153492	0.0175153	0.0975616	0.0613172	0	0.0597207	0	0.0178792	0.220725	0.180918	0.565426	0.0341876	0.0173146	0.113182	0.0781387	0	0.16052
GSM1672516	GSE68465	74	0	5.16667	IIA	2	G2	NA	NA	NA	TRU	bronchioid	0.741332	0.981948	2.95245	0.0701837	1.33789	0.37473	0	6.67062	0	93.3294	High	Low	0	0.179351	0.958528	0	0.133903	0.11517	0	0.0320778	0.0260189	0.0450197	0	0.0392357	0	0.0393495	0.0432008	0.0763474	0	0.0749882	0.0381088	0.042581	0	0.0222
TCGA.49.AAR3.01A.11R.A41B.07	TCGA	69	0	5.1863	IIB	2	NA	1	0	0	PI	squamoid	0.623336	3.24907	0.178162	0	5.33625	1.03287	0	0	0	100	High	Low	0.0208706	0.0128285	6.34461e-05	0.146433	0	0	0.0636433	0.112966	0.0509232	0	0.0256487	0.0174852	0	0.23767	0.0802236	0.212986	0.00251666	0	0.0144361	0	0	0.00130452
GSM773699	GSE31210	NA	0	5.18904	IA	1	NA	NA	NA	NA	TRU	bronchioid	2.12721	0.910893	7.85193	1.36132	4.60885	2.56533	0	59.9116	0	40.0884	Low	High	0.0259379	0	0.179809	0	0	0.266762	0.0203137	0.0224767	0	0.113866	0	0.028135	0.0083149	0.0932944	0.0433283	0.292922	0.0277491	0.0567511	0.0542106	0.0312031	0.0756252	0.0123061
GSM1672350	GSE68465	51	0	5.2	IIA	2	G2	NA	NA	NA	PI	squamoid	0.440242	1.99857	0.990998	0	2.26037	0.35999	0	0	0	100	High	Low	0.11242	0.0517327	1.37959	0.346621	0	0	0.12567	0.215741	0.0165311	0.125253	0	0	0	0.292639	0.223814	0.540869	0.00171547	0.0103424	0.0553544	0.0628473	0	0.0944789
GSM773764	GSE31210	NA	0	5.2274	IA	1	NA	NA	NA	NA	TRU	bronchioid	1.32055	2.42767	5.11821	0.630924	6.88808	0.792595	0	20.6279	0	79.3721	Low	Low	0.0907971	0.0746266	1.03687	0	0.00541983	0.508823	0.132254	0.049656	0	0.0875418	0.0245143	0	0.0178276	0.181914	0.369073	0.384735	0.0298606	0.0308262	0.0629429	0	0	0.0140014
GSM773740	GSE31210	NA	0	5.23288	IA	1	NA	NA	NA	NA	TRU	bronchioid	0.788184	3.85423	5.48137	0.879638	5.36644	1.12981	0	18.5818	0	81.4182	Low	Low	0.073599	0.0249523	0.203521	0	0.00219989	0.358114	0.0125182	0.0517821	0	0.079627	0	0.0294737	0	0.0968141	0.0646036	0.215795	0.109433	0.0316815	0.0801197	0	0.0238735	0.0182728
GSM773685	GSE31210	NA	0	5.23836	IB	1	NA	NA	NA	NA	TRU	bronchioid	1.84603	0.884884	10.1285	1.3813	5.12606	1.2637	0	60.9527	0	39.0473	Low	High	0.00166659	0.0156209	0.0734644	0	0.0230254	0.388473	0	0.00330394	0	0.0937811	0	0.0536129	0.0137525	0.0775872	0.0681601	0.3232	0.114189	0.0380443	0.0582778	0.0942567	0.0263031	0.048335
GSM773599	GSE31210	NA	0	5.24932	II	2	NA	NA	NA	NA	PP	magnoid	0.522453	5.28879	2.21755	0	5.87669	2.29634	0	0	0	100	High	Low	0.00406082	0	1.58598	0	0.00270503	0.546642	0.26949	0	0	0.141106	0.01237	0.0199372	0	0.308325	0.189212	0.329044	0	0.0143617	0.0625507	0	0	0.127454
GSM1672587	GSE68465	55	0	5.25	IA	1	NA	NA	NA	NA	TRU	bronchioid	0.348469	0.17361	2.66895	0.0698987	1.60604	1.00085	0.158544	17.3855	39.4337	43.1808	Low	Low	0.16637	0.0805894	0.540434	0.266381	0	0.0491972	0.0477052	0.177094	0.0320997	0	0.0220527	0	0.0780869	0.0659354	0.0902355	0.324384	0.161382	0.0874113	0.097743	0.114759	0	0.0385561
GSM1672481	GSE68465	70	0	5.25	IA	1	G1	NA	NA	NA	TRU	bronchioid	0.513935	0.11574	2.13151	0.438589	2.32148	0.704065	0.350473	48.4735	38.7348	12.7918	Low	High	0.0154686	0.133376	1.37249	0.161062	0.00347007	0.143721	0.0139552	0.164576	0	0	0.0276696	0.0265844	0.102311	0.196637	0.101294	0.37736	0.2573	0	0.19282	0.0707431	0	0.0462744
GSM1672567	GSE68465	46	0	5.25	IIA	2	G1	NA	NA	NA	PP	magnoid	0.765142	0.372409	2.90688	0	0.470253	1.09737	0.0154984	0	3.99538	96.0046	High	Low	0.0934003	0	0.444622	0.0246446	0	0.0562286	0	0.0522522	0.0352073	0	0.0285804	0.00140077	0.00809195	0.0289236	0.0371129	0.0452511	0.0120458	0.0202332	0.0342761	0.00390882	0	0.0010162
GSM773726	GSE31210	NA	0	5.25205	IA	1	NA	NA	NA	NA	TRU	bronchioid	1.07469	3.00912	7.46542	0.26706	5.43693	2.36796	0	8.15156	0	91.8484	High	Low	0.0253041	0.00168042	0.279804	0	0.067581	0.319972	0.0192541	0	0	0.0906888	0	0.0334578	0	0.270399	0.0987828	0.370767	0.0572423	0.0252438	0.0943215	0	0	0.0252073
GSM773548	GSE31210	NA	0	5.25753	IA	1	NA	NA	NA	NA	TRU	bronchioid	1.70557	4.21142	6.22865	0	3.94228	2.33212	0	0	0	100	High	Low	0	0.0325091	0.0725749	0	0.0232998	0.182675	0.0077151	0.015643	0	0.0570239	0.0117904	0	0	0.129271	0.0645065	0.173728	0.0025792	0.00894359	0.0544823	0.0287137	0	0.0160588
TCGA.97.7552.01A.11R.2039.07	TCGA	70	0	5.29315	IB	1	NA	0	0	0	TRU	bronchioid	0.877375	0.251296	4.67474	0.337264	4.44421	1.25259	0.409604	33.7884	41.0357	25.1758	Low	High	0.00798775	0.138346	0.0598958	0.120134	0	0.147856	0	0.0361529	0.0406171	0	0.0510439	0.00486	0.0168249	0.137449	0.0792391	0.112066	0	0.00742582	0.0401016	0	0	0
GSM773652	GSE31210	NA	0	5.30411	IB	1	NA	NA	NA	NA	TRU	bronchioid	0.945037	1.68467	10.0681	0.406151	5.69299	0.45079	0	19.4254	0	80.5746	Low	Low	0.0103029	0.0629255	0.319665	0.0224635	0	0.493449	0.0133829	0.0341384	0	0.122621	0	0.0430801	0	0.141095	0.111926	0.373258	0.033137	0.0115425	0.132189	0	0.00291347	0.00386164
GSM773617	GSE31210	NA	0	5.30685	IA	1	NA	NA	NA	NA	TRU	bronchioid	1.54433	0.507685	7.68308	1.04392	7.01825	0.759259	0.000273922	67.268	0.0176511	32.7143	Low	High	0.0794432	0.0781305	0.553975	0	0	0.429699	0.00333159	0.0546611	0	0.162148	0	0.0339634	0.0182286	0.0337545	0.0840218	0.316907	0.129208	0.033185	0.12244	0.0614985	0.0184407	0.0416753
GSM1672334	GSE68465	63	0	5.31667	IIA	2	G3	NA	NA	NA	TRU	bronchioid	0.290137	0.680622	1.98471	0.105519	2.79714	0.216017	0.230715	10.377	22.6891	66.934	Low	Low	0.145826	0	1.16216	0.209084	0	0.315274	0.0865235	0.14008	0	0.0493233	0	0.109493	0.0424684	0.167362	0.145645	0.705716	0.102365	0.0678714	0.356446	0	0.00437169	0.146529
GSM773632	GSE31210	NA	0	5.31781	IA	1	NA	NA	NA	NA	TRU	bronchioid	1.55596	3.25339	6.96154	2.36488	4.82543	0.515227	0	42.0927	0	57.9073	Low	High	0.0123141	0.0100377	0.0203414	0	0	0.294808	0	0.0133334	0	0.0332726	0	0.0320825	0.00820132	0.0258494	0.0325625	0.242388	0.0758715	0.0612506	0.0995036	0	0.0309012	0.0086765
GSM773681	GSE31210	NA	0	5.31781	IB	1	NA	NA	NA	NA	TRU	bronchioid	1.88863	1.72659	2.6443	3.47841	6.31481	2.89575	0.0872981	65.7259	1.64953	32.6246	Low	High	0.0432207	0.0965337	0.810142	0	0.00464495	0.619294	0.0169501	0.0556754	0	0.140517	0	0.0761699	0	0.231661	0.0887454	0.322102	0.00539285	0.0671142	0.250604	0.0379416	0	0
GSM1672525	GSE68465	74	0	5.33333	IA	1	G2	NA	NA	NA	TRU	bronchioid	0.808886	0.153821	1.85711	0.737661	2.2755	0.59003	0.629834	48.4883	41.4006	10.1111	Low	High	0.217455	0.418443	1.36344	0.281822	0.335096	0.137664	0.0928956	0.0523029	0.0769451	0.00830805	0.14573	0	0.0573509	0.171244	0.157433	0.425983	0.0477842	0.0569498	0.356719	0	0	0.00437814
GSM1672566	GSE68465	57	0	5.33333	IIB	2	G1	NA	NA	NA	TRU	bronchioid	0.377789	0.221433	3.44594	0.426804	1.28568	0.609605	0.0559327	60.611	7.94306	31.446	Low	High	0.0899355	0.038462	0.479769	0.0417393	0	0.104154	0	0.0699746	0.0165812	0	0.0810986	0	0.0102381	0.0631331	0.0504613	0.131655	0.0308625	0.0110371	0.0125443	0.0558031	0	0.00952533
GSM773746	GSE31210	NA	0	5.33425	IA	1	NA	NA	NA	NA	TRU	bronchioid	1.49861	1.6345	6.30398	1.3473	8.21336	0.623135	0	45.184	0	54.816	Low	High	0.0606688	0.152634	0.341706	0	0	0.541823	0.0913079	0.121937	0	0.0422529	0	0.0774915	0.0077001	0.171857	0.152897	0.514943	0.283133	0.0737968	0.191476	0	0.060105	0.0475642
GSM1854851	GSE72094	63	0	5.33973	I	1	NA	1	1	0	TRU	bronchioid	0.259009	1.3778	6.51883	0.380085	4.09544	0.486932	0.102226	20.4335	5.49568	74.0708	Low	Low	0.000372548	0	0.00903974	0.126908	0	0.457906	0.02541	0.0483721	0	0	0	0.0742744	0.0649005	0	0.0798022	0.611355	0.0847785	0.0817529	0.123083	0	0.00956328	0.00207444
GSM1672387	GSE68465	77	0	5.345	IA	1	G2	NA	NA	NA	TRU	bronchioid	0.56235	1.16209	1.60828	0.631694	1.79466	1.49714	0.183528	31.9471	9.28169	58.7712	Low	High	0	0.122512	0.171069	0.0353043	0	0.0985752	0.00761455	0.0746507	0.0572363	0	0.0501576	0	0.0314996	0.0746083	0.0578935	0.456536	0.036932	0.0273725	0.22102	0	0	0.0349465
GSM1672351	GSE68465	63	0	5.35833	IIB	2	G2	NA	NA	NA	TRU	bronchioid	0.638924	1.48551	1.96724	0	2.6446	0	0	0	0	100	High	Low	0.0860934	0.121033	1.121	0.176824	0.177667	0.234262	0.00577387	0.237548	0.0414624	0.0776607	0	0.0299821	0.00745393	0.192414	0.127204	0.561992	0.193363	0.135001	0.242417	0.00564564	0.022001	0.0596956
GSM773688	GSE31210	NA	0	5.38082	IB	1	NA	NA	NA	NA	TRU	bronchioid	1.3886	4.31135	6.10841	0.424622	8.30636	0	0	8.9659	0	91.0341	High	Low	0.190354	0.0103937	0.609879	0.000906988	0	0.427217	0.017115	0.0426263	0	0.212538	0	0.0351789	0	0.438573	0.0957059	0.52376	0.0180065	0.0143859	0.120504	0.00281009	0.00868045	0.026199
TCGA.97.7547.01A.11R.2039.07	TCGA	67	0	5.38356	IB	1	NA	0	0	0	TRU	bronchioid	NA	NA	NA	NA	NA	NA	NA	NA	NA	NA	NA	NA	0.0870638	0	0.0434555	0.0416938	0	0.142573	0.00107488	0.0767011	0.0616753	0	0.0260252	0	0.0381983	0.130566	0.0491339	0.222108	0	0.0131373	0.0665942	0	0	0
GSM773606	GSE31210	NA	0	5.38356	II	2	NA	NA	NA	NA	TRU	bronchioid	6.67552	1.12627	4.46599	2.00124	4.28776	3.50811	0	63.9883	0	36.0117	Low	High	0.0398519	0	0.0793305	0	0	0.45398	0.0304502	0.0359868	0	0.0440926	0.140769	0.0427162	0.0473369	0.123608	0.0260498	0.262173	0.0117073	0.0729271	0.165292	0	0.0679898	0.0744157
GSM773748	GSE31210	NA	0	5.4	IA	1	NA	NA	NA	NA	TRU	bronchioid	1.4414	1.03575	6.49879	0.937728	6.82556	2.22916	0	47.5164	0	52.4836	Low	High	0.112028	0	0.469259	0	0	0.824692	0.0480708	0.0257856	0	0.0435477	0	0	0.0469476	0.0759906	0.0213165	0.319191	0.183605	0.0530571	0.220922	0	0.0154102	0
TCGA.78.7159.01A.11R.2039.07	TCGA	60	0	5.40822	IA	1	G2	0	0	0	PP	magnoid	0.353659	1.84359	6.19773	0.00584177	1.851	0.795996	0	0.315869	0	99.6841	High	Low	0.0521305	0	0.141555	0.0616698	0	0.158306	0	0.0549798	0.0559966	0	0.0219858	0.0213664	0	0.18681	0.0440218	0.120543	0	0.0367732	0	0.0152526	0	0.0286086
GSM1672432	GSE68465	62	0	5.41667	IA	1	NA	NA	NA	NA	PP	magnoid	0.283523	0.569285	1.02322	0.0935791	2.05549	0.0147601	0	14.1174	0	85.8826	High	Low	0.0139986	0.047763	0.179815	0.0321923	0	0.0231942	0.0161484	0.0812571	0.00774709	0	0.0409835	0	0.0304814	0.0807729	0.125519	0.135092	0.0338124	0	0.0113449	0.0331001	0	0.0086217
GSM773642	GSE31210	NA	0	5.42466	II	2	NA	NA	NA	NA	TRU	bronchioid	0.608303	1.82756	5.76593	0	5.94587	0.283053	0	0	0	100	High	Low	0	0.0414214	0.0491538	0.00275628	0	0.270977	0	0.0127873	0.0155018	0.00198918	0	0.0108777	0.0272215	0.243467	0.00381293	0.213013	0.056931	0.0753525	0.0571449	0.0204239	0.0130303	0.0195138
GSM1854945	GSE72094	68	0	5.43562	IIIA	3	NA	1	0	1	PI	squamoid	0.257788	3.07659	4.49415	0	4.46128	0.449964	0.0898653	0	2.83804	97.162	High	Low	0.0421869	0	0.0315073	0.228846	0	0.293115	0.114629	0.0404056	0	0.0217687	0	0.0812615	0.0352905	0.0118388	0.162035	0.748724	0.0430838	0.133327	0.119706	0	0	0.00852596
GSM773663	GSE31210	NA	0	5.44658	IA	1	NA	NA	NA	NA	TRU	bronchioid	0.714934	3.24922	7.87792	0.56442	4.72934	2.57482	0	14.8	0	85.2	High	Low	0.0724685	0	0.368049	0	0	0.370988	0	0.025652	0	0.0448154	0	0.0533223	0.0363766	0.0513491	0.0490948	0.239606	0.0793727	0.0402534	0.101124	0.0138682	0.0264362	0.0347774
GSM773761	GSE31210	NA	0	5.46301	IA	1	NA	NA	NA	NA	TRU	bronchioid	1.37278	2.19885	6.12866	1.77902	6.13886	2.15292	0	44.723	0	55.277	Low	High	0.0272904	0.129003	0.518435	0	0	0.650074	0.00555025	0.0367184	0	0.0859518	0	0.0544938	0.0354876	0.197682	0.0175779	0.362812	0.126357	0.0802639	0.296972	0	0.0568663	0.0233945
GSM773763	GSE31210	NA	0	5.47397	IA	1	NA	NA	NA	NA	TRU	bronchioid	3.58381	0.865451	7.88721	1.78262	5.9454	1.5755	0	67.3177	0	32.6823	Low	High	0.0484113	0	0.224707	0	0	0.468927	0.0161908	0.00584254	0	0.0347196	0	0.0951353	0.0854473	0.0335354	0.0595729	0.324286	0.213917	0.0231392	0.134792	0	0.0769402	0.0506985
GSM773697	GSE31210	NA	0	5.47397	IB	1	NA	NA	NA	NA	PI	squamoid	1.32423	6.6885	4.05153	0	6.15539	0	0	0	0	100	High	Low	0	0.0525585	0.139935	0	0.0560132	0.116417	0.00934151	0.015297	0	0.0103112	0.0168887	0.0103203	0	0.320942	0.0163122	0.140644	0	0.0146597	0.0390009	0	0.00127686	0.015157
GSM773605	GSE31210	NA	0	5.49315	II	2	NA	NA	NA	NA	TRU	bronchioid	2.86181	4.51038	2.41279	0.554119	7.52025	1.00578	0.954914	9.20553	15.8639	74.9306	Low	Low	0.285571	0.305555	0.845334	0	0.18431	0.650613	0.0673287	0.210205	0	0.127634	0	0.0388807	0	0.438065	0.0758418	0.401908	0	0.0736547	0.0463219	0	0.00811171	0.0340991
GSM1672441	GSE68465	73	0	5.5	IA	1	G2	NA	NA	NA	TRU	bronchioid	0.50688	0.15919	2.99154	0.583478	1.38049	0.695395	0.000516352	78.5106	0.0694783	21.4199	Low	High	0	0.149345	0.237641	0.0513075	0	0.150932	0	0.079388	0	0.0230252	0.0211459	0	0.000869315	0.0519452	0.0905851	0.248738	0.00509111	0.0308509	0.0752023	0.0450981	0	0.0298489
GSM1672445	GSE68465	62	0	5.5	IIA	2	G1	NA	NA	NA	TRU	bronchioid	0.127469	0.415907	3.46883	0	1.08494	1.60597	0	0	0	100	High	Low	0	0.0938788	0.397819	0.0146665	0	0.136689	0.0207962	0.0433233	0.00572999	0.00357819	0.0469408	0	0.039565	0.0472237	0.0633244	0.161886	0.0127981	0.0240728	0.044297	0.0282382	0	0.00491155
GSM1672583	GSE68465	73	0	5.5	IIA	2	G3	NA	NA	NA	TRU	bronchioid	0.190947	1.55101	2.51541	0	0.994189	1.34761	0	0	0	100	High	Low	0.153736	0	1.26289	0.24091	0	0	0.0428929	0.0705546	0.100214	0.00260825	0.0966913	0	0	0.235376	0.0786554	0.263354	0.0337725	0.0112932	0	0.0733522	0	0.0144631
GSM1672427	GSE68465	57	0	5.5	IIB	2	G2	NA	NA	NA	TRU	bronchioid	0.432877	0.249716	2.45619	0.691022	2.76885	0.719993	0.372776	52.6087	28.38	19.0113	Low	High	0.0547297	0.323747	0.815328	0.365524	0.0358404	0.210026	0.0209052	0.223275	0.0261327	0	0.0420778	0.0247693	0.18147	0	0.152176	0.421458	0.312081	0.0301518	0.195756	0.0768853	0	0.0439713
GSM773613	GSE31210	NA	0	5.50411	IB	1	NA	NA	NA	NA	PI	squamoid	1.54296	3.46013	1.88053	0	8.45951	0.534656	0	0	0	100	High	Low	0	0.199955	0.879871	0	0.157045	0.270675	0.384557	0.127389	0	0.335601	0	0.0473232	0	0.376441	0.311945	0.571384	0.0886567	0.0535127	0.197297	0	0.00225361	0.107762
GSM773563	GSE31210	NA	0	5.51781	IB	1	NA	NA	NA	NA	PI	squamoid	1.24921	4.73181	4.67858	0	7.02602	0	0	0	0	100	High	Low	0.0344545	0.00643961	0.396748	0.0254447	0	0.323273	0.0854202	0.0896982	0	0.131519	0	0.0578416	0	0.179023	0.0910318	0.318217	0.0335267	0.0547815	0.0972671	0	0	0.0242141
GSM1672295	GSE68465	61	0	5.55	IIA	2	G2	NA	NA	NA	TRU	bronchioid	0.555605	0.56984	1.19643	0	2.309	0.762597	0.0141372	0	2.42085	97.5791	High	Low	0.0647259	0.00210481	0.297117	0.0286753	0	0.106583	0.000822656	0.0930987	0.00844785	0.0026782	0.0530077	0	0	0.194435	0.120701	0.263545	0	0	0	0.0557359	0.00577773	0.0531469
GSM1672662	GSE68465	60	0	5.5575	IIA	2	G1	NA	NA	NA	TRU	bronchioid	0.614835	0.158664	2.24547	0.186248	2.02995	0.340552	0.100411	41.8231	22.548	35.6289	Low	High	0.0503219	0.0371703	0.455773	0.0321848	0	0.0929459	5.90768e-05	0.100483	0.0130546	0	0.0219533	0.0197907	0	0.118428	0.0928444	0.113919	0.0478794	0	0.0739532	0	0	0.000453719
GSM1672396	GSE68465	76	0	5.56167	IIA	2	G2	NA	NA	NA	TRU	bronchioid	0.27025	0.749201	2.05038	0.308572	2.60857	0.654408	0.154094	25.4625	12.7154	61.8221	Low	High	0.137239	0	1.33701	0.162983	0.0191487	0.0535855	0.0698829	0.190843	0.0485522	0.0627391	0.0286041	0	0.00276419	0.265337	0.193841	0.761241	0.0625855	0.0144488	0.149425	0.0296739	0	0.0785257
GSM773637	GSE31210	NA	0	5.5726	IA	1	NA	NA	NA	NA	TRU	bronchioid	2.09521	1.54058	9.2516	1.16695	5.48309	0.957444	0	43.1003	0	56.8997	Low	High	0.0760579	0	0.542527	0.0364328	0	0.39185	0	0.00764716	0	0	0	0.0577756	0.0217419	0.0443235	0.0611687	0.54677	0.152108	0.0465923	0.242792	0.0357454	0.132037	0.0292923
GSM773600	GSE31210	NA	0	5.61096	II	2	NA	NA	NA	NA	PI	squamoid	0.0451805	8.6317	0	0	7.92145	0.769053	0	0	0	100	High	Low	0.0339208	0	1.15329	0	0	0.444112	0.199602	0.0836141	0	0.0911136	0.0353521	0.0203667	0	0.493936	0.289877	0.681085	0.068517	0	0.110308	0	0	0.0147869
GSM773627	GSE31210	NA	0	5.61644	IA	1	NA	NA	NA	NA	TRU	bronchioid	1.13817	3.20542	7.6853	0.660321	5.88051	0.522812	0.183404	16.3077	4.52944	79.1629	Low	Low	0.0123322	0.0669765	0.100717	0	0	0.329637	0	0	0	0.0581541	0	0.0321758	0.0862771	0.0922602	0.0462875	0.330121	0.0361611	0.0633263	0.192626	0	0.0128974	0.0107116
TCGA.55.1596.01A.01R.0946.07	TCGA	55	0	5.65753	IIB	2	G3	1	0	0	PP	magnoid	0.969305	1.17683	0.605628	0.0758131	4.60908	1.02522	0.0708533	5.72824	5.35348	88.9183	High	Low	0.0530575	0	0.150409	0.0238709	0	0.0873156	0.0146224	0.0684699	0.059456	0	0.0532431	0	0.00559135	0.20775	0.058074	0.125874	0	0.0523343	0.0397384	0	0	0.000193185
TCGA.62.A46U.01A.11R.A24H.07	TCGA	71	0	5.66301	IIB	2	NA	1	1	0	PI	squamoid	0.492005	0.457338	4.67239	0.0875552	4.94798	0.159663	0	16.0683	0	83.9317	Low	Low	0.00689688	0.00177977	0	0.0118425	0	0.166193	0.00383375	0.0695324	0.0528046	0	0.0357001	0	0.00119361	0.384457	0.104034	0.13855	0	0	0.017137	0	0	0.00604601
GSM1672482	GSE68465	76	0	5.66667	IA	1	G3	NA	NA	NA	TRU	bronchioid	0.40781	0.177513	1.54402	0.384693	3.48287	0.305483	0.266939	46.3964	32.1945	21.4092	Low	High	0.044782	0.565948	0.819773	0.439381	0.021617	0.15624	0.0283745	0.281453	0.108398	0.215806	0.0244258	0	0	0.381915	0.414762	0.939347	0.124269	0	0.170893	0.0875154	0	0.0402397
GSM1672565	GSE68465	60	0	5.66667	IIA	2	G3	NA	NA	NA	PP	magnoid	0.856079	2.48642	2.27948	0	1.12138	0.170495	0	0	0	100	High	Low	0	0.208843	0.3444	0	0.135488	0.00436248	0	0.0144618	0.066646	0.0440136	0	0.0343273	0	0.0984313	0.0576343	0.113213	0.0210449	0.0266094	0.035653	0.0272501	0	0.0312985
GSM773760	GSE31210	NA	0	5.67945	IA	1	NA	NA	NA	NA	TRU	bronchioid	1.11756	1.57439	7.45014	1.94896	5.78737	1.10525	0.399765	49.6788	10.19	40.1312	Low	High	0.0259439	0.0512937	0.090283	0	0.0565193	0.386788	0	0.0303815	0	0.0482131	0	0.0659156	0.0208352	0.090919	0.0357203	0.338978	0.177558	0.0603955	0.170546	0	0.00904794	0.0108325
GSM1855229	GSE72094	78	0	5.69041	IA	1	NA	0	0	0	TRU	bronchioid	0.0785925	1.85172	5.01794	0.943091	5.10441	0.904155	0.184159	31.6583	6.18195	62.1598	Low	High	0.315629	0.210102	0	0.31189	0.140534	0.630869	0.0782909	0.132779	0	0	0	0.0347183	0.033741	0.0896016	0.0432594	0.876529	0	0.243251	0.101127	0	0.00123631	0
GSM773718	GSE31210	NA	0	5.70959	IA	1	NA	NA	NA	NA	TRU	bronchioid	1.69368	3.23561	5.9783	0.867486	8.25484	0.17946	0	21.1422	0	78.8578	Low	Low	0	0.176487	0.624218	0	0	0.875698	0.0268982	0.0621853	0	0.0847803	0	0.018955	0.00210531	0.147687	0.125012	0.37874	0.188245	0.0744363	0.239118	0	0	0.0156297
GSM1672434	GSE68465	82	0	5.75	IA	1	G3	NA	NA	NA	PI	squamoid	0.70691	1.0909	0.557731	0	2.06915	0.246045	0	0	0	100	High	Low	0	0.0844239	0.469393	0.314216	0	0	0.0854894	0.111155	0.0571069	0.0245682	0.0594867	0.0169795	0.0199587	0.114576	0.191687	0.16708	0.0362024	0	0	0.158452	0.00282979	0.0299432
GSM1672391	GSE68465	70	0	5.75417	IA	1	G2	NA	NA	NA	TRU	bronchioid	0.284524	0.663652	2.11808	0.423325	2.13725	0.734748	0.331564	29.8423	23.3736	46.7841	Low	High	0.0788054	0.178793	2.30277	0.0935413	0	0.27402	0.143552	0.206736	0	0.110904	0.116635	0	0	0.101222	0.12583	0.559848	0.0917305	0.0482817	0.279239	0.0164682	0	0.142318
GSM1672284	GSE68465	82	0	5.76667	IA	1	G1	NA	NA	NA	TRU	bronchioid	0.59971	0.172398	2.3259	0.355516	2.90707	0.555981	0.23996	46.2987	31.2499	22.4514	Low	High	0.0407952	0.609701	1.35366	0.187084	0.068648	0.176057	0.0689019	0.142905	0.0097495	0.0744529	0.0901071	0	0	0.233586	0.143979	0.520085	0.138195	0	0.233982	0.0140915	0	0.0294748
GSM1672287	GSE68465	54	0	5.76667	IA	1	G1	NA	NA	NA	TRU	bronchioid	0.679167	1.3209	2.04902	0.15544	1.88261	0.679576	0	10.5287	0	89.4713	High	Low	0.0914186	0.163391	1.24509	0	0.169712	0	0.0573807	0.126326	0.126157	0.0198025	0.0843357	0	0.00794357	0.119421	0.0257481	0.296358	0.0890823	0.177159	0.253459	0	0	0.0441711
TCGA.55.6980.01A.11R.1949.07	TCGA	56	0	5.77808	IA	1	G2	1	1	0	TRU	bronchioid	0.857716	2.68938	3.07818	0.919012	4.2272	2.43294	0	25.4688	0	74.5312	Low	High	0.0350753	0	0.0128459	0.0333333	0	0.231361	0.00467079	0.0553148	0.0404842	0	0.0190572	0	0.0726418	0.087334	0.0452594	0.178283	0.0715836	0.0643989	0.0483565	0	0	0
GSM1672711	GSE68465	63	0	5.78333	IIB	2	G2	NA	NA	NA	TRU	bronchioid	0.503369	0.552765	2.72286	0.21066	2.02723	0.353365	0.32231	19.4026	29.6859	50.9116	Low	Low	0.132153	0	0.985055	0.0320519	0	0.125873	0.0264809	0.0699356	0.053803	0.068189	0	0	0.0178149	0.145704	0.100691	0.283772	0.168323	0.010347	0.108428	0.0226149	0	0.0312663
GSM1672429	GSE68465	65	0	5.83333	IA	1	G1	NA	NA	NA	TRU	bronchioid	0.97875	0.231082	3.27416	0.243052	2.25194	0.47227	0	51.2623	0	48.7377	Low	High	0.122225	0.439562	0.134341	0	0	0.080291	0	0.212057	0.0625042	0.053796	0.0219433	0.0110768	0.021025	0.131292	0.110352	0.346235	0.0425946	0.0782777	0	0.136446	0.0106448	0.037383
GSM773638	GSE31210	NA	0	5.84658	IA	1	NA	NA	NA	NA	TRU	bronchioid	1.69501	2.49227	2.22063	1.57152	5.39773	4.41429	0.790434	32.3743	16.2834	51.3423	Low	High	0.0892474	0.0179241	0.784958	0	0	0.449244	0	0.0391267	0	0.102963	0	0.0611539	0	0.0716285	0.0435618	0.162529	0.0215858	0.0200941	0.131798	0.0229524	0.0297503	0.0137589
TCGA.55.6987.01A.11R.1949.07	TCGA	77	0	5.85479	IA	1	NA	0	0	0	PI	squamoid	0.958144	1.7801	2.72959	0.120841	4.54904	0.378104	0	6.35688	0	93.6431	High	Low	0.016307	0.065013	0.054647	0.108157	0	0.0892728	0.0613955	0.0916949	0.0313541	0	0.0827205	0	0.0220855	0.138239	0.0678614	0.1279	0	0.00529032	0.0349487	0	0	0.00311337
GSM773762	GSE31210	NA	0	5.85479	IA	1	NA	NA	NA	NA	TRU	bronchioid	1.29677	2.10115	9.15756	1.52071	4.03537	0.858245	0	41.9871	0	58.0129	Low	High	0	0.104571	0.491593	0	0.00979892	0.299153	0	0.0321513	0	0.0793979	0	0.0120184	0	0.0198721	0.0868264	0.160703	0.00340675	0.0235656	0.0634435	0	0.00542482	0
GSM773744	GSE31210	NA	0	5.88767	IA	1	NA	NA	NA	NA	TRU	bronchioid	1.78815	1.79389	8.00235	1.09276	4.26515	0.972137	0.00373126	37.8068	0.129093	62.0641	Low	High	0.110628	0	0.613663	0	0	0.214402	0.00525449	0.0453954	0.00177398	0.0920094	0	0.0307172	0	0.083549	0.0372405	0.147352	0.0169792	0.0737454	0.0929166	0	0.0158466	0.0102415
GSM773759	GSE31210	NA	0	5.90137	IA	1	NA	NA	NA	NA	TRU	bronchioid	1.3401	1.74631	9.01963	0.925947	2.84366	2.75738	0	34.6504	0	65.3496	Low	High	0.0408123	0	0.117642	0	0	0.121729	0	0.0381919	0	0.045127	0	0.00849881	0	0.112876	0.0276967	0.192983	0.00790895	0.0170788	0.135736	0	0	0
GSM773690	GSE31210	NA	0	5.91233	IB	1	NA	NA	NA	NA	TRU	bronchioid	1.14569	1.38707	8.776	0.500654	6.06087	1.87265	0	26.5216	0	73.4784	Low	High	0.0723102	0	0.627704	0	0	0.411407	0.0318291	0.014869	0	0.0721057	0	0.00925679	0.0853002	0.129944	0.054424	0.252126	0.116745	0.0409942	0.103862	0.0334522	0.0299874	0.0141674
TCGA.NJ.A4YF.01A.12R.A262.07	TCGA	50	0	5.92055	IA	1	NA	1	0	0	PP	magnoid	0.539446	1.78619	2.58998	0.0901578	2.07117	0.305477	0	4.80496	0	95.195	High	Low	0.0270588	0	0.085138	0.0446853	0	0.0862563	0.0351879	0.109377	0.0370563	0	0.0420836	0	0.00930069	0.315867	0.0401857	0.160456	0	0	0	0.00508442	0	0.00226241
GSM773758	GSE31210	NA	0	5.93973	IA	1	NA	NA	NA	NA	TRU	bronchioid	0.320712	2.18341	6.11852	0.819833	7.54659	1.37892	0.743324	21.8823	19.8402	58.2776	Low	Low	0.0920979	0.0855405	0.28232	0	0.0648577	0.47181	0.000178566	0.0427746	0	0.251747	0	0.0335068	0	0.0386386	0.0576943	0.25159	0.0385682	0.0258132	0.0660945	0.0224213	0.0204533	0.0304952
GSM773725	GSE31210	NA	0	5.96986	IA	1	NA	NA	NA	NA	TRU	bronchioid	1.84573	1.98999	7.16655	0.195268	6.01576	1.95124	0	8.93571	0	91.0643	High	Low	0.137276	0	0.263524	0	0	0.651918	0.0374218	0.0495545	0	0.172714	0	0.0870337	0.0170168	0.0274523	0.134273	0.289255	0.145079	0.0613815	0.165425	0	0.0119164	0.0186739
GSM773757	GSE31210	NA	0	5.97534	IA	1	NA	NA	NA	NA	TRU	bronchioid	1.23893	2.55965	7.97531	0.583507	5.6463	1.06087	0	18.5644	0	81.4356	Low	Low	0.00454295	0.022794	0.485366	0.00122921	0.0327705	0.304416	0.00387767	0.0227554	0	0.0467553	0	0.0609555	0.00613209	0.115475	0.104711	0.311524	0.0534701	0.0082445	0.137777	0	0.0137635	0.0157634
GSM1672314	GSE68465	65	0	5.98333	IA	1	G3	NA	NA	NA	PI	squamoid	0.655844	1.82238	1.0274	0	2.9293	0.0696917	0	0	0	100	High	Low	0.139938	0.0813872	1.59839	0.190649	0	0.151256	0.0887092	0.24087	0	0.0346891	0	0.135885	0.0704318	0.500863	0.313145	0.779425	0.00896742	0.15972	0.227432	0	0	0.117478
GSM1672423	GSE68465	62	0	6	IIA	2	G2	NA	NA	NA	PI	squamoid	0.415056	2.02991	0.659489	0	2.57861	0.629716	0	0	0	100	High	Low	0.0973796	0.220356	3.00133	0.4071	0.267765	0	0.0861568	0.442367	0.100422	0	0.0969174	0.167411	0	0.365868	0.382334	0.46638	0	0	0.0513296	0.0424899	0	0.0356458
GSM773565	GSE31210	NA	0	6.00274	IB	1	NA	NA	NA	NA	PI	squamoid	1.15432	6.84215	0.974498	0	9.2161	0.0661854	0	0	0	100	High	Low	0.0435114	0	0.695639	0	0.0647007	0.442688	0.141656	0.0533443	0	0.0975374	0	0.0807196	0	0.168713	0.190904	0.449611	0.0355533	0.0341099	0.0117829	0.033777	0.0925169	0.199127
GSM1672670	GSE68465	60	0	6.00417	IIA	2	G2	NA	NA	NA	PP	magnoid	0.387291	1.2445	2.33586	0	0.962907	0.621178	0	0	0	100	High	Low	0.0527572	0.0136697	0.647868	0.0525081	0.00522735	0.019711	0	0.035752	0.0194171	0	0.0357297	0.00993451	0.0075046	0.0590459	0.0524318	0.0934393	0.00934925	0.0210816	0	0.0414392	0	0.0378439
TCGA.62.A46V.01A.11R.A24H.07	TCGA	78	0	6.02466	IB	1	NA	0	0	0	TRU	bronchioid	0.683621	3.23925	7.01197	0	2.09944	0.8726	0.0433824	0	1.32157	98.6784	High	Low	0	0.00981895	0.100397	0.00312569	0.0146316	0.117738	0	0.0298133	0.0018224	0	0.0102008	0.0120672	0.01522	0.161537	0.00446088	0.241793	0.0548126	0.0917622	0.129609	0	0	0.00119166
GSM1672397	GSE68465	78	0	6.06667	IA	1	G2	NA	NA	NA	TRU	bronchioid	0.127237	1.29192	1.79228	0	2.04446	0.902001	0.213595	0	14.1875	85.8125	High	Low	0.0864478	0.015019	1.73443	0.134432	0	0.106938	0.0669717	0.218383	0.0995905	0.0869434	0.0283962	0	0	0.181298	0.230765	0.583491	0.0412784	0.0419741	0.0175924	0.101367	0	0.136531
GSM1672291	GSE68465	52	0	6.08333	IA	1	G3	NA	NA	NA	TRU	bronchioid	0.367497	0	1.66328	0.24842	2.79523	0.9342	0.219179	53.1267	46.8733	0	Low	High	0.0733098	0.153258	1.22485	0.202263	0.055586	0.0907978	0.0686401	0.123563	0.0118219	0	0.0504717	0	0.0564322	0.447508	0.264259	0.545612	0.104527	0.020968	0.0788005	0.0411761	0	0.0582767
GSM773734	GSE31210	NA	0	6.08493	IA	1	NA	NA	NA	NA	TRU	bronchioid	5.46776	1.56315	3.43733	2.61717	5.59619	2.10886	0	62.6068	0	37.3932	Low	High	0.0515009	0.0238858	0.276657	0	0.0953352	0.575128	0.0879928	0.0162564	0	0.172343	0.127535	0.0641484	0.0084251	0.0645723	0.0867265	0.300472	0.0438207	0.0428638	0.137084	0	0.0353782	0.0527173
TCGA.49.AAR2.01A.11R.A39D.07	TCGA	64	0	6.09315	IB	1	NA	0	0	0	PP	magnoid	0.0937639	0.211482	4.03098	0	2.34765	1.25002	0.127197	0	37.5568	62.4432	Low	Low	0.0406913	0.013103	0.199872	0.0977666	0	0.0801388	0	0.0700388	0.0888101	0	0.0377082	0.00086311	0.015649	0.135045	0.0391424	0.157545	0	0.0117302	0.0048535	0	0	0.00704307
GSM1672395	GSE68465	66	0	6.11333	IA	1	G3	NA	NA	NA	PI	squamoid	0.155331	2.33286	1.2598	0	2.17513	0.435008	0	0	0	100	High	Low	0.0448069	0.0155485	0.77082	0.0916005	0.000185131	0	0.037972	0.0750404	0.0654368	0.0152528	0.0385478	0	0	0.184353	0.184883	0.414441	0.0632584	0	0.148843	0.0401856	0	0.0592538
GSM1672638	GSE68465	66	0	6.11667	IIA	2	G3	NA	NA	NA	PP	magnoid	0.247946	2.20928	2.06563	0.0272271	1.6952	0.763253	0	1.21739	0	98.7826	High	Low	0	0.141475	0.755197	0.0372678	0	0.0996953	0.0121007	0.0456217	0.0141193	0.0260626	0.0517833	0	0	0.208292	0.111477	0.248705	0.0232964	0	0.0351566	0.0573745	0	0.0319928
GSM1672406	GSE68465	55	0	6.1325	IA	1	G2	NA	NA	NA	TRU	bronchioid	0.497335	0.841422	1.09803	0.245939	3.02392	0.73156	0.224277	18.7505	17.099	64.1505	Low	Low	0.182678	0.340692	1.44882	0.172061	0.0317604	0.195578	0.0583391	0.264586	0.0996325	0.154486	0.0747754	0	0.0429903	0.35919	0.223466	0.634922	0.190734	0	0.323163	0	0	0.0625705
TCGA.MP.A5C7.01A.11R.A262.07	TCGA	76	0	6.1589	IB	1	NA	0	0	0	PP	magnoid	0.214307	0.0499637	9.0078	0.204837	0.93403	1.13772	0.118831	54.8232	31.8044	13.3725	Low	High	0.0399915	0	0.0641347	0.0186893	0	0.174643	0	0.135155	0.0176691	0	0.069221	0.0209799	0.0302917	0.0869968	0.0332578	0.172178	0.026421	0.0595399	0.0458689	0	0.0024467	0.00251555
GSM1672570	GSE68465	68	0	6.16667	IIB	2	G3	NA	NA	NA	TRU	bronchioid	0.624186	2.24734	1.57098	0	1.89646	1.09983	0	0	0	100	High	Low	0	0.131737	0.85084	0.410437	0	0.0212326	0.135402	0.178612	0.0534383	0	0.0583595	0.0110642	0.0105732	0.218451	0.200771	0.303619	0.0587388	0	0.00293864	0.0819695	0	0.0207851
GSM1672543	GSE68465	53	0	6.16667	IIB	2	G2	NA	NA	NA	TRU	bronchioid	0.648033	0.476693	1.38963	0.156378	2.73776	0.470941	0.0802353	21.923	11.2484	66.8287	Low	Low	0.0287866	0.0908117	0.81044	0.225903	0.0775209	0.0231401	0.0841231	0.154425	0.0378802	0.0490053	0.0206261	0.0168935	0.244797	0.121997	0.146634	0.448533	0.23553	0.0789946	0.0736644	0.0565753	0	0.0382884
GSM773590	GSE31210	NA	0	6.16986	IB	1	NA	NA	NA	NA	PI	squamoid	1.15877	4.8873	2.61513	0	10.1052	0	0	0	0	100	High	Low	0.0687479	0.0235802	1.34898	0	0.10193	0.805401	0.228388	0.0587331	0	0.344475	0	0.0231297	0	0.333797	0.299597	0.43285	0.0492135	0.0656674	0.101037	0	0	0.0468736
TCGA.NJ.A4YG.01A.22R.A262.07	TCGA	65	0	6.19452	IB	1	NA	0	0	1	TRU	bronchioid	0.494067	1.00372	9.65516	0.0314405	2.58838	0.662499	0.0863898	2.80331	7.70273	89.494	High	Low	0.0108359	0.0266794	0.0137981	0.0413615	0	0.147299	0	0.0711971	0.0467803	0	0.0021282	0.0308162	0.0248394	0.153068	0.0248921	0.212209	0.0521451	0.0521114	0.0812085	0	0	0.00863082
GSM1672408	GSE68465	70	0	6.2175	IA	1	G3	NA	NA	NA	PI	squamoid	0.802965	0.482774	2.16602	0	1.213	0.245354	0.0182694	0	3.64626	96.3537	High	Low	0	0.114637	0.309962	0.0217024	0	0.0782646	0.0122297	0.0532791	0.0349452	0	0.01827	0.0060665	0	0.0725836	0.0480593	0.113065	0.000510322	0.0586845	0.0801171	0.0357248	0	0.0107184
GSM1672603	GSE68465	75	0	6.25	IIA	2	G2	NA	NA	NA	TRU	bronchioid	0.60088	0.0668359	1.84288	0.292793	2.2945	0.539967	0.0802756	66.5583	18.2484	15.1933	Low	High	0	0.189299	1.45292	0.351952	0.0800031	0	0.0765634	0.121519	0.0648041	0.0389211	0.0710082	0	0	0.368427	0.323211	0.437531	0.0242614	0.0170944	0.0889171	0.0505447	0	0.0719394
GSM1672430	GSE68465	73	0	6.25	IIIA	3	G2	NA	NA	NA	TRU	bronchioid	0.404781	1.16222	1.90554	0.436812	2.52953	0.363872	0	27.3174	0	72.6826	Low	High	0.122423	0	0.783728	0.102381	0.00279879	0.20881	0	0.141304	0.0519649	0	0.0332073	0.0577314	0.0497092	0.154239	0.193233	0.413937	0.119235	0	0.116122	0	0	0.0257499
GSM773743	GSE31210	NA	0	6.26027	IA	1	NA	NA	NA	NA	TRU	bronchioid	1.1309	1.1811	8.01947	1.13911	4.39118	2.17134	0.832123	36.1355	26.397	37.4675	Low	High	0.106776	0	0.526077	0.000238684	0.0260824	0.260701	0	0	0	0.0338277	0	0.0602334	0.0808449	0	0.0301314	0.317518	0.148852	0.0364061	0.17637	0	0.00915966	0.00458352
GSM773598	GSE31210	NA	0	6.27123	II	2	NA	NA	NA	NA	PP	magnoid	1.16624	3.58439	2.50319	0.408242	5.49627	0.83429	0	10.2249	0	89.7751	High	Low	0.070559	0	0.185238	0	0	0.127904	0.0412356	0.0597784	0	0.123502	0	0.037991	0	0.0703464	0.0994349	0.186372	0.0239109	0	0.0731334	0	0.0162515	0.0169546
GSM1672581	GSE68465	61	0	6.33333	IIA	2	G2	NA	NA	NA	TRU	bronchioid	0.450553	1.22437	2.31329	0.116751	1.80239	0.646528	0	8.70544	0	91.2946	High	Low	0.168919	0	0.877976	0.179627	0	0.223623	0.0835198	0.0991822	0.00494451	0.0075836	0.104874	0	0	0.245986	0.150132	0.246046	0.0261368	0	0.0845351	0.0316837	0	0.0205122
GSM1672664	GSE68465	73	0	6.34333	IIA	2	G2	NA	NA	NA	PP	magnoid	0.547577	0.78399	1.19465	0	2.17144	0.0928134	0.178809	0	18.5718	81.4282	Low	Low	0.0540777	0.0377593	1.40005	0.0718469	0.0194682	0.0196168	0.0223895	0.102528	0.0542128	0.0256556	0.00229516	0.0277623	0	0.161592	0.128737	0.20418	0.00347229	0.0133913	0.00444608	0.0315508	0	0.0271407
GSM1672339	GSE68465	44	0	6.35833	IA	1	G2	NA	NA	NA	PP	magnoid	0.405602	1.28006	1.19169	0.189496	2.3357	1.0865	0	12.8947	0	87.1053	High	Low	0.132686	0	1.18698	0.156712	0	0.126731	0.139131	0.246461	0	0.0707147	0	0.038128	0.0282972	0.12229	0.152738	0.484328	0.0738768	0.119507	0.176059	0	0.0326393	0.0511178
GSM1672439	GSE68465	68	0	6.41667	IIA	2	G3	NA	NA	NA	PP	magnoid	0.554779	1.15175	2.21399	0	1.20159	0.53217	0	0	0	100	High	Low	0.0733673	0	0.633046	0	0	0.0775616	0	0.0493895	0.0587759	0	0.0841245	0	5.61125e-05	0.0926864	0.0332225	0.108712	0.0049092	0.0101166	0	0.189334	0	0.09713
GSM773611	GSE31210	NA	0	6.44932	IB	1	NA	NA	NA	NA	TRU	bronchioid	0.947634	0.874169	5.42006	0.625869	9.15374	0.931786	0.11241	38.8148	6.97137	54.2138	Low	High	0.0444959	0.288653	0.408741	0.00178385	0.114521	0.609908	0.00954454	0.0198793	0	0.0876635	0	0.0856835	0.00201497	0.577734	0.0282106	0.580358	0.0558774	0.0497627	0.195762	0	0.0440565	0
TCGA.78.8655.01A.11R.2403.07	TCGA	77	0	6.46575	IA	1	NA	0	0	1	TRU	bronchioid	0.942454	2.36635	5.13781	0.350811	5.18777	1.34909	0	12.9109	0	87.0891	High	Low	0.0423446	0.00070171	0	0.0683575	0	0.128435	0	0.0344233	0.0626323	0	0.00670234	0.0275651	0.0140158	0.285895	0.0488989	0.206565	0	0	0.0668506	0	0	0.00661322
GSM1672636	GSE68465	66	0	6.475	IIA	2	G2	NA	NA	NA	TRU	bronchioid	0.529136	0.40037	2.6039	0.026966	1.95439	0.208233	0.118252	4.94256	21.6743	73.3831	Low	Low	0.0575694	0	0.632964	0.0197246	0	0.217672	0	0.0618809	0.0228913	0	0.0805321	0	0.00742096	0.180891	0.0655693	0.176224	0.0136054	0.0446627	0.0454773	0.0719414	0	0.0537459
GSM773679	GSE31210	NA	0	6.47671	II	2	NA	NA	NA	NA	PI	squamoid	1.20916	5.39022	0.956024	1.07334	10.4175	0.0132579	0	16.6061	0	83.3939	Low	Low	0.0786311	0	1.21116	0.03523	0	0.901256	0.255049	0.318989	0	0.388644	0	0.13817	0	0.414068	0.233257	0.869092	0.0633918	0.0903208	0.0692661	0.0348729	0.0538235	0.0273526
TCGA.75.5146.01A.01R.1628.07	TCGA	NA	0	6.48767	IB	1	G2	1	0	0	TRU	bronchioid	0.367911	0.00113734	13.7516	0.487868	3.1444	0.625743	0.222809	68.5386	31.3016	0.15978	Low	High	0.083279	0.0397941	0.141181	0.0363803	0	0.219537	0	0.0737757	0.00407006	0	0.0296401	0	0.0090375	0.0310058	0.0391187	0.227092	0.0110648	0.0204184	0.0288087	0	0	0.00579714
GSM773544	GSE31210	NA	0	6.49041	II	2	NA	NA	NA	NA	TRU	bronchioid	0.793827	4.13845	6.70094	0	4.92706	1.56801	0	0	0	100	High	Low	0.0824986	0	0.485712	0	0.00474534	0.184496	0.0124286	0.00111879	0	0.00860946	0	0.0249977	0.00827753	0.102184	0.0142836	0.222264	0.0654336	0.0201573	0.0859929	0	0.0158956	0.0180452
GSM1672403	GSE68465	64	0	6.49083	IIA	2	G3	NA	NA	NA	TRU	bronchioid	0.57418	1.52681	1.10881	0.0105672	2.85316	0.234016	0	0.687351	0	99.3126	High	Low	0.0275784	0.508273	2.31	0.273595	0	0.0616658	0.124122	0.240963	0.0756392	0.20756	0.0157289	0	0	0.330261	0.299373	0.756393	0.0547503	1.24762e-05	0.391298	0	0	0.101613
GSM773594	GSE31210	NA	0	6.53699	IA	1	NA	NA	NA	NA	TRU	bronchioid	1.64098	1.98865	2.24468	1.27781	6.5335	3.73242	1.66906	25.8901	33.8173	40.2926	Low	High	0.151975	0.117052	0.442686	0	0	0.491576	0.00102018	0.0451887	0	0.176621	0	0.0422678	0.00661019	0.0618159	0.0794337	0.293708	0	0.0073759	0.0916713	0.0233912	0.0545063	0.017838
GSM1672669	GSE68465	58	0	6.57083	IIB	2	G3	NA	NA	NA	TRU	bronchioid	0.271064	0.803753	0.729762	0.111301	3.23128	0.257247	0.0456054	11.5859	4.7473	83.6668	Low	Low	0.159435	0.0701844	1.82201	0.301043	0.0817519	0.254593	0.177291	0.222503	0	0.356413	0	0.0810486	0	0.851404	0.685062	0.705948	0.0223033	0	0.299459	0	0	0.0573861
GSM773749	GSE31210	NA	0	6.6	IA	1	NA	NA	NA	NA	PI	squamoid	1.35623	4.97958	4.92493	0.0908189	6.74674	0.95613	0	1.79116	0	98.2088	High	Low	0.0244498	0.0460424	0.739953	0	0	0.481259	0.0573918	0.0113151	0	0.059277	0	0.0224469	0	0.243349	0.142241	0.570452	0.140776	0	0.198089	0	0	0.035068
GSM773755	GSE31210	NA	0	6.61096	IA	1	NA	NA	NA	NA	TRU	bronchioid	0.347085	2.42112	11.2577	0.506746	3.80342	0.0395559	0	17.3077	0	82.6923	Low	Low	0.0561402	0	0.267263	0.00541563	0	0.141883	0	0.030304	0	0.107945	0	0.0536589	0	0.0334243	0.0543944	0.153983	0.0778644	0.00545737	0.0922542	0	0.0156194	0.00538362
GSM773607	GSE31210	NA	0	6.64384	IB	1	NA	NA	NA	NA	TRU	bronchioid	4.43959	0.269645	2.67562	1.18903	8.39945	1.49951	0	81.5144	0	18.4856	Low	High	0.0140118	0.133069	0.239183	0	0.0549971	0.292013	0.0529615	0	0	0.030807	0.076664	0.0329758	0.0116725	0.880085	0.0408511	0.942855	0.0397257	0.0965747	0.133029	0	0.0797886	0.0328918
GSM773751	GSE31210	NA	0	6.65753	IA	1	NA	NA	NA	NA	TRU	bronchioid	1.56759	2.77485	8.10049	0	6.05781	0	0.124796	0	4.30383	95.6962	High	Low	0.0121311	0.124085	0.155404	0	0.00979821	0.451618	0.0176975	0.0357407	0	0.0971304	0	0.0928712	0.0293592	0.079786	0.0700118	0.140453	0.0870488	0.100893	0.214262	0	0.0174233	0.0159673
GSM1672598	GSE68465	54	0	6.66667	IA	1	G2	NA	NA	NA	TRU	bronchioid	0.324927	2.47491	1.58613	0	0.807067	2.14071	0	0	0	100	High	Low	0.0715445	0	1.64425	0.0684774	0	0.0386418	0.0157085	0.0866357	0.0189087	0	0.0586836	0	0.0136101	0.15266	0.102524	0.183834	0	0.0407029	0.107318	0.024798	0	0.0239775
GSM1672475	GSE68465	54	0	6.66667	IA	1	G3	NA	NA	NA	PP	magnoid	0.430871	1.59873	1.57033	0	1.87813	0.377893	0	0	0	100	High	Low	0.0642456	0	0.538927	0.0821278	0.0472284	0.0520857	0.0321246	0.0972497	0.0255528	0.00357128	0.0342296	0	0.0209709	0.108283	0.126438	0.283629	0.0294774	0.00446302	0.0369631	0.0259746	0	0.00995826
GSM773739	GSE31210	NA	0	6.69041	IA	1	NA	NA	NA	NA	TRU	bronchioid	0.859657	2.59573	6.22538	1.9994	4.29913	2.36668	0	43.5113	0	56.4887	Low	High	0.103146	0	0.748566	0	0.0213928	0.257643	0	0.0428903	0	0.0157844	0	0.0458154	0	0.185664	0.0344304	0.155219	0.0032313	0.047003	0.146119	0	0.0119834	0.00465195
TCGA.55.6642.01A.11R.1858.07	TCGA	63	0	6.70959	IB	1	G3	0	0	1	PP	magnoid	0.492552	8.11743	5.39262	0	1.80324	0.719281	0	0	0	100	High	Low	0	0.00799961	0.286407	0.0405701	0	0.164594	0.0671288	0.00718767	0.0152101	0	0.0572916	0	0	0.17378	0.0335321	0.127148	0	0	0.0165128	0	0	0.00263742
GSM773695	GSE31210	NA	0	6.70959	IB	1	NA	NA	NA	NA	TRU	bronchioid	2.69163	3.25162	1.88722	2.09943	6.13253	4.1235	0.504583	35.8532	8.61706	55.5298	Low	High	0.0550542	0.0655125	0.36604	0	0.0308209	0.514282	0.0148568	0.0218419	0	0.210089	0	0.0403789	0.0560531	0.041566	0.0758617	0.324882	0.0858683	0.0549233	0.159354	0.0259424	0.0511285	0.038473
GSM773634	GSE31210	NA	0	6.71233	IA	1	NA	NA	NA	NA	TRU	bronchioid	2.01083	1.12252	7.72544	1.1314	6.94462	1.55829	0	50.1969	0	49.8031	Low	High	0.141565	0	0.802862	0.0607442	0	0.641621	0.0957013	0.158578	0	0.249318	0	0.0483378	0.0222712	0.0956389	0.127355	0.448582	0.0719146	0.0470952	0.0646382	0	0.0546572	0
GSM1672602	GSE68465	69	0	6.75	IIB	2	G3	NA	NA	NA	PP	magnoid	0.823798	0.66683	1.5156	0.166223	1.68332	0.408405	0	19.9535	0	80.0465	Low	Low	0.0401566	0.190422	1.70522	0.102991	0.100543	0	0.0616876	0.177888	0	0.00390646	0.106484	0	0.00460082	0.121356	0.115967	0.0769875	0.0175485	0.0656106	0.0367569	0.0496955	0	0.0116803
GSM1672657	GSE68465	75	0	6.795	IIA	2	G2	NA	NA	NA	PP	magnoid	0.91193	1.79504	2.65012	0	1.4748	0.0274836	0	0	0	100	High	Low	0.0129524	0.0483095	0.238194	0.00703969	0	0.0639505	0	0.0197564	0.0270829	0	0.0577143	0	0.000232609	0.122667	0.0421819	0.176405	0.0643004	0.00431927	0.0468231	0.0214612	0	0.0189019
GSM773669	GSE31210	NA	0	6.81096	II	2	NA	NA	NA	NA	TRU	bronchioid	1.33438	3.32701	3.57281	0.419749	8.74973	0.661108	0.097227	10.9196	2.52933	86.551	High	Low	0.105148	0.350123	1.00297	0	0.0485181	0.917023	0.10694	0.0368755	0	0.0838338	0	0.0603903	0.0115139	0.259538	0.235859	0.269182	0.0147534	0.0775572	0.12031	0	0	0.0665775
TCGA.64.1679.01A.21R.2066.07	TCGA	58	0	6.81644	IIIA	3	G2	1	0	0	PI	squamoid	1.01241	7.63091	1.97621	0	3.76531	0.998102	0	0	0	100	High	Low	0.0120221	0.00266769	0.0542558	0	0	0.126686	0	0.0409136	0.0378958	0	0	0.0173073	0.00275476	0.345906	0.021152	0.227492	0.00587469	0.0469546	0.0406041	0.0099544	0	0.00755889
GSM1672344	GSE68465	62	0	6.85833	IA	1	G2	NA	NA	NA	TRU	bronchioid	0.654081	0.372839	2.98751	0.36011	1.48945	0.303773	0.244796	36.8307	25.0368	38.1325	Low	High	0.0152951	0.106079	0.295152	0.0359694	0	0.169404	0	0.0447811	0.0316484	0	0	0.0371848	0.0428284	0	0.0493748	0.123646	0.178138	0.0143715	0.212384	0.0119563	0.00104614	0.0120383
GSM1672650	GSE68465	66	0	6.875	IA	1	G2	NA	NA	NA	TRU	bronchioid	0.815913	1.35341	2.17655	0.446613	1.49643	0.0219913	0	24.8115	0	75.1885	Low	High	0.0604835	0.049051	0.357251	0.00869739	0	0.115419	0	0.0947097	0	0.0364474	0.00025553	0.0242993	0.0124686	0.0683505	0.0950229	0.197341	0.0394261	0.0299861	0.102766	0	0	0
TCGA.73.4662.01A.01R.1206.07	TCGA	65	0	6.89041	IA	1	G2	0	0	1	TRU	bronchioid	1.08922	1.00327	7.39981	0.885949	3.85423	1.107	0	46.895	0	53.105	Low	High	0.0289984	0.0820017	0.068842	0.0199665	0	0.181816	0.0258471	0.0710816	0.018419	0.00871824	0.010822	0	0.0673128	0.130667	0.0117409	0.159645	0.0263619	0.0535037	0.0342564	0	0	0
GSM1672286	GSE68465	60	0	6.91667	IA	1	G1	NA	NA	NA	TRU	bronchioid	0.518226	0.0484042	4.08755	0.179774	1.06551	0.942212	0.0697991	60.3315	23.4243	16.2442	Low	High	0	0.0731384	0.329664	0.0161229	0.0224467	0.0520154	0.00744189	0.0453309	0.0170932	0.0263433	0.048931	0	0.0138103	0.00926044	0.070789	0.135352	0.0333895	0	0.131271	0	0	0.00783391
GSM773614	GSE31210	NA	0	6.98356	IB	1	NA	NA	NA	NA	TRU	bronchioid	1.27537	4.13719	6.00609	0.209107	7.22919	0.79276	0.664769	4.1729	13.266	82.5611	Low	Low	0.147951	0	0.388057	0	0	0.396647	0.0109748	0.0244947	0	0.0691448	0	0.0116437	0.0222915	0.193272	0.0844346	0.362708	0.0958453	0.0242611	0.0762869	0.0116429	0.0376127	0.0183955
GSM773705	GSE31210	NA	0	6.99178	IA	1	NA	NA	NA	NA	TRU	bronchioid	4.75833	0.545246	4.65	2.38499	5.67763	2.62191	0.159408	77.193	5.15943	17.6475	Low	High	0.0167021	0.0162843	0.0609505	0	0	0.587764	0.0647843	0.0230017	0	0.125824	0	0.0918426	0.0582598	0.138034	0.139622	0.418924	0.0894805	0.0215272	0.158053	0.0116695	0.0635175	0.0315748
GSM1672401	GSE68465	72	0	6.99583	IA	1	G3	NA	NA	NA	PI	squamoid	0.293063	1.09984	0.259937	0	3.75305	0.0815558	0	0	0	100	High	Low	0.160849	0	1.09266	0.395255	0	0.00775839	0.184585	0.316208	0.0473685	0.053842	0.100214	0	0	0.409528	0.303237	0.7814	0.0112962	0.00351318	0	0.200041	0.00263782	0.136869
GSM1672315	GSE68465	69	0	7	IA	1	G3	NA	NA	NA	PP	magnoid	0.292099	0.297395	0.0348968	0.00604149	1.98752	0.788099	0	1.99102	0	98.009	High	Low	0.00624828	0.015431	0.180594	0.0758102	0	0	0.0276408	0.0873697	0.00918135	0.0340939	0	0.0406266	0.0134479	0.0286581	0.0731405	0.136534	0.0397589	0	0.0115943	0.0192436	0.000706306	0.0110265
GSM1672595	GSE68465	75	0	7	IA	1	G2	NA	NA	NA	TRU	bronchioid	0.80996	0.662999	2.33886	0.490154	2.3166	0.801692	0.198302	36.2686	14.6732	49.0582	Low	High	0.0990669	0.0444072	0.98843	0.119972	0.00077706	0.0824484	0	0.105261	0.0822794	0.0730688	0.0346132	0	0.0140705	0.30103	0.0712065	0.43352	0.056846	0.0635376	0.128597	0.124139	0	0.014968
GSM773745	GSE31210	NA	0	7.01644	IA	1	NA	NA	NA	NA	PI	squamoid	0.574262	6.02566	2.38072	0.233541	8.72336	0.268037	0	3.73116	0	96.2688	High	Low	0	0.0852972	0.213415	0	0.03325	0.288726	0.0278901	0.0438786	0	0.178609	0	0.070973	0.0417587	0.565115	0.107092	0.40716	0.0785025	0.00709705	0.105293	0	0.0213639	0.0113098
GSM1672645	GSE68465	71	0	7.03667	NA	NA	G2	NA	NA	NA	TRU	bronchioid	0.414415	0.402006	3.43529	0.205814	1.74509	0.00242144	0.0586296	30.8821	8.79731	60.3206	Low	High	0.032312	0.208799	0.94524	0.155099	0	0	0.0619001	0.195047	0	0.0339119	0.0734913	0	0.0209371	0.0459981	0.141388	0.276025	0.0398062	0.00832909	0.0560073	0.0223609	0	0.0111073
GSM773738	GSE31210	NA	0	7.08219	IA	1	NA	NA	NA	NA	TRU	bronchioid	1.53295	0.961343	9.27677	0.489013	3.99425	0.830692	0	33.7167	0	66.2833	Low	High	0.0256751	0.0809442	0.0896337	0	0.0886657	0.268985	0	0.0216834	0	0	0.0277423	0.011997	0.0176913	0.0524066	0.0375018	0.107475	0.0286959	0.0353545	0.0202367	0	0.00579326	0.00546652
GSM1672561	GSE68465	53	0	7.08333	IIA	2	G1	NA	NA	NA	PP	magnoid	0.359476	0.556067	1.68511	0.0490604	2.17567	0.539552	0.0743078	7.22076	10.9367	81.8425	Low	Low	0.167827	0	0.941022	0.13192	0	0.0990524	0.0546472	0.103829	0.114109	0.00837718	0.035206	0.0152709	0	0.166018	0.186582	0.225935	0.038301	0	0.0623863	0	0	0.0429005
GSM1672444	GSE68465	51	0	7.08333	IIA	2	G3	NA	NA	NA	PP	magnoid	0.372697	0.261476	0.382137	0	2.5545	0.391844	0.21384	0	44.989	55.011	Low	Low	0.128435	0	1.20773	0.194059	0.0238361	0	0.058694	0.0804372	0.0339087	0.127756	0.0202837	0.0148662	0	0.0849312	0.102613	0.0965966	0.00982019	0	0.0217816	4.93085e-05	0.0028832	0.0116337
GSM1672549	GSE68465	66	0	7.08333	IIA	2	G3	NA	NA	NA	PI	squamoid	0.886725	1.74197	0.540713	0	2.42619	0.41997	0	0	0	100	High	Low	0.148701	0	0.363774	0.115107	0	0.131471	0.0418486	0.0839684	0.0661734	0	0.0504326	0.0499693	0.0332696	0.336443	0.13811	0.26282	0.00807996	0.0637548	0.0424362	0.0607717	0.00697817	0.035499
GSM1672517	GSE68465	80	0	7.08333	IIB	2	G2	NA	NA	NA	TRU	bronchioid	0.260325	0.788077	1.26193	0.0204588	3.02693	0.81191	0.144435	2.14684	15.1563	82.6969	Low	Low	0.0393219	0.0120099	0.699322	0.0884071	0.0491923	0.0211379	0.00733627	0.0976637	0.0348247	0.0371196	0	0.0244693	0.00189926	0.197198	0.174505	0.310129	0.0105247	0.00117073	0.0709679	0.0203707	0	0.0467277
TCGA.75.6206.01A.11R.1755.07	TCGA	NA	0	7.09589	IB	1	G2	0	0	1	TRU	bronchioid	0.775021	0.692635	12.462	0.76229	2.13369	1.29501	0.0359103	51.1317	2.40874	46.4595	Low	High	0.0406487	0	0.0293831	0.00905274	0	0.0839667	0.00165603	0.0350105	0.0168761	0	0.031623	0	0	0.391893	0.0176124	0.288481	0	0.0206382	0.0325033	0	0	0.000654712
TCGA.80.5611.01A.01R.1628.07	TCGA	NA	0	7.10959	IB	1	NA	0	0	0	PI	squamoid	0.392631	1.10149	0.619285	0	6.38518	0	0.0867056	0	7.29724	92.7028	High	Low	0.0176886	0.00133594	0	0.00428302	0	0.0678121	0	0.0567759	0.0705301	0	0.0476347	0	0.0973514	0.342983	0.0723313	0.206241	0	0	0.0150329	0	0	0
GSM773542	GSE31210	NA	0	7.12603	II	2	NA	NA	NA	NA	TRU	bronchioid	0.727197	4.2446	7.66967	0	5.13518	0.836054	0	0	0	100	High	Low	0.0375809	0	0.169977	0.00628099	0.00114835	0.190312	0.0102089	0	0	0	0	0.0522222	0.170036	0.0990341	0.00185517	0.344809	0.00170558	0.0387971	0.176476	0	0.0316944	0.0221914
TCGA.44.6776.01A.11R.1858.07	TCGA	60	0	7.16712	IA	1	G2	0	0	1	TRU	bronchioid	0.871025	0.116046	18.9938	0.669137	1.73693	1.54358	0	85.2205	0	14.7795	Low	High	0.104182	0	0.133298	0.0429556	0	0.184378	0	0.0408454	0.00221839	0	0.0250261	0.023361	0.0263986	0.0572314	0.0296501	0.141641	0.0415871	0.0557367	0.0910945	0	0	0.000396073
GSM1672325	GSE68465	62	0	7.23333	IA	1	G1	NA	NA	NA	TRU	bronchioid	0.4552	0.975091	1.47856	0.205896	2.92533	1.40886	0.0576467	16.6228	4.65405	78.7231	Low	Low	0	0.224316	0.674188	0	0	0.21244	0.0216011	0.118074	0.0334916	0.0423291	0.114874	0	0.0204374	0.257994	0.0870355	0.377141	0.0873151	0.0261007	0.0595918	0.0737195	0.0213158	0.0481112
GSM1672541	GSE68465	60	0	7.25	IIA	2	G2	NA	NA	NA	TRU	bronchioid	0.41074	0.0842614	0	0.254188	2.29125	0.539383	0.166835	50.306	33.018	16.676	Low	High	0.07396	0	0.817386	0.194497	0.0142531	0	0.052503	0.0805802	0.112829	0.068253	0.0714247	0	0.0130685	0.164082	0.171122	0.185615	0.0638542	0	0	0.131314	0	0.00797241
GSM773651	GSE31210	NA	0	7.30959	II	2	NA	NA	NA	NA	PI	squamoid	0.536564	8.73468	3.214	0	3.07703	2.01318	0	0	0	100	High	Low	0.00547664	0.00239636	0.0470958	0.0197326	0	0.14477	0.0128528	0	0	0	0	0.00530613	0.0105991	0.109355	0.0437966	0.129124	0.0187071	0	0.0147786	0.00592446	0.00355943	0.00556912
GSM773654	GSE31210	NA	0	7.31781	IB	1	NA	NA	NA	NA	PI	squamoid	0.917614	6.05683	2.47451	0	8.30658	0.110582	0	0	0	100	High	Low	0	0.0468616	0.580589	0.0267445	0	0.596379	0.106969	0.04183	0	0.194432	0	0.207497	0	0.328773	0.32925	0.468513	0.20092	0.0696924	0.306522	0	0.00971282	0.0362315
TCGA.64.5774.01A.01R.1628.07	TCGA	60	0	7.33151	IB	1	NA	0	0	1	PP	magnoid	0.696021	1.75054	5.51912	0	1.05302	0.904668	0	0	0	100	High	Low	0.0363404	0	0.118679	0.0413286	0	0.125818	0.00447977	0.0966173	0.0862477	0	0.0367679	0.00169786	0	0.204938	0.0135559	0.172451	0	0.0258838	0	0.0249471	0	0.0102475
GSM1672504	GSE68465	58	0	7.33333	IA	1	G3	NA	NA	NA	TRU	bronchioid	0.561494	0.88772	1.94293	0.227618	1.43646	0.760504	0	20.408	0	79.592	Low	Low	0.0433059	0.113568	0.867938	0.0737193	0.00899648	0	0.00777364	0.119966	0	0.0173406	0.0205208	0	0.0151515	0.127121	0.0830059	0.13694	0.00811988	0.0192823	0	0.0795804	0	0.0220279
GSM1672542	GSE68465	35	0	7.33333	IIA	2	G1	NA	NA	NA	TRU	bronchioid	0.293264	0.561337	1.10843	0.0241299	2.23426	1.27286	0.516305	2.1901	46.8613	50.9486	Low	Low	0.16995	0.212	1.38866	0.203	0	0.121788	0.0230892	0.13362	0.0490534	0	0.0836077	0	0.0173494	0.189956	0.0945361	0.300858	0.080953	0.00985888	0.116962	0.0501572	0	0.0353557
GSM773649	GSE31210	NA	0	7.36164	II	2	NA	NA	NA	NA	PI	squamoid	0.59509	5.79333	1.24355	0	9.82006	0.822824	0	0	0	100	High	Low	0.00808235	0.174992	0.358348	0	0	0.462957	0.139629	0.0301694	0	0.121994	0	0	0.0774445	0.451653	0.142674	0.574241	0.157602	0.0442061	0.202237	0	0.0770661	0.0730523
TCGA.62.8399.01A.21R.2326.07	TCGA	62	0	7.3863	IIIA	3	NA	1	0	0	TRU	bronchioid	0.956715	2.1615	4.71147	0.605786	1.59143	1.25161	0	21.891	0	78.109	Low	Low	0.0353063	0	0.106047	0.00118129	0	0.261319	0.0117741	0.0389256	0.00494827	0	0.070454	0	0.0507368	0.064683	0.0289025	0.205685	0	0.0550358	0.0380231	0.00884945	0.00368006	0.0144478
GSM1672531	GSE68465	60	0	7.5	IIA	2	G2	NA	NA	NA	TRU	bronchioid	0.512336	1.43561	1.63438	0.135213	2.6651	0.507864	0.127831	7.96002	7.52542	84.5146	Low	Low	0.13283	0.121768	2.36556	0.503167	0.0165771	0.155454	0.110058	0.23801	0.124024	0	0.00415452	0.0240729	0.0727262	0.400934	0.365336	0.664863	0.204254	0.0237557	0.253707	0.0577491	0	0.0332521
GSM1672560	GSE68465	51	0	7.5	IIA	2	G3	NA	NA	NA	PP	magnoid	0.576188	1.39748	1.35088	0	1.6616	0.515352	0	0	0	100	High	Low	0.181109	0	1.60946	0.156093	0	0.185051	0.062423	0.123095	0.0575214	0.00195885	0.0237536	0.00147912	0.0238223	0.210445	0.127605	0.286215	0.0312889	0.0222965	0.0474525	0.0236538	0	0.0451729
GSM1672413	GSE68465	33	0	7.50583	IIA	2	G1	NA	NA	NA	TRU	bronchioid	0.385618	1.5953	1.61806	0.265749	2.41189	1.35683	0	14.2795	0	85.7205	High	Low	0.0851812	0.15962	0.99991	0.147161	0	0.339339	0	0.188831	0.0637823	0.0755714	0	0.0293985	0.00633216	0.0822766	0.148823	0.589575	0.321502	0.0809642	0.118269	0.13974	0	0.116651
GSM773571	GSE31210	NA	0	7.57534	II	2	NA	NA	NA	NA	PI	squamoid	0.949882	8.01824	2.56875	0.0735584	7.28468	0.338419	0	0.90905	0	99.091	High	Low	0	0.0324343	0.101677	0	0	0.476688	0.0183396	0	0	0.0622763	0	0.00922435	0	0.581131	0.0953919	0.65288	0.0541054	0.0201636	0.112903	0.000786615	0	0.0423846
GSM1672472	GSE68465	46	0	7.58333	IA	1	G2	NA	NA	NA	PP	magnoid	0.487722	1.03643	2.02205	0.248631	1.49895	1.33339	0	19.3478	0	80.6522	Low	Low	0	0.239543	1.49758	0.0824819	0	0.150533	0.0965268	0.156122	0.00797354	0.0202234	0.134455	0	0.01191	0.0947762	0.0853942	0.160775	0.0300455	0.0441745	0.195161	0.0752964	0	0.0637486
GSM1672447	GSE68465	65	0	7.58333	IIA	2	G3	NA	NA	NA	PP	magnoid	0.591685	0.996303	2.32379	0	1.47249	0.225922	0	0	0	100	High	Low	0	0.123786	0.474208	0.0630307	0.00419132	0.00204164	0.0200508	0.109066	0.0382946	0.0324851	0.00969596	0.0109961	0	0.225063	0.0751287	0.195065	0.0157757	0.0347942	0	0.134492	0	0.0145503
GSM1672431	GSE68465	65	0	7.66667	IA	1	G2	NA	NA	NA	TRU	bronchioid	0.537809	0.0691192	3.00957	0.190457	1.44618	0.556834	0.0910377	54.3209	25.9653	19.7138	Low	High	0.0979995	0	0.460985	0.0602084	0	0.0732598	0.00937233	0.0800756	0.0191228	0.00723534	0.061083	0	0.0338649	0.0147586	0.0560659	0.160104	0.0194494	0.0720754	0.0289787	0.0685468	0.0199761	0.0312574
GSM1672412	GSE68465	69	0	7.68333	IA	1	G3	NA	NA	NA	TRU	bronchioid	0.984091	1.42945	1.75537	0.321691	2.5121	0.169702	0.0187254	18.176	1.05801	80.766	Low	Low	0.197391	0	1.82814	0.285815	0	0.0937876	0.16027	0.251222	0.0252506	0.262305	0	0	0	0.250415	0.313935	0.603392	0.0732876	0	0.36879	0.121718	0.0136853	0.129496
GSM773721	GSE31210	NA	0	7.68767	IA	1	NA	NA	NA	NA	TRU	bronchioid	4.65706	1.33464	7.25475	0.934895	4.20256	3.13433	0	41.1933	0	58.8067	Low	High	0.0254997	0	0.0590704	0	0	0.486095	0	0.0291558	0	0.0211185	0.0101329	0.122549	0.0741465	0.0429339	0.0293146	0.299153	0.122319	0.0632631	0.216682	0	0.0628579	0.0129225
GSM1672648	GSE68465	47	0	7.71	IIB	2	G2	NA	NA	NA	PP	magnoid	0.749938	0.35904	0.999102	0	1.82275	0.613246	0.0374899	0	9.4545	90.5455	High	Low	0.0450594	0	0.154118	0.0557337	0	0.046965	0.0333881	0.0630342	0.0794434	0	0.0615925	0	0.0146506	0.0624321	0.0600818	0.201124	0.0205422	0.0468432	0.0458964	0.00759599	0	0.0303825
TCGA.55.6983.01A.11R.1949.07	TCGA	81	0	7.73425	IIB	2	NA	0	0	1	TRU	bronchioid	0.487499	2.39563	7.27177	0.0691928	3.39739	0.776582	0.241155	2.55703	8.91191	88.5311	High	Low	0.089587	0.141113	0	0.0692961	0	0.147498	0	0.10171	0.0325577	0	0.00200978	0.00346527	0	0.181244	0.0249346	0.149597	0	0.0171813	0.0398061	0	0	0
GSM1672456	GSE68465	67	0	7.75	IIB	2	G2	NA	NA	NA	PP	magnoid	0.252642	1.26753	1.72439	0	1.45768	0.914954	0	0	0	100	High	Low	0.198787	0	1.69771	0.157783	0.0244381	0.129942	0.00618143	0.134399	0	0	0.0369837	0.0240244	0	0.0899506	0.142145	0.25027	0	0.0543856	0.0587881	0.0454014	0	0.0332532
TCGA.80.5608.01A.31R.1949.07	TCGA	NA	0	7.7589	IA	1	G2	0	0	1	PP	magnoid	0.64582	0.380911	10.9229	0.177883	2.43345	0.524135	0	31.8333	0	68.1667	Low	High	0.0193848	0	0.04429	0.0998931	0	0.126574	0	0.1191	0.0178885	0	0.0359416	0.0384154	0.00781611	0.160241	0.0463997	0.196233	0.00419986	0.0186273	0.046032	0	0	0.0189637
GSM1672637	GSE68465	70	0	7.84667	IA	1	G2	NA	NA	NA	TRU	bronchioid	0.761817	0.802875	3.17573	0.135784	1.75465	0.212237	0	14.4658	0	85.5342	High	Low	0.000229571	0.0994216	0.202028	0	0	0.132855	0	0.0237922	0.0159552	0.0273046	0.0231461	0	0.0263426	0.0902997	0.0498174	0.211709	0.0854724	0.0148512	0.0543488	0.0253038	0	0.00174258
GSM773569	GSE31210	NA	0	7.89041	IA	1	NA	NA	NA	NA	TRU	bronchioid	1.15354	0.294148	7.73701	0.790726	7.3638	0.338654	0	72.8864	0	27.1136	Low	High	0.0473983	0.269045	0.712707	0	0.0969611	0.442524	0.063504	0.0167518	0	0.0760881	0	0.0189904	0	0.111835	0.107509	0.339505	0.0734084	0.0540031	0.174743	0	0.0312564	0.0394686
GSM1672349	GSE68465	53	0	7.91667	IA	1	G2	NA	NA	NA	PP	magnoid	0.370519	0.610431	0.85867	0	1.77314	0.73802	0.109994	0	15.268	84.732	Low	Low	0.13476	0	0.988516	0.00686537	0	0.152094	0.0640739	0.0727906	0.0111744	0.0752014	0.0479042	0	0.00574666	0.068689	0.0947858	0.268452	0.0138653	0.00775302	0.0218955	0.0130827	0.0162621	0.0360522
GSM1672569	GSE68465	53	0	7.91667	IIB	2	G3	NA	NA	NA	PI	squamoid	0.29737	0.695221	2.16282	0.0293845	1.79476	0.198984	0	4.05524	0	95.9448	High	Low	0	0.113278	0.23432	0.0570052	0.0046745	0	0	0.0812722	0.0800473	0.0491145	0.0975982	0	0	0.285582	0.118583	0.150596	0.0227984	0	0	0.120217	0	0.00943232
GSM773683	GSE31210	NA	0	7.98082	IB	1	NA	NA	NA	NA	PI	squamoid	1.36083	9.14204	3.77469	0	3.60349	0.7259	0	0	0	100	High	Low	7.19233e-05	0.0471833	0.0966808	0	0.0103792	0.166645	0	0	0	0.0013067	0.00953777	0	0.0163846	0.154551	0	0.120475	0.140513	0.0706439	0.0819837	0	0.0108307	0.00787644
GSM773742	GSE31210	NA	0	7.99452	IA	1	NA	NA	NA	NA	TRU	bronchioid	1.32453	3.81929	6.23364	0	5.06093	0	0	0	0	100	High	Low	0.00167603	0.075475	0.175923	0	0.0408097	0.214478	0.013123	0.00670872	0	0.00406145	0	0.0239439	0.00280597	0.112798	0.0486943	0.109793	0.0547419	0.0602624	0.0987498	0	0.0104441	0.0156795
GSM1672528	GSE68465	60	0	8	IIA	2	G3	NA	NA	NA	TRU	bronchioid	0.411602	0.70154	1.12515	0.168463	2.41084	0.975877	0.12971	16.8511	12.9747	70.1742	Low	Low	0	0.259437	2.55076	0.449606	0	0.0816244	0.124665	0.319235	0.0381931	0.205547	0.0376751	0	0.008391	0.306517	0.262599	0.633083	0.115359	0	0.170083	0.0916854	0	0.0775931
GSM773568	GSE31210	NA	0	8.0137	IA	1	NA	NA	NA	NA	PI	squamoid	1.63648	7.73854	4.12218	0.00794847	6.63546	0.167018	0	0.102607	0	99.8974	High	Low	0.0178918	0.053747	0.135961	0	0.0292905	0.284419	0.00962137	0.0308714	0	0.00953574	0	0.0768112	0.0280343	0.330746	0.0310329	0.441286	0.196315	0.036936	0.0745829	0	0.0727852	0.066808
GSM1672604	GSE68465	64	0	8.08333	IIA	2	G2	NA	NA	NA	TRU	bronchioid	0.517065	0.269952	2.50637	0.682813	1.70817	0.8123	0	71.6664	0	28.3336	Low	High	0.0681224	0.0639541	0.188158	0.0442734	0	0.108201	0	0.0975061	0.00287682	0.0324425	0	0.0384143	0.0499292	0.0237523	0.0843466	0.222392	0.0767544	0.0390065	0.0901001	0.00806177	0	0.0123939
GSM1672554	GSE68465	40	0	8.08333	IIA	2	G3	NA	NA	NA	PI	squamoid	0.92885	1.43743	0.887772	0	2.58687	0.229696	0	0	0	100	High	Low	0.0945688	0.0138694	0.799564	0.175535	0	0.19654	0.0635508	0.0704478	0.105972	0.16091	0	0.00401767	0	0.287362	0.251518	0.452724	0.0922835	0	0	0.406651	0	0.371505
GSM773706	GSE31210	NA	0	8.13151	IA	1	NA	NA	NA	NA	TRU	bronchioid	1.38391	1.32639	6.94444	1.19135	5.3201	2.23872	0	47.3184	0	52.6816	Low	High	0.0091958	0.0268265	0.0841064	0	0	0.167588	0	0.021313	0	0.0316863	0	0.0356951	0	0.198297	0.0236631	0.416781	0.0618163	0.0241533	0.11228	0	0.0401316	0
GSM1672721	GSE68465	81	0	8.13333	IIA	2	G3	NA	NA	NA	PP	magnoid	0.215037	1.8931	1.21367	0	1.5499	0.725537	0	0	0	100	High	Low	0.028247	0.0271203	0.477324	0.062197	0	0.0254119	0.0173529	0.0774656	0.0323168	0.0239141	0.0357144	0	0.00289387	0.150749	0.0978739	0.230731	0.00796804	0	0.0254726	0.109827	0	0.0581728
TCGA.38.4625.01A.01R.1206.07	TCGA	66	0	8.14521	IB	1	NA	0	0	0	PI	squamoid	0.921448	1.06226	1.63035	0.169181	3.78724	0.474073	0	13.7385	0	86.2615	High	Low	0.010792	0.0178767	0.0488482	0.0316861	0	0.121346	0.0239886	0.0604355	0	0.0163799	0.0127297	0.00209191	0	0.232799	0.0873272	0.257883	0	0.0178467	0.0473063	0	0.000869689	0.00979408
GSM773586	GSE31210	NA	0	8.15342	IB	1	NA	NA	NA	NA	PI	squamoid	0.705152	7.68497	1.99096	0	5.063	2.3879	0	0	0	100	High	Low	0.0987665	0	0.851253	0.00447588	0	0.292995	0.0727221	0	0	0.0843663	0	0.0068998	0	0.162428	0.130101	0.363205	0	0.00946655	0.0504908	0	0	0.0310793
GSM1672529	GSE68465	41	0	8.16667	IIA	2	G3	NA	NA	NA	PI	squamoid	0.478389	1.84155	1.46012	0	1.32314	1.59825	0	0	0	100	High	Low	0	0.110257	1.04397	0.243626	0.0449575	0	0.0752173	0.059018	0.0817165	0	0.118764	0	0.0244955	0.207356	0.0800855	0.423648	0.0437799	0.0202012	0	0.0888785	0	0.0135084
GSM1672458	GSE68465	59	0	8.33333	IIB	2	G3	NA	NA	NA	TRU	bronchioid	0.421252	1.14921	2.23417	0.607711	2.62726	0.329754	0.118918	32.3968	6.33945	61.2637	Low	High	0.096311	0.179456	1.7601	0.0619813	0	0.386818	0.0106754	0.227558	0.0580132	0.0678608	0.0243938	0	0.00146385	0.181898	0.311481	0.471081	0.141829	0.00854633	0.0694252	0.156052	0.00419017	0.0541101
GSM773631	GSE31210	NA	0	8.37808	IA	1	NA	NA	NA	NA	TRU	bronchioid	2.10608	1.74014	8.68054	0.0943654	4.60588	2.80317	0	5.14392	0	94.8561	High	Low	0.0718188	0	0.136181	0	0.0575319	0.230235	0	0.0159937	0	0.0304078	0	0.0615749	0.015911	0.0316508	0.0148375	0.158603	0.0822677	0.0249789	0.0547893	0	0.0489729	0.0084301
TCGA.75.7027.01A.11R.1949.07	TCGA	NA	0	8.38082	IB	1	G3	0	0	1	PP	magnoid	0.667977	7.06351	1.11026	0	2.80606	0.940661	0	0	0	100	High	Low	0.0754555	0	0.0565397	0.0124651	0	0.142025	0.0227047	0.0566726	0.059478	0	0.0480112	0	0	0.210308	0.0486692	0.201153	0	0.00835482	0.0577995	0	0	0.000363791
GSM773707	GSE31210	NA	0	8.4	IA	1	NA	NA	NA	NA	TRU	bronchioid	1.15251	2.58625	8.91072	0.51085	5.84707	1.64568	0.069978	16.13	2.20955	81.6605	Low	Low	0.0426199	0	0.174977	0	0	0.259801	0	0.0250838	0	0.116724	0	0.0480959	0.0788022	0.138856	0.0456712	0.39256	0.205391	0.0842973	0.0785478	0.0490942	0.0669636	0.0223589
GSM773559	GSE31210	NA	0	8.40274	II	2	NA	NA	NA	NA	PI	squamoid	1.63175	2.31143	2.18274	0.013446	8.31048	0.0726893	0	0.578351	0	99.4216	High	Low	0	0.1053	0.655339	0.137775	0.00744674	0.296064	0.184239	0.0109622	0	0.0310441	0	0.143285	0.231887	0.0674395	0.184056	0.661574	0.270086	0.0626697	0.274528	0	0	0.0299729
GSM1672345	GSE68465	60	0	8.43333	IIA	2	G2	NA	NA	NA	PP	magnoid	0.30595	1.66709	1.10593	0.189919	1.90973	1.18038	0	10.2272	0	89.7728	High	Low	0.0488383	0.00997228	1.20922	0.188046	0	0.149357	0.0947493	0.153615	0.0231458	0.129246	0.0185604	0	0.00613523	0.248829	0.136208	0.502783	0.0403726	0.0597716	0.115615	0.0185896	0.00492992	0.0639536
TCGA.50.5049.01A.01R.1628.07	TCGA	70	0	8.47671	IA	1	G2	1	0	0	PI	squamoid	0.535085	3.15105	0.867758	0.134601	5.5213	0.883068	0.0111686	4.08275	0.338769	95.5785	High	Low	0.0273428	0.0209071	0.0814243	0.0949688	0	0.154985	0.022538	0.0606819	0.0303725	0	0.0216401	0	0.010447	0.173056	0.0804069	0.195837	0.0120532	0	0.0133404	0	0	0
GSM1672326	GSE68465	65	0	8.61667	IIA	2	G2	NA	NA	NA	TRU	bronchioid	0.430072	1.6191	2.3704	0.133472	2.30634	0.299873	0	7.61577	0	92.3842	High	Low	0.0698731	0.0365838	1.28184	0.0885643	0.114342	0.0300057	0.0719392	0.0758015	0.00113511	0.074437	0.0226353	0	0	0.194547	0.234415	0.581676	0.0487792	0.0160926	0.158361	0	0	0.0769622
GSM1672630	GSE68465	72	0	8.70583	IIB	2	G2	NA	NA	NA	PI	squamoid	0.762889	2.33646	1.06756	0.0543049	1.69625	0.258335	0	2.27145	0	97.7286	High	Low	0.107057	0.0660302	0.459715	0.0363563	0	0.0982727	0.069145	0.105386	0.0358593	0.0700214	0.0476312	0	0	0.194972	0.120841	0.293114	0	0.0605398	0.0799166	0.00398108	0.00342048	0.02409
GSM773702	GSE31210	NA	0	8.73699	IA	1	NA	NA	NA	NA	TRU	bronchioid	1.7636	0.986854	8.93394	1.2738	4.05103	0.897015	0	56.3466	0	43.6534	Low	High	0.0112893	0.00982921	0.0476854	0	0	0.175792	0.0134755	0.01871	0	0.00884049	0	0.0359317	0.0496048	0.0907916	0.0206491	0.302392	0.0482889	0.0554676	0.0985232	0	0.0392864	0.0107331
GSM1672601	GSE68465	68	0	8.75	IIA	2	G3	NA	NA	NA	TRU	bronchioid	0.697042	0.174821	2.96062	0.335635	2.16846	0.560826	0.191569	47.8096	27.2881	24.9024	Low	High	0.194318	0	1.22449	0.341587	0.0584808	0.0381579	0.0558264	0.282946	0.0243367	0.0490474	0.0384766	0	0.0240455	0.172339	0.23676	0.619653	0.102973	0	0.120688	0.0763833	0	0.0601674
GSM1672553	GSE68465	60	0	8.75	IIA	2	G2	NA	NA	NA	TRU	bronchioid	1.07637	0.230637	2.36157	0.345279	2.00301	0.311336	0.0703341	53.428	10.8834	35.6886	Low	High	0.0865535	0	0.410201	0.159935	0	0.15074	0	0.0366859	0.120325	0	0.0443091	0	0.0383095	0.119816	0.0983171	0.274343	0.136507	0.0662528	0.0824079	0.00488685	0	0.00561672
GSM1672281	GSE68465	74	0	8.8	IA	1	G2	NA	NA	NA	TRU	bronchioid	0.419197	0.373281	1.18055	0.278983	2.7903	0.725868	0.31689	28.7862	32.6976	38.5162	Low	High	0.244908	0.445585	2.64228	0.499506	0	0.507575	0.163685	0.307995	0	0.105914	0.109742	0	0.0251142	0.560099	0.429221	0.451055	0.029011	0	0.0225172	0.131519	0	0.0421369
GSM773737	GSE31210	NA	0	8.81918	IA	1	NA	NA	NA	NA	TRU	bronchioid	4.37612	1.10366	4.90871	0.819278	7.00532	1.11155	0	42.6056	0	57.3944	Low	High	0.00232371	0.295557	0.154168	0	0.0657823	0.513122	0.0622638	0.105175	0	0.012159	0.0504171	0.0132492	0.038838	0.15923	0.137736	0.287181	0.0317699	0.156511	0.0868338	0	0.0666126	0.0142012
GSM1672340	GSE68465	40	0	8.825	IA	1	G2	NA	NA	NA	PP	magnoid	0.516207	1.0737	2.71252	0.120725	1.61113	0.947928	0.0582696	9.63722	4.65154	85.7112	High	Low	0.00779066	0.271507	0.671309	0.0857441	0	0.19407	0.011993	0.123129	0.0587472	0.0574247	0.0147336	0	0	0.211355	0.0833008	0.278163	0.0177343	0.0795021	0	0.0842235	0.00086444	0.0428827
GSM1672614	GSE68465	50	0	8.88167	NA	NA	NA	NA	NA	NA	PP	magnoid	0.185248	1.09445	2.34456	0	1.35671	0.265866	0	0	0	100	High	Low	0.0212501	0.0413095	0.656857	0	0	0.110715	0.0337098	0.0345032	0.0226742	0	0.0358014	0.00447711	0	0.0950343	0.0533059	0.130155	0.0467552	0.00611825	0	0.0629135	0	0.0212704
GSM1672526	GSE68465	59	0	8.91667	IIA	2	G1	NA	NA	NA	TRU	bronchioid	0.22305	0.454993	2.46313	0	2.47901	0.675185	0.0663956	0	12.7344	87.2656	High	Low	0.0514256	0.0342926	1.11215	0.147886	0.183467	0.118388	0.0367142	0.0253655	0.0998453	0.0222855	0.00568353	0.0240949	0.0695369	0.35423	0.00766044	0.531005	0.107295	0.182946	0.0509344	0.0733608	0	0.00776861
TCGA.55.6986.01A.11R.1949.07	TCGA	74	0	8.93425	IB	1	G3	0	0	0	TRU	bronchioid	0.697128	0.234086	7.53617	0.427104	2.29687	0.391919	0.0948626	56.4913	12.5471	30.9616	Low	High	0.049195	0.0279726	0.0351681	0.0369872	0	0.160357	0.00715313	0.0523916	0.0292377	0	0.0298873	0	0.0135666	0.0795131	0.0251697	0.326921	0.0342216	0.0247924	0.0593928	0	0	0.00807293
GSM773692	GSE31210	NA	0	8.93973	IB	1	NA	NA	NA	NA	TRU	bronchioid	3.25229	4.44335	6.32616	0.687564	6.6925	1.52702	0	13.4004	0	86.5996	High	Low	0.11365	0.0727549	0.190586	0	0.0132446	0.449755	0.0525441	0.0835125	0	0.0609186	0.0320981	0	0.0289103	0.134422	0.0327057	0.264799	0.0612115	0.0932908	0.0918566	0.00321173	0.0734111	0.0641918
GSM1672364	GSE68465	65	0	8.95833	IIB	2	G3	NA	NA	NA	TRU	bronchioid	0.665106	0.680824	1.59539	0	1.89249	0.793619	0	0	0	100	High	Low	0.0245059	0.0870915	0.581338	0	0	0.187301	0.0263763	0.0543261	0.0161236	0	0.0197146	0.0197518	0.0485554	0.081517	0.0576503	0.294975	0.0949013	0.0332303	0.11161	0	0.00887204	0.0438709
TCGA.75.7025.01A.12R.1949.07	TCGA	NA	0	9.05479	IB	1	G2	0	1	0	TRU	bronchioid	0.973696	0.606337	6.22944	0.631804	3.47911	2.16962	0.741053	31.9223	37.4422	30.6355	Low	High	0.0205333	0.133164	0.0194903	0.0519221	0	0.104266	0	0.10099	0.0219453	0	0.010472	0.0156632	0.0661899	0.0186921	0.00922767	0.192667	0.0453142	0.0804751	0.108757	0	0	0.000231037
GSM773566	GSE31210	NA	0	9.15616	IB	1	NA	NA	NA	NA	TRU	bronchioid	0.80661	5.4212	3.20243	0.510301	7.08298	2.90791	0	8.60324	0	91.3968	High	Low	0.125131	0.046102	0.745837	0	0.0424262	0.420647	0.0305422	0.0353032	0	0.146005	0.0145308	0	0	0.192247	0.177722	0.388156	0.185366	0.0171485	0.194003	0	0.0583529	0.037857
GSM1672535	GSE68465	47	0	9.16667	IIA	2	G2	NA	NA	NA	PP	magnoid	0.28178	2.16941	1.58085	0	2.28553	0.410806	0.0775129	0	3.44974	96.5503	High	Low	0.266014	0	2.47941	0.390286	0	0.0981136	0.153172	0.20619	0.0585719	0.105844	0.178019	0	0	0.333147	0.126712	0.467991	0.0121756	0.0641802	0.0268966	0.111832	0	0.0489194
GSM1672536	GSE68465	55	0	9.16667	IIA	2	G3	NA	NA	NA	TRU	bronchioid	0.773073	0.59766	2.50954	0.412562	2.33619	0.645727	0.00527104	40.6268	0.519062	58.8542	Low	High	0.109827	0.0139537	0.933859	0.390211	0	0.0343478	0.0979874	0.193262	0.0726399	0.00485299	0.0612202	0	0.021361	0.367224	0.225943	0.545845	0.0697108	0	0.136412	0.0216914	0	0.035501
GSM773689	GSE31210	NA	0	9.18356	IB	1	NA	NA	NA	NA	TRU	bronchioid	1.73793	2.41833	6.20143	1.80545	5.63586	2.49553	0	42.7448	0	57.2552	Low	High	0.0524414	0.0130678	0.718825	0	0	0.535374	0	0.0323374	0	0.0540556	0	0.0808149	0.0126953	0.007015	0.0547406	0.241047	0.120666	0.0293998	0.200585	0	0.0211677	0.0117462
GSM1672319	GSE68465	60	0	9.20833	IA	1	G3	NA	NA	NA	PI	squamoid	0.452625	1.72038	1.21033	0	2.43842	0.803962	0	0	0	100	High	Low	0.0364303	0.194816	0.776097	0.238545	0	0.196715	0.197485	0.40915	0	0.168708	0	0.0449429	0.0456072	0.175171	0.30114	0.566216	0.125533	0.0287579	0.124562	0.0506146	0	0.0705859
GSM773615	GSE31210	NA	0	9.34521	IB	1	NA	NA	NA	NA	PP	magnoid	1.61763	1.46571	4.68039	0	4.52327	2.64075	0	0	0	100	High	Low	0.120518	0	0.181545	0	0	0.218887	0.0057624	0.0131353	0.000515966	0.0453433	0.00733002	0.00330552	0	0.102941	0.0405402	0.0748765	0.00560765	0.0249705	0.0157582	0.00437331	0	0
GSM773691	GSE31210	NA	0	9.49589	IB	1	NA	NA	NA	NA	TRU	bronchioid	1.51818	1.59584	9.49945	0.850406	4.49182	2.48934	0	34.7638	0	65.2362	Low	High	0.0151797	0.0333559	0.222875	0	0.0161824	0.343818	0	0.0409348	0	0.0299907	0	0.0292263	0.0590387	0.0513795	0.0316896	0.220518	0.126434	0.0544432	0.0900954	0.00534454	0.0609756	0.00454021
GSM1672468	GSE68465	49	0	9.58333	IIIA	3	G2	NA	NA	NA	TRU	bronchioid	0.463414	0.185374	3.47872	0.14373	1.62673	0.662888	0.188977	27.7428	36.4763	35.7809	Low	High	0.0532204	0.0334992	0.244915	0.00317921	0	0.105909	0	0.0763232	0.0180098	0	0.0380345	0	0.00725277	0.0986732	0.0558001	0.105412	0.0233093	0.0197199	0.0621048	0.0188652	0	0.00437775
GSM1672327	GSE68465	73	0	9.8	IIA	2	G2	NA	NA	NA	PI	squamoid	0.597875	1.30325	1.20289	0	2.76912	0.487247	0	0	0	100	High	Low	0	0.174583	0.708671	0.0413886	0	0.257683	0.0918301	0.150407	0	0.0560166	0	0.035281	0.0658062	0.262871	0.125379	0.540351	0.0888306	0.0399933	0.21539	0	0.00427716	0.0634116
TCGA.78.7153.01A.11R.2039.07	TCGA	65	0	9.9589	IB	1	G2	0	0	0	PP	magnoid	0.166858	0.196128	7.43118	0.101298	1.56612	1.66532	0	34.0583	0	65.9417	Low	High	0.0501053	0.0158945	0.108568	0.109378	0	0.222868	0.00346819	0.074657	0.0420866	0	0.0356343	0.00762848	0.0171597	0.0633957	0.0298424	0.158061	0.00564597	0.0161847	0.0394224	0	0	0
TCGA.38.4626.01A.01R.1206.07	TCGA	57	0	10.0658	NA	NA	G3	0	0	0	TRU	bronchioid	1.42997	1.91585	10.0962	0.443556	3.33782	1.33679	0	18.7995	0	81.2005	Low	Low	0.000409353	0.00170638	0.00885885	0.00484575	0	0.123816	0.0163568	0.0067879	0	0	0.0462597	0	0.0821562	0.176425	0.00876268	0.383354	0	0.037892	0.0756432	0	0	0.0267266
GSM1672719	GSE68465	74	0	10.1	IIIA	3	G2	NA	NA	NA	TRU	bronchioid	0.278431	1.24342	1.97873	0	1.79844	0.632191	0	0	0	100	High	Low	0.113316	0	1.2748	0	0.0213851	0.130519	0.0388435	0.104958	0.0486246	0.0276054	0.0500929	0	0.0335066	0.112387	0.13867	0.309249	0.0611368	0.0227103	0.0771554	0.0198673	0	0.0406064
GSM1672713	GSE68465	77	0	10.15	IIA	2	G2	NA	NA	NA	PP	magnoid	0.441155	0.697657	1.53186	0	2.25923	0.67016	0.0473907	0	6.36076	93.6392	High	Low	0	0.0671589	0.841166	0.162682	0	0	0.0511296	0.154469	0.0381823	0.0324396	0	0	0.0317133	0.15369	0.153205	0.376388	0.0487786	0	0	0.0884378	0.00762365	0.036973
GSM1672615	GSE68465	40	0	10.275	IIA	2	G2	NA	NA	NA	TRU	bronchioid	0.503	1.34716	1.45068	0	2.20568	0.358931	0	0	0	100	High	Low	0.0654675	0.085977	1.74639	0	0.0521578	0.188574	0.0586122	0.0762037	0	0.0702449	0.124902	0	0	0.173751	0.0643859	0.358912	0.0707107	0.0546931	0.106026	0.0703173	0	0.216446
TCGA.49.AARO.01A.12R.A41B.07	TCGA	39	0	10.2986	IA	1	NA	0	0	1	PI	squamoid	1.14919	2.3381	2.42363	0.042904	5.00602	1.94298	0	1.80193	0	98.1981	High	Low	0.0522879	0.0392789	0.0176595	0.0652042	0	0.0875328	0	0.0689615	0.0748423	0	0.0257472	0.0150052	0.0282455	0.207199	0.0137381	0.191646	0.0107932	0.0701172	0.0317413	0	0	0
GSM773556	GSE31210	NA	0	10.5836	IA	1	NA	NA	NA	NA	TRU	bronchioid	0.852246	3.60147	4.83561	0	5.99123	0.816977	0	0	0	100	High	Low	0.0110935	0.0271426	0.161587	0.00466831	0.00295906	0.111517	0.0350237	0.0321614	0.00289622	0.0273878	0.0149639	0	0	0.138545	0.098375	0.206499	0.0252187	0.00645718	0.0378789	0	0.00022024	0.00990794
TCGA.78.7149.01A.11R.2039.07	TCGA	71	0	10.7945	IIIB	3	G2	1	0	0	TRU	bronchioid	0.761269	0.210741	10.8992	0.572984	2.0863	2.02707	0	73.1103	0	26.8897	Low	High	0.0416482	0	0.222093	0.0560283	0	0.150378	0	0.0458458	0.0342467	0	0.0660678	0.0121556	0.0162526	0.0971577	0.0534046	0.125058	0	0.0221195	0.0558136	0	0	0.00173059
GSM1672703	GSE68465	67	0	10.8167	IIA	2	G3	NA	NA	NA	PI	squamoid	0.246767	1.84099	0.725032	0	2.44588	1.0792	0	0	0	100	High	Low	0.0193394	0.165747	1.32663	0.48572	0	0	0.119615	0.208825	0.0695478	0.202099	0.105387	0	0.0145251	0.311887	0.288843	0.460273	0	0.0124457	0	0.245697	0	0.0725207
GSM1672336	GSE68465	57	0	10.9	IA	1	G3	NA	NA	NA	PI	squamoid	0.653884	1.19057	0.954343	0	2.15745	0.181029	0	0	0	100	High	Low	0.0415406	0.130494	1.00162	0.0514548	0.0125765	0.105152	0.0993841	0.0881789	0	0.0838323	0.0530574	0	0	0.136646	0.122292	0.331688	0.0134011	0.0828912	0.0382716	0.106837	0	0.0573989
GSM1672299	GSE68465	50	0	11.0167	IIA	2	G3	NA	NA	NA	PI	squamoid	0.341203	0.48568	0.925248	0.013137	3.01246	0.0350794	0	2.63364	0	97.3664	High	Low	0.115332	0.045138	1.34561	0.499699	0	0.0740574	0.479501	0.169426	0	0.0769685	0.0665428	0.198453	0.0185414	0.100561	0.309003	0.686352	0.0692198	0.0982053	0.0928807	0.0105897	0.0478122	0.201245
GSM1672320	GSE68465	42	0	11.1333	IA	1	G2	NA	NA	NA	TRU	bronchioid	0.556534	1.08986	2.07378	0.200772	2.21001	0.899989	0.188417	13.5744	12.739	73.6866	Low	Low	0.0368144	0.0435529	0.153829	0.104063	0	0.0942825	0.0123802	0.0544933	0.0447727	0	0.00723481	0.0014402	0.0610487	0.127994	0.0647065	0.370718	0.147043	0.0219692	0.187	0	4.50239e-05	0.022508
GSM1672697	GSE68465	59	0	12.15	IIB	2	G3	NA	NA	NA	PI	squamoid	0.4336	1.91891	0.892864	0.0943232	2.06627	0	0	4.68516	0	95.3148	High	Low	0.0620559	0.00378793	0.299023	0.0415274	0.0107914	0.00617919	0.0128074	0.0722396	0.0127741	0.0614562	0.0134346	0	0.00737084	0.178319	0.112908	0.25706	0.0394124	0	0.0525002	0.0147185	0.0132292	0.018013
GSM1672679	GSE68465	53	0	12.515	IIA	2	G3	NA	NA	NA	PP	magnoid	0.383249	0.622823	1.3549	0	1.78145	0.271487	0	0	0	100	High	Low	0.0118487	0.0759233	0.505617	0	0.0144712	0.0315487	0.036003	0.0939739	0	0.0441284	0.0542797	0	0	0.100927	0.0679973	0.102032	0.0352012	0	0.0391555	0.0193252	0.00259093	0.0570633
GSM1672331	GSE68465	65	0	12.775	IA	1	G3	NA	NA	NA	PI	squamoid	0.852665	0.693295	1.11011	0.48437	2.05242	0.833527	0	41.1297	0	58.8703	Low	High	0.119519	0.16538	1.13835	0.157585	0.0103506	0	0.106197	0.119599	0.00216229	0.117838	0.0769451	0	0.0134423	0.114868	0.118117	0.296884	0.00769394	0.0557171	0.0842275	0.0562458	0.013632	0.0444591
GSM1672332	GSE68465	59	0	12.825	IIA	2	G2	NA	NA	NA	PP	magnoid	0.411725	1.64026	1.63469	0.0253349	2.28422	0.397919	0	1.52108	0	98.4789	High	Low	0.0405827	0.20322	1.49539	0.247971	0	0.0207066	0.0418542	0.181102	0.0401531	0.0561958	0.0220439	0.0261939	0.00807715	0.217232	0.172535	0.299412	0	0.126515	0.0291448	0.0732853	0.064582	0.168078
TCGA.49.AAR0.01A.21R.A39D.07	TCGA	57	0	13.0548	IA	1	NA	1	0	0	TRU	bronchioid	0.642636	0.382935	6.47061	0.299493	2.64824	1.36786	0.0817339	39.1923	10.6959	50.1118	Low	High	0.0778701	0.0063892	0.0204383	0.0659602	0	0.0821439	0	0.132003	0.0673453	0	0.0167321	0.0170578	0.0134324	0.147351	0.0616828	0.24358	0.000562086	0.00388482	0.0429688	0	0	0.000598081
GSM1672338	GSE68465	48	0	13.1417	IA	1	G3	NA	NA	NA	PI	squamoid	0.343404	0.822234	1.13766	0	3.10584	0.347646	0	0	0	100	High	Low	0	0.157363	0.3388	0.435549	0	0	0.128445	0.216524	0	0	0.132508	0	0.0438465	0.105026	0.342854	0.95051	0.153496	0.0532739	0.167456	0	0	0.103309
GSM1672337	GSE68465	59	0	13.3	IA	1	G2	NA	NA	NA	PP	magnoid	0.276303	1.38094	1.22425	0.0258282	2.69648	0.551057	0.137864	1.67212	8.92533	89.4025	High	Low	0.106414	0.0492516	2.55649	0.314065	0.00354484	0.180993	0.194065	0.145924	0	0	0.117301	0	0	0.338272	0.183738	0.807037	0.0581843	0.00785018	0.150957	0.0603065	0	0.122129
GSM1672370	GSE68465	66	0	13.325	IIA	2	G2	NA	NA	NA	PP	magnoid	0.159386	1.5108	3.04169	0	1.51321	0.716768	0	0	0	100	High	Low	0.0157038	0.0387568	0.150595	0.0760545	0	0.094941	0.0418942	0.0941431	0	0	0.0448494	0	0.0402985	0.0146988	0.0590434	0.159955	0.0206886	0.0584387	0.0591957	0	0	0.0150725
GSM1672333	GSE68465	62	0	13.55	IA	1	G1	NA	NA	NA	TRU	bronchioid	0.558767	0.120056	2.93991	0.8826	1.63136	0.620109	0.324396	66.5083	24.4448	9.04683	Low	High	0.0249781	0.107292	0.558441	0.0134743	0	0.306762	0.000354302	0.111942	0	0.00618166	0.0121173	0.00787245	0.0551139	0.00596966	0.0758421	0.264337	0.10305	0.0394998	0.229813	0.0367121	0	0.0190181
TCGA.49.AARR.01A.11R.A41B.07	TCGA	68	0	13.6767	IA	1	NA	0	0	0	TRU	bronchioid	1.46218	0.893573	4.00021	0.603912	2.49649	3.92062	0.334616	32.9628	18.264	48.7731	Low	High	0.10886	0.00451966	0.0657724	0.063895	0	0.108344	0	0.0968919	0.0216273	0	0.0570312	0	0.00535809	0.113136	0.0258551	0.210546	0	0.011111	0.0955264	0	0	0.0115267
GSM1672346	GSE68465	46	0	14.0083	IA	1	G3	NA	NA	NA	PP	magnoid	0.573888	0.986251	1.02915	0	0.839106	0.572675	0	0	0	100	High	Low	0.00105318	0.0334034	0.116	0	0	0.0494627	0.0043821	0.0187052	0.0148696	0.0247527	0.016037	0	0	0.0442516	0.0148631	0.079134	0.0148141	0.0237874	0.0082623	0.00682708	0	0.00704819
GSM1672722	GSE68465	65	0	14.6583	IIB	2	G2	NA	NA	NA	TRU	bronchioid	0.341383	1.39624	3.5048	0.0344301	1.15764	0.559613	0	2.40657	0	97.5934	High	Low	0.0141313	0.083971	0.945881	0	0.0520584	0.0772108	0.0390363	0.0245144	0.0199715	0.0758943	0.06366	0	0	0.179612	0.0446766	0.126072	0	0.00117203	0.00634021	0.10079	0	0.0437151
TCGA.49.AARQ.01A.11R.A41B.07	TCGA	41	0	18.4438	I	1	NA	1	0	1	PI	squamoid	0.200016	0.325653	2.89557	0	4.24086	0.575126	0.107524	0	24.8223	75.1777	Low	Low	0.03645	0	0	0.0913763	0	0.104755	0.012278	0.131854	0.0241235	0	0.0399588	0.0363504	0.0264519	0.223305	0.113096	0.123038	0	0	0.0369628	0	0	0
TCGA.78.8640.01A.11R.2403.07	TCGA	59	0	19.3479	IIA	2	NA	1	0	0	PP	magnoid	0.748639	0.68402	3.74595	0.244951	3.09173	0.325152	0	26.368	0	73.632	Low	High	0.0605257	0	0.0302351	0.0537759	0	0.140939	0	0.0780781	0.0644485	0	0.0542121	0.00712808	0.00518039	0.259246	0.0677013	0.156883	0	0	0.0202699	0	0	0.00137573
TCGA.78.7163.01A.12R.2066.07	TCGA	60	0	19.8575	IB	1	NA	0	0	0	TRU	bronchioid	1.03357	0	6.55547	0.0569342	4.93208	0	0	100	0	0	Low	High	0.0680774	0	0.0739592	0.128936	0	0.245648	0	0.104147	0.0507635	0	0.061605	0.00383776	0.0213853	0.0569246	0.0216011	0.106494	0.00262159	0.0254845	0.0272995	0	0	0.00121553
GSM1854982	GSE72094	58	0	NA	I	1	NA	0	0	0	TRU	bronchioid	0.315235	2.61984	4.8243	0.51371	5.54711	0.342554	0	16.3938	0	83.6062	Low	Low	0.0721857	0.0601909	0.00867356	0.302895	0.0614902	0.55606	0.104999	0	0	0.0217122	0	0.18609	0.148066	0.0285849	0.38328	0.867575	0.0664222	0.265594	0.313757	0	0.00249364	0
GSM1855155	GSE72094	62	0	NA	IA	1	NA	0	0	0	PI	squamoid	0.0370199	2.15187	3.44028	0	4.03576	0.83767	0.154683	0	6.70624	93.2938	High	Low	0.00245013	0.0395256	0.039703	0.221256	0	0.240115	0.0672012	0	0	0	0.00919416	0.0346755	0.0381532	0.0337238	0.132498	0.644467	0.00933137	0.0238064	0.0431148	0	0	0.0105389
GSM1855025	GSE72094	68	0	NA	IA	1	NA	0	0	1	PI	squamoid	0.27519	2.95111	3.82008	0	4.5855	0.458612	0	0	0	100	High	Low	0.0107051	0	0.115615	0.62005	0	0.0686693	0.425609	0.0790204	0	0	0.159	0.0964217	0.152299	0.0937647	0.307989	0.7338	0.0100188	0.0906438	0	0.0987392	0	0.220296
GSM1855148	GSE72094	69	0	NA	IA	1	NA	0	0	0	PI	squamoid	0.357142	4.14896	1.16425	0	2.77181	0.703349	0.424454	0	9.28089	90.7191	High	Low	0.0283072	0	0.00866944	0.0770969	0	0.110951	0.0132321	0.00715164	0	0.0231811	0	0	0.00852276	0.0938945	0.0329746	0.325307	0.00856635	0.0109205	0	0.0530749	0.000602132	0
GSM1854946	GSE72094	60	0	NA	IA	1	NA	0	0	1	TRU	bronchioid	0.636152	1.98401	5.21264	0.394605	5.19655	0.253036	0	16.5897	0	83.4103	Low	Low	0.0114398	0.0137485	0.0278349	0.103541	0	0.170507	0.0403035	0.0536155	0	0	0.00302498	0.0858823	0.1984	0.162594	0.0771594	0.804084	0.078498	0.120748	0.171728	0	0.00463402	0.0265818
GSM1855139	GSE72094	77	0	NA	IA	1	NA	0	0	0	TRU	bronchioid	0.688506	2.43146	2.28553	0.31031	5.6595	0.809869	0.970364	8.35936	26.1403	65.5003	Low	Low	0.0637301	0.284712	0.204338	0.831756	0	0.573527	0.275148	0.0427065	0	0.0464674	0	0.0455363	0.0342129	0.0617444	0.2319	0.923413	0	0.0918496	0.174042	0	0	0
TCGA.75.7031.01A.11R.1949.07	TCGA	NA	0	NA	IB	1	G2	1	0	0	PP	magnoid	0.164647	0.467203	7.29202	0.18373	3.19509	0.36368	0	28.2256	0	71.7744	Low	High	0.0221738	0	0.0524526	0.0793637	0	0.155835	0.0248292	0.0711253	0.0307962	0	0.058438	0.00175215	0.00652625	0.134155	0.0621092	0.241271	0	0.0349419	0.0195029	0	0	0.00472869
GSM1854824	GSE72094	67	0	NA	IIB	2	NA	0	1	0	TRU	bronchioid	0	3.19089	5.799	0	4.807	0.515772	0	0	0	100	High	Low	0.0450012	0.00267272	0.0588323	0.377105	0	0.460253	0.0896953	0.0804652	0	0.0183377	0	0.128018	0.0721854	0.109059	0.292903	0.99832	0.0598356	0.143964	0.21461	0	0	0.00118725
TCGA.80.5607.01A.31R.1949.07	TCGA	NA	0	NA	IIB	2	G2	0	0	0	TRU	bronchioid	1.4603	1.17852	7.02081	0.440763	3.06174	0.105152	0	27.2197	0	72.7803	Low	High	0.0216732	0.0069327	0.105926	0.0736748	0	0.147862	0.0347576	0.0752215	0.00312347	0	0.0185779	0.00147279	0.0146036	0.0483673	0.0748855	0.202323	0.0289651	0.0166553	0.124978	0	0	0
TCGA.75.7030.01A.11R.1949.07	TCGA	NA	0	NA	IIB	2	G2	0	0	1	TRU	bronchioid	1.53374	8.47993	4.95622	0.523127	3.3459	1.30965	0	5.81055	0	94.1894	High	Low	0.0711337	0.0110431	0.0923418	0.075125	0	0.234598	0.0134154	0.0345888	0.00591584	0	0.0361319	0	0.01033	0.119295	0.0426398	0.146916	0.0108019	0.0405228	0.0533765	0	0	0.00182404
GSM1855216	GSE72094	66	0	NA	III	3	NA	0	0	0	TRU	bronchioid	0.00205558	1.16438	5.51656	0.926673	3.75268	0.933306	0.97434	30.2301	31.7851	37.9847	Low	High	0.0746011	0.0994915	0	0.214988	0.00577511	0.377021	0.0193293	0	0	0	0	0.0634919	0.0530743	0	0.0441598	0.561611	0.0637125	0.17477	0.263748	0	0	0
GSM1855205	GSE72094	72	0	NA	IIIA	3	NA	0	0	1	TRU	bronchioid	0.00647041	0.259263	4.98335	0.306515	5.77008	0.610333	0.133536	43.8308	19.0954	37.0738	Low	High	0.517939	0	0	0.121082	0.00938563	0.673534	0.100361	0.133017	0	0.0723055	0	0.0367804	0.186189	0	0	1.01506	0.201809	0.367874	0.208316	0	0.0305046	0.00945023
GSM1672389	GSE68465	78	0	NA	IIIA	3	G3	NA	NA	NA	PI	squamoid	0.646477	1.08624	0.631151	0.0643588	2.78324	0.351263	0	5.59348	0	94.4065	High	Low	0	0.100111	0.25091	0.60763	0	0	0.0533993	0.282292	0.0370298	0.170533	0	0.131822	0.0171542	0.0463891	0.386611	0.475141	0.0370828	0	0.0226806	0.0425811	0	0.0417171
TCGA.75.5126.01A.01R.1755.07	TCGA	NA	0	NA	IIIA	3	NA	0	0	1	PI	squamoid	1.32059	1.26004	3.56373	0.156345	5.75846	0.0576104	0.0985521	10.3202	6.50536	83.1744	Low	Low	0.0282289	0	0.00557863	0.0713305	0	0.087041	0.052708	0.0219834	0.0077594	0	0.0582614	0	0.0298485	0.178261	0.0798598	0.285769	0.000591268	0.0161724	0.0333361	0	0.00392557	0.0393452
TCGA.75.6203.01A.11R.1755.07	TCGA	NA	0	NA	IIIA	3	NA	0	0	0	TRU	bronchioid	1.87373	0.00654747	10.421	0.84038	2.80542	1.45379	0.18537	81.4087	17.957	0.634262	Low	High	0.0182241	0	0.0148122	0.0289177	0	0.16012	0.00208779	0.0132329	0.0128869	0	0.0757171	0	0.0144381	0.23636	0.0233338	0.313998	0.0206475	0.00725276	0.0494933	0	0	0.00847786
GSM1855167	GSE72094	70	0	NA	IIIB	3	NA	0	0	0	TRU	bronchioid	0	0.624116	6.61489	0.696447	2.33312	1.07357	0.267843	43.8457	16.8624	39.292	Low	High	0.0427549	0.0456963	0.0103104	0.109719	0.011314	0.166917	0.00529295	0.0544889	0	0	0	0.0447583	0.0259485	0	0.0375718	0.348981	0.00962759	0.0507356	0.0305393	0	0.00256215	0
GSM1854939	GSE72094	76	0	NA	IIIB	3	NA	1	0	0	PI	squamoid	0.0957487	4.34949	3.94669	0	2.96736	0.516404	0	0	0	100	High	Low	0	0	0.0696321	0.0879487	0	0.196873	0.0417409	0.0023046	0	0	7.40211e-05	0.0346202	0.00452439	0.0165865	0.11347	0.499462	0.00547205	0.0484106	0.126097	0	0	0.00456116
GSM1854991	GSE72094	65	0	NA	IV	4	NA	0	0	0	TRU	bronchioid	0.361917	2.96922	2.92144	0.481403	5.81838	0.846489	0.942854	10.9572	21.4603	67.5825	Low	Low	0.0913352	0.0654425	0.278038	0.296638	0.0038132	0.475536	0.116332	0	0	0	0.0352229	0.101988	0.119816	0.0733078	0.152311	1.09072	0.0102449	0.118258	0.341569	0	0	0.0111893
GSM1855130	GSE72094	64	0	NA	NA	NA	NA	0	0	0	PI	squamoid	0	4.88685	4.40369	0	3.13069	1.37543	0.0240681	0	0.490094	99.5099	High	Low	0.0147146	0	0.0140794	0.0741669	0	0.27629	0.00999584	0.0130972	0	0	0.00826048	0.0273542	0.00660834	0.0134035	0.0181143	0.486719	0.0037678	0.0428677	0	0.0584853	0.00709295	0.0559394
TCGA.05.4395.01A.01R.1206.07	TCGA	76	1	0	IIIB	3	G3	1	0	1	PI	squamoid	1.14294	0.829925	1.06198	0	5.25716	0.718747	0	0	0	100	High	Low	0.00662438	0.000934299	0.0653226	0.0531142	0	0.186852	0.0110728	0.059781	0.0278731	0	0.0693737	0.0276516	0.022243	0.0426676	0.0398401	0.273898	0.00720664	0.05565	0.042846	0	0	0.00704885
GSM1672640	GSE68465	63	1	0.0025	IIA	2	G2	NA	NA	NA	TRU	bronchioid	0.542898	0.863601	1.56614	0.120092	2.16569	0.365585	0.0422832	11.7051	4.12127	84.1736	Low	Low	0.0431014	0.0501537	0.783836	0.155196	0	0	0.127177	0.238958	0.00338505	0.0601236	0.105208	0	0.00436558	0.184459	0.218972	0.380099	0.0447113	0.041042	0.122763	0.00857516	0	0.0581838
GSM1854893	GSE72094	47	1	0.00821918	IIB	2	NA	1	0	1	PI	squamoid	0.0539576	5.28084	4.03292	0	3.57498	0.404727	0	0	0	100	High	Low	0.0216817	0	0.0585357	0.21021	0	0.322292	0.137951	0.0300038	0	0	0.0933574	0.00998435	0.0128621	0.17363	0.192434	0.906387	0	0.106262	0.0759748	0	0	0.0183769
GSM1855136	GSE72094	50	1	0.0109589	IA	1	NA	0	0	1	PI	squamoid	0.50009	3.19129	4.64885	0	3.83222	0.831079	0.126509	0	3.81305	96.187	High	Low	0.0926236	0.0326893	0.0173632	0.13328	0	0.219942	0.0755332	0.0402564	0	0	0	0.0687212	0.0997741	0.00309302	0.0693749	0.560581	0.0188893	0.139148	0.0990139	0	0.0198102	0.00506159
TCGA.NJ.A4YI.01A.11R.A262.07	TCGA	87	1	0.0109589	IIIA	3	NA	0	0	1	TRU	bronchioid	0.479659	2.41919	10.4497	0.411609	2.66047	0.264603	0	14.5404	0	85.4596	High	Low	0	0.0254987	0.00711736	0.00762255	0	0.109592	0	0.0382082	0.025286	0	0.0444811	0.0059871	0.0862516	0.27399	0.0165333	0.240441	0.0506671	0.00999963	0.0491033	0	0.00524291	0.00397765
GSM1672627	GSE68465	77	1	0.0358333	IIA	2	G2	NA	NA	NA	PP	magnoid	0.374783	0.974847	1.76936	0	1.31994	0.40969	0	0	0	100	High	Low	0.0279318	0.0280239	0.54581	0.00383849	0.0461467	0.00421632	0.00945595	0.0293524	0.0310349	0	0.0735848	0	0	0.124933	0.0190282	0.103128	0.00680296	0.0251173	0.0364242	0.0277129	0	0.0129876
GSM1672612	GSE68465	79	1	0.0441667	IIIA	3	G2	NA	NA	NA	TRU	bronchioid	0.540631	0.264688	2.77871	0.545401	2.20785	0.233151	0.156965	56.3982	16.2312	27.3706	Low	High	0	0.281972	0.30374	0	0.130504	0.230046	0.037901	0.0420873	0.0376451	0.0516367	0.105404	0	0	0.359602	0.123071	0.291956	0	0.0228405	0.0871189	0.0206724	0.0119099	0.0244255
GSM1855125	GSE72094	74	1	0.0465753	IB	1	NA	0	0	1	PI	squamoid	0.0203163	5.06775	3.02159	0	3.92607	1.37047	0	0	0	100	High	Low	0	0.0368208	0.025305	0.0103006	0	0.174455	0.00222325	0.00414627	0	0	0	0.0651673	0.0170241	0.116905	0.0137302	0.545572	0.154108	0.185658	0	0.139393	0	0.0293999
TCGA.97.7938.01A.11R.2170.07	TCGA	76	1	0.0493151	IA	1	NA	1	0	1	TRU	bronchioid	1.84366	0.985752	10.9387	0.80922	2.11878	0.642179	0	45.0826	0	54.9174	Low	High	0.0708451	0.0187478	0.00980174	0.0545516	0	0.10557	0.00336521	0.0985349	0.0113759	0.0127798	0	0.00333509	0.000649063	0.148912	0.066983	0.209238	0.0275149	0.0307844	0.12159	0	0	0.00542131
TCGA.86.8672.01A.21R.2403.07	TCGA	59	1	0.0520548	IIB	2	NA	1	0	0	PI	squamoid	0.234557	3.43131	1.24206	0.112792	3.80288	2.26026	0	3.18252	0	96.8175	High	Low	0.00402039	0.0160086	0.0739562	0.127054	0	0.0872864	0.0520509	0.108868	0.0595499	0	0.0796652	0	0.0128209	0.133459	0.0488637	0.192897	0	0	0.00126118	0.00036215	0	0.00187667
TCGA.50.6673.01A.11R.1949.07	TCGA	84	1	0.060274	I	1	G2	1	1	0	TRU	bronchioid	2.15074	1.62244	3.06891	0.535894	3.32788	1.97482	0.395709	20.9821	15.4934	63.5245	Low	Low	0.079314	0	0.0986025	0.00841692	0	0.140265	0.00280415	0.0645867	0.0486352	0	0.0144363	0	0.0265514	0.173979	0.0262586	0.220368	0.00227205	0.057324	0.0176158	0.0137819	0	0.00478776
GSM1854966	GSE72094	84	1	0.0630137	IV	4	NA	0	0	0	TRU	bronchioid	0.421326	2.32625	4.8587	1.18499	4.32863	1.36547	0.308357	31.0239	8.07304	60.903	Low	High	0.0330952	0.0112221	0.023848	0.220217	0	0.474401	0.0267764	0	0	0	5.92295e-05	0.0358733	0.0775081	0	0.0658037	0.712697	0.0981348	0.133269	0.235794	0.0144149	0	0.00663877
TCGA.93.A4JO.01A.21R.A24X.07	TCGA	70	1	0.090411	IA	1	NA	1	0	1	TRU	bronchioid	1.49783	2.15144	2.63926	0.0764938	4.73373	1.2654	0.125213	3.2507	5.3211	91.4282	High	Low	0.0121571	0.0877471	0.0296153	0.0778085	0	0.098816	0.0125438	0.0858553	0.0235061	0	0.061487	0	0.0280281	0.152103	0.0607117	0.222862	0.00227905	0	0.04448	0	0	0
GSM1854963	GSE72094	72	1	0.0958904	IIA	2	NA	0	0	1	PI	squamoid	0	5.72576	2.48903	0	3.78698	0.435131	0	0	0	100	High	Low	0.0117987	0	0.0371863	0.140673	0	0.192118	0.0684608	0.0156998	0	0	0.0146826	0.065306	0.0768769	0	0.212437	0.449359	0.0723895	0.0139215	0.095843	0	0	0.00135512
TCGA.73.4677.01A.01R.1206.07	TCGA	74	1	0.10411	NA	NA	G2	0	0	1	TRU	bronchioid	0.763782	0.169986	15.6901	0.471964	2.68278	0.790457	0.156581	59.1041	19.6086	21.2873	Low	High	0.035229	0.0140677	0.105718	0.0703432	0	0.220683	0.00125677	0.0298441	0.00736667	0	0.0334585	0.00623073	0.0192764	0.064875	0.0335341	0.252378	0.018618	0.0346092	0.0429455	0	0	0.00956551
GSM1855168	GSE72094	77	1	0.109589	IA	1	NA	0	0	1	PI	squamoid	0.494903	2.83734	2.18063	0.944927	4.4629	1.97499	0.390108	22.6472	9.34977	68.003	Low	High	0.0895349	0.0681823	0.0118694	0.269682	0	0.35612	0	0.102681	0	0.0545358	0	0.121238	0.0169722	0.0190893	0.175792	0.79753	0.00959048	0.0261287	0.192652	0	0.0156894	0
GSM1854837	GSE72094	78	1	0.126027	IIB	2	NA	0	0	1	TRU	bronchioid	0	1.75083	6.91919	0	3.28113	0.947394	0.137935	0	7.30291	92.6971	High	Low	0.0141536	0.00308514	0.0163274	0.0473723	0	0.159439	0.00238795	0.00620129	0	0	0.00044768	0.0170367	0.0395848	0.107241	0.0207195	0.448469	0.0377059	0.0263971	0.110687	0	0	0.00770256
GSM1854921	GSE72094	76	1	0.136986	IIA	2	NA	1	0	0	PI	squamoid	0.186306	2.61748	5.06637	0	4.28976	0.143444	0	0	0	100	High	Low	0.0333892	0	0.0106747	0.16609	0	0.175086	0.0467141	0.0388162	0	0	0	0.0679925	0.082061	0.0278193	0.109016	0.495239	0.0336366	0.0946499	0.0162535	0.0147241	0	0.00841459
GSM1855178	GSE72094	76	1	0.158904	IIB	2	NA	0	0	1	PI	squamoid	0	1.61766	5.09567	0	3.16334	0.358447	0	0	0	100	High	Low	0.0244272	0	0.0193789	0.223587	0	0.10441	0.0773433	0.0473175	0	0	0	0.167685	0.00817321	0.0526649	0.112529	0.366651	0	0.0651075	0.0408765	0	0	0.0153823
TCGA.L9.A5IP.01A.21R.A39D.07	TCGA	40	1	0.158904	IV	4	NA	1	0	0	PI	squamoid	1.04086	1.86971	0.64075	0	3.97827	1.96965	0	0	0	100	High	Low	0.00991835	0.000425833	0.112894	0.00715926	0	0.131057	0.0143334	0.103564	0.0931333	0	0.0779682	0.0206882	0.00319084	0.154222	0.0365161	0.153533	0.00676062	0.00680042	0.0310693	0	0.00555584	0.0312097
GSM1672440	GSE68465	58	1	0.166667	IIIA	3	G3	NA	NA	NA	PP	magnoid	0.39237	1.7164	0.97387	0	1.66791	0.798043	0	0	0	100	High	Low	0.0367147	0.0530994	0.988014	0.047592	0	0.0252408	0.00268549	0.103602	0.0441205	0.0504922	0.0952903	0	0	0.14481	0.0605059	0.128111	0	0.0363952	0	0.0907371	0	0.0158225
TCGA.64.5775.01A.01R.1628.07	TCGA	71	1	0.169863	IIIA	3	NA	1	0	1	PI	squamoid	0.639748	2.78457	0.015727	0	3.14344	0.682094	0	0	0	100	High	Low	0.00732167	0	0.00944234	0.0216194	0	0.0911322	0	0.0278649	0.0283118	0	0.0215035	0.00914906	0.016507	0.293854	0.023099	0.412574	0	0	0	0.0300998	0.00492936	0.00259214
GSM1672410	GSE68465	43	1	0.186667	IA	1	G2	NA	NA	NA	PI	squamoid	0.370504	2.31609	0.679661	0.120334	2.73957	0.835401	0	4.93895	0	95.061	High	Low	0.0724381	0.259475	0.824101	0.233722	0	0.167086	0.0730462	0.252554	0.0943218	0.151449	0	0	0	0.459518	0.238078	0.644487	0.139012	0	0.370099	0	0.0438276	0.0685051
GSM1672644	GSE68465	61	1	0.189167	IIIA	3	G2	NA	NA	NA	PP	magnoid	0.45604	0.369512	2.82196	0	1.2993	0.767062	0.120082	0	24.5268	75.4732	Low	Low	0.06428	0.0304663	0.346642	0.00993753	0	0.10833	0.0181078	0.0421481	0.00174555	0.0141093	0.0472913	0	0.00409655	0.0266504	0.0594154	0.232702	0.0224318	0.0130998	0.0403693	0.00354396	0	0.0251562
GSM1672303	GSE68465	71	1	0.2	IIIB	3	G2	NA	NA	NA	PP	magnoid	0.834848	0.871592	1.8139	0.0864647	1.60685	0.765557	0	9.02501	0	90.975	High	Low	0	0.0613109	0.184956	0.0705277	0	0.0377151	0.072563	0.0725738	0.00322329	0	0.058343	0	0.0320735	0.0722953	0.0585101	0.101457	0.0241712	0.0637686	0.0708258	0.00407152	0.0183703	0.0374966
GSM1854861	GSE72094	67	1	0.2	IIIB	3	NA	0	0	0	PI	squamoid	0	4.76139	2.80878	0	4.07569	0.182847	0.190692	0	3.85075	96.1493	High	Low	0.0489451	0	0.035618	0.180783	0	0.207697	0.16968	0.0103494	0	0	0	0.114086	0.0758426	0.0133452	0.20443	0.620296	0	0.115753	0.0775126	0	0.0325399	0.0160851
TCGA.MP.A4TC.01A.11R.A24X.07	TCGA	77	1	0.20274	IIIA	3	NA	1	0	0	PI	squamoid	0.96072	10.2132	2.65214	0	3.55998	0	0	0	0	100	High	Low	0.00321327	0.0151159	0.0239477	0.0359113	0	0.135563	0.0180773	0.0537965	0.0543218	0	0.0726558	0	0	0.243288	0.0802191	0.228073	0.00106033	0	0.0116827	0.0230739	0	0
GSM1854927	GSE72094	83	1	0.208219	IA	1	NA	1	0	0	PI	squamoid	0.385786	2.47243	3.99714	0.0716224	5.68087	0.475495	0.165627	2.64321	6.11241	91.2444	High	Low	0.192334	0.0043242	0.0140136	0.463816	0	0.556372	0.11175	0.0475918	0	0	0.0133005	0.162422	0.0480081	0.00280362	0.281151	0.826582	0.00536492	0.261241	0.140055	0	0	0.00348533
GSM1854951	GSE72094	70	1	0.219178	IA	1	NA	1	0	0	TRU	bronchioid	0.297155	1.82188	3.51084	1.26338	5.0252	0.993812	0.847753	32.1225	21.5548	46.3227	Low	High	0.0644946	0.049978	0.141439	0.223177	0	0.555181	0	0.116605	0	0.0357136	0	0.171438	0.0523764	0.0378885	0.222487	0.951762	0.097709	0.0678309	0.120276	0.00205861	0.00679347	0
GSM1672417	GSE68465	74	1	0.225	IIIA	3	G3	NA	NA	NA	PI	squamoid	0.252673	2.25654	0.773039	0	2.46472	0.835908	0	0	0	100	High	Low	0.150311	0	1.51614	0.207414	0.0456888	0.0263306	0.106314	0.0715519	0.0592454	0.0776838	0.0602982	0	0.0409794	0.137684	0.266024	0.472628	0.0758594	0.015366	0.030545	0.116849	0	0.0724051
TCGA.95.7562.01A.11R.2241.07	TCGA	71	1	0.238356	IIA	2	NA	1	0	1	PI	squamoid	0.61542	2.33961	1.6164	0.033005	3.93721	0.835999	0	1.39108	0	98.6089	High	Low	0.0281322	0	0.046157	0.000777513	0	0.188852	0.02402	0.0409479	0.0381275	0	0.0469105	0	0.00162863	0.196373	0.117757	0.213934	0	0	0.0527486	0	0	0.00363439
TCGA.05.4415.01A.22R.1858.07	TCGA	57	1	0.249315	IIIB	3	G3	1	0	1	PP	magnoid	0.835548	1.15653	0.76172	0	3.7524	1.18836	0	0	0	100	High	Low	0.0360666	0	0.143444	0.0529859	0	0.132866	0.0927875	0.0373748	0.0079898	0	0.124172	0	0.00754572	0.0916723	0.0832157	0.128691	0	0.0186504	0.0236986	0	0	0.01884
TCGA.44.2666.01A.01R.0946.07	TCGA	43	1	0.265753	IB	1	G2	0	0	0	TRU	bronchioid	1.56548	0.220733	6.76921	0.560742	2.06077	1.12886	0.109845	62.9114	12.3239	24.7647	Low	High	0.0346013	0	0.0503709	0	0	0.252787	0	0.0420534	0.0287912	0	0.0408438	0.015748	0.00677091	0.00152282	0	0.168525	0	0.073722	0.251047	0	0.0332162	0
GSM1855150	GSE72094	73	1	0.268493	IIB	2	NA	1	0	1	PP	magnoid	0.106787	4.24302	2.56008	0	2.44912	1.69185	0	0	0	100	High	Low	0.00955406	0	0.0434399	0.0467313	0	0.167329	0.00665283	0.0166546	0	0	0	0.0422605	0.00815827	0.0534806	0.0564671	0.342825	0	0.0235782	0.0517019	0	0	0
GSM1855104	GSE72094	70	1	0.268493	NA	NA	NA	1	0	0	PP	magnoid	0.28218	0.83995	6.07353	0	2.71466	0.839773	0	0	0	100	High	Low	0	0.0591615	0.0498413	0.0430137	0	0.324122	0.0497413	0.0564382	0	0	0.0347791	0	0.0158136	0.0236869	0.0716735	0.168647	0.000129261	0.0343852	0	0.00600662	0.00976844	0
TCGA.55.A490.01A.11R.A466.07	TCGA	78	1	0.271233	IIA	2	NA	0	0	1	PI	squamoid	0.582982	1.9302	3.1605	0	2.25635	2.11306	0	0	0	100	High	Low	0.0075556	0.00532728	0.0777776	0.0570333	0	0.0819685	0.00593986	0.0423643	0.103726	0	0.0131981	0	0.0380793	0.330539	0.0151093	0.170525	0.0253662	0.0120072	0.00193389	0.0115501	0	0
GSM1672699	GSE68465	77	1	0.275	IIB	2	G3	NA	NA	NA	PI	squamoid	0.328539	2.1605	0.022119	0	2.97903	0	0	0	0	100	High	Low	0.120804	0	1.62683	0.508644	0.0328121	0.00584419	0.328912	0.173129	0	0	0.0852197	0	0.0655581	0.210956	0.239388	0.979088	0.120385	0.153894	0	0.182344	0.0546232	0.108004
GSM1672632	GSE68465	74	1	0.293333	IIIA	3	G2	NA	NA	NA	PI	squamoid	1.18768	1.10669	2.24903	0	1.90707	0	0	0	0	100	High	Low	0.0114017	0.054663	0.10295	0	0.0173509	0.0722199	0	0.0500413	0.0094591	0.0280634	0.0430162	0	0	0.214956	0.0351455	0.139154	0.00582949	0.0390141	0.00161733	0.0442883	0.00189316	0.0117764
GSM1854961	GSE72094	70	1	0.309589	IV	4	NA	1	0	0	PI	squamoid	0	3.92183	2.376	0	4.05823	0.358181	0	0	0	100	High	Low	0.00143425	0	0.0253347	0.159494	0	0.172606	0.0629974	0.0041227	0	0	0	0.0700192	0.0614839	0.11852	0.196655	0.726016	0.00126126	0	0.0192511	0.0160334	0	0.0056926
GSM1854983	GSE72094	81	1	0.317808	IB	1	NA	0	0	1	PP	magnoid	0	2.36956	5.23484	0	2.98994	0.945058	0	0	0	100	High	Low	0	0.0305938	0.0424175	0.0710218	0.00838629	0.0921311	0.0563156	0.0226365	0	0	0.0196643	0.022862	0.055584	0	0.0329296	0.394735	0.00136401	0.0634148	0.036401	0	0	0.0167018
TCGA.86.A4D0.01A.11R.A24H.07	TCGA	48	1	0.317808	IIA	2	NA	0	0	0	PP	magnoid	0.354351	0.474603	2.74676	0.263958	1.81917	0.92387	0	35.7395	0	64.2605	Low	High	0.0805902	0	0.0699609	0.0488365	0	0.124701	0.0799472	0.0694892	0.0308294	0	0.0413686	0.010014	0.0135349	0.100714	0.0466692	0.223838	0.0173077	0.00926069	0.0308392	0	0	0.00209917
TCGA.55.6975.01A.11R.1949.07	TCGA	61	1	0.323288	IIB	2	NA	1	0	1	PI	squamoid	0.898058	9.08513	0.219757	0.246519	2.04153	2.63504	0	2.64175	0	97.3582	High	Low	0.0886306	0	0.212042	0.0458737	0	0.103307	0.0275418	0.0549624	0.0336852	0.00294482	0.00996776	0	0.0102385	0.107089	0.0186491	0.156504	0	0.0819842	0.0384629	0	0	0.00811721
TCGA.50.6591.01A.11R.1755.07	TCGA	63	1	0.326027	IV	4	NA	1	1	0	PP	magnoid	0.111493	2.42953	0.00904024	0.322447	1.27992	4.01748	0	11.7169	0	88.2831	High	Low	0.125853	0	0.0516113	0	0	0.161379	0	0.046525	0.0305135	0	0.0438349	0	0	0.380759	0.00709829	0.105691	0	0.0261899	0.0205462	0	0	0
TCGA.05.4250.01A.01R.1107.07	TCGA	79	1	0.331507	IIIA	3	NA	0	0	1	PI	squamoid	0.807321	3.08174	3.0243	0.110827	3.3833	1.77953	0	3.47142	0	96.5286	High	Low	0.0377405	0	0.0195595	0.0988006	0	0.132224	0.0529799	0.0826177	0.0134601	0	0.0467594	0.00627522	0.00416788	0.125663	0.0774622	0.269839	0	0.00289123	0.0206804	0	0	0.00887905
GSM1672555	GSE68465	67	1	0.333333	IIB	2	G3	NA	NA	NA	PI	squamoid	0.166167	2.0578	0.828561	0.11155	1.29823	1.08091	0	5.1421	0	94.8579	High	Low	0.0501924	0.0453908	0.76234	0.0386663	0.0370084	0.0553642	0.0569743	0.0529361	0.0157462	0.00411962	0.0471558	0	0.00247745	0.255784	0.128317	0.194798	0	0.00143116	0	0.125752	0	0.0385241
GSM1672310	GSE68465	45	1	0.333333	IIB	2	G3	NA	NA	NA	PI	squamoid	0.713252	1.50643	0.680254	0	1.54251	0.417717	0	0	0	100	High	Low	0	0.114642	0.242761	0.138943	0	0	0.0577	0.0426944	0.00274716	0.0146761	0.00944038	0.0126317	0.01285	0.166542	0.0606437	0.223094	0	0	0.0755878	0.0532574	0	0.0157405
GSM1672453	GSE68465	58	1	0.333333	IIIA	3	G3	NA	NA	NA	PI	squamoid	0.292253	2.0458	1.76464	0.292888	2.46864	0.545482	0	12.5236	0	87.4764	High	Low	0.0635721	0.0172486	0.862933	0.0276517	0	0.191358	0	0.0678551	0.037029	0	0.0588248	0	0.0636084	0.25511	0.106662	0.415821	0.153231	0.0108849	0	0.226291	0	0.0609609
TCGA.86.8055.01A.11R.2241.07	TCGA	79	1	0.339726	IIA	2	NA	1	1	0	PI	squamoid	0.767864	8.52253	1.46717	0	2.55652	1.3824	0	0	0	100	High	Low	0.0275866	0	0.0710757	0	0	0.190866	0.00709325	0.0341847	0.0252661	0	0.0471297	0	0.0120876	0.22158	0.0528685	0.216833	0.0129462	0.0305525	0.0289779	0.00517371	0	0.0157783
GSM1854899	GSE72094	73	1	0.358904	IV	4	NA	0	0	0	TRU	bronchioid	0.0344009	1.01858	6.54969	0.364453	3.02656	2.04488	0.620261	18.1926	30.962	50.8453	Low	Low	0.0309508	0.0157456	0.0170812	0.147569	0	0.290989	0.00165239	0.0429765	0	0.00616207	0	0.0603018	0.0397677	0.0266136	0.126199	0.609421	0.0622495	0.0986624	0.0952531	0.0231842	0.0037666	0.0171486
TCGA.62.8394.01A.11R.2326.07	TCGA	65	1	0.380822	IIIB	3	NA	1	1	0	TRU	bronchioid	1.37855	1.60133	4.65806	0.192707	2.71941	0.892115	0	10.7415	0	89.2585	High	Low	0.0187258	0.00765164	0.0114443	0.0465354	0	0.0811599	0	0.0875488	0.0757815	0	0.00500971	0.0360005	0.0356604	0.284408	0.0622233	0.167967	0	0.0426232	0.0372609	0	0	0
TCGA.55.8092.01A.11R.2241.07	TCGA	75	1	0.421918	IIB	2	NA	1	0	0	PI	squamoid	0.262603	3.10278	0.389201	0.171942	4.59438	0.913827	0	5.25058	0	94.7494	High	Low	0.0009282	0.0482626	0.21848	0.147589	0	0.104777	0.0475552	0.0696722	0.0346426	0	0.044149	0.00661566	0.00459708	0.0665515	0.0767126	0.113929	0	0	0.0133094	0	0	0.00222888
TCGA.MP.A4T8.01A.11R.A24X.07	TCGA	68	1	0.441096	IIIA	3	NA	0	0	1	PP	magnoid	0.613927	4.10032	4.18387	0	1.56489	1.34163	0	0	0	100	High	Low	0.038301	0	0.0525389	0.00238884	0.00670352	0.0382029	0	0.0583451	0.0579924	0	0.0302228	0.016078	0	0.367273	0	0.150783	0	0.139292	0.0397847	0	0	0.00209352
TCGA.97.8174.01A.11R.2287.07	TCGA	67	1	0.449315	IIA	2	NA	0	0	0	TRU	bronchioid	1.0216	1.64795	10.0274	1.70327	1.76638	1.66933	0	50.8254	0	49.1746	Low	High	0.0502922	0	0.0808958	0.028789	0	0.21853	0.0070743	0.0485641	0.00704793	0	0.049504	0	0.0453643	0.0244998	0.0767268	0.260465	0.000408434	0.0206308	0.0812077	0	0	0
TCGA.MP.A4T7.01A.11R.A24X.07	TCGA	75	1	0.457534	IV	4	NA	0	0	1	TRU	bronchioid	0.719192	0.283391	7.2507	0.205646	2.52565	1.02306	0.0740796	36.5193	13.1553	50.3254	Low	High	0.0159427	0.0179407	0.0423503	0.0451039	0	0.161103	0	0.0855465	0.0412656	0	0.0423217	0.00556214	0.0144277	0.135443	0.0488548	0.215407	0	0.0869839	0.0334427	0	0	0.00830341
TCGA.55.6712.01A.11R.1858.07	TCGA	71	1	0.468493	IIA	2	NA	1	0	0	PI	squamoid	1.44336	2.58115	2.74068	0.25968	5.82698	0	0	9.14099	0	90.859	High	Low	0.0661565	0	0.0310172	0.120661	0	0.102007	0.0476473	0.0268396	0.0176047	0.0133924	0.0366554	0	0	0.163691	0.0794107	0.202027	0	0.0200303	0.0728596	0	0	0
GSM1855228	GSE72094	69	1	0.468493	IIIB	3	NA	0	0	0	PI	squamoid	0.171288	3.87478	4.31447	0	4.11891	0.509723	0	0	0	100	High	Low	0.022831	0	0.0090278	0.120732	0	0.241452	0.0591723	0.0190694	0	0	0.0455649	0.0237449	0.042783	0.00294297	0.139641	0.900739	0.0943954	0	0.222481	0	0.00559017	0.0085943
GSM1672626	GSE68465	82	1	0.470833	IIB	2	G1	NA	NA	NA	TRU	bronchioid	0.836305	1.31533	2.03915	0.210943	1.79593	0.840043	0.0178079	13.6614	1.1533	85.1853	High	Low	0.0589451	0.0754273	0.457254	0	0	0.117264	0.0133934	0.136332	0.0125887	0.0317321	0.0218689	0.0119618	0.0214369	0.190414	0.143404	0.317529	0.0395607	0.025573	0.160927	0.0272816	0.01397	0.073944
TCGA.78.7146.01A.11R.2039.07	TCGA	71	1	0.473973	IIIA	3	NA	1	0	0	PI	squamoid	0.823588	2.25269	1.09815	0.0460844	3.20646	0.950737	0	2.00474	0	97.9953	High	Low	0.0159059	0	0.0145449	0.000348854	0	0.260218	0.0511965	0.0320511	0.0109107	0	0.0574331	0	0.00350987	0.217692	0.058936	0.21285	0	0.0402689	0	0.0189348	0.00282898	0.00237052
GSM1672653	GSE68465	68	1	0.481667	IIIA	3	G1	NA	NA	NA	TRU	bronchioid	1.04438	0	2.90929	0	1.66297	0.197187	0.197531	0	100	0	Low	Low	0	0.107704	0.348995	0	0.0248135	0.0725698	0	0.0625333	0	0.100573	0.00140367	0	0.00532454	0	0.057796	0.162353	0.0393568	0.048922	0.133117	0	0.0049837	0.0153841
TCGA.55.6978.01A.11R.1949.07	TCGA	81	1	0.482192	IIA	2	NA	0	0	0	PI	squamoid	0.877943	6.89918	0.402219	0.37503	4.10404	1.68439	0	5.15561	0	94.8444	High	Low	0.0269616	0	0.0104784	0.129539	0	0.11514	0.0328063	0.0805736	0.0392687	0	0.0295817	0.0210804	0.00646042	0.0821546	0.119532	0.249165	0	0.013177	0.044082	0	0	0
GSM1672289	GSE68465	63	1	0.483333	IA	1	G2	NA	NA	NA	TRU	bronchioid	0.281187	0.271802	3.05028	0.447367	1.75286	0.248734	0	62.2061	0	37.7939	Low	High	0.00408972	0.160524	0.996291	0.0429243	0	0.104053	0.0150587	0.120974	0	0.0306861	0.0373295	0	0.0313998	0.132805	0.0796678	0.322188	0.117967	0.063583	0.14257	0.0381298	0	0.0446654
TCGA.78.7158.01A.11R.2039.07	TCGA	59	1	0.490411	IIIB	3	G3	0	1	0	TRU	bronchioid	0.63477	0.636999	6.30758	0.0343211	1.87657	0.740073	0	5.11248	0	94.8875	High	Low	0.0225779	0.028696	0.00675845	0.0170908	0	0.182714	0	0.0336961	0.0213015	0	0.0230222	0.0126491	0.0375538	0.173826	0.0263716	0.196734	0.0398991	0.0334229	0.143687	0	0	0
GSM1672302	GSE68465	72	1	0.491667	IIIA	3	G3	NA	NA	NA	PP	magnoid	0.283741	1.03777	1.63732	0	1.9173	0.754333	0	0	0	100	High	Low	0.0338388	0.0518551	0.551034	0.0536866	0.000327308	0.114937	0.0363557	0.0582567	0.0491336	0	0.0498946	0.0493816	0.0170958	0.132281	0.186641	0.214993	0.0551891	0.0064462	0.105962	0.000388401	0	0.169649
GSM1855237	GSE72094	81	1	0.49589	IIIA	3	NA	0	0	0	PI	squamoid	0.121118	4.15019	2.53982	0	3.04058	1.15975	0	0	0	100	High	Low	0	0.00665278	0.0354729	0.162089	0	0.0390741	0.0626291	0.021468	0	0	0.0148921	0.0447712	0.100423	0.0150685	0.0487948	0.454559	0	0.0803427	0.0239414	0	0	0.00417217
GSM1672537	GSE68465	66	1	0.5	IIA	2	G3	NA	NA	NA	PI	squamoid	0.519121	1.01526	0.290075	0	2.51781	0.765461	0	0	0	100	High	Low	0.00539333	0.109206	0.232421	0.328536	0	0	0.121372	0.165831	0.0155577	0.078297	0.126191	0	0	0.0658167	0.149754	0.34183	0.0147433	0.0231123	0	0.0852092	0	0.0248515
TCGA.55.7914.01A.11R.2170.07	TCGA	71	1	0.512329	IIA	2	G2	1	0	1	TRU	bronchioid	0.992729	3.36127	3.39839	0.335468	3.17739	0.821953	0	9.0747	0	90.9253	High	Low	0.0352676	0	0.137977	0.0550404	0	0.188632	0	0.0732887	0.0588171	0	0.0214583	0.0130613	0.00684792	0.0954598	0.0719158	0.138768	0.000717946	0.0100889	0.0926589	0	0	0
TCGA.50.6595.01A.12R.1858.07	TCGA	74	1	0.517808	IIIA	3	NA	1	1	0	PI	squamoid	1.23004	8.60612	0.720127	0	2.87203	1.56269	0	0	0	100	High	Low	0.022522	0	0.0275068	0.0369792	0	0.142595	0.023573	0.0453269	0.0249173	0	0.094567	0	0.00765329	0.171127	0.123552	0.260546	0	0.00794494	0.00608187	0	0	0.00510802
GSM1672667	GSE68465	59	1	0.52	IIB	2	G2	NA	NA	NA	PP	magnoid	0.720617	1.18256	2.04397	0.00553777	1.22959	0.197434	0	0.466105	0	99.5339	High	Low	0.0576048	0.0312176	0.445774	0.0123594	0	0.0742221	0	0.0727216	0.0185675	0.020604	0	0.0486739	0	0.105905	0.0435026	0.118077	0.000243935	0.0430204	0.0487889	0.0110356	0	0.0372249
TCGA.L9.A443.01A.12R.A24H.07	TCGA	63	1	0.528767	IA	1	NA	0	0	1	TRU	bronchioid	1.35552	2.37871	4.93142	0	2.38807	2.19738	0	0	0	100	High	Low	0.0318084	0	0.0320583	0.047679	0	0.214924	0	0.112696	0.0118817	0	0.018623	0.0201189	0.015483	0.176289	0.105251	0.157475	0.00027511	0	0.0554382	0	0	0
GSM1854844	GSE72094	52	1	0.528767	IIIA	3	NA	0	0	1	PP	magnoid	0.0559149	2.01096	6.12704	0.123851	1.88679	1.00723	0.47216	4.75074	18.1114	77.1378	Low	Low	0.0247572	0	0.0274236	0.0706355	0.011258	0.0990485	0	0.00991316	0	0	0.0196983	0.0160458	0.0124675	0	0.00572272	0.170961	0.00519606	0.0727603	0.0541994	0	0	0.0140201
GSM1672385	GSE68465	78	1	0.531667	IIB	2	G2	NA	NA	NA	TRU	bronchioid	0.76153	1.12714	1.29855	0.139189	2.44618	0.435089	0.0205638	10.8159	1.59794	87.5862	High	Low	0.107329	0	1.26862	0.106522	0	0.218381	0.0340043	0.141799	0.0265371	0.0343455	0.0499757	0	0.0167767	0.268875	0.205159	0.495796	0.0489408	0	0.0375053	0.0487244	0	0.0606847
GSM1672379	GSE68465	82	1	0.55	IIB	2	G2	NA	NA	NA	TRU	bronchioid	0.318174	0.82902	2.72762	0.112129	2.28771	0.775357	0.195402	9.86577	17.1925	72.9417	Low	Low	0	0.246833	0.396252	0.105184	0	0.0321752	0	0.196709	0.0695174	0.160735	0	0.0394414	0.00227402	0.0996074	0.188715	0.464384	0.0484322	0.010818	0.0656995	0.115316	0	0.0378625
TCGA.71.8520.01A.11R.2403.07	TCGA	60	1	0.575342	IB	1	NA	1	1	0	TRU	bronchioid	1.52554	8.29402	3.37907	0	2.71678	0.991863	0	0	0	100	High	Low	0.0243001	0	0.0523413	0.00426403	0	0.133737	0.00304925	0.0598472	0.0331649	0	0.0645747	0	0.00865346	0.300132	0.0295245	0.19214	0	0.045781	0.0480169	0	0	0.000473199
GSM1672585	GSE68465	72	1	0.583333	IIA	2	G3	NA	NA	NA	PP	magnoid	0.140828	0.625749	0.604677	0.0446752	1.26597	0.390431	0.0204168	6.46679	2.95535	90.5779	High	Low	0.0566856	0	0.447485	0.195982	0	0	0.059537	0.0493114	0.0353373	0	0.0321879	0	0	0.0742573	0.0607324	0.118802	0.00509122	0.00283519	0	0.0571637	0	0
GSM1672590	GSE68465	75	1	0.583333	IIB	2	G3	NA	NA	NA	TRU	bronchioid	0.545146	0.543655	1.03408	0	2.57996	0.47937	0.0900095	0	14.2046	85.7954	High	Low	0.0913693	0.0185714	1.1192	0.523784	0	0	0.216108	0.1571	0.103738	0	0.0712262	0	0.0423823	0.150599	0.159904	0.394823	0.185908	0	0.0907223	0.0816016	0	0.0263836
GSM1672659	GSE68465	81	1	0.585833	IIA	2	G2	NA	NA	NA	TRU	bronchioid	0.329661	1.73343	1.29066	0	2.91818	0.0271029	0	0	0	100	High	Low	0.237481	0	2.18824	0.306897	0	0.136271	0.357789	0.169676	0	0.151882	0.0753347	0.00994599	0	0.268505	0.389616	0.748085	0.0288393	0	0.178652	0	0	0.145083
GSM1855120	GSE72094	70	1	0.591781	IB	1	NA	0	0	0	PI	squamoid	0.0275721	3.9072	2.03216	0	5.39712	0.942225	0	0	0	100	High	Low	0.0336851	0.0327921	0.0285648	0.410545	0	0.374918	0.143173	0.0407569	0	0.0357227	0.0314359	0.0259985	0.125044	0.205429	0.291828	0.76265	0	0.152464	0	0.166049	0	0.203716
GSM1855219	GSE72094	46	1	0.591781	IIIB	3	NA	0	0	0	PI	squamoid	0.179391	4.24317	3.58058	0	2.67649	1.17059	0.474592	0	10.0597	89.9403	High	Low	0.0390353	0	0.0204348	0.121234	0	0.144609	0	0.0215535	0	0	0	0.0595734	0.0968046	0.0307067	0.040221	0.463161	0.021498	0.0101028	0	0.101617	0	0
GSM1855049	GSE72094	57	1	0.6	IA	1	NA	1	0	0	PI	squamoid	0	2.76096	3.11798	0	5.76128	0	0	0	0	100	High	Low	0.0475278	0	0.0631038	0.437586	0.0514786	0.322245	0.165842	0	0	0.0989176	0	0.12314	0.0575701	0.0466737	0.367475	0.935657	0.0320467	0.123747	0.145735	0	0.0390046	0.0261754
GSM1672342	GSE68465	69	1	0.6	IIIA	3	G2	NA	NA	NA	PI	squamoid	0.299833	2.13223	1.14503	0.0398595	2.92988	0.437407	0	1.83508	0	98.1649	High	Low	0.0689143	0.0584844	0.345764	0.0812029	0	0.205289	0.0334379	0.0520369	0.0545034	0	0.0232126	0	0.187914	0.448719	0.102921	0.415749	0.153351	0.0274389	0.129366	0.0158088	0.0341774	0.0397333
GSM773573	GSE31210	NA	1	0.605479	II	2	NA	NA	NA	NA	PI	squamoid	2.23015	6.3096	0	0	6.17982	0.724496	0	0	0	100	High	Low	0	0.179482	0.148288	0.000644899	0.0318941	0.132806	0.0252154	0	0	0.0254953	0	0.0398515	0.0112845	0.17585	0.0682764	0.297411	0.0201235	0.0107458	0	0.036299	0.0334419	0.0540102
GSM1672369	GSE68465	78	1	0.608333	IIB	2	G2	NA	NA	NA	TRU	bronchioid	0.934678	0.128574	2.96018	0.438653	1.66663	1.47348	0.0580494	70.1535	9.2838	20.5627	Low	High	0.0304778	0.010886	0.561365	0.111559	0	0.215995	0.0444066	0.120559	0	0	0	0.0289476	0.0558273	0.0198904	0.0987572	0.371506	0.0628095	0.0327398	0.174692	0.0371182	0	0.0458093
GSM1855184	GSE72094	73	1	0.610959	IIA	2	NA	0	0	0	TRU	bronchioid	0.263374	2.91632	4.37802	0	5.31901	0.689401	0.221611	0	7.06233	92.9377	High	Low	0.168491	0.0341069	0.00372534	0.447688	0	0.375224	0.0906056	0.114553	0	0	0	0.142037	0.180822	0	0.177423	1.07499	0.0546638	0.247321	0.199874	0	0	0
GSM1672654	GSE68465	68	1	0.640833	IIIB	3	G2	NA	NA	NA	PP	magnoid	0.606702	0.735899	1.00994	0	1.81814	0.791487	0	0	0	100	High	Low	0.0399011	0.0720611	0.626396	0	0	0.146703	0.0474419	0.106433	0	0.0357376	0.0631295	0.0157457	0	0.124654	0.0907392	0.222635	0.0226855	0.0145751	0.0423885	0.0180609	0	0.0151893
TCGA.55.6979.01A.11R.1949.07	TCGA	59	1	0.649315	IIB	2	G3	1	0	0	PI	squamoid	1.08265	2.84087	2.33467	0.0744044	5.88939	0.578826	0	2.55223	0	97.4478	High	Low	0.0166789	0.00196237	0.0512369	0.0491535	0	0.129336	0.00617037	0.0596481	0.0699753	0	0.0289601	0.0028602	0.00810405	0.170888	0.107378	0.262475	0.00208659	0	0.0307773	0	0	0.00230877
GSM1855192	GSE72094	70	1	0.654795	IIB	2	NA	1	0	0	TRU	bronchioid	0	3.54491	5.71714	0	4.00772	0.644713	0	0	0	100	High	Low	0.0411788	0	0.0245712	0.15779	0	0.192052	0.0160035	0	0	0	0	0.0432752	0.0547548	0.116033	0.100722	0.693832	0.0399336	0.0728202	0.131755	0	0	0.0152595
TCGA.55.7284.01B.11R.2241.07	TCGA	74	1	0.665753	IIB	2	NA	0	0	1	TRU	bronchioid	1.91527	0.51284	4.58914	0.436627	2.63425	2.70213	0.192494	38.2349	16.8564	44.9087	Low	High	0.0150918	0.0231782	0	0.0706042	0	0.08945	0	0.0425768	0.0646716	0	0.032392	0.00304536	0.0170982	0.279966	0.0457554	0.229258	0.00755521	0.00112801	0.0782294	0	0	0
GSM1672544	GSE68465	54	1	0.666667	IIB	2	G2	NA	NA	NA	PP	magnoid	0.665666	2.76903	1.37119	0	1.60801	1.00047	0	0	0	100	High	Low	0.0488687	0	0.590039	0.147731	0	0.090389	0.0342047	0.0142409	0.0664886	0	0.0814865	0	0	0.177083	0.0536397	0.159075	0	0.0426305	0.0130853	0.0706593	0	0.117583
GSM1854892	GSE72094	85	1	0.668493	IIB	2	NA	0	0	0	TRU	bronchioid	0.210253	1.22777	6.7732	0	3.74344	0.750102	0	0	0	100	High	Low	0.00238231	0.00706575	0.0107945	0.0532406	0	0.174215	0.0151546	0.0353444	0	0	0.0385964	0.0288293	0.012923	0.0821572	0.0558158	0.588267	0.084713	0.100952	0.0119553	0.0236909	0	0.0382587
TCGA.78.7536.01A.11R.2066.07	TCGA	69	1	0.668493	IIIA	3	G3	1	0	0	PP	magnoid	0.110798	0.785793	1.60309	0.221868	3.89405	0.460587	0	22.0181	0	77.9819	Low	High	0.00895605	0	0.0750209	0.0560138	0	0.198047	0.0478672	0.0752413	0.0117422	0	0.0444026	0	0.0203592	0.0536271	0.092561	0.293373	0.00861928	0	0.00345857	0	0.00194624	0.00876489
TCGA.05.4402.01A.01R.1206.07	TCGA	57	1	0.668493	IV	4	G2	1	1	0	TRU	bronchioid	0.315451	1.95214	4.67003	0.173173	3.83197	0.944224	0	8.14814	0	91.8519	High	Low	0.037184	0.0159274	0.0627767	0.0268668	0	0.0971832	0	0.0530555	0.0475274	0	0.0259156	0.0133686	0.0139857	0.146267	0.03139	0.274312	0.00252441	0.0617688	0.0711904	0	0	0.0187567
TCGA.50.5072.01A.21R.1858.07	TCGA	74	1	0.684932	IIIA	3	G3	0	0	0	PP	magnoid	0.860707	2.94677	3.47442	0.32755	2.3565	1.40168	0	10.0036	0	89.9964	High	Low	0.0740045	0	0.0724216	0.0183695	0	0.123336	0.0100007	0.0568521	0.0264931	0	0.0583742	0	0.0135578	0.183466	0.0489876	0.211949	0	0.0419179	0.0475793	0	0	0.0126909
GSM1672701	GSE68465	70	1	0.7	IIB	2	G3	NA	NA	NA	PI	squamoid	0.396543	0.92663	0.405337	0.0647444	2.94053	0.315563	0	6.53077	0	93.4692	High	Low	0.0181808	0.00988124	1.34862	0.520811	0	0.0254424	0.268254	0.207232	0	0.108496	0	0.140372	0.0206111	0.111713	0.255114	0.479554	0.0858732	0.0399505	0.12626	0	0	0.0792118
TCGA.50.5936.01A.11R.1628.07	TCGA	58	1	0.70411	IIIA	3	G2	0	0	1	PP	magnoid	0.775941	3.58552	4.74779	0	3.3701	0.780558	0	0	0	100	High	Low	0.0249273	0.0115349	0.0328308	0.0139876	0	0.129654	0.00994296	0.0415134	0.0431648	0	0.0386645	0	0.00220831	0.393175	0.0250683	0.179745	0	0.0169158	0.0289637	0	0	0.00770369
TCGA.78.7166.01A.12R.2066.07	TCGA	84	1	0.706849	IIB	2	NA	0	0	1	PP	magnoid	0.48547	0.872817	2.56564	0	3.72747	1.92133	0.166624	0	16.0301	83.9699	Low	Low	0.0505676	0.02595	0.0900074	0.0481698	0	0.198423	0	0.088325	0.037174	0	0.0749339	0	0.0105404	0.190553	0.0720001	0.0830552	0	0.0205287	0.00977207	0	0	0
GSM773597	GSE31210	NA	1	0.709589	II	2	NA	NA	NA	NA	TRU	bronchioid	1.59893	1.98878	6.76745	0.414008	5.56331	0.919169	0	17.2303	0	82.7697	Low	Low	0.126526	0	0.622934	0	0.000427203	0.306562	0.0320262	0	0	0.0743963	0	0.0583746	0.0690978	0.0107087	0.0681159	0.408416	0.0588176	0.0781338	0.157589	0	0.0312186	0.0448858
TCGA.49.AAR9.01A.21R.A41B.07	TCGA	61	1	0.712329	IIB	2	NA	1	0	0	PI	squamoid	0.846482	3.17568	0.817112	0	3.56342	2.05497	0	0	0	100	High	Low	0.00431719	0	0.0687018	0.0689966	0	0.043877	0	0.0734286	0.0460711	0	0.0227388	0.041187	0	0.323178	0.0406844	0.154524	0	0.0803372	0.0314082	0	0	0.000550261
GSM1672611	GSE68465	67	1	0.7175	IIIB	3	G3	NA	NA	NA	TRU	bronchioid	0.752706	1.73404	2.0241	0.388899	1.58729	0.960837	0	18.3189	0	81.6811	Low	Low	0.0693303	0.0645728	0.480998	0.0846409	0	0.0981624	0.00778626	0.155001	0	0.00586434	0.056664	0	0.00940519	0.261828	0.138763	0.393401	0.00111713	0.114192	0.172847	0.0019374	0	0.0426339
GSM1672297	GSE68465	48	1	0.725	IIA	2	G3	NA	NA	NA	PP	magnoid	0.40116	1.44392	1.34423	0.256294	1.69697	0.528491	0	15.0742	0	84.9258	Low	Low	0.17614	0.0377603	0.871841	0.0966857	0	0.051854	0.0840189	0.195436	0	0.0426036	0.0948926	0	0	0.237107	0.150308	0.343405	0	0.0767919	0.0734364	0.0510912	0	0.0277738
GSM1855039	GSE72094	69	1	0.731507	IIB	2	NA	0	0	1	PI	squamoid	0.0225616	5.34657	1.63978	0	5.30607	0.482796	0	0	0	100	High	Low	0.00169953	0	0.044599	0.321999	0	0.388786	0.185497	0.0550105	0	0	0	0.196745	0.000361017	0.19458	0.369329	0.960857	0	0.114992	0	0.0833511	0	0.0496414
TCGA.49.4507.01A.01R.1206.07	TCGA	73	1	0.734247	IIIA	3	G3	0	0	0	PI	squamoid	0.44711	1.48828	0.355794	0	6.92969	1.21734	0	0	0	100	High	Low	0.0158348	0	0.0622978	0.216768	0	0.0226163	0.0824739	0.114331	0.0512305	0	0.0975956	0.0208876	0.00649984	0.104219	0.0627072	0.126761	0.000613068	0	0.015164	0	0	0
GSM1672411	GSE68465	52	1	0.7375	IIB	2	G3	NA	NA	NA	PP	magnoid	0.586106	0.41351	0.812099	0.0270292	2.87336	0.506715	0	6.13548	0	93.8645	High	Low	0.150647	0	0.455099	0.336534	0	0	0.157543	0.174041	0.0877363	0.0131473	0.0980215	0.0605356	0	0.202623	0.312383	0.477848	0.0511537	0	0	0.0732562	0.034675	0.0317611
GSM1672683	GSE68465	68	1	0.745	IIIA	3	G2	NA	NA	NA	PP	magnoid	0.421818	2.18384	0.908018	0	1.18401	0.0974785	0	0	0	100	High	Low	0.00941657	0.0714565	0.198836	0	0	0.11152	0	0.0464778	0.0270382	0.0315553	0.0685352	0	0	0.217148	0.0712946	0.0366363	0	0	0	0.0600851	0	0.0228261
GSM1672540	GSE68465	61	1	0.75	IIA	2	G3	NA	NA	NA	PI	squamoid	0.628196	3.678	0.165056	0	1.39882	1.49295	0.0694569	0	1.85344	98.1466	High	Low	0	0.0673953	0.131127	0	0	0.169488	0	0.0702212	0.0175578	0.0475732	0	0.0271984	0.0339903	0.0476219	0.110773	0.25851	0.020168	0.0444129	0.00760167	0.130147	0	0.0421421
GSM1672550	GSE68465	66	1	0.75	IIB	2	G3	NA	NA	NA	PP	magnoid	0.20408	1.08923	0.123279	0	1.03293	0.765406	0.109744	0	9.15312	90.8469	High	Low	0.0217797	0.0735353	0.369548	0.103228	0.0324429	0	0.0664801	0.0217328	0.0180453	0	0.0392528	0	0.00450513	0.121301	0.0692267	0.080831	0.0249217	0	0	0.0673071	0	0.00670068
GSM1672534	GSE68465	52	1	0.75	IIB	2	G1	NA	NA	NA	TRU	bronchioid	0.430385	0.255202	1.27281	0	2.7813	0.526637	0.200926	0	44.0504	55.9496	Low	Low	0.0194165	0.12035	1.20134	0.735427	0	0	0.136147	0.223431	0.0709307	0.0428492	0	0.0619841	0.0424094	0.212858	0.23676	0.520811	0.109526	0.0492555	0.00335671	0.179217	0	0.0404767
GSM1672720	GSE68465	62	1	0.75	IIIA	3	G3	NA	NA	NA	PI	squamoid	0.124901	0.785734	0.287332	0.0230008	2.38696	0.156879	0	2.84404	0	97.156	High	Low	0	0.0785655	1.02888	0.202948	0	0	0.0881332	0.0985893	0.0140536	0.0319046	0.046864	0	0	0.235237	0.192778	0.279405	0.00980355	0	0.0235272	0.0417221	0	0.0242852
TCGA.05.4418.01A.01R.1206.07	TCGA	69	1	0.750685	IIIA	3	G3	0	0	1	PI	squamoid	0.546975	1.38718	1.13116	0	4.4415	0.674873	0	0	0	100	High	Low	0.0441731	0.00516548	0.100054	0.0447963	0	0.182644	0.0391617	0.0632641	0.0344399	0	0.0646683	0	0.00699664	0.130649	0.0597506	0.187714	0	0.0146747	0.0149725	0	0	0.00687613
TCGA.05.5429.01A.01R.1628.07	TCGA	60	1	0.753425	IIIA	3	G2	0	0	0	PP	magnoid	0.58426	2.63332	2.6843	0	2.44136	2.59561	0	0	0	100	High	Low	0.0363288	0.00722294	0.125241	0.0334293	0	0.236754	0	0.0406388	0.0167264	0	0.0113776	0.00568529	0.0085175	0.114779	0.0202387	0.211872	0.0227067	0.0242321	0.0513623	0.0122735	0	0.0206138
GSM1672717	GSE68465	68	1	0.766667	IA	1	G3	NA	NA	NA	PI	squamoid	0.343771	1.50007	0.572191	0	1.88938	0.374489	0	0	0	100	High	Low	0	0.185796	1.03492	0.115411	0.0205061	0.0950523	0.120952	0.0430209	0	0.00542397	0.083154	0	0.0393508	0.0791548	0.205385	0.281084	0.00399188	0.0238033	0.068636	0.0258898	0	0.0630409
TCGA.73.4676.01A.01R.1755.07	TCGA	45	1	0.769863	IIA	2	G3	1	0	0	PI	squamoid	1.73446	1.01764	1.89112	0.37877	4.1462	0.951567	0	27.1245	0	72.8755	Low	High	0.0227831	0.0199183	0	0.0379882	0	0.113671	0.0390446	0.0233109	0	0	0.0279662	0	0.0516042	0.180139	0.0145303	0.330505	0	0.0358883	0.0942186	0	0	0.00843138
GSM1854947	GSE72094	70	1	0.769863	IIB	2	NA	1	0	0	PI	squamoid	0	2.06809	5.33361	0	3.62716	0.250921	0	0	0	100	High	Low	0	0	0.0199353	0.144743	0	0.123795	0.0723612	0.0133683	0	0	0	0.0877349	0.0709695	0.137364	0.167998	0.633973	0.0285989	0	0	0.0414796	0	0.0156449
TCGA.50.5930.01A.11R.1755.07	TCGA	47	1	0.772603	IIIA	3	G2	1	0	0	PP	magnoid	0.328363	5.24864	4.88797	0.350928	3.27147	0.22088	0	6.26705	0	93.7329	High	Low	0.0470936	0.012753	0.129224	0.0855986	0	0.0778767	0.0355882	0.0713328	0.00668039	0	0.050079	0	0.00381265	0.24975	0.0397495	0.173121	0	0	0.017341	0	0	0
GSM1854957	GSE72094	77	1	0.775342	IIA	2	NA	0	0	0	TRU	bronchioid	0	2.54809	4.82308	0	3.65457	0.58912	0.17354	0	6.3763	93.6237	High	Low	0.00597826	0.0214503	0.0117828	0.0767789	0	0.185736	0.00592121	0	0	0	0.0410905	0.000751049	0.0974056	0.0398529	0.0590137	0.389779	0.0623775	0.0846984	0.0692762	0	0	0.000154282
TCGA.78.7161.01A.11R.2039.07	TCGA	69	1	0.79726	IIB	2	G2	0	0	1	PP	magnoid	1.19265	2.40243	9.24709	0.0845283	1.54118	2.25808	0	3.39886	0	96.6011	High	Low	0.0439222	0	0.140927	0.0467397	0	0.171581	0	0.0448032	0.0303442	0	0.0441349	0.0231409	0.00200102	0.129366	0.0173012	0.1473	0	0.0897818	0.0466862	0	0	0.0219719
GSM1672348	GSE68465	56	1	0.8	IIIA	3	G2	NA	NA	NA	TRU	bronchioid	0.338426	1.21908	1.57159	0	2.90829	0.560982	0.0813174	0	6.25327	93.7467	High	Low	0	0.358997	0.565225	0.0373659	0.0135588	0.231476	0.0593873	0.121288	0.0423507	0.0488903	0	0.0189248	0.0778732	0.314703	0.186646	0.519398	0.138297	0.0159517	0.143727	0.070292	0	0.0486679
GSM1672660	GSE68465	75	1	0.8025	IIB	2	G3	NA	NA	NA	PI	squamoid	0.434812	0.632759	0.76047	0.0308841	2.34396	0.22111	0	4.65371	0	95.3463	High	Low	0.116051	0	0.875773	0.0486446	0.00819066	0.152684	0.110537	0.099745	0	0	0.142059	0	0.0275677	0.279511	0.184964	0.325741	0.0250204	0.0142381	0.0651925	0	0	0.041064
GSM1855199	GSE72094	61	1	0.80274	IB	1	NA	0	0	1	PI	squamoid	0.115551	2.93142	2.96739	0	3.06439	1.65544	0	0	0	100	High	Low	0.0137782	0	0.0116687	0.0329849	0.0206871	0.0857007	0	0.0212318	0	0	0.0243875	0.061249	0.0406563	0.018623	0.0666112	0.525388	0.00413486	0.00180045	0	0.0216511	0.000720958	0.00533784
GSM1855121	GSE72094	67	1	0.805479	IIIA	3	NA	0	0	1	PI	squamoid	0.262677	3.59575	1.84468	0.264783	4.44102	1.97234	0.580013	5.96285	13.0618	80.9754	Low	Low	0.129693	0.0956435	0.0339264	0.307813	0	0.537501	0.287154	0.0230625	0	0	0	0.0935839	0.117637	0	0.113925	0.774509	0	0.0971876	0.149032	0	0	0.0136138
GSM1672381	GSE68465	82	1	0.811667	IIIA	3	G1	NA	NA	NA	TRU	bronchioid	0.655451	0.309307	2.99002	0.293117	1.53511	0.918182	0.444121	28.0081	42.4369	29.555	Low	High	0.00434525	0.0893173	0.611226	0.0466914	0	0.16744	0	0.0814973	0	0.0522776	0.0686542	0	0.0387744	0.0194182	0.0662296	0.197508	0.0235364	0.040652	0.145404	0.0272335	0	0.0397739
TCGA.4B.A93V.01A.11R.A39D.07	TCGA	52	1	0.821918	IA	1	NA	1	0	1	PP	magnoid	0.517497	0.535298	3.56313	0	2.42881	1.14486	0	0	0	100	High	Low	0.00837484	0.00481254	0.10946	0.0575981	0	0.0614409	0.0478464	0.0856245	0.0261092	0	0.0390221	0.0223331	0	0.349436	0.0372221	0.141144	0	0	0.00957626	0	0	0
GSM773547	GSE31210	NA	1	0.821918	II	2	NA	NA	NA	NA	TRU	bronchioid	2.6461	3.47552	6.6042	0.764637	4.98516	0.992718	0.018801	17.9536	0.441446	81.6049	Low	Low	0.0146	0.049485	0.111405	0.00381358	0.0221444	0.248475	0.0116001	0.0161573	0	0.0565609	0.00357518	0.0274422	0.00182955	0.0879691	0.047934	0.337301	0.0200285	0.0930728	0.178641	0	0.0367559	0.0266308
TCGA.05.4396.01A.21R.1858.07	TCGA	76	1	0.830137	IIIB	3	G2	1	0	0	PP	magnoid	0.523354	0.448681	9.46063	0.289379	1.70418	0.936201	0	39.208	0	60.792	Low	High	0.079726	0	0.0783913	0.0197784	0	0.165938	0.01634	0.057341	0.0293872	0	0.0751379	0	0.00987741	0.106218	0.0758948	0.218541	0	0.0137162	0.0449374	0	0	0.00877425
GSM1672514	GSE68465	79	1	0.833333	IIB	2	G3	NA	NA	NA	TRU	bronchioid	0.560858	1.08241	2.20227	0.294763	2.35948	0.70535	0	21.4035	0	78.5965	Low	Low	0.0750009	0.0276058	0.657481	0.0199364	0.0903195	0.128298	0.00591362	0.0763871	0.0339315	0.0338577	0.0829363	0	0.0190265	0.219836	0.141828	0.437793	0.0975167	0.0159757	0.134574	0.0181576	0	0.0280255
GSM1672607	GSE68465	77	1	0.833333	IIB	2	G3	NA	NA	NA	PI	squamoid	0.629401	0.359626	0.616563	0.0630331	3.22312	0.39617	0.0430184	13.5358	9.23781	77.2264	Low	Low	0.153646	0	0.687674	1.1358	0	0	0.426204	0.510863	0.0108508	0.154722	0.168049	0	0	0.160792	0.359832	0.598603	0.00417887	0	0	0.258074	0	0.0281913
GSM1855106	GSE72094	84	1	0.838356	IA	1	NA	0	0	0	PI	squamoid	0.0669971	5.48547	2.71287	0	3.39909	1.0352	0	0	0	100	High	Low	0.1049	0	0.0264602	0.602772	0	0.124661	0.261661	0.152543	0	0	0	0.182111	0.0262078	0.0177173	0.311606	0.765734	0.0153899	0.0302823	0.109421	0	0	0
GSM1854855	GSE72094	84	1	0.841096	IB	1	NA	1	0	0	PI	squamoid	0.0584983	3.34398	4.05359	0	4.00346	1.21862	0.489218	0	12.7627	87.2373	High	Low	0.0282451	0.0717424	0.0429998	0.264598	0	0.103665	0.137064	0.0162612	0	0	0	0.0380586	0.0698746	0.11808	0.128197	0.593228	0.0176578	0.0248299	0.0409612	0.010674	0	0.0145455
TCGA.MP.A4TD.01A.32R.A262.07	TCGA	71	1	0.841096	IIIA	3	NA	0	0	1	TRU	bronchioid	0.691433	4.47091	6.97695	0.557309	2.05861	1.25168	0	11.0836	0	88.9164	High	Low	0.0358603	0.130368	0.0747373	0.0318541	0	0.129175	0	0.100022	0.0264907	0	0.014961	0	0	0.229456	0.0113234	0.155125	0	0.0263445	0.0342819	0	0	0
GSM1672296	GSE68465	68	1	0.841667	IIA	2	G2	NA	NA	NA	PP	magnoid	0.438626	0.912028	1.85328	0	1.16512	0.069825	0	0	0	100	High	Low	0.0609724	0.0165979	0.281664	0.0404995	0	0.0316174	0.0154299	0.0506884	0	0.0107257	0.0300733	0	0	0.0546046	0.0410591	0.0606929	0.0325303	0.00510895	0.0119762	0.0288105	0.00826339	0.0295811
TCGA.50.7109.01A.11R.2039.07	TCGA	60	1	0.843836	IA	1	G3	0	0	1	PP	magnoid	0.545293	1.94989	4.78562	0.0641644	2.50818	0.592626	0	3.18583	0	96.8142	High	Low	0.0631357	0	0.108913	0.0535397	0	0.141415	0.0587675	0.0850107	0.0398516	0	0.0666331	0	0.017276	0.0969782	0.0721379	0.16351	0	0.0205414	0.0120322	0	0	0.0002583
GSM1854948	GSE72094	74	1	0.849315	IA	1	NA	0	0	1	TRU	bronchioid	0.280411	0	7.72779	0.525358	3.44632	0.487076	0.0670648	88.6796	11.3204	0	Low	High	0.0123306	0.0196275	0.0263343	0.0206262	0.125411	0.32125	0	0	0	0	0.113453	0.00613964	0.109054	0	0.0436665	0.355289	0	0.0814415	0.0638197	0	0.0364778	0.0196108
GSM1854895	GSE72094	74	1	0.857534	IIIA	3	NA	0	0	1	PI	squamoid	0.41418	4.88608	2.01195	0	4.68986	0.754747	0.233517	0	4.56123	95.4388	High	Low	0.252654	0.017224	0.0273729	0.318809	0.0799187	0.170729	0.229734	0.0411176	0	0	0.0612268	0.00968925	0.0929293	0.107453	0.0801726	0.458306	0	0.0863491	0.0404429	0	0.00997492	0.0195112
GSM1854831	GSE72094	77	1	0.860274	IIIA	3	NA	0	0	1	PP	magnoid	0.205254	1.78642	6.84034	0	2.16495	0.750913	0	0	0	100	High	Low	0.020895	0	0.000522315	0.0294676	0.00815287	0.124489	0	0.00424175	0	0	0.0287286	0	0.0176205	0	0	0.348201	0	0.115361	0.0338473	0.0123592	0	0.00859576
TCGA.78.7542.01A.21R.2066.07	TCGA	56	1	0.879452	IB	1	G3	1	0	0	PI	squamoid	0.880891	0.50613	3.62479	0	4.31934	0.544532	0	0	0	100	High	Low	0.0304927	0.0106489	0.0251382	0.00831333	0	0.0257829	0.0258222	0.164137	0.0491409	0	0.0418732	0.0255317	0	0.169766	0.110919	0.188986	0	0.115489	0.00294884	0	0	0.00500979
TCGA.78.8660.01A.11R.2403.07	TCGA	69	1	0.879452	IIB	2	NA	1	0	0	PI	squamoid	0.738201	1.0201	3.96335	0.286508	3.84146	1.26366	0	21.9276	0	78.0724	Low	Low	0.0154884	0.0257206	0.00711124	0.0900996	0	0.142437	0.0121672	0.0872553	0.0399738	0	0.0763934	0.00828554	0.0084345	0.204766	0.0554278	0.188906	0	0.00360233	0.0339321	0	0	0
GSM1855153	GSE72094	66	1	0.890411	IB	1	NA	1	0	0	TRU	bronchioid	0.181121	2.55584	5.06448	0.176333	2.06765	1.00225	0	6.45395	0	93.546	High	Low	0.0496745	0	0.0395414	0.171141	0	0.128781	0.0103107	0.0551853	0	0	0	0.0934468	0.0148198	0	0.131729	0.276355	0	0.0188341	0.0183929	0.000261255	0	0
GSM1854884	GSE72094	64	1	0.89863	IIIA	3	NA	0	0	0	PI	squamoid	0.336386	3.33889	2.20077	0	5.64102	1.0386	0.494151	0	12.8919	87.1081	High	Low	0.0424841	0.0381375	0.0268938	0.804667	0	0.318846	0.163556	0.061415	0	0	0	0.188955	0.129449	0.153725	0.412838	1.08846	0.0580777	0.0243904	0.00160535	0.0449353	0	0.0310251
GSM1855161	GSE72094	66	1	0.909589	IB	1	NA	0	0	0	PI	squamoid	0.207219	1.35279	3.31843	0.76258	6.05772	0.514011	0.0504655	35.2096	2.33007	62.4604	Low	High	0.699087	0	0	0.921755	0	0	0.492418	0.104867	0	0	0.00253659	0.101621	0.056909	0.0110705	0.34962	0.827786	0	0.106988	0.0572422	0	0	0.00207258
GSM1672551	GSE68465	76	1	0.916667	IIB	2	G3	NA	NA	NA	PI	squamoid	0.576187	0.632674	0.81717	0	2.82526	0.310319	0	0	0	100	High	Low	0	0.091444	0.429933	0.937956	0	0	0.382974	0.354128	0	0.142822	0.0361794	0	0	0.291436	0.343488	0.503636	0	0.00106536	0	0.20006	0	0.0370123
GSM1855079	GSE72094	66	1	0.920548	IB	1	NA	1	0	1	PI	squamoid	0.224927	3.2678	4.39263	0	4.77581	0.196584	0	0	0	100	High	Low	0.0272237	0	0.0123062	0.173531	0	0.301615	0.0382567	0.0228578	0	0	0	0.0669999	0.0651291	0.128744	0.0719255	0.655512	0.110596	0.138274	0.0766397	0.00187606	0	0.0110593
TCGA.MP.A4TF.01A.11R.A262.07	TCGA	58	1	0.920548	IIA	2	NA	1	0	1	PP	magnoid	0.628449	1.18664	4.8516	0	1.88734	0.354609	0	0	0	100	High	Low	0.0065478	0.0111567	0.15216	0.0130632	0	0.0571401	0.0347322	0.113021	0.0149456	0	0.072761	0.00071201	0	0.260664	0.0620138	0.111117	0	0.0554594	0.00805141	0.00464481	0	0.0218105
TCGA.50.6593.01A.11R.1755.07	TCGA	49	1	0.920548	IIIA	3	G2	1	0	0	TRU	bronchioid	0.654189	4.28272	3.58441	0.0150594	4.15801	1.33705	0	0.350399	0	99.6496	High	Low	0.00676585	0.0336235	0.00388663	0.020231	0	0.0838584	0	0.0384191	0.027694	0	0.0178322	0.0020264	0.0385271	0.321787	0.0130201	0.239981	0.0290122	0.0386437	0.0727612	0	0	0.0119309
TCGA.MP.A4TJ.01A.51R.A262.07	TCGA	62	1	0.928767	IA	1	NA	0	0	0	TRU	bronchioid	0.744978	3.04451	5.81704	0.155119	4.42113	0	0	4.84802	0	95.152	High	Low	0.0323306	0.0563816	0.0431476	0.0411496	0	0.162157	0.054407	0.101009	0.0153792	0	0.0862397	0	0.00217181	0.146643	0.0697287	0.153414	0	0.0150752	0.0170766	0	0	0.0036893
TCGA.73.A9RS.01A.11R.A41B.07	TCGA	41	1	0.931507	IIB	2	NA	1	0	0	PP	magnoid	0.781852	1.24751	1.53433	0	3.56998	0.736793	0.133036	0	9.63646	90.3635	High	Low	0.0762217	0	0.09052	0.0709464	0	0.0560685	0.0246603	0.136783	0.0402242	0	0.034949	0.00203236	0	0.125226	0.03985	0.188076	0	0.0173141	0.0971278	0	0	0
TCGA.55.7907.01A.11R.2170.07	TCGA	77	1	0.939726	IIA	2	G3	1	0	1	PI	squamoid	0.603913	1.76846	3.80612	0	4.68379	1.41061	0.237869	0	11.856	88.144	High	Low	0.0481996	0	0.061259	0.0705717	0	0.109372	0.0167177	0.0924563	0.0569149	0	0.036641	0	0.00649295	0.124319	0.109784	0.209357	0.00440424	0	0.0514622	0	0	0.00204935
GSM773575	GSE31210	NA	1	0.947945	II	2	NA	NA	NA	NA	PP	magnoid	0.749115	3.79449	1.85272	0	8.64553	0.502994	0	0	0	100	High	Low	0	0.0910634	0.757596	0.0950104	0	0.481062	0.172787	0.0829208	0	0.25882	0	0	0	0.255871	0.194235	0.454113	0	0.115052	0.0727908	0	0.00804806	0.0665243
GSM1854897	GSE72094	68	1	0.950685	IA	1	NA	1	0	1	PI	squamoid	0.111981	3.20136	2.29317	0	4.78975	1.61974	0	0	0	100	High	Low	0.0616046	0	0.0607462	0.233281	0	0.241278	0.0131406	0.0425808	0	0	0	0.127953	0.0581401	0.0885778	0.237028	0.981184	0.0541653	0.0132238	0.0360894	0.0162754	0	0.0032835
GSM1855063	GSE72094	66	1	0.956164	IIIA	3	NA	0	0	0	TRU	bronchioid	0.138214	1.79789	5.14308	0.00578023	4.65741	0.495235	0	0.32047	0	99.6795	High	Low	0.0331387	0.0228099	0.122147	0.302979	0	0.277805	0.0612574	0.063462	0	0	0	0.105591	0.0700793	0.021134	0.259848	0.606855	0.00768569	0.0279949	0.0220622	0	0	0.0133897
TCGA.38.4631.01A.01R.1755.07	TCGA	72	1	0.969863	IB	1	NA	0	0	0	PP	magnoid	0.859838	0.434022	0.375681	0	3.48577	1.12905	0.228096	0	34.4495	65.5505	Low	Low	0.0614934	0	0.115164	0.00864379	0	0.150241	0.0312407	0.0550106	0.0243291	0.00433495	0.0499424	0	0.00832288	0.190786	0.0817424	0.131099	0	0	0	0.027761	0.00472721	0.0551608
GSM1672407	GSE68465	67	1	0.973333	IIA	2	G2	NA	NA	NA	TRU	bronchioid	0.686134	1.00539	1.29759	0.0670426	2.65194	0.235083	0.0766799	5.8343	6.67298	87.4927	High	Low	0.27238	0	0.72274	0.0111913	0	0.174214	0	0.159048	0.0583614	0.160561	0	0.018739	0	0.206198	0.218624	0.384001	0.0468309	0	0.207791	0.131524	0	0.163314
GSM1672689	GSE68465	69	1	0.975	IIIA	3	G2	NA	NA	NA	PI	squamoid	0.28408	1.11909	1.1571	0	2.57683	0.115512	0	0	0	100	High	Low	0.0951033	0.0118006	1.84491	0.114207	0	0.0837189	0.0603588	0.180051	0.0132822	0.0524994	0.00949639	0	0.0244723	0.29282	0.211677	0.507987	0.0863336	0	0	0.147076	0.00281363	0.090174
GSM1855019	GSE72094	73	1	0.980822	IA	1	NA	0	0	0	PI	squamoid	0.380514	3.56662	3.40559	0.0812318	4.61346	0.938031	0.882507	1.79306	19.4799	78.7271	Low	Low	0.0519119	0.0790268	0.003271	0.277706	0.0259988	0.322998	0.124629	0.0115367	0	0	0.00392022	0.0110767	0.0935535	0.0982539	0.145267	0.588334	0.0103052	0.062515	0.131748	0	0.00468897	0.0140989
GSM1672666	GSE68465	50	1	0.999167	IIB	2	G2	NA	NA	NA	PP	magnoid	0.71484	1.57944	2.02426	0	1.21081	0.288648	0	0	0	100	High	Low	0.0812766	0.0215184	0.386732	0.0679319	0	0.131735	0.0308693	0.0853438	0.0388648	0	0.00219584	0.099453	0.00354019	0.160527	0.0666032	0.288341	0	0.063411	0	0.0975594	0	0.0841753
GSM1672599	GSE68465	74	1	1	IIB	2	G3	NA	NA	NA	PI	squamoid	1.04281	1.13201	2.25583	0.0474304	1.70616	0.32668	0	4.02143	0	95.9786	High	Low	0.0591207	0.00658988	0.732831	0.172275	0.0370767	0.059665	0.0338016	0.103369	0.0713901	0.0326185	0.0499846	0.0278862	0	0.272617	0.178257	0.197201	0.0210229	0	0	0.087107	0	0.023302
GSM1672678	GSE68465	70	1	1.00167	IIIA	3	G3	NA	NA	NA	PP	magnoid	0.482432	0.570916	1.01202	0	2.37841	0.250954	0	0	0	100	High	Low	0.0817911	0.0381557	0.400444	0.0878153	0.0214357	0.0703481	0.175486	0.0863313	0.00104968	0.0492312	0.059781	0	0.00189376	0.113474	0.180454	0.334785	0.0579678	0.00591295	0.0622141	0	0.0204681	0.0389446
TCGA.50.6594.01A.11R.1755.07	TCGA	79	1	1.0137	IIIA	3	NA	1	0	0	PI	squamoid	0.654065	3.26451	0.865736	0	3.81597	1.09814	0	0	0	100	High	Low	0.0218243	0	0.019323	0	0	0.221045	0.0122861	0.0392524	0.0541796	0	0.106406	0	0.0470391	0.170282	0.00875182	0.187828	0.0160654	0.0386918	0.0538592	0	0	0.00316681
GSM1672416	GSE68465	70	1	1.01667	IA	1	G3	NA	NA	NA	PI	squamoid	0.289222	1.84912	0.19459	0	3.06274	0.327237	0	0	0	100	High	Low	0.120552	0	0.540852	0.0886327	0	0.178701	0.0712536	0.140453	0.0607191	0.110075	0.0876237	0	0	0.569042	0.368124	0.563538	0.0251136	0	0	0.173474	0.0613618	0.189507
TCGA.55.8620.01A.11R.2403.07	TCGA	60	1	1.0274	IV	4	NA	1	0	0	PP	magnoid	0.346928	0.637109	0.450155	0.224042	3.53848	0.348737	0.169427	21.7394	16.44	61.8206	Low	Low	0.046535	0.0086408	0.102303	0.0604425	0	0.093479	0.0118739	0.0794239	0.0731374	0	0.0444539	0	0	0.215213	0.0807451	0.155039	0	0	0.0287132	0	0	0
TCGA.86.6562.01A.11R.1755.07	TCGA	52	1	1.03014	IIA	2	G3	0	0	0	PI	squamoid	1.11744	5.59621	3.34928	0.131283	3.2008	1.53349	0	2.29215	0	97.7079	High	Low	0.0173541	0.014983	0.0276531	0	0	0.173824	0.0249415	0.0288632	0.0326844	0	0.0623627	0	0.00844408	0.223961	0.025191	0.287057	0	0.0231731	0.0307655	0.0173603	0	0.00138211
GSM1855175	GSE72094	76	1	1.0411	IIIA	3	NA	0	0	1	PI	squamoid	0.300609	2.3514	3.21733	0	5.60993	0.682971	0.670098	0	22.1777	77.8223	Low	Low	0.138923	0.0603918	0.0127179	0.518014	0	0.472758	0.121682	0.057612	0	0	0	0.162725	0.122655	0	0.317026	0.800417	0.141754	0.177126	0.242848	0	0	0.00236684
GSM1672362	GSE68465	68	1	1.04167	IIB	2	G1	NA	NA	NA	PP	magnoid	0.073118	1.85652	0.843075	0	1.23402	0.891319	0	0	0	100	High	Low	0	0.0838256	0.111588	0.00985237	0	0.02499	0.00298608	0.0231909	0.0378512	0.0238164	0.0279906	0	0	0.131853	0.0294035	0.10851	0	0	0	0.042555	0	0.0398472
GSM1855134	GSE72094	69	1	1.04658	IA	1	NA	0	0	0	TRU	bronchioid	0.454582	1.01419	4.39067	1.46136	5.171	1.3113	0.250427	53.6087	9.18669	37.2046	Low	High	0.0152635	0.000584146	0.0157868	0.21038	0	0.256074	0.00832204	0.000279518	0	0	0.0562847	0.0592331	0.134141	0.386802	0.0203035	1.08472	0.0867045	0.112218	0.208938	0	0.0245759	0.0205115
GSM1854889	GSE72094	67	1	1.04932	IIIA	3	NA	1	0	0	TRU	bronchioid	0.914526	1.94163	5.1748	0.139143	2.41169	1.83462	0.346569	5.73233	14.2777	79.9899	Low	Low	0.0113802	0	0.0362425	0.102431	0.0146256	0.219013	0.0583212	0.0432785	0	0	0.0651362	0.0908102	0.031959	0	0.0927423	0.351638	0	0.0627672	0.068027	0	0	0
GSM1672402	GSE68465	55	1	1.0525	IIIA	3	G3	NA	NA	NA	PI	squamoid	0.502688	1.33343	1.57933	0	2.18829	0.0680721	0	0	0	100	High	Low	0.0598244	0.0500785	0.481075	0.10105	0	0.0386035	0.130731	0.139047	0.0875471	0.0388689	0.0933463	0.0191128	0.0398858	0.152963	0.266633	0.524754	0.0517426	0.0157596	0.106768	0.0180076	0	0.0536847
TCGA.49.4490.01A.21R.1858.07	TCGA	45	1	1.05479	IIIA	3	G3	1	1	0	TRU	bronchioid	1.13524	1.61324	4.6533	0.1079	2.61045	2.26982	0	6.26911	0	93.7309	High	Low	0.0508763	0	0.0316732	0.0480685	0	0.171416	0.0015957	0.0324162	0.0777624	0	0.0231917	0	0.000176637	0.263812	0.0468442	0.170326	0	0.0312903	0.0505506	0	0	0
GSM1672494	GSE68465	79	1	1.08333	IIA	2	G3	NA	NA	NA	PP	magnoid	0.303941	1.19646	0.822738	0	2.29036	0.470661	0	0	0	100	High	Low	0.0551254	0.126696	1.33942	0.252946	0	0.0365826	0.103022	0.15891	0.0834752	0	0.205798	0	0.0483484	0.30178	0.230197	0.441425	0.0535925	0	0.0269684	0.064455	0	0.0741645
GSM1672559	GSE68465	62	1	1.08333	IIB	2	G3	NA	NA	NA	TRU	bronchioid	0.1692	1.35024	1.97182	0.155041	1.98902	0.75803	0	10.2998	0	89.7002	High	Low	0.131652	0	1.42758	0.166462	0	0	0.0462423	0.124595	0.0867662	0.103766	0	0.0177747	0.0138525	0.105338	0.173134	0.281738	0.0792512	0.0348834	0.148075	0.0199126	0	0.0257957
GSM1672568	GSE68465	71	1	1.08333	IIB	2	G2	NA	NA	NA	TRU	bronchioid	0.431919	0.281838	2.79759	0	0.984097	0.747743	0.0888177	0	23.9623	76.0377	Low	Low	0.0676765	0	0.771482	0.0438821	0.0071815	0.0126944	0	0.0954023	0.0375006	0.0217901	0.0468653	0	0.0223633	0.109302	0.0711053	0.105068	0.0456591	0.00230412	0	0.117033	0	0.00730765
GSM1854864	GSE72094	79	1	1.09041	IIIB	3	NA	0	1	0	TRU	bronchioid	0	2.51571	5.94309	0.430773	4.15107	1.03306	0.163247	13.8524	5.24955	80.898	Low	Low	0.0256565	0.212723	0	0.192152	0.0302351	0.266897	0	0.00492972	0	0	0	0.0714332	0.0551391	0.0176602	0.0664447	0.695874	0.0662543	0.0909158	0.232876	0	0.00310242	0
GSM1672618	GSE68465	64	1	1.11083	NA	NA	NA	NA	NA	NA	TRU	bronchioid	0.414194	0.282193	3.04564	0.292135	1.90214	0.266134	0.311941	32.9623	35.1971	31.8406	Low	High	0.062452	0.0482952	0.198216	0.0497874	0	0.093261	0	0.0746287	0.0219592	0	0.0361014	0	0.0389038	0.0599176	0.0614591	0.268706	0.0950371	0.0242421	0.149632	0.0221886	0.0100561	0.0205846
TCGA.44.A4SU.01A.11R.A24X.07	TCGA	67	1	1.12055	IA	1	NA	1	1	0	TRU	bronchioid	0.389911	2.06867	4.80159	0.330494	2.39733	1.1192	0	13.7754	0	86.2246	High	Low	0.0680967	0.0718243	0.120638	0.0370882	0	0.0811222	0	0.142312	0.0639333	0	0.0379426	0	0.00785871	0.17362	0.0610542	0.07471	0.00783027	0.0188977	0.0307066	0.000800301	0	0.00156489
TCGA.62.A46Y.01A.11R.A24H.07	TCGA	70	1	1.13425	IIIA	3	NA	1	0	0	TRU	bronchioid	0.711317	0.137787	12.3845	0.275821	3.199	0.427013	0.0798894	55.8911	16.1884	27.9205	Low	High	0.0159759	0.031612	0	0.050228	0	0.108334	0.00201287	0.0846794	0.0445726	0	0.0352921	0.00283476	0.0242884	0.123327	0.0393242	0.318304	0.0131731	0.0375313	0.0552977	0	0	0.0132132
GSM1854886	GSE72094	59	1	1.13699	IIIA	3	NA	0	0	0	PI	squamoid	0	3.01445	3.82914	0	2.95121	1.02227	0	0	0	100	High	Low	0.0152438	0	0.0428823	0.114377	0	0.108844	0.0482747	0.0438722	0	0	0	0.0619671	0.0510708	0	0.0604335	0.421617	0.00482304	0.0216531	0.0183108	0.0102983	0	0.0142787
GSM773579	GSE31210	NA	1	1.16438	II	2	NA	NA	NA	NA	TRU	bronchioid	1.36636	3.49248	4.70986	1.20041	6.07931	1.47921	0	25.5793	0	74.4207	Low	High	0.0739437	0	0.549978	0	0	0.202695	0.0149826	0.0293666	0	0.0254065	0	0.0234597	0.0478802	0.0577051	0.0491789	0.357505	0	0.0293225	0.113589	0	0.0318048	0.0178475
GSM1672457	GSE68465	74	1	1.16667	IIA	2	G3	NA	NA	NA	PP	magnoid	0.544518	0.637601	1.71627	0	1.59241	0.453981	0.0253182	0	3.8192	96.1808	High	Low	0	0.0954634	0.574586	0.00760417	0	0.105673	0	0.12803	0	0.0549063	0.0356241	0	0.0408916	0.0233121	0.0884795	0.167271	0.0103794	0.0748088	0.0413507	0.0520337	0	0.0195939
GSM1672442	GSE68465	52	1	1.16667	IIIA	3	G3	NA	NA	NA	PI	squamoid	0.416739	1.66346	1.21575	0.0647621	2.41826	0.883175	0	3.74733	0	96.2527	High	Low	0.195615	0	2.98868	0.351825	0	0.164874	0.21629	0.254076	0.0425492	0.0380471	0.206354	0	0.0356709	0.26815	0.321488	0.436933	0.0218176	0.0196164	0.133633	0.105758	0	0.12668
TCGA.49.4505.01A.01R.1206.07	TCGA	61	1	1.1726	IIB	2	G3	1	0	1	TRU	bronchioid	1.29718	1.68577	2.89263	0.289482	5.37766	0.951328	0	14.6555	0	85.3445	High	Low	0.0145479	0.0120328	0.0598686	0.0729767	0	0.121826	0.00528832	0.0696828	0.0454216	0	0.0125746	0.0253061	0.0357122	0.0528801	0.0622344	0.221929	0.0253338	0.0486247	0.104775	0	0	0.00898573
TCGA.MP.A4TI.01A.21R.A24X.07	TCGA	72	1	1.17534	IIA	2	NA	1	0	1	PI	squamoid	1.09357	3.74505	1.68496	0	5.9834	1.08813	0	0	0	100	High	Low	0.0431891	0	0	0.0766958	0	0.0632694	0.0353009	0.0994152	0.0641045	0	0.0365057	0.00275306	0.00929504	0.168864	0.0784738	0.232056	0	0.0388793	0.0442092	0	0	0.00698951
GSM1854868	GSE72094	66	1	1.17808	IIB	2	NA	1	0	1	PI	squamoid	0.116209	3.64885	1.6818	0	5.22055	0.388411	0	0	0	100	High	Low	0.0160415	0	0.0137104	0.316008	0.0212699	0.00192663	0.246659	0.0040585	0	0	0.147305	0.0519275	0.0502847	0.0746062	0.279435	0.641027	0	0.132753	0.032944	0	0	0
TCGA.91.8497.01A.11R.2403.07	TCGA	75	1	1.18904	IA	1	NA	0	0	0	TRU	bronchioid	0.51211	0.271592	9.43826	0.623733	3.05116	1.22881	0.41645	47.5488	31.7471	20.7042	Low	High	0.0341423	0.12413	0.133334	0.0329148	0	0.0903604	0	0.0815179	0.0428385	0	0.0115325	0.00857404	0.00681093	0.10989	0.012797	0.166715	0.0136792	0.0285866	0.101543	0	0	0.000634398
TCGA.50.5931.01A.11R.1755.07	TCGA	75	1	1.18904	IB	1	G3	1	0	0	PP	magnoid	0.527953	3.35472	0.181867	0	2.05856	1.39053	0	0	0	100	High	Low	0.100549	0	0.114082	0.00894937	0	0.0589906	0.00103536	0.182961	0	0.00693443	0.053572	0	0	0.227807	0.0275791	0.118462	0	0.0750986	0.00145481	0.0212679	0.00125713	0
GSM1854860	GSE72094	81	1	1.19452	IV	4	NA	1	0	1	TRU	bronchioid	0.183266	0.438277	6.52819	0.418123	3.75	1.4048	0.312755	35.7628	26.7505	37.4866	Low	High	0.0279827	0	0.0254341	0.227561	0.0316676	0.365883	0.0050486	0.0665818	0	0	0	0.112227	0.0304999	0.0745709	0.103667	0.479009	0.00402174	0.14728	0.160342	0	0	0.0174625
GSM773540	GSE31210	NA	1	1.19726	II	2	NA	NA	NA	NA	TRU	bronchioid	1.48735	3.76486	8.49357	0	3.83292	0	0	0	0	100	High	Low	0	0.0241852	0.0428721	0	0.0400073	0.139895	0.0186552	0.0350381	0	0.0418958	0.0289828	0.0134363	0	0.100307	0.0514406	0.147382	0	0.0487749	0.075494	0	0.0126245	0.0304206
GSM1672716	GSE68465	70	1	1.20833	IIIA	3	G3	NA	NA	NA	PI	squamoid	0.55772	1.53529	1.00198	0.160789	2.66218	0.890603	0	9.48003	0	90.52	High	Low	0	0.0748099	0.0740653	0.00534887	0.00817213	0.0585806	0.0878097	0.0812621	0	0	0.0552792	0	0.0732014	0.195426	0.0400901	0.404335	0.069557	0.0365371	0.164481	0.00388948	0.0389625	0.0536593
TCGA.L9.A50W.01A.12R.A39D.07	TCGA	75	1	1.21096	IIA	2	NA	0	1	0	TRU	bronchioid	1.13119	0.548428	5.30086	0	3.51173	3.41502	0.244342	0	30.8213	69.1787	Low	Low	0.00840305	0.00612641	0.0694872	0.034562	0	0.15098	0	0.0417877	0.0771425	0	0	0.0985036	0.0295085	0.0818194	0.0345726	0.119493	0.0630074	0.0141895	0.164595	0	0	0.0058224
GSM1854891	GSE72094	71	1	1.21096	IIIB	3	NA	1	0	1	PI	squamoid	0.291637	3.1004	5.58411	0	3.59478	0.379695	0	0	0	100	High	Low	0.0318939	0.0161201	0.00944557	0.0776346	0.0686651	0.0915116	0.00978958	0.034201	0	0.0234787	0.0291539	0.0442378	0.0400127	0.0473239	0.0303876	0.496593	0	0.413704	0.0909949	0	0.026335	0.0506737
TCGA.86.8359.01A.11R.2326.07	TCGA	52	1	1.21644	IIIA	3	NA	0	0	1	PP	magnoid	0.283429	1.03091	7.25421	0.163308	2.37631	1.43034	0	13.6749	0	86.3251	High	Low	0.0394108	0	0.0975059	0.205022	0	0.120064	0	0.0782099	0.112494	0	0.0497425	0.0114697	0.00514773	0.146282	0.0278412	0.0545155	0	0.000569442	0	0.0215604	0	0.0301655
TCGA.62.8398.01A.11R.2326.07	TCGA	55	1	1.21644	IIIA	3	NA	0	0	1	PP	magnoid	0.762377	3.6742	3.05088	0	4.04897	0.432307	0	0	0	100	High	Low	0.039553	0	0.0226922	0	0	0.218681	0.0184753	0.0577026	0.0503232	0	0.0690183	0.00147174	0.0184788	0.210889	0.0627726	0.19514	0	0.0115852	0.0232172	0	0	0
GSM1672347	GSE68465	77	1	1.24167	IIIA	3	G2	NA	NA	NA	TRU	bronchioid	0.94333	0.942674	1.47991	0.175382	2.56013	0.284749	0	15.6863	0	84.3137	Low	Low	0	0.175773	0.933685	0	0.0709835	0.0769801	0.062541	0.168713	0	0.101649	0.070714	0	0	0.0990593	0.204054	0.391179	0.0101068	0	0	0.134663	0.0222531	0.0656668
GSM1672463	GSE68465	59	1	1.25	IIA	2	G3	NA	NA	NA	PI	squamoid	0.38757	1.68544	1.00786	0	1.76716	0.600911	0	0	0	100	High	Low	0.134768	0	1.07783	0.170472	0	0.0402067	0.17615	0.115017	0.0511669	0.00210156	0.105401	0	0	0.192401	0.217733	0.290976	0.00324517	0.0385702	0.0704459	0.0510775	0	0.045383
GSM1672548	GSE68465	65	1	1.25	IIA	2	G2	NA	NA	NA	TRU	bronchioid	0.555003	1.12455	1.70391	0.479181	2.05619	1.37663	0.227064	26.1734	12.4025	61.4241	Low	High	0.55589	0.0420956	2.05557	0.524265	0.00206074	0	0	0.36384	0.0077324	0.0394787	0.142411	0	0.0840512	0.127797	0.211326	0.746991	0.0512822	0.0263312	0.143236	0.0431027	0	0.017354
GSM1672486	GSE68465	72	1	1.25	IIB	2	G3	NA	NA	NA	PP	magnoid	0.382932	1.53645	1.69477	0.0387652	1.53676	0.764718	0	2.46094	0	97.5391	High	Low	0.109577	0	1.7187	0	0	0.184807	0.0218784	0.0536342	0.0267506	0	0.107384	0	0	0.249659	0.0513796	0.301666	0	0.0749877	0	0.120479	0	0.114136
TCGA.05.4434.01A.01R.1206.07	TCGA	67	1	1.25205	IV	4	NA	0	0	0	PI	squamoid	0.947736	1.09827	2.23858	0.188423	4.64512	1.55778	0.310974	11.7936	19.4642	68.7422	Low	Low	0.0461766	0.00118999	0.0174625	0.0309345	0	0.150073	0.0346987	0.0377207	0.0208054	0	0.0614084	0	0.0116294	0.187028	0.116339	0.234525	0	0	0.0479657	0	0	0.0020431
GSM1854956	GSE72094	77	1	1.26027	IA	1	NA	1	0	0	PI	squamoid	0.057611	2.01983	0.532626	0	5.37643	0.222686	0	0	0	100	High	Low	0.0552284	0	0.0208462	0.502235	0	0.0252901	0.242651	0.0968991	0	0.031067	0	0.212154	0.112137	0.0150958	0.275526	0.778652	0.0228714	0	0.0159686	0	0	0
TCGA.50.5939.01A.11R.1628.07	TCGA	85	1	1.26027	IB	1	G3	1	0	0	PI	squamoid	1.50535	4.04131	1.76833	0.503492	3.44673	0.220828	0	11.0784	0	88.9216	High	Low	0.00555639	0.0795333	0.101528	0	0	0.124579	0	0.0647002	0.0371919	0	0.00287586	0.0364773	0	0.249439	0.0436753	0.229222	0	0	0.0167583	0	0	0.0084641
TCGA.55.6970.01A.11R.1949.07	TCGA	67	1	1.27123	IIIA	3	G2	0	0	1	PP	magnoid	1.04256	0.526607	5.78163	0.247678	2.4934	1.17805	0	31.9879	0	68.0121	Low	High	0.0304318	0.0168107	0.0621448	0.0434904	0	0.184761	0.0224949	0.0553091	0.00535022	0	0.0236202	0	0.0194365	0.113918	0.0372046	0.223804	0	0.110448	0.0440832	0	0	0.00669248
TCGA.97.8176.01A.11R.2403.07	TCGA	63	1	1.28219	IIIA	3	NA	0	0	1	PP	magnoid	0.46223	2.16163	4.508	0	3.05018	0.76912	0	0	0	100	High	Low	0.041926	0	0.0550062	0.0556261	0	0.0240274	0.00742949	0.0468548	0.042058	0	0.0444804	0	0.0156774	0.273589	0.0176642	0.303358	0	0	0.0353978	0	0	0.0369055
TCGA.55.7816.01A.11R.2170.07	TCGA	49	1	1.28219	IV	4	G2	0	0	0	PI	squamoid	1.41442	5.21629	1.26476	0.0196832	5.38755	0.509608	0.799011	0.326151	13.2396	86.4342	High	Low	0.0279556	0	0.00761171	0.0753386	0	0.0833981	0.0236717	0.0231559	0.0308315	0	0.0201334	0	0.141168	0.0185163	0.0720028	0.426503	0	0.00931543	0.0401515	0	0	0.000246969
TCGA.55.8299.01A.11R.2287.07	TCGA	61	1	1.28493	IA	1	NA	0	0	1	PI	squamoid	1.34523	5.20774	6.66298	0.116172	2.93736	0.949284	0	2.18209	0	97.8179	High	Low	0.0360586	0.000227701	0.0285938	0.119772	0	0.0647811	0.0506208	0.0726084	0.035483	0	0.104206	0	0.0168758	0.0806467	0.0372825	0.148736	0	0.14973	0.0500004	0	0	0.00437716
GSM1672680	GSE68465	75	1	1.28917	IIIB	3	G3	NA	NA	NA	TRU	bronchioid	0.461582	0.944996	2.14329	0.0207717	1.54582	0.440332	0	2.15079	0	97.8492	High	Low	0	0.0914395	0.598943	0.0959793	0	0.0603712	0.0894397	0.109572	0	0.0161336	0.0541783	0	0.0059355	0.163541	0.0665738	0.260201	0.0300952	0.0513084	0.0731513	0	0	0.0221506
TCGA.50.5051.01A.21R.1858.07	TCGA	42	1	1.30959	IIIA	3	NA	0	0	1	PP	magnoid	0.545487	0.470988	10.1291	0.0882052	1.87066	2.24073	0.0109162	15.4716	1.91475	82.6136	Low	Low	0.0660945	0.0531277	0.0953097	0.0644835	0	0.0540577	0	0.124824	0.0207377	0	0.0349603	0.0041249	0.0142325	0.129454	0	0.155527	0.0124129	0.106861	0.0621505	0.00164172	0	0
GSM1672675	GSE68465	73	1	1.31417	IIA	2	G3	NA	NA	NA	PP	magnoid	0.366412	0.429517	2.66548	0	1.13321	0.244778	0	0	0	100	High	Low	0.0137276	0.0735607	0.176731	0	0	0.0200002	0	0.115929	0.00657928	0.030876	0.0490988	0	0	0.191199	0.0197072	0.0846836	0.0154185	0.0418209	0	0.0568904	0	0.00598807
GSM1672422	GSE68465	64	1	1.33333	IIIA	3	G3	NA	NA	NA	PI	squamoid	0.686425	0.835023	0.766135	0	2.37874	0.0287103	0	0	0	100	High	Low	0.0827076	0	0.0855494	0	0	0.109948	0.0386546	0.0855357	0.0163362	0	0.150172	0	0.0474457	0.0352379	0.116102	0.231947	0.00267511	0.189699	0.0761328	0	0	0.0320555
GSM1855001	GSE72094	62	1	1.33425	IIB	2	NA	0	0	0	PP	magnoid	0.308648	3.74011	4.8765	0.00172488	3.48148	0.383588	0	0.0460972	0	99.9539	High	Low	0.0826508	0	0.0435883	0.0925258	0	0.326669	0.0196989	0.0421874	0	0	0.0172253	0.0257967	0.0353738	0.0706764	0.0622006	0.48212	0	0.207775	0.104225	0	0.00446927	0.0926359
GSM1854840	GSE72094	72	1	1.33699	IA	1	NA	0	0	0	TRU	bronchioid	0.703561	2.18442	4.74153	1.02552	5.68379	0.457293	0.516553	27.5197	13.8617	58.6186	Low	High	0.0787937	0.0419025	0.162844	0.423215	0	0.67099	0.0565989	0.0433082	0	0	0.0164588	0.107737	0.104947	0	0.27816	1.09086	0.00797986	0.0665209	0	0.211167	0.117686	0.148852
TCGA.49.6742.01A.11R.1858.07	TCGA	70	1	1.33699	IIA	2	G2	0	0	0	PP	magnoid	1.2503	0.206056	5.743	0.0740983	1.43534	1.97164	0.0792239	20.6185	22.0447	57.3368	Low	Low	0.0943132	0	0.0818998	0.0333619	0	0.126465	0	0.0542313	0.0204663	0	0.0225847	0.0316435	0.015137	0.125526	0.0106047	0.231485	0	0.0768693	0.0603599	0	0	0.0150521
GSM1855231	GSE72094	59	1	1.33973	IIB	2	NA	0	0	0	PP	magnoid	0.0920356	4.25048	4.19816	0	2.61599	1.32155	0	0	0	100	High	Low	0.0111124	0.0102384	0.0903534	0.0973712	0	0.171419	0.0401916	0.0383773	0	0	0	0.0433409	0.000692422	0.0658802	0.0701989	0.423359	0	0.0599677	0	0.0599392	0	0.0757989
GSM1855218	GSE72094	67	1	1.33973	IV	4	NA	0	0	0	TRU	bronchioid	0	1.08217	6.20833	1.01589	3.56499	1.15922	0.601567	37.6307	22.2834	40.0859	Low	High	0.0580994	0.0339819	0.0225358	0.143274	0	0.372993	0.0433329	0.00527509	0	0	0	0.038906	0.111306	0	0.0277264	0.624094	0.0332237	0.139875	0.205402	0	0	0.0026531
GSM1672305	GSE68465	63	1	1.35833	IIIA	3	G2	NA	NA	NA	PI	squamoid	0.1338	3.42778	1.38157	0	0.825357	1.96858	0	0	0	100	High	Low	0.0252457	0.0309272	0.193527	0	0	0.104822	0.0105273	0.0247522	0.0230477	0.00293708	0.0303033	0	0.00490423	0.0978198	0.0505589	0.207988	0	0.0263295	0.0208108	0.0312975	0	0.0358323
GSM1854995	GSE72094	49	1	1.3589	IA	1	NA	0	0	1	PI	squamoid	0.311132	3.38785	3.13333	0	3.91853	0.770783	0	0	0	100	High	Low	0.0188518	0	0.0638517	0.367715	0	0.121622	0.157092	0.0479805	0	0	0	0.132623	0.036025	0.0145689	0.0833543	0.3725	0	0.168223	0.0160184	0	0	0.042106
GSM1672635	GSE68465	76	1	1.36583	IIB	2	G3	NA	NA	NA	PP	magnoid	0.670969	1.11085	0.751665	0	1.75709	0.261968	0	0	0	100	High	Low	0.181504	0	0.806406	0.097075	0	0.104195	0.0885547	0.121608	0	0	0.0892644	0	0	0.144701	0.0996349	0.168722	0.00232371	0.0722407	0.051854	0.0202371	0	0.0337793
TCGA.44.6779.01A.11R.1858.07	TCGA	50	1	1.36986	IIB	2	G3	1	0	0	PI	squamoid	1.42106	4.35653	0.833981	0	6.09026	0.650339	0	0	0	100	High	Low	0.013036	0	0.00759708	0.155089	0	0.125231	0.00356357	0.0612232	0.0554805	0	0.0535253	0.0293096	0.0127404	0.0743328	0.116043	0.208945	0.00255318	0	0.0724335	0	0	0.00889681
GSM1672682	GSE68465	36	1	1.37417	IIB	2	G2	NA	NA	NA	PP	magnoid	0.626063	1.38487	1.54987	0	2.1356	0.239658	0	0	0	100	High	Low	0.0972857	0.0541337	1.44857	0.14334	0	0.120421	0.161669	0.145176	0	0	0.0564506	0.0874689	0	0.161036	0.270126	0.273985	0.0398675	0.0315608	0.149801	0	0	0.116428
TCGA.95.7043.01A.11R.1949.07	TCGA	63	1	1.37808	IA	1	NA	1	0	0	PP	magnoid	0.530974	1.03345	6.75439	0.0737765	0.932519	1.21577	0.0153421	6.5721	1.36669	92.0612	High	Low	0.0914475	0	0.150211	0.0506715	0	0.109724	0.00787304	0.0803825	0.06492	0.00747342	0.0265643	0	0.0111944	0.0802178	0.0363466	0.235183	0	0.0211119	0.022747	0	0.00393241	0
GSM1672628	GSE68465	61	1	1.38	IIA	2	G2	NA	NA	NA	TRU	bronchioid	0.701347	0.944897	1.81547	0.526513	2.24244	0.177466	0	35.7829	0	64.2171	Low	High	0.166255	0.198898	0.923166	0.0123233	0.0317562	0.167245	0.101355	0.188951	0	0.0877545	0.130283	0	0	0.263325	0.195347	0.456998	0.0529527	0.0732875	0.154634	0.0404915	0.0172876	0.0731604
GSM1854836	GSE72094	74	1	1.39178	IA	1	NA	0	0	1	TRU	bronchioid	0.638854	2.96946	3.80904	0	3.63466	2.50363	1.58178	0	34.7549	65.2451	Low	Low	0.136335	0.0555016	0.0170036	0.233537	0	0.398396	0.0724036	0.0498426	0	0	0.0757106	0.0489129	0.155989	0	0.119468	0.97683	0.0961084	0.125936	0.1934	0.0949467	0	0.0369319
GSM1672311	GSE68465	78	1	1.4	IIIA	3	G3	NA	NA	NA	PI	squamoid	0.461489	0.825306	0.636264	0	3.54516	0.348238	0.0843123	0	9.26898	90.731	High	Low	0.0185414	0.399251	1.38759	0.772878	0.135281	0	0.281305	0.345803	0.0137588	0.184302	0.100585	0	0.022907	0.609619	0.595569	1.19191	0.152472	0	0.125789	0.13567	0	0.0950006
GSM1854935	GSE72094	79	1	1.40274	IIB	2	NA	0	0	0	PI	squamoid	0	5.15553	3.61043	0	2.54762	1.48208	0	0	0	100	High	Low	0.0351155	0	0.0370937	0.0792399	0.0116895	0.276607	0	0.00347718	0	0	0	0.064947	0	0.0559248	0.112335	0.34156	0.00950776	0.0161189	0.0741366	0	0	0.081298
GSM1672324	GSE68465	62	1	1.40833	IIIA	3	G2	NA	NA	NA	PI	squamoid	0.522347	1.54309	0.619877	0	2.26824	1.06424	0	0	0	100	High	Low	0	0.114605	1.00499	0.167253	0	0.175049	0	0.140414	0.0730228	0	0.0742712	0.00860066	0.0556355	0.190158	0.221624	0.584875	0.130641	0.0897888	0.164772	0.0273011	0	0.06698
GSM1672499	GSE68465	72	1	1.41667	IIB	2	G1	NA	NA	NA	TRU	bronchioid	1.07439	1.26898	2.39091	0.626635	1.40748	0.769998	0.0233503	32.6549	1.21682	66.1283	Low	High	0.0963148	0.0842801	0.424529	0.0440562	0.0588181	0.083093	0.0202128	0.113861	0	0	0.10273	0	0	0.282755	0.081169	0.230423	0	0.128438	0.115291	0	0	0.00361015
GSM1672512	GSE68465	65	1	1.41667	IIIA	3	G3	NA	NA	NA	PI	squamoid	0.694392	2.19921	1.31592	0	2.3587	0.729759	0	0	0	100	High	Low	0.0478459	0.0208263	0.636623	0.0413007	0.00344438	0.125258	0.00600741	0.0429295	0.0455278	0	0.0447054	0	0.0646498	0.28818	0.0577212	0.371335	0.0999064	0.0221389	0.0735209	0.050844	0	0.0467799
GSM1855190	GSE72094	49	1	1.42466	IA	1	NA	1	0	0	PI	squamoid	0.23402	3.54946	3.9046	0	5.12451	0.57183	0	0	0	100	High	Low	0.0717137	0	0.0100058	0.174677	0	0.509564	0.134859	0.0459359	0	0	0	0.112668	0.114926	0.0734413	0.0810375	1.18783	0.102796	0.339226	0.129305	0.0744556	0.0698386	0.0066678
GSM1854807	GSE72094	68	1	1.43562	IIB	2	NA	0	0	0	TRU	bronchioid	0.58916	1.24075	5.46326	0.362588	4.41621	0.736522	0.420406	17.9167	20.7737	61.3096	Low	Low	0.0905921	0.188001	0	0.203923	0.0729272	0.252283	0.00682303	0.0254525	0	0	0	0.119537	0.0545364	0	0.210068	0.79624	0	0.074698	0.100744	0	0.0238383	0
GSM1854885	GSE72094	82	1	1.44658	IB	1	NA	0	0	1	TRU	bronchioid	0.102181	2.39407	5.31871	0	2.51341	1.80952	0.722875	0	23.1918	76.8082	Low	Low	0.0479596	0.0191232	0.0727549	0.106368	0	0.236661	0.0147061	0.0183203	0	0.0113575	0.0165113	0.0233998	0.030113	0.0190392	0.0439525	0.493918	0.0165316	0.0601413	0.0762791	0	0	0.00761042
GSM1672633	GSE68465	64	1	1.46167	IIA	2	G2	NA	NA	NA	TRU	bronchioid	0.325387	1.17161	2.28292	0.0529799	1.6906	0.214784	0	4.32634	0	95.6737	High	Low	0	0.154648	1.787	0	0	0.109397	0.0566287	0.147727	0	0.0635306	0.0514253	0.00971378	0.0138897	0.108883	0.193303	0.295861	0	0.132775	0.123513	0	0.000683935	0.0463661
GSM1672304	GSE68465	58	1	1.46667	IIIA	3	G3	NA	NA	NA	PI	squamoid	0.411193	1.1271	0.592483	0	2.84912	0.870462	0	0	0	100	High	Low	0.107945	0.0241553	0.384207	0.33875	0	0.0620224	0.203179	0.287225	0.0257869	0.0858124	0.013154	0.0853186	0.0240875	0.158821	0.326099	0.617598	0.0836548	0.0227648	0.138843	0	0	0.0754045
GSM1672323	GSE68465	58	1	1.46667	IIIA	3	G2	NA	NA	NA	TRU	bronchioid	0.542414	1.69961	1.68043	0.164175	2.32007	0.733104	0.069385	8.49252	3.58919	87.9183	High	Low	0.122327	0	0.895477	0.19506	0	0.101822	0.016214	0.223866	0.0509926	0.0574881	0.0513698	0.0152601	0	0.322189	0.283716	0.700789	0.0135859	0.0180674	0.168101	0.0299248	0	0.062053
GSM773640	GSE31210	NA	1	1.47945	II	2	NA	NA	NA	NA	TRU	bronchioid	0.57374	4.27336	5.58926	0	6.1452	2.09084	0.549672	0	11.3968	88.6032	High	Low	0	0.0739753	0.164864	0	0.00281058	0.222053	0.00763764	0.0241383	0	0.0155328	0	0.0346706	0.000800101	0.312878	0.0369348	0.498184	0.146725	0.00576376	0.121408	0	0	0.0307366
GSM1855165	GSE72094	68	1	1.48219	IB	1	NA	0	0	0	TRU	bronchioid	0.325879	0.539581	6.86186	0.42244	2.94022	0.659892	0.00427392	43.7175	0.4423	55.8402	Low	High	0.0133296	0	0.0171636	0.105504	0	0.10555	0.0306504	0.00139762	0	0	0.0148241	0.0284252	0.0295029	0	0.0153665	0.387332	0.0102763	0.0451583	0.101201	0	0.0329479	0.00672645
GSM773574	GSE31210	NA	1	1.49589	II	2	NA	NA	NA	NA	PI	squamoid	1.06767	6.10531	4.253	0	7.19976	1.06086	0	0	0	100	High	Low	0.00365344	0.112914	0.42057	0	0.0210906	0.333035	0.0521719	0.0613008	0	0.106771	0	0	0.0695917	0.219104	0.116569	0.446988	0.194125	0.0676792	0.134474	0	0.00294964	0.0233663
GSM1672596	GSE68465	76	1	1.5	IIA	2	G2	NA	NA	NA	PI	squamoid	0.18741	1.81539	1.32978	0	1.62224	0.978214	0	0	0	100	High	Low	0.0832269	0	1.59091	0.0550543	0.0335164	0.0131606	0.0342504	0.0438987	0.0788139	0.0211828	0.0539964	0	7.83881e-06	0.42175	0.0850966	0.216481	0.0466479	0.00637193	0.0676758	0.0405738	0	0.0372018
GSM1672605	GSE68465	79	1	1.5	IIB	2	G2	NA	NA	NA	TRU	bronchioid	1.0101	1.00192	1.65656	0.109404	1.48583	0.739634	0	9.84442	0	90.1556	High	Low	0.0405022	0.0751279	0.701756	0.000990354	0	0.143618	0.00172635	0.0899867	0.0391625	0.0261504	0.0647882	0	0	0.154455	0.0877848	0.170154	0.0435393	0.0599172	0.0297718	0.0764211	0	0.0221781
[truncated: 370 more rows]

## Sheet: SD14 - LUSC
Sample Details		Clinical Features		NSCLC CIBERSORTx Absolute Scores							Fibroblast Subpopulation Classification
[truncated: 1,116 more rows]
