# Supplementary material for: Single-cell analysis reveals prognostic fibroblast subpopulations linked to molecular and immunological subtypes of lung cancer
Source: Nat Commun. 2023 Jan 31;14:387. doi: 10.1038/s41467-023-35832-6 (PMC9889778; doi:10.1038/s41467-023-35832-6)
Supplement: Supplementary file 19 — Supplementary Data 16 [file 41467_2023_35832_MOESM19_ESM.txt]

A2M
AAAS
ABCA10
ABCA6
ABCA8
ABCA9
ABCC3
ABCC9
ABCG1
ABHD4
ABHD5
ABI3BP
ABL2
ABLIM3
ACADSB
ACAT2
ACBD5
ACKR3
ACOT7
ACP5
ACSL1
ACSL4
ACTA2
ACTG2
ACTN1
ACVRL1
ADAM19
ADAMTS1
ADAMTS12
ADAMTS15
ADAMTS16
ADAMTS2
ADAMTS4
ADAMTS5
ADAMTS6
ADAMTS8
ADAMTS9
ADAMTSL3
ADAMTSL4
ADH1B
ADM
ADPRM
ADRA2A
AFAP1
AGAP1
AGO1
AGT
AGTR1
AHNAK2
AK1
AKAP12
AKR1B1
AKR1C3
ALAS1
ALCAM
ALDH1A1
ALDH1A3
ALDH1B1
ALDH1L2
ALDH2
ALDH6A1
ALDOC
ALG3
AMIGO2
AMOTL2
ANGPT1
ANGPT2
ANGPTL1
ANGPTL2
ANGPTL4
ANK2
ANK3
ANKRD26
ANKRD28
ANKRD36C
ANKRD37
ANO1
ANPEP
ANTXR1
ANXA1
ANXA2
ANXA3
AOC3
AOX1
APEX2
APOC1
APOD
APOE
APOL1
APOL3
APOL4
AQP3
ARC
AREG
ARG2
ARHGAP15
ARHGAP18
ARHGAP29
ARHGAP42
ARHGEF26
ARID5B
ARL4C
ARL4D
ARL5B
ARMC9
ARPC1A
ARSI
ARSJ
ASPN
ASS1
ATAD2
ATF3
ATF5
ATOX1
ATP11A
ATP1B1
ATP6V1B2
AVPI1
AXL
B3GNT5
B4GALT1
BAG2
BAG3
BAMBI
BARD1
BASP1
BATF3
BCAT1
BCHE
BCKDHB
BCS1L
BDKRB1
BEST1
BGN
BHLHE22
BHLHE41
BIN1
BIRC3
BMP2
BMP4
BMP5
BNIP3
BOC
BOK
BRAP
BRPF1
BST1
BTG2
C11orf96
C12orf75
C15orf39
C16orf89
C17orf58
C19orf48
C1orf198
C1QTNF1
C1QTNF3
C1QTNF7
C2
C2orf40
C3
C5AR1
C6orf132
C7
C9orf3
CACNA2D1
CADM1
CADM3
CAP2
CAPG
CARHSP1
CASK
CAV1
CAV2
CBR3
CBX4
CCDC102B
CCDC146
CCDC170
CCDC28B
CCDC3
CCDC34
CCDC51
CCDC68
CCDC71L
CCDC74A
CCDC80
CCL11
CCL2
CCND1
CCND2
CCR1
CD14
CD200
CD248
CD34
CD36
CD40
CD55
CD74
CD82
CD83
CD9
CDC25B
CDCA7L
CDH13
CDH23
CDKN1A
CDKN2B
CDO1
CEBPD
CENPW
CEP152
CEP19
CEP290
CEP85L
CERCAM
CES1
CETN2
CFD
CFH
CFI
CGNL1
CH25H
CHD7
CHL1
CHML
CHN1
CHRDL1
CHST10
CILP
CISH
CITED2
CKB
CKS2
CLDN11
CLP1
CLSTN2
CLU
CMC2
CMSS1
CNKSR3
CNN1
COBLL1
COL12A1
COL14A1
COL15A1
COL18A1
COL1A1
COL1A2
COL21A1
COL27A1
COL3A1
COL4A1
COL4A2
COL5A1
COL5A2
COL5A3
COL6A1
COL6A3
COL6A5
COL6A6
COL7A1
COL8A1
COLEC12
COLGALT1
COMP
COPZ2
CORO1C
COTL1
CP
CPD
CPE
CPM
CPXM1
CPXM2
CRABP2
CRAT
CREB3L1
CREB5
CREM
CRIM1
CRIP2
CRISPLD2
CRYAB
CSF1
CSGALNACT1
CSRP1
CSRP2
CST3
CSTA
CTGF
CTH
CTHRC1
CTNNAL1
CTNNB1
CTSB
CTSC
CTSD
CTSH
CTSK
CTSL
CTSS
CTSZ
CTTN
CTTNBP2NL
CX3CL1
CXCL1
CXCL10
CXCL12
CXCL14
CXCL16
CXCL2
CXCL3
CXCL6
CXXC5
CYB5D2
CYGB
CYP1B1
CYP26B1
CYP3A5
CYP7B1
CYR61
DAAM1
DCAF13
DCAKD
DCBLD2
DCLK1
DCN
DDB2
DDIT3
DDIT4
DHCR24
DHFR
DHRS3
DHX8
DIO2
DKK3
DLG2
DMD
DMKN
DNAAF2
DNAJA4
DNAJB1
DNAJB4
DNALI1
DOLK
DPAGT1
DPP4
DPT
DRAM1
DROSHA
DSG2
DSN1
DTNA
DTNBP1
DTX4
DTYMK
DUSP1
DUSP2
DUSP23
DUSP4
DUSP5
DUSP6
DUT
DZIP1L
E2F3
E4F1
EBF1
EBNA1BP2
EBPL
EDIL3
EDNRA
EDNRB
EFEMP1
EFHD1
EFNA1
EFNA5
EFNB2
EGFL6
EGFR
EGLN3
EGR1
EGR2
EGR3
EIF4E
EIF4EBP1
ELK3
ELN
ELP6
EMILIN1
EMILIN2
EMP1
EMP2
ENC1
ENDOD1
ENO1
ENOX2
ENPP2
ENPP4
ENTPD1
EPAS1
EPB41L3
EPDR1
EPG5
EPHA2
EPHA3
EPHB2
EPHB3
EPS8
ERCC2
ERG
ERRFI1
ETHE1
ETS1
ETS2
ETV3
ETV7
EXOSC2
EXPH5
EZH1
EZR
F10
F2R
F3
F5
FADS1
FADS2
FAH
FAM107A
FAM129A
FAM13A
FAM13C
FAM162B
FAM180A
FAM193B
FAM198B
FAM20A
FAM20C
FAM43A
FAM89A
FAP
FARP1
FASN
FAT1
FBLIM1
FBLN1
FBLN2
FBLN7
FBN1
FBXO30
FBXO32
FCER1G
FCGRT
FEN1
FERMT1
FERMT3
FES
FGD4
FGD6
FGF14
FGF2
FGF7
FGGY
FGL2
FHL1
FHL2
FHL3
FHOD3
FIBIN
FILIP1
FILIP1L
FKBP11
FKBP14
FKBP1B
FLRT2
FMNL2
FMO1
FMO2
FMO3
FN1
FNBP1L
FNDC1
FNDC4
FNIP2
FOS
FOSB
FOSL1
FOXC1
FOXF1
FOXF2
FRMD6
FRZB
FSCN1
FST
FSTL1
FSTL3
FTH1
FTL
FUCA1
FZD4
FZD6
G0S2
GABRE
GADD45A
GADD45B
GADD45G
GAL3ST4
GALNT15
GALNT16
GALNT7
GAMT
GAP43
GAPDH
GAS1
GAS6
GAS7
GBP1
GBP2
GBP4
GCA
GCAT
GCLC
GDF10
GDF15
GEM
GFOD2
GFPT2
GFRA1
GGCT
GGH
GGT5
GJA1
GJA5
GK
GLA
GLB1L
GLIPR1
GLIPR2
GLRX
GLUL
GM2A
GNAI1
GNG11
GNPNAT1
GOLM1
GPATCH11
GPC3
GPC4
GPM6B
GPN1
GPNMB
GPR161
GPR176
GPR180
GPRC5A
GPRC5C
GPX3
GREM2
GRK5
GSN
GSTM5
GTF2A1
GUCY1A2
GYG1
H1F0
H2AFZ
HAS1
HAS2
HBEGF
HCFC1R1
HEBP2
HEG1
HELLS
HEPH
HERC5
HES1
HES4
HEYL
HGF
HHIP
HILPDA
HIRIP3
HIST1H1C
HIST1H4C
HIST2H2BE
HK2
HLF
HMCN1
HMGA1
HMGB2
HMGB3
HMGCS1
HMGN5
HMOX1
HOMER1
HOPX
HOXA5
HOXB2
HOXB7
HRH1
HS3ST2
HSD11B1
HSD17B12
HSD17B6
HSD3B7
HSPA1A
HSPA1B
HSPA2
HSPA5
HSPB6
HSPB7
HSPB8
HTATIP2
HTRA1
HTRA3
HYAL2
ICAM1
ICAM2
ID1
ID2
ID4
IDH1
IER2
IER3
IER5
IFI44L
IFI6
IFIT1
IFIT2
IFIT3
IFITM1
IGF1
IGF2BP2
IGFBP2
IGFBP3
IGFBP4
IGFBP5
IGFBP6
IGFBP7
IGSF10
IL18BP
IL1R1
IL32
IL33
IL6
IMP4
IMPA2
ING3
INHBA
INMT
INPP4B
INPP5F
INSIG1
INSR
IPO5
IRAK3
IRF8
IRX3
ISG15
ISG20
ISLR
ISYNA1
ITGA1
ITGA11
ITGA2
ITGA5
ITGA8
ITGAV
ITGB5
ITGB8
ITGBL1
ITIH5
ITM2A
ITM2C
ITPKC
ITPRIP
JAG1
JUN
JUP
KAT2A
KBTBD7
KCNE3
KCNE4
KCNK1
KCNMB1
KCNQ1OT1
KCNS3
KCTD1
KCTD11
KCTD12
KDELR3
KEAP1
KHDRBS3
KIAA0408
KIAA1217
KIF20B
KIF9
KITLG
KLF2
KLF4
KLF5
KLF9
KLHDC1
KLHDC4
KNOP1
KPNA2
KRT18
KRT19
KRT7
KRT8
LAMA2
LAMA5
LAMC2
LAMP5
LAYN
LBH
LCA5
LDLR
LDLRAD3
LDLRAD4
LEO1
LEPR
LGALS1
LGALSL
LGMN
LHFPL2
LIF
LIFR
LIMCH1
LIMS2
LIPA
LITAF
LMCD1
LMF1
LMO7
LMOD1
LOX
LOXL1
LOXL2
LOXL3
LOXL4
LPAR1
LPAR6
LPCAT1
LPCAT2
LPL
LRIF1
LRP12
LRRC17
LRRC28
LRRC32
LRRC34
LRRCC1
LRRK2
LRRN3
LRRN4CL
LTBP1
LURAP1L
LXN
LY6E
LY96
LYAR
LYPD3
MAF
MAFB
MAFF
MAGED1
MAGI3
MAL
MAMDC2
MAOA
MAOB
MAP1A
MAP1B
MAP3K13
MAP3K7CL
MAP7D3
MARCH2
MARCH3
MARCKS
MARCKSL1
MAST4
MATN2
MCM5
MCM7
MDFI
MDK
MECOM
MEDAG
MEG3
MEGF6
MEOX2
MEST
METRN
METTL22
METTL3
MFAP2
MFAP5
MFSD1
MFSD2A
MGLL
MGP
MGST1
MICAL2
MID1IP1
MIR4458HG
MLF1
MLLT11
MLPH
MMD
MME
MMP14
MMP19
MMP2
MNS1
MOB3C
MOXD1
MPP1
MRGPRF
MRPL45
MRVI1
MSC
MSH2
MSMO1
MSX1
MT1A
MT1E
MT1F
MT1G
MT1M
MT1X
MT2A
MTFMT
MTFP1
MTHFR
MTPAP
MTUS1
MUC1
MX1
MX2
MXD1
MXRA5
MYC
MYL9
MYLK
MYO10
MYO1B
MYO5A
NAV2
NCAPG2
NCAPH2
NCOA7
NDNF
NDRG1
NDUFA4L2
NEAT1
NEBL
NEGR1
NEK6
NES
NET1
NEURL1B
NEXN
NFIA
NFKBIA
NFKBIZ
NGFR
NID2
NINJ2
NIPSNAP3A
NKD1
NLRX1
NMB
NME1
NNMT
NOL3
NOP10
NOTCH3
NOX4
NPNT
NPR3
NPRL2
NQO1
NR2F1
NR4A1
NR4A2
NR4A3
NRCAM
NREP
NRP2
NT5E
NTM
NTRK2
NUAK1
NUCB2
OAF
OAS1
OBSL1
OCIAD2
ODC1
OGFRL1
OGN
OLA1
OLFM1
OLFML2A
OLFML2B
OMD
OPN3
OSBPL6
OSMR
OSR1
OSR2
OTUD1
OTUD3
P2RX7
P4HA1
P4HA2
P4HTM
PALLD
PALMD
PAMR1
PANX1
PAPPA
PAPSS2
PARD3B
PARD6G
PARVB
PAWR
PCDH18
PCDH7
PCDH9
PCDHB14
PCDHB4
PCNA
PCNT
PCOLCE
PDE3B
PDGFA
PDGFRB
PDGFRL
PDK4
PDLIM3
PDLIM4
PDLIM7
PDPN
PDRG1
PEG10
PELO
PENK
PERP
PFKP
PFN2
PGD
PGF
PGM2L1
PGM5
PHF19
PHGDH
PHLDA1
PHLDA3
PHLDB2
PHTF2
PHYHD1
PID1
PIEZO2
PIGA
PIGT
PIGV
PIK3IP1
PIM1
PIM2
PIP4K2C
PIR
PKDCC
PKM
PKP2
PKP4
PLA2G2A
PLA2G5
PLAC9
PLAT
PLAU
PLAUR
PLBD1
PLCB4
PLCE1
PLEKHF1
PLEKHG3
PLEKHH2
PLIN2
PLK2
PLOD2
PLXDC1
PLXNA2
PLXNA4
PLXNC1
PMAIP1
PMEPA1
PODNL1
POLD3
POLL
POLM
POLR1E
POLRMT
POSTN
PPIF
PPL
PPM1F
PPP1R14A
PPP1R14B
PPP1R3E
PRC1
PRDM1
PRDM6
PRELP
PREX2
PRG4
PROCR
PRPH2
PRR14L
PRR5L
PRRX2
PRSS23
PSTPIP2
PTGDS
PTGER2
PTGER3
PTGER4
PTGES
PTGIR
PTGIS
PTGR1
PTGS2
PTH1R
PTHLH
PTN
PTPN4
PTPRF
PVR
PXDC1
PXDN
PYCARD
PYCR1
QPCT
QPRT
RAB11FIP1
RAB13
RAB30
RAB31
RAB32
RAB38
RAB3D
RAB3IP
RACGAP1
RAI14
RAMP1
RAP2B
RAPGEF5
RARRES1
RARRES3
RASD1
RASGEF1B
RASL11B
RASL12
RBBP8
RBM15
RBM47
RBP1
RBP5
RCAN1
RCC1
RCN3
RDH10
RERG
RGCC
RGN
RGS1
RGS16
RGS2
RGS3
RGS4
RGS5
RHBDF2
RHOB
RHOBTB3
RHOJ
RMDN3
RNASE1
RND1
RND3
RNF24
ROBO1
ROBO2
RPL36A
RPL39L
RRAD
RRAS
RRP1
RRP1B
RSPH3
RSPO3
RUVBL1
RUVBL2
S100A10
S100A11
S100A16
S100A2
S100A3
S100A4
S100A6
S1PR3
SAA1
SAC3D1
SAMD11
SAMD4A
SAMD9
SAT1
SCAPER
SCARA3
SCARA5
SCG2
SCN7A
SDC2
SDC3
SDC4
SEC11C
SECISBP2L
SEL1L3
SELENBP1
SEMA3B
SEMA3C
SEMA3D
SEMA4A
SEMA5A
SEMA6A
SEMA6D
SEPSECS
SEPT4
SEPT6
SERPINB9
SERPINE1
SERPINE2
SERPINF1
SERPINH1
SESTD1
SFRP1
SFRP2
SFRP4
SFTA1P
SFTPA1
SFTPA2
SFTPB
SGCA
SGK1
SGMS2
SH3PXD2A
SH3PXD2B
SH3RF1
SH3RF3
SHROOM3
SIPA1L2
SLC11A1
SLC12A8
SLC15A3
SLC16A3
SLC19A2
SLC1A3
SLC25A1
SLC25A25
SLC25A44
SLC26A2
SLC29A1
SLC29A3
SLC2A1
SLC31A1
SLC31A2
SLC35F6
SLC38A5
SLC39A14
SLC39A8
SLC3A2
SLC40A1
SLC50A1
SLC7A2
SLC7A6OS
SLC7A7
SLC7A8
SLC8A1
SLC9A3R2
SLC9B2
SLIT3
SMAD9
SMC2
SMC4
SMCO4
SMOC2
SMOX
SMPD1
SMPDL3A
SMS
SNAI1
SNAI2
SNX10
SNX2
SNX4
SNX8
SOCS2
SOCS3
SOD2
SOD3
SORBS1
SORBS2
SOX12
SOX4
SOX9
SPA17
SPARC
SPARCL1
SPHK1
SPINT2
SPIRE1
SPN
SPOCK1
SPON2
SPR
SPRY4
SPSB1
SPTSSA
SQLE
SRGAP1
SRPX
SRPX2
SSBP2
ST3GAL2
STARD10
STEAP1
STEAP4
STMN1
STOML1
STON2
STRIP1
SULF1
SULF2
SUSD2
SVIL
SWAP70
SYNDIG1
SYNGR2
SYNPO
SYNPO2
TACC2
TAGLN
TBC1D4
TBX2
TCEAL7
TCF21
TFRC
TGFB1I1
TGFB3
TGFBI
TGFBR3
TGM2
THAP2
THBD
THBS1
THBS2
THY1
TIFA
TIMP1
TIMP3
TM4SF1
TMEM100
TMEM106C
TMEM119
TMEM130
TMEM132A
TMEM176A
TMEM176B
TMEM204
TMEM44
TMEM45A
TMEM47
TMEM54
TMEM8B
TMOD1
TMTC1
TNC
TNFAIP1
TNFAIP2
TNFAIP6
TNFRSF11B
TNFRSF12A
TNFRSF19
TNFRSF1B
TNFRSF21
TNFSF10
TNFSF13B
TNFSF14
TNS3
TNXB
TOMM34
TOR3A
TP53I3
TPD52L1
TPM1
TPM2
TPM4
TPPP3
TPST1
TRAF4
TRAK2
TRIB1
TRIM21
TRIM24
TRIM47
TRIP4
TRMT1
TRMT2A
TRMU
TRO
TRPC6
TRPS1
TRPV2
TSC22D1
TSHZ1
TSHZ2
TSKU
TSPAN13
TSPAN18
TSPAN2
TSPAN5
TSPAN8
TSPO
TST
TSTD1
TTC21B
TTF2
TUBA1A
TUBA1B
TUBA1C
TUBB
TUBB4B
TUBB6
TUSC1
TUSC3
TWIST1
TWIST2
TWISTNB
TXN
TXNDC17
TXNIP
TXNRD1
TYMS
TYRO3
UAP1
UBE2S
UBIAD1
UBN1
UCHL1
UGCG
UGDH
UNC5B
UPP1
USP18
USP2
UVRAG
VAMP8
VASP
VCAM1
VCAN
VEGFA
VEGFC
VIM
VMP1
VSNL1
VWA1
VWA5A
WARS
WARS2
WBP1L
WDR34
WDR54
WDR89
WEE1
WFDC1
WISP1
WISP2
WNT2
WNT2B
WNT5A
WT1
WWTR1
XXYLT1
YPEL2
YWHAH
ZBTB16
ZBTB7C
ZC2HC1A
ZDHHC9
ZEB1
ZFAND2A
ZFC3H1
ZFHX4
ZFP36L1
ZFYVE1
ZHX3
ZNF143
ZNF234
ZNF275
ZNF331
ZNF385D
ZNF426
ZNF574
ZNF605
ZNF618
ZNF689
ZNF692
ZNF697
ZNF766
ZNF793
ZSCAN9
