# Supplementary material for: Single-cell analysis reveals prognostic fibroblast subpopulations linked to molecular and immunological subtypes of lung cancer
Source: Nat Commun. 2023 Jan 31;14:387. doi: 10.1038/s41467-023-35832-6 (PMC9889778; doi:10.1038/s41467-023-35832-6)
Supplement: Supplementary file 21 — Source Data [file 41467_2023_35832_MOESM21_ESM.xlsx]

## Sheet: Figure 2f
Fibroblast Subpopulation	Basement.Membranes (relative expression)
Myo	0.217575
Myo	0.197016
Myo	0.126769
Myo	0.0777207
Myo	0.189087
Myo	0.157459
Myo	0.182871
Myo	0.196331
Myo	0.285674
Myo	0.110239
Myo	0.164101
Myo	0.198146
Myo	0.254197
Myo	0.0402361
Myo	0.207281
Myo	0.142247
Myo	0.307619
Myo	0.0275022
Myo	0.0144937
Myo	0.0281167
Myo	0.0444822
Myo	-0.00590756
Myo	0.217653
Myo	0.057625
Myo	0.0111062
Myo	0.0408686
Myo	-0.0258994
Myo	0.123235
Myo	0.107228
Myo	-0.0480652
Myo	0.0936315
Myo	0.00514509
Myo	0.193229
Myo	0.10093
Myo	0.0818771
Myo	0.120727
Myo	0.0948902
Myo	0.126401
Myo	0.0930475
Myo	0.12027
Myo	0.158215
Myo	0.11687
Myo	0.118272
Myo	0.183535
Myo	0.0955773
Myo	0.181268
Myo	0.157302
Myo	0.255397
Myo	0.235486
Myo	0.271983
Myo	0.150623
Myo	0.120876
Myo	0.0943652
Myo	0.184432
Myo	0.112878
Myo	0.162174
Myo	0.162878
Myo	0.173039
Myo	0.197566
Myo	-0.0792521
Myo	0.25229
Myo	0.0220493
Myo	0.26661
Myo	0.137942
Myo	0.296441
Myo	0.107875
Myo	-0.0399703
Myo	0.0781001
Myo	-0.0967228
Myo	0.220873
Myo	0.356027
Myo	0.189607
Myo	0.274401
Myo	0.152566
Myo	0.0953916
Myo	0.110895
Myo	0.0470834
Myo	0.42815
Myo	0.371439
Myo	0.391291
Myo	0.333633
Myo	0.265778
Myo	0.305519
Myo	0.346794
Myo	0.332907
Myo	0.326697
Myo	0.456182
Myo	0.362388
Myo	0.359697
Myo	0.354499
Myo	0.464745
Myo	0.449783
Alveolar	0.147615
Alveolar	0.052431
Alveolar	0.160851
Alveolar	0.234265
Alveolar	0.207613
Alveolar	0.174143
Alveolar	0.342278
Alveolar	0.103649
Alveolar	0.199015
Alveolar	0.190637
Alveolar	0.246454
Alveolar	0.199016
Alveolar	0.0997658
Alveolar	0.376744
Alveolar	0.134898
Alveolar	0.119488
Alveolar	0.102872
Alveolar	0.108969
Alveolar	0.097
Alveolar	0.209816
Alveolar	0.154909
Alveolar	0.158107
Alveolar	0.249073
Alveolar	0.0948327
Alveolar	0.0721576
Alveolar	0.106442
Alveolar	0.134022
Alveolar	-0.0118115
Alveolar	0.112532
Alveolar	0.132448
Alveolar	0.13564
Alveolar	0.0198344
Alveolar	0.0157881
Alveolar	0.10017
Alveolar	0.109811
Alveolar	0.0790433
Alveolar	0.109537
Alveolar	0.0412175
Alveolar	0.00602273
Alveolar	0.153405
Alveolar	0.0809101
Alveolar	0.218231
Alveolar	0.313986
Alveolar	0.138702
Alveolar	0.0444035
Alveolar	0.149866
Alveolar	0.289445
Alveolar	0.233692
Alveolar	0.189299
Alveolar	-0.0387211
Alveolar	-0.15752
Alveolar	0.211125
Alveolar	0.234389
Alveolar	0.139043
Alveolar	0.18111
Alveolar	0.16869
Alveolar	0.153929
Alveolar	0.173511
Alveolar	0.224472
Alveolar	0.197845
Alveolar	0.247709
Alveolar	0.20227
Alveolar	-0.0557437
Alveolar	0.196498
Alveolar	0.0194383
Alveolar	0.127258
Alveolar	0.326231
Alveolar	0.132788
Alveolar	0.552301
Alveolar	0.0863612
Alveolar	0.288667
Alveolar	0.349661
Alveolar	-0.0333129
Alveolar	0.234639
Alveolar	0.144771
Alveolar	0.258326
Alveolar	0.642708
Alveolar	0.148338
Alveolar	0.340988
Alveolar	0.246574
Alveolar	0.307455
Alveolar	0.388009
Alveolar	0.334892
Alveolar	0.276947
Alveolar	0.272274
Alveolar	0.242452
Alveolar	0.203187
Adventitial	0.065348
Adventitial	0.0158943
Adventitial	0.143186
Adventitial	0.0241374
Adventitial	-0.016553
Adventitial	0.0808691
Adventitial	0.267493
Adventitial	0.278322
Adventitial	0.0108467
Adventitial	0.029229
Adventitial	0.0689991
Adventitial	0.220848
Adventitial	-7.3657e-05
Adventitial	0.056913
Adventitial	0.0230273
Adventitial	0.00229657
Adventitial	0.0143605
Adventitial	0.0975854
Adventitial	0.0405866
Adventitial	-0.0205952
Adventitial	-0.0764722
Adventitial	0.0385256
Adventitial	-0.0409685
Adventitial	-0.125044
Adventitial	0.0463738
Adventitial	-0.0153979
Adventitial	-0.00965651
Adventitial	0.00688705
Adventitial	-0.0394196
Adventitial	-0.00385943
Adventitial	-0.0745299
Adventitial	0.225464
Adventitial	-0.00727557
Adventitial	0.0610153
Adventitial	0.0420139
Adventitial	-0.0701691
Adventitial	0.0544395
Adventitial	0.157991
Adventitial	-0.0291887
Adventitial	0.00627326
Adventitial	0.130677
Adventitial	0.199357
Adventitial	-0.150169
Adventitial	0.0109228
Adventitial	0.0862983
Adventitial	0.0491786
Adventitial	0.0882768
Adventitial	0.0144081
Adventitial	-0.0238573
Adventitial	0.052771
Adventitial	0.187623
Adventitial	-0.0372745
Adventitial	-0.03735
Adventitial	0.125211
Adventitial	0.10848
Adventitial	0.020174
Adventitial	0.14368
Adventitial	-0.0107388
Adventitial	-0.0154504
Adventitial	0.0156656
Adventitial	0.211018
Adventitial	0.0838558
Adventitial	-0.0391382
Adventitial	0.0516242
Adventitial	0.281003
Adventitial	0.13798
Adventitial	0.0376347
Adventitial	-0.00510288
Adventitial	0.0999019
Adventitial	0.190517
Adventitial	0.155627
Adventitial	0.137691
Adventitial	0.173826
Adventitial	0.191664
Adventitial	0.121167
Adventitial	0.341831
Adventitial	0.163151
Adventitial	0.183625

## Sheet: Figure 2g
Fibroblast Subpopulation	Interstitial.Collagens (relative expression)
Myo	0.431668
Myo	0.558868
Myo	0.498592
Myo	0.324744
Myo	0.513075
Myo	0.324165
Myo	0.340978
Myo	0.474523
Myo	0.664396
Myo	0.0471248
Myo	0.560668
Myo	0.448686
Myo	0.535144
Myo	0.269933
Myo	0.664842
Myo	0.269053
Myo	0.61666
Myo	0.139083
Myo	0.0192927
Myo	0.166301
Myo	0.0129359
Myo	0.0562937
Myo	0.21763
Myo	0.063949
Myo	0.0272485
Myo	0.519193
Myo	0.146069
Myo	0.342815
Myo	0.437454
Myo	0.0386624
Myo	0.400236
Myo	0.0361166
Myo	0.655472
Myo	0.496315
Myo	0.41203
Myo	0.663403
Myo	0.365239
Myo	0.459007
Myo	0.3805
Myo	0.413501
Myo	0.454147
Myo	0.35319
Myo	0.717832
Myo	0.421819
Myo	0.247707
Myo	0.410861
Myo	0.578728
Myo	0.544764
Myo	0.338182
Myo	0.773653
Myo	0.390982
Myo	0.471498
Myo	0.287111
Myo	0.60464
Myo	0.579291
Myo	0.474621
Myo	0.541895
Myo	0.494624
Myo	0.396855
Myo	-0.0539774
Myo	0.597024
Myo	0.114441
Myo	0.480628
Myo	0.60243
Myo	0.485869
Myo	0.564675
Myo	0.157727
Myo	0.2544
Myo	-0.0431812
Myo	0.480671
Myo	0.776754
Myo	0.603243
Myo	0.84498
Myo	0.211987
Myo	0.512305
Myo	0.478462
Myo	0.279136
Myo	0.865512
Myo	0.821256
Myo	0.823151
Myo	0.865069
Myo	0.350853
Myo	0.600353
Myo	0.797366
Myo	0.714494
Myo	0.878878
Myo	0.771074
Myo	0.721696
Myo	0.68425
Myo	0.719784
Myo	0.729334
Myo	0.698804
Alveolar	0.270577
Alveolar	0.0787182
Alveolar	0.13216
Alveolar	0.16886
Alveolar	0.184646
Alveolar	0.330395
Alveolar	0.0946291
Alveolar	0.217302
Alveolar	0.150319
Alveolar	0.32844
Alveolar	0.170312
Alveolar	0.157278
Alveolar	0.22326
Alveolar	0.280193
Alveolar	0.0429902
Alveolar	-0.00152783
Alveolar	0.0816543
Alveolar	-0.0341447
Alveolar	0.0666478
Alveolar	0.100456
Alveolar	0.0642627
Alveolar	0.0857358
Alveolar	0.228067
Alveolar	0.157414
Alveolar	0.00484412
Alveolar	0.0893614
Alveolar	0.221916
Alveolar	-0.0290821
Alveolar	0.0771405
Alveolar	0.218185
Alveolar	0.0712893
Alveolar	0.122774
Alveolar	0.062496
Alveolar	0.383287
Alveolar	0.165508
Alveolar	0.117875
Alveolar	0.196312
Alveolar	0.155293
Alveolar	0.12882
Alveolar	0.295547
Alveolar	0.18379
Alveolar	0.279703
Alveolar	0.0789031
Alveolar	0.0760088
Alveolar	0.031798
Alveolar	0.183956
Alveolar	0.328213
Alveolar	0.127124
Alveolar	0.221487
Alveolar	0.0525964
Alveolar	0.130165
Alveolar	-0.0136778
Alveolar	0.406993
Alveolar	0.0494693
Alveolar	0.102885
Alveolar	0.316924
Alveolar	0.391091
Alveolar	0.000915402
Alveolar	0.193711
Alveolar	0.035295
Alveolar	0.243477
Alveolar	0.0376894
Alveolar	0.174425
Alveolar	0.2785
Alveolar	0.565916
Alveolar	0.139992
Alveolar	0.316513
Alveolar	0.134824
Alveolar	0.11548
Alveolar	0.346032
Alveolar	0.454729
Alveolar	0.27331
Alveolar	0.212846
Alveolar	0.263277
Alveolar	0.211928
Alveolar	0.169493
Alveolar	0.644226
Alveolar	0.550963
Alveolar	0.404766
Alveolar	0.347822
Alveolar	0.364721
Alveolar	0.475349
Alveolar	0.398473
Alveolar	0.645813
Alveolar	0.470605
Alveolar	0.435329
Alveolar	0.513015
Adventitial	0.113498
Adventitial	0.0854662
Adventitial	0.355288
Adventitial	0.0880755
Adventitial	0.0261689
Adventitial	0.137905
Adventitial	0.193789
Adventitial	0.430062
Adventitial	0.0399551
Adventitial	0.114863
Adventitial	0.1284
Adventitial	0.496087
Adventitial	0.0927459
Adventitial	-0.0104071
Adventitial	0.0702295
Adventitial	-0.0749993
Adventitial	0.0931032
Adventitial	0.0990099
Adventitial	0.0187055
Adventitial	0.0277735
Adventitial	-0.0393837
Adventitial	0.137429
Adventitial	0.0530905
Adventitial	-0.076258
Adventitial	0.17463
Adventitial	0.0991601
Adventitial	0.0409306
Adventitial	0.137071
Adventitial	0.0186906
Adventitial	-0.00376163
Adventitial	-0.0572285
Adventitial	0.0188164
Adventitial	0.291157
Adventitial	-0.0874704
Adventitial	0.133794
Adventitial	0.144329
Adventitial	0.37415
Adventitial	0.240593
Adventitial	0.0882813
Adventitial	0.0150425
Adventitial	0.305039
Adventitial	0.112749
Adventitial	0.202294
Adventitial	-0.0406454
Adventitial	0.186418
Adventitial	-0.0097084
Adventitial	0.124117
Adventitial	0.240686
Adventitial	-0.114266
Adventitial	0.0681873
Adventitial	0.48097
Adventitial	-0.0134019
Adventitial	-0.0611972
Adventitial	0.41037
Adventitial	0.140521
Adventitial	-0.00995687
Adventitial	0.436991
Adventitial	0.0413398
Adventitial	0.186345
Adventitial	0.148178
Adventitial	0.596258
Adventitial	0.199075
Adventitial	0.0889389
Adventitial	0.0919997
Adventitial	0.644427
Adventitial	0.427311
Adventitial	0.263736
Adventitial	0.415011
Adventitial	0.214978
Adventitial	0.402759
Adventitial	0.53614
Adventitial	0.370018
Adventitial	0.246966
Adventitial	0.233791
Adventitial	0.468383
Adventitial	0.602705
Adventitial	0.365646
Adventitial	0.442929

## Sheet: Figure 2h
Fibroblast Subpopulation	Sample.type	Interstitial.Collagens (relative expression)
Myo	Tumour	0.431668
Myo	Tumour	0.558868
Myo	Tumour	0.498592
Myo	Tumour	0.324744
Myo	Control	0.513075
Myo	Tumour	0.324165
Myo	Control	0.340978
Myo	Control	0.474523
Myo	Tumour	0.664396
Myo	Control	0.0471248
Myo	Tumour	0.560668
Myo	Control	0.448686
Myo	Tumour	0.535144
Myo	Control	0.269933
Myo	Tumour	0.664842
Myo	Control	0.269053
Myo	Tumour	0.61666
Myo	Control	0.139083
Myo	Control	0.0192927
Myo	Control	0.166301
Myo	Control	0.0129359
Myo	Control	0.0562937
Myo	Control	0.21763
Myo	Control	0.063949
Myo	Control	0.0272485
Myo	Control	0.519193
Myo	Control	0.146069
Myo	Control	0.342815
Myo	Control	0.437454
Myo	Control	0.0386624
Myo	Tumour	0.400236
Myo	Tumour	0.0361166
Myo	Tumour	0.655472
Myo	Tumour	0.496315
Myo	Tumour	0.41203
Myo	Tumour	0.663403
Myo	Tumour	0.365239
Myo	Tumour	0.459007
Myo	Tumour	0.3805
Myo	Tumour	0.413501
Myo	Tumour	0.454147
Myo	Tumour	0.35319
Myo	Tumour	0.717832
Myo	Tumour	0.421819
Myo	Tumour	0.247707
Myo	Tumour	0.410861
Myo	Tumour	0.578728
Myo	Tumour	0.544764
Myo	Tumour	0.338182
Myo	Tumour	0.773653
Myo	Tumour	0.390982
Myo	Tumour	0.471498
Myo	Control	0.287111
Myo	Tumour	0.60464
Myo	Control	0.579291
Myo	Tumour	0.474621
Myo	Control	0.541895
Myo	Tumour	0.494624
Myo	Tumour	0.396855
Myo	Control	-0.0539774
Myo	Tumour	0.597024
Myo	Control	0.114441
Myo	Tumour	0.480628
Myo	Tumour	0.60243
Myo	Tumour	0.485869
Myo	Tumour	0.564675
Myo	Control	0.157727
Myo	Tumour	0.2544
Myo	Tumour	-0.0431812
Myo	Tumour	0.480671
Myo	Tumour	0.776754
Myo	Tumour	0.603243
Myo	Tumour	0.84498
Myo	Control	0.211987
Myo	Tumour	0.512305
Myo	Control	0.478462
Myo	Tumour	0.279136
Myo	Tumour	0.865512
Myo	Tumour	0.821256
Myo	Tumour	0.823151
Myo	Tumour	0.865069
Myo	Tumour	0.350853
Myo	Tumour	0.600353
Myo	Tumour	0.797366
Myo	Tumour	0.714494
Myo	Tumour	0.878878
Myo	Tumour	0.771074
Myo	Tumour	0.721696
Myo	Tumour	0.68425
Myo	Tumour	0.719784
Myo	Tumour	0.729334
Myo	Tumour	0.698804
Alveolar	Tumour	0.270577
Alveolar	Control	0.0787182
Alveolar	Tumour	0.13216
Alveolar	Tumour	0.16886
Alveolar	Control	0.184646
Alveolar	Control	0.330395
Alveolar	Control	0.0946291
Alveolar	Tumour	0.217302
Alveolar	Control	0.150319
Alveolar	Tumour	0.32844
Alveolar	Control	0.170312
Alveolar	Tumour	0.157278
Alveolar	Control	0.22326
Alveolar	Control	0.280193
Alveolar	Control	0.0429902
Alveolar	Control	-0.00152783
Alveolar	Control	0.0816543
Alveolar	Control	-0.0341447
Alveolar	Control	0.0666478
Alveolar	Control	0.100456
Alveolar	Control	0.0642627
Alveolar	Control	0.0857358
Alveolar	Control	0.228067
Alveolar	Control	0.157414
Alveolar	Control	0.00484412
Alveolar	Control	0.0893614
Alveolar	Control	0.221916
Alveolar	Control	-0.0290821
Alveolar	Control	0.0771405
Alveolar	Control	0.218185
Alveolar	Control	0.0712893
Alveolar	Tumour	0.122774
Alveolar	Tumour	0.062496
Alveolar	Tumour	0.383287
Alveolar	Tumour	0.165508
Alveolar	Tumour	0.117875
Alveolar	Tumour	0.196312
Alveolar	Tumour	0.155293
Alveolar	Tumour	0.12882
Alveolar	Tumour	0.295547
Alveolar	Tumour	0.18379
Alveolar	Tumour	0.279703
Alveolar	Tumour	0.0789031
Alveolar	Tumour	0.0760088
Alveolar	Tumour	0.031798
Alveolar	Tumour	0.183956
Alveolar	Tumour	0.328213
Alveolar	Tumour	0.127124
Alveolar	Tumour	0.221487
Alveolar	Control	0.0525964
Alveolar	Tumour	0.130165
Alveolar	Control	-0.0136778
Alveolar	Tumour	0.406993
Alveolar	Control	0.0494693
Alveolar	Tumour	0.102885
Alveolar	Control	0.316924
Alveolar	Tumour	0.391091
Alveolar	Control	0.000915402
Alveolar	Tumour	0.193711
Alveolar	Control	0.035295
Alveolar	Tumour	0.243477
Alveolar	Control	0.0376894
Alveolar	Tumour	0.174425
Alveolar	Control	0.2785
Alveolar	Tumour	0.565916
Alveolar	Control	0.139992
Alveolar	Tumour	0.316513
Alveolar	Tumour	0.134824
Alveolar	Tumour	0.11548
Alveolar	Control	0.346032
Alveolar	Tumour	0.454729
Alveolar	Control	0.27331
Alveolar	Tumour	0.212846
Alveolar	Control	0.263277
Alveolar	Control	0.211928
Alveolar	Tumour	0.169493
Alveolar	Tumour	0.644226
Alveolar	Tumour	0.550963
Alveolar	Tumour	0.404766
Alveolar	Tumour	0.347822
Alveolar	Tumour	0.364721
Alveolar	Tumour	0.475349
Alveolar	Tumour	0.398473
Alveolar	Tumour	0.645813
Alveolar	Tumour	0.470605
Alveolar	Tumour	0.435329
Alveolar	Tumour	0.513015
Adventitial	Tumour	0.113498
Adventitial	Control	0.0854662
Adventitial	Tumour	0.355288
Adventitial	Control	0.0880755
Adventitial	Control	0.0261689
Adventitial	Control	0.137905
Adventitial	Control	0.193789
Adventitial	Tumour	0.430062
Adventitial	Control	0.0399551
Adventitial	Tumour	0.114863
Adventitial	Control	0.1284
Adventitial	Control	0.496087
Adventitial	Control	0.0927459
Adventitial	Control	-0.0104071
Adventitial	Control	0.0702295
Adventitial	Control	-0.0749993
Adventitial	Control	0.0931032
Adventitial	Control	0.0990099
Adventitial	Control	0.0187055
Adventitial	Control	0.0277735
Adventitial	Control	-0.0393837
Adventitial	Control	0.137429
Adventitial	Control	0.0530905
Adventitial	Control	-0.076258
Adventitial	Control	0.17463
Adventitial	Control	0.0991601
Adventitial	Control	0.0409306
Adventitial	Control	0.137071
Adventitial	Control	0.0186906
Adventitial	Tumour	-0.00376163
Adventitial	Tumour	-0.0572285
Adventitial	Tumour	0.0188164
Adventitial	Tumour	0.291157
Adventitial	Tumour	-0.0874704
Adventitial	Tumour	0.133794
Adventitial	Tumour	0.144329
Adventitial	Tumour	0.37415
Adventitial	Tumour	0.240593
Adventitial	Tumour	0.0882813
Adventitial	Tumour	0.0150425
Adventitial	Tumour	0.305039
Adventitial	Tumour	0.112749
Adventitial	Tumour	0.202294
Adventitial	Control	-0.0406454
Adventitial	Tumour	0.186418
Adventitial	Control	-0.0097084
Adventitial	Control	0.124117
Adventitial	Tumour	0.240686
Adventitial	Control	-0.114266
Adventitial	Control	0.0681873
Adventitial	Tumour	0.48097
Adventitial	Control	-0.0134019
Adventitial	Tumour	-0.0611972
Adventitial	Tumour	0.41037
Adventitial	Tumour	0.140521
Adventitial	Control	-0.00995687
Adventitial	Tumour	0.436991
Adventitial	Control	0.0413398
Adventitial	Tumour	0.186345
Adventitial	Control	0.148178
Adventitial	Tumour	0.596258
Adventitial	Control	0.199075
Adventitial	Control	0.0889389
Adventitial	Tumour	0.0919997
Adventitial	Tumour	0.644427
Adventitial	Tumour	0.427311
Adventitial	Tumour	0.263736
Adventitial	Tumour	0.415011
Adventitial	Tumour	0.214978
Adventitial	Tumour	0.402759
Adventitial	Tumour	0.53614
Adventitial	Tumour	0.370018
Adventitial	Tumour	0.246966
Adventitial	Tumour	0.233791
Adventitial	Tumour	0.468383
Adventitial	Tumour	0.602705
Adventitial	Tumour	0.365646
Adventitial	Tumour	0.442929

## Sheet: Figure 2i
Fibroblast Subpopulation	Sample.type	myoCAF signature (relative expression)
Myo	Tumour	0.689689
Myo	Tumour	0.53862
Myo	Tumour	0.486468
Myo	Tumour	0.859849
Myo	Control	0.451277
Myo	Tumour	0.512105
Myo	Control	-0.430609
Myo	Control	-0.471857
Myo	Tumour	0.823225
Myo	Control	-0.12446
Myo	Tumour	0.497151
Myo	Control	-0.139219
Myo	Tumour	0.788249
Myo	Control	-0.766482
Myo	Tumour	0.686083
Myo	Control	-0.320657
Myo	Tumour	0.785575
Myo	Control	-0.58707
Myo	Control	-0.360107
Myo	Control	0.351604
Myo	Control	-0.193718
Myo	Control	0.310543
Myo	Control	-0.61782
Myo	Control	-0.47581
Myo	Control	-0.494791
Myo	Control	0.769907
Myo	Control	-0.520817
Myo	Control	0.431493
Myo	Control	0.328646
Myo	Control	-0.564125
Myo	Tumour	0.780346
Myo	Tumour	0.24033
Myo	Tumour	0.716541
Myo	Tumour	0.885264
Myo	Tumour	0.761984
Myo	Tumour	0.780495
Myo	Tumour	0.187681
Myo	Tumour	0.843579
Myo	Tumour	0.714723
Myo	Tumour	0.155071
Myo	Tumour	0.859346
Myo	Tumour	0.467685
Myo	Tumour	0.825658
Myo	Tumour	0.510103
Myo	Tumour	0.196116
Myo	Tumour	0.633818
Myo	Tumour	0.706645
Myo	Tumour	0.701107
Myo	Tumour	0.386315
Myo	Tumour	0.658447
Myo	Tumour	0.854666
Myo	Tumour	0.741093
Myo	Control	0.623848
Myo	Tumour	0.782366
Myo	Control	0.458683
Myo	Tumour	0.915045
Myo	Control	0.715965
Myo	Tumour	0.891672
Myo	Tumour	0.59777
Myo	Control	0.0321239
Myo	Tumour	0.634303
Myo	Control	0.620393
Myo	Tumour	0.795439
Myo	Tumour	0.568971
Myo	Tumour	0.612336
Myo	Tumour	0.438661
Myo	Control	-0.419801
Myo	Tumour	-0.578803
Myo	Tumour	-0.260324
Myo	Tumour	0.674103
Myo	Tumour	0.725743
Myo	Tumour	0.915907
Myo	Tumour	0.649415
Myo	Control	-0.384032
Myo	Tumour	0.823417
Myo	Control	0.692108
Myo	Tumour	0.174739
Myo	Tumour	0.552131
Myo	Tumour	0.510185
Myo	Tumour	0.519711
Myo	Tumour	0.582002
Myo	Tumour	-0.175244
Myo	Tumour	0.215725
Myo	Tumour	0.75899
Myo	Tumour	0.673071
Myo	Tumour	0.642542
Myo	Tumour	0.535645
Myo	Tumour	0.635978
Myo	Tumour	0.661443
Myo	Tumour	0.401681
Myo	Tumour	0.607815
Myo	Tumour	0.77677
Alveolar	Tumour	-0.403239
Alveolar	Control	-0.65138
Alveolar	Tumour	-0.608169
Alveolar	Tumour	0.159687
Alveolar	Control	-0.470128
Alveolar	Control	-0.785373
Alveolar	Control	-0.44179
Alveolar	Tumour	-0.135187
Alveolar	Control	-0.548672
Alveolar	Tumour	-0.424391
Alveolar	Control	-0.615054
Alveolar	Tumour	-0.349033
Alveolar	Control	-0.682641
Alveolar	Control	-0.793345
Alveolar	Control	-0.843805
Alveolar	Control	-0.825519
Alveolar	Control	-0.78138
Alveolar	Control	-0.900034
Alveolar	Control	-0.709972
Alveolar	Control	-0.726549
Alveolar	Control	-0.82379
Alveolar	Control	-0.433758
Alveolar	Control	-0.564976
Alveolar	Control	0.0158128
Alveolar	Control	-0.106932
Alveolar	Control	-0.180675
Alveolar	Control	0.390967
Alveolar	Control	-0.706165
Alveolar	Control	-0.633158
Alveolar	Control	-0.787641
Alveolar	Control	-0.571626
Alveolar	Tumour	-0.359646
Alveolar	Tumour	-0.0188207
Alveolar	Tumour	-0.0217843
Alveolar	Tumour	0.703417
Alveolar	Tumour	-0.24474
Alveolar	Tumour	-0.130661
Alveolar	Tumour	0.171569
Alveolar	Tumour	-0.0646146
Alveolar	Tumour	0.0820631
Alveolar	Tumour	0.698039
Alveolar	Tumour	0.33771
Alveolar	Tumour	0.00642656
Alveolar	Tumour	-0.608019
Alveolar	Tumour	0.0175428
Alveolar	Tumour	-0.102035
Alveolar	Tumour	-0.179226
Alveolar	Tumour	0.294093
Alveolar	Tumour	-0.322671
Alveolar	Control	-0.439431
Alveolar	Tumour	-0.360843
Alveolar	Control	-0.803802
Alveolar	Tumour	0.115712
Alveolar	Control	-0.745998
Alveolar	Tumour	-0.322511
Alveolar	Control	0.646366
Alveolar	Tumour	0.719484
Alveolar	Control	-0.407116
Alveolar	Tumour	0.178949
Alveolar	Control	-0.719452
Alveolar	Tumour	0.067027
Alveolar	Control	-0.772992
Alveolar	Tumour	-0.125703
Alveolar	Control	-0.379883
Alveolar	Tumour	-0.125455
Alveolar	Control	-0.395827
Alveolar	Tumour	-0.150403
Alveolar	Tumour	-0.180672
Alveolar	Tumour	-0.604398
Alveolar	Control	-0.510277
Alveolar	Tumour	-0.218214
Alveolar	Control	-0.0746281
Alveolar	Tumour	-0.309361
Alveolar	Control	0.219599
Alveolar	Control	-0.161531
Alveolar	Tumour	-0.764518
Alveolar	Tumour	-0.187481
Alveolar	Tumour	-0.120029
Alveolar	Tumour	0.375263
Alveolar	Tumour	0.242574
Alveolar	Tumour	0.380875
Alveolar	Tumour	0.00374928
Alveolar	Tumour	0.512849
Alveolar	Tumour	0.353095
Alveolar	Tumour	0.179994
Alveolar	Tumour	-0.483568
Alveolar	Tumour	-0.170962
Adventitial	Tumour	-0.701327
Adventitial	Control	-0.778163
Adventitial	Tumour	-0.303003
Adventitial	Control	-0.826095
Adventitial	Control	-0.172596
Adventitial	Control	-0.742698
Adventitial	Control	-0.658004
Adventitial	Tumour	-0.35617
Adventitial	Control	-0.678046
Adventitial	Tumour	-0.560733
Adventitial	Control	-0.826679
Adventitial	Control	-0.675409
Adventitial	Control	-0.86373
Adventitial	Control	-0.604515
Adventitial	Control	-0.702473
Adventitial	Control	-0.565118
Adventitial	Control	-0.876454
Adventitial	Control	-0.828593
Adventitial	Control	-0.81152
Adventitial	Control	-0.558387
Adventitial	Control	-0.676757
Adventitial	Control	-0.175668
Adventitial	Control	-0.737954
Adventitial	Control	-0.258204
Adventitial	Control	0.210888
Adventitial	Control	-0.303763
Adventitial	Control	-0.818228
Adventitial	Control	-0.884833
Adventitial	Control	-0.784662
Adventitial	Tumour	-0.54637
Adventitial	Tumour	-0.641315
Adventitial	Tumour	-0.606042
Adventitial	Tumour	-0.302104
Adventitial	Tumour	-0.633753
Adventitial	Tumour	-0.41602
Adventitial	Tumour	-0.289526
Adventitial	Tumour	0.361198
Adventitial	Tumour	-0.54694
Adventitial	Tumour	-0.539232
Adventitial	Tumour	-0.398855
Adventitial	Tumour	-0.21731
Adventitial	Tumour	-0.102496
Adventitial	Tumour	-0.222553
Adventitial	Control	-0.597819
Adventitial	Tumour	0.132862
Adventitial	Control	0.149193
Adventitial	Control	0.119272
Adventitial	Tumour	0.436801
Adventitial	Control	-0.0569234
Adventitial	Control	-0.657553
Adventitial	Tumour	-0.416356
Adventitial	Control	-0.653275
Adventitial	Tumour	-0.493564
Adventitial	Tumour	-0.0558072
Adventitial	Tumour	-0.0574706
Adventitial	Control	-0.649793
Adventitial	Tumour	-0.428808
Adventitial	Control	-0.590791
Adventitial	Tumour	-0.108215
Adventitial	Control	-0.317412
Adventitial	Tumour	-0.27949
Adventitial	Control	-0.644011
Adventitial	Control	-0.433208
Adventitial	Tumour	-0.726338
Adventitial	Tumour	-0.254619
Adventitial	Tumour	0.510224
Adventitial	Tumour	0.571174
Adventitial	Tumour	0.188835
Adventitial	Tumour	0.129972
Adventitial	Tumour	0.66222
Adventitial	Tumour	0.48153
Adventitial	Tumour	0.548014
Adventitial	Tumour	0.055883
Adventitial	Tumour	0.331587
Adventitial	Tumour	0.133774
Adventitial	Tumour	0.306862
Adventitial	Tumour	-0.430777
Adventitial	Tumour	-0.602633

## Sheet: Figure 2j
Fibroblast Subpopulation	Sample.type	iCAF signature (relative expression)
Myo	Tumour	-0.233933
Myo	Tumour	-0.329123
Myo	Tumour	-0.60012
Myo	Tumour	-0.438247
Myo	Control	-0.264309
Myo	Tumour	-0.380881
Myo	Control	0.697067
Myo	Control	-0.572511
Myo	Tumour	-0.743315
Myo	Control	0.288194
Myo	Tumour	0.0693382
Myo	Control	0.370276
Myo	Tumour	-0.0950736
Myo	Control	0.268473
Myo	Tumour	-0.393933
Myo	Control	0.637305
Myo	Tumour	-0.663808
Myo	Control	0.452304
Myo	Control	0.268757
Myo	Control	-0.623917
Myo	Control	0.376497
Myo	Control	-0.0784244
Myo	Control	0.3034
Myo	Control	-0.168417
Myo	Control	-0.218423
Myo	Control	-0.211034
Myo	Control	0.511515
Myo	Control	-0.417825
Myo	Control	0.453091
Myo	Control	0.52542
Myo	Tumour	-0.707427
Myo	Tumour	-0.302673
Myo	Tumour	-0.497602
Myo	Tumour	-0.785533
Myo	Tumour	-0.265455
Myo	Tumour	-0.239424
Myo	Tumour	-0.205131
Myo	Tumour	-0.443029
Myo	Tumour	0.201742
Myo	Tumour	0.0766417
Myo	Tumour	-0.223454
Myo	Tumour	-0.54741
Myo	Tumour	-0.673589
Myo	Tumour	-0.184195
Myo	Tumour	-0.281988
Myo	Tumour	-0.161252
Myo	Tumour	-0.376821
Myo	Tumour	-0.697766
Myo	Tumour	0.235873
Myo	Tumour	-0.663903
Myo	Tumour	-0.645697
Myo	Tumour	-0.391908
Myo	Control	0.241244
Myo	Tumour	-0.701957
Myo	Control	-0.274012
Myo	Tumour	-0.497894
Myo	Control	-0.614921
Myo	Tumour	-0.227393
Myo	Tumour	-0.262296
Myo	Control	0.181832
Myo	Tumour	-0.717637
Myo	Control	0.111564
Myo	Tumour	-0.491673
Myo	Tumour	-0.241967
Myo	Tumour	0.155796
Myo	Tumour	0.121257
Myo	Control	0.479861
Myo	Tumour	0.522955
Myo	Tumour	-0.330129
Myo	Tumour	-0.0705861
Myo	Tumour	-0.188012
Myo	Tumour	-0.373426
Myo	Tumour	-0.627347
Myo	Control	0.327104
Myo	Tumour	-0.414566
Myo	Control	0.636833
Myo	Tumour	0.701508
Myo	Tumour	-0.447742
Myo	Tumour	-0.459575
Myo	Tumour	-0.465828
Myo	Tumour	-0.393424
Myo	Tumour	-0.30331
Myo	Tumour	-0.30692
Myo	Tumour	-0.18856
Myo	Tumour	-0.446844
Myo	Tumour	-0.476382
Myo	Tumour	-0.0970382
Myo	Tumour	-0.017132
Myo	Tumour	0.0854615
Myo	Tumour	0.0436382
Myo	Tumour	-0.0415737
Myo	Tumour	-0.410861
Alveolar	Tumour	-0.258755
Alveolar	Control	0.23402
Alveolar	Tumour	-0.218042
Alveolar	Tumour	-0.122121
Alveolar	Control	-0.540712
Alveolar	Control	0.726818
Alveolar	Control	-0.183407
Alveolar	Tumour	-0.109104
Alveolar	Control	0.486013
Alveolar	Tumour	-0.0167342
Alveolar	Control	0.0760113
Alveolar	Tumour	-0.427819
Alveolar	Control	0.331668
Alveolar	Control	0.306707
Alveolar	Control	-0.0609222
Alveolar	Control	0.0459165
Alveolar	Control	-0.651893
Alveolar	Control	-0.0558126
Alveolar	Control	-0.0135874
Alveolar	Control	-0.267051
Alveolar	Control	-0.528314
Alveolar	Control	0.0976786
Alveolar	Control	-0.391073
Alveolar	Control	-0.103852
Alveolar	Control	-0.151617
Alveolar	Control	-0.655348
Alveolar	Control	-0.0976717
Alveolar	Control	0.0362086
Alveolar	Control	-0.547703
Alveolar	Control	0.217039
Alveolar	Control	-0.418155
Alveolar	Tumour	-0.671328
Alveolar	Tumour	-0.303396
Alveolar	Tumour	-0.109059
Alveolar	Tumour	-0.343319
Alveolar	Tumour	-0.634539
Alveolar	Tumour	-0.113166
Alveolar	Tumour	-0.18741
Alveolar	Tumour	-0.0674831
Alveolar	Tumour	0.13713
Alveolar	Tumour	-0.441632
Alveolar	Tumour	-0.412127
Alveolar	Tumour	-0.404698
Alveolar	Tumour	-0.572929
Alveolar	Tumour	-0.020845
Alveolar	Tumour	-0.217186
Alveolar	Tumour	0.209295
Alveolar	Tumour	0.0563586
Alveolar	Tumour	-0.158792
Alveolar	Control	-0.0131241
Alveolar	Tumour	-0.150597
Alveolar	Control	0.249604
Alveolar	Tumour	-0.308401
Alveolar	Control	-0.140071
Alveolar	Tumour	0.0292401
Alveolar	Control	0.059888
Alveolar	Tumour	-0.0126922
Alveolar	Control	-0.281405
Alveolar	Tumour	0.0449201
Alveolar	Control	-0.128987
Alveolar	Tumour	-0.06841
Alveolar	Control	0.0690216
Alveolar	Tumour	-0.325966
Alveolar	Control	0.00494155
Alveolar	Tumour	0.0781458
Alveolar	Control	0.200165
Alveolar	Tumour	-0.432241
Alveolar	Tumour	-0.220505
Alveolar	Tumour	-0.279969
Alveolar	Control	-0.411246
Alveolar	Tumour	0.0908219
Alveolar	Control	-0.0839242
Alveolar	Tumour	-0.301672
Alveolar	Control	0.664505
Alveolar	Control	-0.0309194
Alveolar	Tumour	0.540275
Alveolar	Tumour	-0.722756
Alveolar	Tumour	-0.521883
Alveolar	Tumour	-0.0480794
Alveolar	Tumour	-0.06805
Alveolar	Tumour	-0.0156557
Alveolar	Tumour	-0.328774
Alveolar	Tumour	-0.0638195
Alveolar	Tumour	0.187399
Alveolar	Tumour	0.148785
Alveolar	Tumour	-0.0198402
Alveolar	Tumour	-0.347029
Adventitial	Tumour	0.444538
Adventitial	Control	0.357513
Adventitial	Tumour	0.0984903
Adventitial	Control	-0.114509
Adventitial	Control	0.759246
Adventitial	Control	0.731511
Adventitial	Control	0.438319
Adventitial	Tumour	0.154945
Adventitial	Control	0.680447
Adventitial	Tumour	0.668091
Adventitial	Control	0.735438
Adventitial	Control	0.71835
Adventitial	Control	0.681067
Adventitial	Control	0.759336
Adventitial	Control	0.116691
Adventitial	Control	0.705001
Adventitial	Control	0.623473
Adventitial	Control	0.520729
Adventitial	Control	-0.100494
Adventitial	Control	-0.0480692
Adventitial	Control	-0.00409945
Adventitial	Control	0.260862
Adventitial	Control	0.469232
Adventitial	Control	0.253482
Adventitial	Control	-0.0897608
Adventitial	Control	0.340604
Adventitial	Control	0.201331
Adventitial	Control	0.534715
Adventitial	Control	0.139656
Adventitial	Tumour	-0.13718
Adventitial	Tumour	0.0465101
Adventitial	Tumour	0.26041
Adventitial	Tumour	-0.312021
Adventitial	Tumour	-0.0998854
Adventitial	Tumour	0.51648
Adventitial	Tumour	0.438046
Adventitial	Tumour	-0.299224
Adventitial	Tumour	-0.107369
Adventitial	Tumour	0.212671
Adventitial	Tumour	0.431342
Adventitial	Tumour	0.270066
Adventitial	Tumour	0.15852
Adventitial	Tumour	0.383931
Adventitial	Control	0.736215
Adventitial	Tumour	-0.0151748
Adventitial	Control	0.565833
Adventitial	Control	0.237444
Adventitial	Tumour	0.553122
Adventitial	Control	0.211811
Adventitial	Control	0.612674
Adventitial	Tumour	-0.209955
Adventitial	Control	0.602685
Adventitial	Tumour	-0.322427
Adventitial	Tumour	0.264393
Adventitial	Tumour	0.49935
Adventitial	Control	0.682392
Adventitial	Tumour	0.273001
Adventitial	Control	0.627464
Adventitial	Tumour	0.301222
Adventitial	Control	0.259217
Adventitial	Tumour	-0.139288
Adventitial	Control	0.341186
Adventitial	Control	0.694607
Adventitial	Tumour	0.760777
Adventitial	Tumour	0.362131
Adventitial	Tumour	0.180128
Adventitial	Tumour	0.145341
Adventitial	Tumour	0.12487
Adventitial	Tumour	-0.393378
Adventitial	Tumour	0.484974
Adventitial	Tumour	0.571578
Adventitial	Tumour	0.375046
Adventitial	Tumour	0.124533
Adventitial	Tumour	0.0920179
Adventitial	Tumour	0.0625049
Adventitial	Tumour	0.350265
Adventitial	Tumour	-0.344145
Adventitial	Tumour	-0.418366

## Sheet: Figure 3e
Fibroblast Subpopulation	Sample type	% of all fibroblasts (scRNA-seq)
Adventitial	Control	80
Adventitial	Control	66.6667
Adventitial	Control	59.5745
Adventitial	Control	50
Adventitial	Control	40
Adventitial	Control	0
Adventitial	Control	24.3902
Adventitial	Control	60
Adventitial	Control	43.3657
Adventitial	Control	9.18919
Adventitial	Control	9.38776
Adventitial	Control	12.2137
Adventitial	Control	22.4556
Adventitial	Control	37.1795
Adventitial	Control	31.8681
Adventitial	Control	0
Adventitial	Control	88.8889
Adventitial	Control	100
Adventitial	Control	36.3636
Adventitial	Control	86.3636
Adventitial	Control	3.0303
Adventitial	Control	62.5
Adventitial	Control	88.8889
Adventitial	Control	72.4551
Adventitial	Control	90.6465
Adventitial	Control	72.6562
Adventitial	Control	0
Adventitial	Control	19.469
Adventitial	Control	9.52381
Adventitial	Control	9.67742
Adventitial	Control	29.1667
Adventitial	Control	21.5385
Adventitial	Control	32.3232
Adventitial	Control	83.7209
Adventitial	Control	60
Adventitial	Control	80
Adventitial	Control	89.5349
Adventitial	Control	62.7907
Adventitial	Control	0
Adventitial	LUAD	42.8571
Adventitial	LUAD	0
Adventitial	LUAD	16.6667
Adventitial	LUAD	0
Adventitial	LUAD	2.5641
Adventitial	LUAD	8.13953
Adventitial	LUAD	0
Adventitial	LUAD	0
Adventitial	LUAD	0
Adventitial	LUAD	5.54017
Adventitial	LUAD	20.7407
Adventitial	LUAD	0
Adventitial	LUAD	0
Adventitial	LUAD	1.5873
Adventitial	LUAD	0
Adventitial	LUAD	5
Adventitial	LUAD	0
Adventitial	LUAD	1.72414
Adventitial	LUAD	2.88714
Adventitial	LUAD	20
Adventitial	LUAD	0
Adventitial	LUAD	3.7037
Adventitial	LUAD	22.3485
Adventitial	LUAD	33.3333
Adventitial	LUAD	5.92593
Adventitial	LUAD	33.0579
Adventitial	LUAD	0
Adventitial	LUAD	21.4286
Adventitial	LUAD	0
Adventitial	LUAD	3
Adventitial	LUAD	0
Adventitial	LUAD	0
Adventitial	LUAD	0
Adventitial	LUAD	54.5455
Adventitial	LUAD	0
Adventitial	LUAD	4.7619
Adventitial	LUAD	0
Adventitial	LUAD	19.1489
Adventitial	LUAD	20
Adventitial	LUAD	13.1579
Adventitial	LUAD	43.1818
Adventitial	LUAD	14.2857
Adventitial	LUAD	21.7391
Adventitial	LUAD	34.6154
Adventitial	LUAD	10.5263
Adventitial	LUAD	14.2857
Adventitial	LUSC	0
Adventitial	LUSC	2.12766
Adventitial	LUSC	1.04167
Adventitial	LUSC	7.14286
Adventitial	LUSC	25
Adventitial	LUSC	6.53595
Adventitial	LUSC	0
Adventitial	LUSC	0
Adventitial	LUSC	0
Adventitial	LUSC	71.4286
Adventitial	LUSC	7.14286
Adventitial	LUSC	10.1449
Adventitial	LUSC	6.89655
Adventitial	LUSC	10.3448
Adventitial	LUSC	33.3333
Adventitial	LUSC	0
Alveolar	Control	20
Alveolar	Control	20.9524
Alveolar	Control	12.766
Alveolar	Control	40
Alveolar	Control	55.2941
Alveolar	Control	18.1818
Alveolar	Control	4.87805
Alveolar	Control	35
Alveolar	Control	27.8317
Alveolar	Control	66.4865
Alveolar	Control	67.7551
Alveolar	Control	73.5369
Alveolar	Control	63.8126
Alveolar	Control	37.1795
Alveolar	Control	53.8462
Alveolar	Control	90
Alveolar	Control	11.1111
Alveolar	Control	0
Alveolar	Control	45.4545
Alveolar	Control	10.9091
Alveolar	Control	93.9394
Alveolar	Control	37.5
Alveolar	Control	11.1111
Alveolar	Control	27.5449
Alveolar	Control	4.95186
Alveolar	Control	22.6562
Alveolar	Control	100
Alveolar	Control	73.4513
Alveolar	Control	77.7778
Alveolar	Control	45.1613
Alveolar	Control	70.8333
Alveolar	Control	75.3846
Alveolar	Control	58.5859
Alveolar	Control	16.2791
Alveolar	Control	25.4545
Alveolar	Control	20
Alveolar	Control	10.4651
Alveolar	Control	32.5581
Alveolar	Control	42.8571
Alveolar	LUAD	26.5306
Alveolar	LUAD	60.5263
Alveolar	LUAD	27.7778
Alveolar	LUAD	0
Alveolar	LUAD	5.12821
Alveolar	LUAD	3.48837
Alveolar	LUAD	91.1765
Alveolar	LUAD	0
Alveolar	LUAD	0
Alveolar	LUAD	47.3684
Alveolar	LUAD	48.8889
Alveolar	LUAD	14.2857
Alveolar	LUAD	3.65854
Alveolar	LUAD	68.254
Alveolar	LUAD	0
Alveolar	LUAD	70
Alveolar	LUAD	13.7931
Alveolar	LUAD	72.4138
Alveolar	LUAD	8.66142
Alveolar	LUAD	26.6667
Alveolar	LUAD	66.6667
Alveolar	LUAD	1.85185
Alveolar	LUAD	55.303
Alveolar	LUAD	16.6667
Alveolar	LUAD	53.3333
Alveolar	LUAD	29.3388
Alveolar	LUAD	0
Alveolar	LUAD	35.7143
Alveolar	LUAD	0
Alveolar	LUAD	10
Alveolar	LUAD	54
Alveolar	LUAD	20
Alveolar	LUAD	100
Alveolar	LUAD	27.2727
Alveolar	LUAD	50
Alveolar	LUAD	47.619
Alveolar	LUAD	0.460829
Alveolar	LUAD	42.5532
Alveolar	LUAD	37.7778
Alveolar	LUAD	39.4737
Alveolar	LUAD	6.81818
Alveolar	LUAD	30.6122
Alveolar	LUAD	26.087
Alveolar	LUAD	26.9231
Alveolar	LUAD	5.26316
Alveolar	LUAD	28.5714
Alveolar	LUSC	16.6667
Alveolar	LUSC	2.12766
Alveolar	LUSC	28.125
Alveolar	LUSC	2.38095
Alveolar	LUSC	0
Alveolar	LUSC	1.30719
Alveolar	LUSC	0
Alveolar	LUSC	0
Alveolar	LUSC	0
Alveolar	LUSC	14.2857
Alveolar	LUSC	1.42857
Alveolar	LUSC	2.89855
Alveolar	LUSC	0
Alveolar	LUSC	0
Alveolar	LUSC	0
Alveolar	LUSC	0
Myo	Control	0
Myo	Control	12.381
Myo	Control	27.6596
Myo	Control	10
Myo	Control	4.70588
Myo	Control	81.8182
Myo	Control	70.7317
Myo	Control	5
Myo	Control	28.8026
Myo	Control	24.3243
Myo	Control	22.8571
Myo	Control	14.2494
Myo	Control	13.7318
Myo	Control	25.641
Myo	Control	14.2857
Myo	Control	10
Myo	Control	0
Myo	Control	0
Myo	Control	18.1818
Myo	Control	2.72727
Myo	Control	3.0303
Myo	Control	0
Myo	Control	0
Myo	Control	0
Myo	Control	4.40165
Myo	Control	4.6875
Myo	Control	0
Myo	Control	7.07965
Myo	Control	12.6984
Myo	Control	45.1613
Myo	Control	0
Myo	Control	3.07692
Myo	Control	9.09091
Myo	Control	0
Myo	Control	14.5455
Myo	Control	0
Myo	Control	0
Myo	Control	4.65116
Myo	Control	57.1429
Myo	LUAD	30.6122
Myo	LUAD	39.4737
Myo	LUAD	55.5556
Myo	LUAD	100
Myo	LUAD	92.3077
Myo	LUAD	88.3721
Myo	LUAD	8.82353
Myo	LUAD	100
Myo	LUAD	100
Myo	LUAD	47.0914
Myo	LUAD	30.3704
Myo	LUAD	85.7143
Myo	LUAD	96.3415
Myo	LUAD	30.1587
Myo	LUAD	100
Myo	LUAD	25
Myo	LUAD	86.2069
Myo	LUAD	25.8621
Myo	LUAD	88.4514
Myo	LUAD	53.3333
Myo	LUAD	33.3333
Myo	LUAD	94.4444
Myo	LUAD	22.3485
Myo	LUAD	50
Myo	LUAD	40.7407
Myo	LUAD	37.6033
Myo	LUAD	100
Myo	LUAD	42.8571
Myo	LUAD	100
Myo	LUAD	87
Myo	LUAD	46
Myo	LUAD	80
Myo	LUAD	0
Myo	LUAD	18.1818
Myo	LUAD	50
Myo	LUAD	47.619
Myo	LUAD	99.5392
Myo	LUAD	38.2979
Myo	LUAD	42.2222
Myo	LUAD	47.3684
Myo	LUAD	50
Myo	LUAD	55.102
Myo	LUAD	52.1739
Myo	LUAD	38.4615
Myo	LUAD	84.2105
Myo	LUAD	57.1429
Myo	LUSC	83.3333
Myo	LUSC	95.7447
Myo	LUSC	70.8333
Myo	LUSC	90.4762
Myo	LUSC	75
Myo	LUSC	92.1569
Myo	LUSC	100
Myo	LUSC	100
Myo	LUSC	100
Myo	LUSC	14.2857
Myo	LUSC	91.4286
Myo	LUSC	86.9565
Myo	LUSC	93.1034
Myo	LUSC	89.6552
Myo	LUSC	66.6667
Myo	LUSC	100

## Sheet: Figure 3f
Fibroblast Subpopulation	Sample type	% of all fibroblasts (mxIHC)
Adventitial	Control	57.3159
Adventitial	Control	40.3465
Adventitial	Control	18.8274
Adventitial	Control	89.7245
Adventitial	Control	9.26711
Adventitial	Control	40.9803
Adventitial	Control	14.112
Adventitial	Control	10.5379
Adventitial	Control	21.9558
Adventitial	Control	31.0303
Adventitial	Control	65.9731
Adventitial	Control	45.0851
Adventitial	Control	35.9954
Adventitial	Control	23.1076
Adventitial	Control	6.14922
Adventitial	Control	42.7303
Adventitial	Control	41.3944
Adventitial	Control	25.7654
Adventitial	Control	21.809
Adventitial	LUAD	12.0703
Adventitial	LUAD	59.0026
Adventitial	LUAD	0.461002
Adventitial	LUAD	57.3324
Adventitial	LUAD	32.7795
Adventitial	LUAD	20.1426
Adventitial	LUAD	48.3878
Adventitial	LUAD	49.8822
Adventitial	LUAD	25.1763
Adventitial	LUAD	10.7578
Adventitial	LUAD	5.05394
Adventitial	LUAD	63.6715
Adventitial	LUAD	3.93034
Adventitial	LUAD	0.151976
Adventitial	LUAD	3.49286
Adventitial	LUSC	3.16715
Adventitial	LUSC	0.719474
Adventitial	LUSC	9.34028
Adventitial	LUSC	1.04245
Adventitial	LUSC	3.66388
Adventitial	LUSC	1.29225
Adventitial	LUSC	50.2162
Adventitial	LUSC	17.5388
Adventitial	LUSC	12.3526
Adventitial	LUSC	11.571
Alveolar	Control	40.5148
Alveolar	Control	39.3129
Alveolar	Control	68.0178
Alveolar	Control	3.04655
Alveolar	Control	81.4194
Alveolar	Control	57.9804
Alveolar	Control	74.0029
Alveolar	Control	31.3637
Alveolar	Control	76.5764
Alveolar	Control	56.7426
Alveolar	Control	31.3505
Alveolar	Control	50.1937
Alveolar	Control	61.063
Alveolar	Control	74.6513
Alveolar	Control	56.2997
Alveolar	Control	51.9927
Alveolar	Control	24.8339
Alveolar	Control	22.8844
Alveolar	Control	38.7394
Alveolar	LUAD	44.993
Alveolar	LUAD	38.9823
Alveolar	LUAD	10.1989
Alveolar	LUAD	36.7185
Alveolar	LUAD	7.77888
Alveolar	LUAD	15.3786
Alveolar	LUAD	20.2885
Alveolar	LUAD	17.2751
Alveolar	LUAD	57.3744
Alveolar	LUAD	20.4252
Alveolar	LUAD	28.7056
Alveolar	LUAD	25.3659
Alveolar	LUAD	19.9576
Alveolar	LUAD	26.1398
Alveolar	LUAD	13.6009
Alveolar	LUSC	9.08745
Alveolar	LUSC	5.82958
Alveolar	LUSC	0.816582
Alveolar	LUSC	5.80015
Alveolar	LUSC	9.28202
Alveolar	LUSC	4.47509
Alveolar	LUSC	13.7264
Alveolar	LUSC	19.0639
Alveolar	LUSC	8.42734
Alveolar	LUSC	11.1303
Myo	Control	2.16921
Myo	Control	20.3406
Myo	Control	13.1548
Myo	Control	7.22892
Myo	Control	9.31346
Myo	Control	1.03924
Myo	Control	11.8851
Myo	Control	58.0984
Myo	Control	1.46785
Myo	Control	12.2271
Myo	Control	2.67633
Myo	Control	4.72119
Myo	Control	2.94163
Myo	Control	2.24103
Myo	Control	37.5511
Myo	Control	5.27704
Myo	Control	33.7717
Myo	Control	51.3502
Myo	Control	39.4516
Myo	LUAD	42.9367
Myo	LUAD	2.01508
Myo	LUAD	89.3401
Myo	LUAD	5.94912
Myo	LUAD	59.4416
Myo	LUAD	64.4788
Myo	LUAD	31.3236
Myo	LUAD	32.8428
Myo	LUAD	17.4493
Myo	LUAD	68.817
Myo	LUAD	66.2405
Myo	LUAD	10.9625
Myo	LUAD	76.112
Myo	LUAD	73.7082
Myo	LUAD	82.9063
Myo	LUSC	87.7454
Myo	LUSC	93.4509
Myo	LUSC	89.8431
Myo	LUSC	93.1574
Myo	LUSC	87.0541
Myo	LUSC	94.2327
Myo	LUSC	36.0574
Myo	LUSC	63.3973
Myo	LUSC	79.2201
Myo	LUSC	77.2987

## Sheet: Figure 3g
Fibroblast Subpopulation	Sample type	% of all fibroblasts (CIBERSORTx)
Adventitial	Control	10.3413
Adventitial	Control	18.1109
Adventitial	Control	7.09915
Adventitial	Control	35.8711
Adventitial	Control	9.1111
Adventitial	Control	27.773
Adventitial	Control	17.3185
Adventitial	Control	22.8379
Adventitial	Control	7.61466
Adventitial	Control	37.5464
Adventitial	Control	13.5056
Adventitial	Control	40.1988
Adventitial	Control	10.2774
Adventitial	Control	0
Adventitial	Control	22.0935
Adventitial	Control	15.0723
Adventitial	Control	0
Adventitial	Control	23.1767
Adventitial	Control	0
Adventitial	Control	24.1806
Adventitial	Control	0
Adventitial	Control	18.7123
Adventitial	Control	20.1398
Adventitial	Control	15.1524
Adventitial	Control	16.6883
Adventitial	Control	0.558832
Adventitial	Control	27.1604
Adventitial	Control	0
Adventitial	Control	7.15048
Adventitial	Control	0
Adventitial	Control	15.2713
Adventitial	Control	5.17298
Adventitial	Control	21.3276
Adventitial	Control	0
Adventitial	Control	8.98549
Adventitial	Control	4.1377
Adventitial	Control	28.3888
Adventitial	Control	23.6612
Adventitial	Control	0
Adventitial	Control	13.8443
Adventitial	Control	1.56936
Adventitial	Control	11.5244
Adventitial	Control	3.46791
Adventitial	Control	0
Adventitial	Control	5.47823
Adventitial	Control	0
Adventitial	Control	14.4244
Adventitial	Control	1.74416
Adventitial	Control	1.93296
Adventitial	Control	9.36171
Adventitial	Control	3.49683
Adventitial	Control	4.54777
Adventitial	Control	0
Adventitial	Control	9.56285
Adventitial	Control	6.84047
Adventitial	Control	49.6388
Adventitial	Control	0
Adventitial	Control	1.91721
Adventitial	Control	3.5725
Adventitial	Control	19.4199
Adventitial	Control	1.31088
Adventitial	Control	7.85725
Adventitial	Control	22.4169
Adventitial	Control	0
Adventitial	Control	11.5149
Adventitial	Control	2.14291
Adventitial	Control	10.5302
Adventitial	Control	31.1761
Adventitial	Control	6.49995
Adventitial	Control	36.2501
Adventitial	Control	13.3028
Adventitial	Control	0
Adventitial	Control	34.6515
Adventitial	Control	7.84033
Adventitial	Control	8.81545
Adventitial	Control	19.1957
Adventitial	Control	56.7586
Adventitial	Control	19.7306
Adventitial	Control	8.05132
Adventitial	Control	10.5524
Adventitial	Control	22.1236
Adventitial	Control	3.17595
Adventitial	Control	3.15807
Adventitial	Control	18.8655
Adventitial	Control	5.34881
Adventitial	Control	6.02059
Adventitial	Control	14.8306
Adventitial	Control	14.5306
Adventitial	Control	4.60698
Adventitial	Control	6.92116
Adventitial	Control	3.86283
Adventitial	Control	1.25771
Adventitial	Control	3.07989
Adventitial	Control	5.10951
Adventitial	Control	9.21295
Adventitial	Control	12.5129
Adventitial	Control	6.46133
Adventitial	Control	21.229
Adventitial	Control	11.7959
Adventitial	Control	12.3251
Adventitial	Control	12.6259
Adventitial	Control	13.9838
Adventitial	Control	4.80223
Adventitial	Control	2.71973
Adventitial	Control	11.3334
Adventitial	Control	9.16581
Adventitial	Control	19.4851
Adventitial	Control	3.80357
Adventitial	Control	3.2007
Adventitial	Control	2.37467
Adventitial	LUAD	0
Adventitial	LUAD	18.1341
Adventitial	LUAD	0
Adventitial	LUAD	0
Adventitial	LUAD	8.81845
Adventitial	LUAD	32.1861
Adventitial	LUAD	0
Adventitial	LUAD	0
Adventitial	LUAD	0
Adventitial	LUAD	17.4939
Adventitial	LUAD	0
Adventitial	LUAD	0
Adventitial	LUAD	16.0646
Adventitial	LUAD	0
Adventitial	LUAD	15.4576
Adventitial	LUAD	0
Adventitial	LUAD	0
Adventitial	LUAD	0
Adventitial	LUAD	0
Adventitial	LUAD	6.62707
Adventitial	LUAD	7.18482
Adventitial	LUAD	22.6708
Adventitial	LUAD	18.8685
Adventitial	LUAD	0
Adventitial	LUAD	0
Adventitial	LUAD	6.12045
Adventitial	LUAD	24.7059
Adventitial	LUAD	19.4642
Adventitial	LUAD	17.5359
Adventitial	LUAD	7.62159
Adventitial	LUAD	3.41939
Adventitial	LUAD	2.08636
Adventitial	LUAD	0
Adventitial	LUAD	0
Adventitial	LUAD	35.1663
Adventitial	LUAD	9.95662
Adventitial	LUAD	0
Adventitial	LUAD	12.8415
Adventitial	LUAD	0
Adventitial	LUAD	0
Adventitial	LUAD	0
Adventitial	LUAD	0
Adventitial	LUAD	0
Adventitial	LUAD	0
Adventitial	LUAD	34.4495
Adventitial	LUAD	0
Adventitial	LUAD	0
Adventitial	LUAD	24.6113
Adventitial	LUAD	39.8469
Adventitial	LUAD	43.8369
Adventitial	LUAD	0
Adventitial	LUAD	13.4772
Adventitial	LUAD	3.68403
Adventitial	LUAD	30.6897
Adventitial	LUAD	0
Adventitial	LUAD	0
Adventitial	LUAD	12.3239
Adventitial	LUAD	0
Adventitial	LUAD	0
Adventitial	LUAD	0
Adventitial	LUAD	0
Adventitial	LUAD	19.8996
Adventitial	LUAD	0
Adventitial	LUAD	24.5406
Adventitial	LUAD	0
Adventitial	LUAD	30.1672
Adventitial	LUAD	0
Adventitial	LUAD	13.3224
Adventitial	LUAD	4.98025
Adventitial	LUAD	49.859
Adventitial	LUAD	0
Adventitial	LUAD	0.408496
Adventitial	LUAD	0
Adventitial	LUAD	2.75724
Adventitial	LUAD	0
Adventitial	LUAD	0
Adventitial	LUAD	0
Adventitial	LUAD	19.8481
Adventitial	LUAD	0
Adventitial	LUAD	0
Adventitial	LUAD	0
Adventitial	LUAD	0
Adventitial	LUAD	14.1105
Adventitial	LUAD	0
Adventitial	LUAD	0
Adventitial	LUAD	0
Adventitial	LUAD	0
Adventitial	LUAD	0
Adventitial	LUAD	0
Adventitial	LUAD	0
Adventitial	LUAD	0
Adventitial	LUAD	0
Adventitial	LUAD	0
Adventitial	LUAD	0
Adventitial	LUAD	0
Adventitial	LUAD	0
Adventitial	LUAD	0
Adventitial	LUAD	0
Adventitial	LUAD	1.32944
Adventitial	LUAD	20.6789
Adventitial	LUAD	0
Adventitial	LUAD	0
Adventitial	LUAD	0
Adventitial	LUAD	46.2035
Adventitial	LUAD	0
Adventitial	LUAD	0
Adventitial	LUAD	22.0447
Adventitial	LUAD	0
Adventitial	LUAD	0
Adventitial	LUAD	0
Adventitial	LUAD	0
Adventitial	LUAD	0
Adventitial	LUAD	0
Adventitial	LUAD	10.6959
Adventitial	LUAD	37.5568
Adventitial	LUAD	0
Adventitial	LUAD	0
Adventitial	LUAD	0
Adventitial	LUAD	0
Adventitial	LUAD	0
Adventitial	LUAD	0
Adventitial	LUAD	24.8223
Adventitial	LUAD	18.264
Adventitial	LUAD	0
Adventitial	LUAD	0
Adventitial	LUAD	1.20688
Adventitial	LUAD	0.338769
Adventitial	LUAD	1.91475
Adventitial	LUAD	16.3855
Adventitial	LUAD	1.45541
Adventitial	LUAD	44.6837
Adventitial	LUAD	0
Adventitial	LUAD	0
Adventitial	LUAD	0
Adventitial	LUAD	0
Adventitial	LUAD	0
Adventitial	LUAD	0
Adventitial	LUAD	0
Adventitial	LUAD	0
Adventitial	LUAD	0.250176
Adventitial	LUAD	31.0313
Adventitial	LUAD	4.99104
Adventitial	LUAD	0
Adventitial	LUAD	0
Adventitial	LUAD	0
Adventitial	LUAD	0
Adventitial	LUAD	0
Adventitial	LUAD	0
Adventitial	LUAD	0
Adventitial	LUAD	51.7823
Adventitial	LUAD	15.4934
Adventitial	LUAD	0
Adventitial	LUAD	24.4031
Adventitial	LUAD	0
Adventitial	LUAD	10.1705
Adventitial	LUAD	NA
Adventitial	LUAD	0
Adventitial	LUAD	0
Adventitial	LUAD	8.77937
Adventitial	LUAD	4.39315
Adventitial	LUAD	0
Adventitial	LUAD	0
Adventitial	LUAD	5.35348
Adventitial	LUAD	0
Adventitial	LUAD	6.75394
Adventitial	LUAD	0
Adventitial	LUAD	0
Adventitial	LUAD	0
Adventitial	LUAD	0
Adventitial	LUAD	0
Adventitial	LUAD	0
Adventitial	LUAD	0
Adventitial	LUAD	0
Adventitial	LUAD	0
Adventitial	LUAD	0
Adventitial	LUAD	0
Adventitial	LUAD	0
Adventitial	LUAD	0
Adventitial	LUAD	8.91191
Adventitial	LUAD	0
Adventitial	LUAD	0
Adventitial	LUAD	12.5471
Adventitial	LUAD	0
Adventitial	LUAD	0
Adventitial	LUAD	0
Adventitial	LUAD	7.2752
Adventitial	LUAD	16.8564
Adventitial	LUAD	0
Adventitial	LUAD	11.6641
Adventitial	LUAD	0
Adventitial	LUAD	0.315966
Adventitial	LUAD	0
Adventitial	LUAD	26.3393
Adventitial	LUAD	0
Adventitial	LUAD	22.3741
Adventitial	LUAD	72.4093
Adventitial	LUAD	0
Adventitial	LUAD	13.2396
Adventitial	LUAD	0
Adventitial	LUAD	11.856
Adventitial	LUAD	0
Adventitial	LUAD	0
Adventitial	LUAD	0
Adventitial	LUAD	0
Adventitial	LUAD	0
Adventitial	LUAD	7.75419
Adventitial	LUAD	11.9132
Adventitial	LUAD	9.53046
Adventitial	LUAD	0
Adventitial	LUAD	0
Adventitial	LUAD	0
Adventitial	LUAD	0
Adventitial	LUAD	0
Adventitial	LUAD	0
Adventitial	LUAD	0
Adventitial	LUAD	0
Adventitial	LUAD	0
Adventitial	LUAD	0
Adventitial	LUAD	25.0031
Adventitial	LUAD	4.81743
Adventitial	LUAD	0
Adventitial	LUAD	0
Adventitial	LUAD	0
Adventitial	LUAD	0
Adventitial	LUAD	0
Adventitial	LUAD	0
Adventitial	LUAD	0
Adventitial	LUAD	3.22475
Adventitial	LUAD	0
Adventitial	LUAD	0
Adventitial	LUAD	50.0453
Adventitial	LUAD	31.9403
Adventitial	LUAD	10.2533
Adventitial	LUAD	0
Adventitial	LUAD	0
Adventitial	LUAD	4.97192
Adventitial	LUAD	14.9402
Adventitial	LUAD	16.44
Adventitial	LUAD	9.16794
Adventitial	LUAD	17.2366
Adventitial	LUAD	0
Adventitial	LUAD	0
Adventitial	LUAD	0
Adventitial	LUAD	0
Adventitial	LUAD	6.67726
Adventitial	LUAD	0
Adventitial	LUAD	0
Adventitial	LUAD	0
Adventitial	LUAD	2.66798
Adventitial	LUAD	0
Adventitial	LUAD	0
Adventitial	LUAD	0
Adventitial	LUAD	48.0009
Adventitial	LUAD	0
Adventitial	LUAD	0
Adventitial	LUAD	0
Adventitial	LUAD	0
Adventitial	LUAD	24.2438
Adventitial	LUAD	0
Adventitial	LUAD	0
Adventitial	LUAD	0
Adventitial	LUAD	1.32157
Adventitial	LUAD	16.1884
Adventitial	LUAD	3.91434
Adventitial	LUAD	0
Adventitial	LUAD	0
Adventitial	LUAD	8.22331
Adventitial	LUAD	13.8973
Adventitial	LUAD	18.0596
Adventitial	LUAD	0
Adventitial	LUAD	47.0847
Adventitial	LUAD	28.2349
Adventitial	LUAD	0
Adventitial	LUAD	0
Adventitial	LUAD	68.1252
Adventitial	LUAD	0
Adventitial	LUAD	0
Adventitial	LUAD	0
Adventitial	LUAD	1.25273
Adventitial	LUAD	5.44145
Adventitial	LUAD	14.4292
Adventitial	LUAD	19.2091
Adventitial	LUAD	25.7805
Adventitial	LUAD	17.0046
Adventitial	LUAD	76.702
Adventitial	LUAD	54.8573
Adventitial	LUAD	0
Adventitial	LUAD	0
Adventitial	LUAD	0
Adventitial	LUAD	0
Adventitial	LUAD	0
Adventitial	LUAD	0
Adventitial	LUAD	0
Adventitial	LUAD	0
Adventitial	LUAD	0
Adventitial	LUAD	0
Adventitial	LUAD	4.61718
Adventitial	LUAD	16.2907
Adventitial	LUAD	47.1022
Adventitial	LUAD	NA
Adventitial	LUAD	42.3302
Adventitial	LUAD	0
Adventitial	LUAD	0
Adventitial	LUAD	0
Adventitial	LUAD	0
Adventitial	LUAD	0
Adventitial	LUAD	0
Adventitial	LUAD	0
Adventitial	LUAD	0
Adventitial	LUAD	0
Adventitial	LUAD	14.3134
Adventitial	LUAD	0
Adventitial	LUAD	19.6086
Adventitial	LUAD	0
Adventitial	LUAD	12.729
Adventitial	LUAD	9.63646
Adventitial	LUAD	6.97061
Adventitial	LUAD	0
Adventitial	LUAD	6.50536
Adventitial	LUAD	31.3016
Adventitial	LUAD	2.2349
Adventitial	LUAD	17.957
Adventitial	LUAD	0
Adventitial	LUAD	2.40874
Adventitial	LUAD	0
Adventitial	LUAD	0
Adventitial	LUAD	42.9171
Adventitial	LUAD	0
Adventitial	LUAD	37.4422
Adventitial	LUAD	0
Adventitial	LUAD	0
Adventitial	LUAD	0
Adventitial	LUAD	15.0799
Adventitial	LUAD	0
Adventitial	LUAD	0
Adventitial	LUAD	41.7176
Adventitial	LUAD	0
Adventitial	LUAD	0
Adventitial	LUAD	0
Adventitial	LUAD	13.6083
Adventitial	LUAD	0
Adventitial	LUAD	2.52425
Adventitial	LUAD	0
Adventitial	LUAD	0
Adventitial	LUAD	0
Adventitial	LUAD	0
Adventitial	LUAD	0
Adventitial	LUAD	0
Adventitial	LUAD	0
Adventitial	LUAD	0
Adventitial	LUAD	16.0301
Adventitial	LUAD	9.25644
Adventitial	LUAD	3.16119
Adventitial	LUAD	33.2984
Adventitial	LUAD	0
Adventitial	LUAD	27.9264
Adventitial	LUAD	20.5969
Adventitial	LUAD	43.6552
Adventitial	LUAD	0
Adventitial	LUAD	0
Adventitial	LUAD	0
Adventitial	LUAD	0
Adventitial	LUAD	0
Adventitial	LUAD	0
Adventitial	LUAD	9.46917
Adventitial	LUAD	0
Adventitial	LUAD	0
Adventitial	LUAD	7.29724
Adventitial	LUAD	0
Adventitial	LUAD	0
Adventitial	LUAD	0
Adventitial	LUAD	0
Adventitial	LUAD	0
Adventitial	LUAD	0
Adventitial	LUAD	13.6924
Adventitial	LUAD	0
Adventitial	LUAD	0
Adventitial	LUAD	0
Adventitial	LUAD	0
Adventitial	LUAD	0
Adventitial	LUAD	12.7065
Adventitial	LUAD	0
Adventitial	LUAD	0
Adventitial	LUAD	0
Adventitial	LUAD	2.30912
Adventitial	LUAD	2.21402
Adventitial	LUAD	0
Adventitial	LUAD	14.5997
Adventitial	LUAD	0
Adventitial	LUAD	0
Adventitial	LUAD	0
Adventitial	LUAD	10.1072
Adventitial	LUAD	11.8295
Adventitial	LUAD	16.6438
Adventitial	LUAD	12.8378
Adventitial	LUAD	0
Adventitial	LUAD	0
Adventitial	LUAD	19.1936
Adventitial	LUAD	0.926428
Adventitial	LUAD	0
Adventitial	LUAD	0
Adventitial	LUAD	0
Adventitial	LUAD	2.8777
Adventitial	LUAD	1.06002
Adventitial	LUAD	0
Adventitial	LUAD	0
Adventitial	LUAD	0
Adventitial	LUAD	11.1195
Adventitial	LUAD	0
Adventitial	LUAD	0
Adventitial	LUAD	0
Adventitial	LUAD	0
Adventitial	LUAD	24.2346
Adventitial	LUAD	10.9313
Adventitial	LUAD	39.8275
Adventitial	LUAD	31.7471
Adventitial	LUAD	0
Adventitial	LUAD	0
Adventitial	LUAD	66.1018
Adventitial	LUAD	13.9113
Adventitial	LUAD	0.527172
Adventitial	LUAD	0
Adventitial	LUAD	2.40612
Adventitial	LUAD	5.3211
Adventitial	LUAD	3.9315
Adventitial	LUAD	0
Adventitial	LUAD	0
Adventitial	LUAD	1.36669
Adventitial	LUAD	0
Adventitial	LUAD	0
Adventitial	LUAD	0
Adventitial	LUAD	15.114
Adventitial	LUAD	0
Adventitial	LUAD	28.5106
Adventitial	LUAD	0
Adventitial	LUAD	5.11443
Adventitial	LUAD	0
Adventitial	LUAD	9.34876
Adventitial	LUAD	17.0216
Adventitial	LUAD	NA
Adventitial	LUAD	41.0357
Adventitial	LUAD	12.2195
Adventitial	LUAD	0
Adventitial	LUAD	0
Adventitial	LUAD	0
Adventitial	LUAD	39.5392
Adventitial	LUAD	0
Adventitial	LUAD	17.0233
Adventitial	LUAD	0
Adventitial	LUAD	8.77992
Adventitial	LUAD	0
Adventitial	LUAD	9.0754
Adventitial	LUAD	0
Adventitial	LUAD	0
Adventitial	LUAD	21.6503
Adventitial	LUAD	3.68672
Adventitial	LUAD	27.4693
Adventitial	LUAD	4.63897
Adventitial	LUAD	15.7798
Adventitial	LUAD	9.52357
Adventitial	LUAD	0
Adventitial	LUAD	37.1642
Adventitial	LUAD	17.543
Adventitial	LUAD	0
Adventitial	LUAD	0
Adventitial	LUAD	0
Adventitial	LUAD	0
Adventitial	LUAD	0
Adventitial	LUAD	0
Adventitial	LUAD	0
Adventitial	LUAD	0
Adventitial	LUAD	0
Adventitial	LUAD	8.33074
Adventitial	LUAD	10.2985
Adventitial	LUAD	0
Adventitial	LUAD	8.57653
Adventitial	LUAD	0
Adventitial	LUAD	0
Adventitial	LUAD	30.8213
Adventitial	LUAD	0
Adventitial	LUAD	1.03826
Adventitial	LUAD	0
Adventitial	LUAD	4.15965
Adventitial	LUAD	0
Adventitial	LUAD	0
Adventitial	LUAD	0
Adventitial	LUAD	0
Adventitial	LUAD	0
Adventitial	LUAD	0
Adventitial	LUAD	0
Adventitial	LUAD	57.9132
Adventitial	LUAD	13.1553
Adventitial	LUAD	0
Adventitial	LUAD	0
Adventitial	LUAD	0
Adventitial	LUAD	0
Adventitial	LUAD	0
Adventitial	LUAD	14.1578
Adventitial	LUAD	0
Adventitial	LUAD	25.1286
Adventitial	LUAD	0
Adventitial	LUAD	0
Adventitial	LUAD	0
Adventitial	LUAD	31.8044
Adventitial	LUAD	0
Adventitial	LUAD	7.70273
Adventitial	LUAD	0
Adventitial	LUAD	0
Adventitial	LUAD	0.366285
Adventitial	LUAD	11.2491
Adventitial	LUAD	35.3497
Adventitial	LUAD	2.08043
Adventitial	LUAD	43.8607
Adventitial	LUAD	22.8293
Adventitial	LUAD	17.2343
Adventitial	LUSC	0.205218
Adventitial	LUSC	0
Adventitial	LUSC	0
Adventitial	LUSC	0
Adventitial	LUSC	0
Adventitial	LUSC	0
Adventitial	LUSC	4.03839
Adventitial	LUSC	0
Adventitial	LUSC	0
Adventitial	LUSC	0
Adventitial	LUSC	0
Adventitial	LUSC	15.2176
Adventitial	LUSC	17.9483
Adventitial	LUSC	0
Adventitial	LUSC	0
Adventitial	LUSC	0
Adventitial	LUSC	0
Adventitial	LUSC	0
Adventitial	LUSC	0
Adventitial	LUSC	0
Adventitial	LUSC	0
Adventitial	LUSC	7.66933
Adventitial	LUSC	0
Adventitial	LUSC	0
Adventitial	LUSC	0
Adventitial	LUSC	0
Adventitial	LUSC	2.55526
Adventitial	LUSC	0
Adventitial	LUSC	0
Adventitial	LUSC	0
Adventitial	LUSC	0
Adventitial	LUSC	0
Adventitial	LUSC	29.7169
Adventitial	LUSC	0
Adventitial	LUSC	0
Adventitial	LUSC	0
Adventitial	LUSC	0
Adventitial	LUSC	0
Adventitial	LUSC	0
Adventitial	LUSC	3.51978
Adventitial	LUSC	0
Adventitial	LUSC	2.41383
Adventitial	LUSC	0
Adventitial	LUSC	1.684
Adventitial	LUSC	11.4322
Adventitial	LUSC	27.3162
Adventitial	LUSC	0
Adventitial	LUSC	6.02465
Adventitial	LUSC	0
Adventitial	LUSC	0
Adventitial	LUSC	3.69683
Adventitial	LUSC	0
Adventitial	LUSC	0
Adventitial	LUSC	1.86877
Adventitial	LUSC	0
Adventitial	LUSC	0
Adventitial	LUSC	3.82709
Adventitial	LUSC	3.6468
Adventitial	LUSC	0
Adventitial	LUSC	0
Adventitial	LUSC	22.3372
Adventitial	LUSC	7.81188
Adventitial	LUSC	0
Adventitial	LUSC	0
Adventitial	LUSC	0
Adventitial	LUSC	2.55593
Adventitial	LUSC	0
Adventitial	LUSC	0
Adventitial	LUSC	10.6869
Adventitial	LUSC	0.256443
Adventitial	LUSC	93.5614
Adventitial	LUSC	8.22079
Adventitial	LUSC	10.092
Adventitial	LUSC	44.8427
Adventitial	LUSC	0
Adventitial	LUSC	30.3505
Adventitial	LUSC	2.85903
Adventitial	LUSC	0
Adventitial	LUSC	10.635
Adventitial	LUSC	5.00564
Adventitial	LUSC	0
Adventitial	LUSC	0
Adventitial	LUSC	2.1436
Adventitial	LUSC	0
Adventitial	LUSC	52.964
Adventitial	LUSC	19.3261
Adventitial	LUSC	83.7755
Adventitial	LUSC	50.8618
Adventitial	LUSC	20.8993
Adventitial	LUSC	0
Adventitial	LUSC	31.3917
Adventitial	LUSC	17.2698
Adventitial	LUSC	6.91919
Adventitial	LUSC	2.00889
Adventitial	LUSC	16.6752
Adventitial	LUSC	0.0724233
Adventitial	LUSC	0
Adventitial	LUSC	16.9909
Adventitial	LUSC	10.4971
Adventitial	LUSC	0
Adventitial	LUSC	0
Adventitial	LUSC	7.63281
Adventitial	LUSC	0
Adventitial	LUSC	0
Adventitial	LUSC	0
Adventitial	LUSC	0
Adventitial	LUSC	0
Adventitial	LUSC	0
Adventitial	LUSC	0
Adventitial	LUSC	0
Adventitial	LUSC	0
Adventitial	LUSC	0
Adventitial	LUSC	0
Adventitial	LUSC	0
Adventitial	LUSC	100
Adventitial	LUSC	22.5929
Adventitial	LUSC	8.00785
Adventitial	LUSC	46.8697
Adventitial	LUSC	9.79395
Adventitial	LUSC	0
Adventitial	LUSC	0
Adventitial	LUSC	69.1137
Adventitial	LUSC	0
Adventitial	LUSC	23.9892
Adventitial	LUSC	0
Adventitial	LUSC	43.6623
Adventitial	LUSC	2.90855
Adventitial	LUSC	1.26305
Adventitial	LUSC	6.80453
Adventitial	LUSC	16.8305
Adventitial	LUSC	46.24
Adventitial	LUSC	0
Adventitial	LUSC	10.0284
Adventitial	LUSC	0
Adventitial	LUSC	4.21796
Adventitial	LUSC	0
Adventitial	LUSC	0
Adventitial	LUSC	76.2341
Adventitial	LUSC	81.2994
Adventitial	LUSC	12.7212
Adventitial	LUSC	10.1906
Adventitial	LUSC	0
Adventitial	LUSC	6.72429
Adventitial	LUSC	0
Adventitial	LUSC	17.0404
Adventitial	LUSC	0
Adventitial	LUSC	11.5534
Adventitial	LUSC	22.4864
Adventitial	LUSC	0
Adventitial	LUSC	0
Adventitial	LUSC	0
Adventitial	LUSC	0
Adventitial	LUSC	7.08636
Adventitial	LUSC	0
Adventitial	LUSC	0
Adventitial	LUSC	44.8726
Adventitial	LUSC	0
Adventitial	LUSC	0
Adventitial	LUSC	0
Adventitial	LUSC	0
Adventitial	LUSC	3.98478
Adventitial	LUSC	4.63779
Adventitial	LUSC	0
Adventitial	LUSC	0
Adventitial	LUSC	0
Adventitial	LUSC	0
Adventitial	LUSC	2.39834
Adventitial	LUSC	0
Adventitial	LUSC	0
Adventitial	LUSC	32.3661
Adventitial	LUSC	0
Adventitial	LUSC	11.3492
Adventitial	LUSC	0
Adventitial	LUSC	0
Adventitial	LUSC	0
Adventitial	LUSC	0
Adventitial	LUSC	0
Adventitial	LUSC	0
Adventitial	LUSC	3.03854
Adventitial	LUSC	0
Adventitial	LUSC	0
Adventitial	LUSC	0
Adventitial	LUSC	0
Adventitial	LUSC	4.05936
Adventitial	LUSC	17.2314
Adventitial	LUSC	3.48562
Adventitial	LUSC	0
Adventitial	LUSC	0
Adventitial	LUSC	0
Adventitial	LUSC	11.9796
Adventitial	LUSC	45.8577
Adventitial	LUSC	7.63267
Adventitial	LUSC	17.1612
Adventitial	LUSC	0
Adventitial	LUSC	6.76271
Adventitial	LUSC	0
Adventitial	LUSC	0
Adventitial	LUSC	14.0866
Adventitial	LUSC	0
Adventitial	LUSC	0
Adventitial	LUSC	0
Adventitial	LUSC	0
Adventitial	LUSC	0
Adventitial	LUSC	0
Adventitial	LUSC	2.89188
Adventitial	LUSC	7.8352
Adventitial	LUSC	14.3668
Adventitial	LUSC	0
Adventitial	LUSC	0
Adventitial	LUSC	7.07453
Adventitial	LUSC	0
Adventitial	LUSC	0
Adventitial	LUSC	2.09406
Adventitial	LUSC	5.53484
Adventitial	LUSC	18.5801
Adventitial	LUSC	1.15364
Adventitial	LUSC	0
Adventitial	LUSC	0
Adventitial	LUSC	7.75824
Adventitial	LUSC	0
Adventitial	LUSC	5.50369
Adventitial	LUSC	6.81557
Adventitial	LUSC	0
Adventitial	LUSC	0
Adventitial	LUSC	1.30998
Adventitial	LUSC	13.6685
Adventitial	LUSC	0
Adventitial	LUSC	5.97489
Adventitial	LUSC	2.19998
Adventitial	LUSC	0
Adventitial	LUSC	4.98527
Adventitial	LUSC	0
Adventitial	LUSC	0
Adventitial	LUSC	0
Adventitial	LUSC	4.09133
Adventitial	LUSC	0.578369
Adventitial	LUSC	0
Adventitial	LUSC	0
Adventitial	LUSC	0
Adventitial	LUSC	0
Adventitial	LUSC	0
Adventitial	LUSC	0.385316
Adventitial	LUSC	0
Adventitial	LUSC	0
Adventitial	LUSC	0
Adventitial	LUSC	0
Adventitial	LUSC	0
Adventitial	LUSC	0
Adventitial	LUSC	5.12882
Adventitial	LUSC	0
Adventitial	LUSC	15.8204
Adventitial	LUSC	0
Adventitial	LUSC	0
Adventitial	LUSC	0
Adventitial	LUSC	0
Adventitial	LUSC	0
Adventitial	LUSC	15.8624
Adventitial	LUSC	0
Adventitial	LUSC	18.6489
Adventitial	LUSC	0
Adventitial	LUSC	18.1131
Adventitial	LUSC	0
Adventitial	LUSC	0
Adventitial	LUSC	0
Adventitial	LUSC	0
Adventitial	LUSC	13.0788
Adventitial	LUSC	0
Adventitial	LUSC	0
Adventitial	LUSC	0
Adventitial	LUSC	1.97164
Adventitial	LUSC	14.0711
Adventitial	LUSC	0
Adventitial	LUSC	0
Adventitial	LUSC	7.84109
Adventitial	LUSC	0
Adventitial	LUSC	0
Adventitial	LUSC	0
Adventitial	LUSC	10.4847
Adventitial	LUSC	0
Adventitial	LUSC	0
Adventitial	LUSC	NA
Adventitial	LUSC	6.09419
Adventitial	LUSC	0
Adventitial	LUSC	0
Adventitial	LUSC	0
Adventitial	LUSC	7.45104
Adventitial	LUSC	0
Adventitial	LUSC	0
Adventitial	LUSC	0
Adventitial	LUSC	0
Adventitial	LUSC	0
Adventitial	LUSC	8.2871
Adventitial	LUSC	0
Adventitial	LUSC	0
Adventitial	LUSC	0
Adventitial	LUSC	0
Adventitial	LUSC	0
Adventitial	LUSC	0
Adventitial	LUSC	0
Adventitial	LUSC	0
Adventitial	LUSC	12.6188
Adventitial	LUSC	0
Adventitial	LUSC	0
Adventitial	LUSC	11.7014
Adventitial	LUSC	0
Adventitial	LUSC	0
Adventitial	LUSC	0
Adventitial	LUSC	0
Adventitial	LUSC	9.12297
Adventitial	LUSC	8.34453
Adventitial	LUSC	15.8149
Adventitial	LUSC	0
Adventitial	LUSC	0
Adventitial	LUSC	2.31852
Adventitial	LUSC	0
Adventitial	LUSC	0
Adventitial	LUSC	0
Adventitial	LUSC	15.1567
Adventitial	LUSC	0
Adventitial	LUSC	4.2581
Adventitial	LUSC	0
Adventitial	LUSC	0
Adventitial	LUSC	0
Adventitial	LUSC	12.8959
Adventitial	LUSC	0
Adventitial	LUSC	6.96381
Adventitial	LUSC	0
Adventitial	LUSC	100
Adventitial	LUSC	0
Adventitial	LUSC	0
Adventitial	LUSC	0
Adventitial	LUSC	NA
Adventitial	LUSC	25.8035
Adventitial	LUSC	0
Adventitial	LUSC	0
Adventitial	LUSC	17.9925
Adventitial	LUSC	0
Adventitial	LUSC	22.2163
Adventitial	LUSC	13.4962
Adventitial	LUSC	6.35875
Adventitial	LUSC	1.4604
Adventitial	LUSC	0
Adventitial	LUSC	5.96728
Adventitial	LUSC	0
Adventitial	LUSC	0
Adventitial	LUSC	0
Adventitial	LUSC	0
Adventitial	LUSC	0
Adventitial	LUSC	0
Adventitial	LUSC	8.06207
Adventitial	LUSC	38.4742
Adventitial	LUSC	0
Adventitial	LUSC	0
Adventitial	LUSC	0
Adventitial	LUSC	32.9442
Adventitial	LUSC	29.6371
Adventitial	LUSC	0
Adventitial	LUSC	0
Adventitial	LUSC	7.07769
Adventitial	LUSC	0
Adventitial	LUSC	0
Adventitial	LUSC	0
Adventitial	LUSC	0
Adventitial	LUSC	0
Adventitial	LUSC	4.25864
Adventitial	LUSC	0.460609
Adventitial	LUSC	0
Adventitial	LUSC	2.07023
Adventitial	LUSC	39.8593
Adventitial	LUSC	0
Adventitial	LUSC	15.4206
Adventitial	LUSC	0
Adventitial	LUSC	3.22612
Adventitial	LUSC	0
Adventitial	LUSC	15.2198
Adventitial	LUSC	0
Adventitial	LUSC	0
Adventitial	LUSC	0
Adventitial	LUSC	0
Adventitial	LUSC	16.3355
Adventitial	LUSC	0
Adventitial	LUSC	0
Adventitial	LUSC	7.62055
Adventitial	LUSC	0
Adventitial	LUSC	1.35798
Adventitial	LUSC	0
Adventitial	LUSC	0
Adventitial	LUSC	0
Adventitial	LUSC	7.41358
Adventitial	LUSC	1.39916
Adventitial	LUSC	NA
Adventitial	LUSC	0.294525
Adventitial	LUSC	18.2288
Adventitial	LUSC	0
Adventitial	LUSC	3.93481
Adventitial	LUSC	0
Adventitial	LUSC	0
Adventitial	LUSC	0
Adventitial	LUSC	0
Adventitial	LUSC	0
Adventitial	LUSC	0
Adventitial	LUSC	0
Adventitial	LUSC	19.0309
Adventitial	LUSC	0
Adventitial	LUSC	0
Adventitial	LUSC	12.8173
Adventitial	LUSC	0
Adventitial	LUSC	0
Adventitial	LUSC	52.7021
Adventitial	LUSC	0
Adventitial	LUSC	30.8971
Adventitial	LUSC	0
Adventitial	LUSC	0
Adventitial	LUSC	3.22671
Adventitial	LUSC	41.9014
Adventitial	LUSC	0.203552
Adventitial	LUSC	21.3383
Adventitial	LUSC	0
Adventitial	LUSC	0
Adventitial	LUSC	17.0769
Adventitial	LUSC	0
Adventitial	LUSC	0
Adventitial	LUSC	0
Adventitial	LUSC	4.16558
Adventitial	LUSC	0
Adventitial	LUSC	0
Adventitial	LUSC	7.3487
Adventitial	LUSC	0
Adventitial	LUSC	0
Adventitial	LUSC	0
Adventitial	LUSC	2.92269
Adventitial	LUSC	0
Adventitial	LUSC	0
Adventitial	LUSC	0
Adventitial	LUSC	0
Adventitial	LUSC	0
Adventitial	LUSC	0
Adventitial	LUSC	0
Adventitial	LUSC	48.2488
Adventitial	LUSC	0
Adventitial	LUSC	8.34912
Adventitial	LUSC	9.08449
Adventitial	LUSC	0
Adventitial	LUSC	13.707
Adventitial	LUSC	0
Adventitial	LUSC	0
Adventitial	LUSC	0
Adventitial	LUSC	0.507559
Adventitial	LUSC	10.8625
Adventitial	LUSC	0
Adventitial	LUSC	0.668111
Adventitial	LUSC	0
Adventitial	LUSC	0
Adventitial	LUSC	0
Adventitial	LUSC	0
Adventitial	LUSC	0.833569
Adventitial	LUSC	7.05072
Adventitial	LUSC	0
Adventitial	LUSC	0
Adventitial	LUSC	0
Adventitial	LUSC	0
Adventitial	LUSC	1.63981
Adventitial	LUSC	17.4559
Adventitial	LUSC	0
Adventitial	LUSC	6.17016
Adventitial	LUSC	11.2016
Adventitial	LUSC	5.76026
Adventitial	LUSC	35.1136
Adventitial	LUSC	0
Adventitial	LUSC	21.9721
Adventitial	LUSC	36.0769
Adventitial	LUSC	0
Adventitial	LUSC	0
Adventitial	LUSC	10.098
Adventitial	LUSC	0.806973
Adventitial	LUSC	22.0601
Adventitial	LUSC	21.1128
Adventitial	LUSC	1.47874
Adventitial	LUSC	11.0185
Adventitial	LUSC	5.50924
Adventitial	LUSC	4.6874
Adventitial	LUSC	29.9595
Adventitial	LUSC	12.6086
Adventitial	LUSC	3.57121
Adventitial	LUSC	0
Adventitial	LUSC	0
Adventitial	LUSC	24.5979
Adventitial	LUSC	0
Adventitial	LUSC	0
Adventitial	LUSC	2.82504
Adventitial	LUSC	31.385
Adventitial	LUSC	0
Adventitial	LUSC	7.81772
Adventitial	LUSC	31.5348
Adventitial	LUSC	0
Adventitial	LUSC	0
Adventitial	LUSC	0
Adventitial	LUSC	0
Adventitial	LUSC	0
Adventitial	LUSC	0
Adventitial	LUSC	2.20375
Alveolar	Control	89.6587
Alveolar	Control	81.8891
Alveolar	Control	73.8808
Alveolar	Control	64.1289
Alveolar	Control	90.8889
Alveolar	Control	69.411
Alveolar	Control	70.3948
Alveolar	Control	64.566
Alveolar	Control	51.4788
Alveolar	Control	55.9146
Alveolar	Control	74.449
Alveolar	Control	56.657
Alveolar	Control	89.7226
Alveolar	Control	97.0561
Alveolar	Control	77.9065
Alveolar	Control	81.0226
Alveolar	Control	100
Alveolar	Control	76.8233
Alveolar	Control	100
Alveolar	Control	67.6948
Alveolar	Control	99.3266
Alveolar	Control	81.2877
Alveolar	Control	67.0508
Alveolar	Control	63.9158
Alveolar	Control	83.3117
Alveolar	Control	98.4251
Alveolar	Control	72.8396
Alveolar	Control	99.017
Alveolar	Control	92.8495
Alveolar	Control	100
Alveolar	Control	84.7287
Alveolar	Control	94.827
Alveolar	Control	64.5259
Alveolar	Control	100
Alveolar	Control	89.8372
Alveolar	Control	95.8623
Alveolar	Control	57.5208
Alveolar	Control	65.3754
Alveolar	Control	96.7045
Alveolar	Control	86.1557
Alveolar	Control	98.4306
Alveolar	Control	84.0086
Alveolar	Control	96.5321
Alveolar	Control	86.9703
Alveolar	Control	94.5218
Alveolar	Control	98.0047
Alveolar	Control	83.9103
Alveolar	Control	73.3464
Alveolar	Control	98.067
Alveolar	Control	90.6383
Alveolar	Control	96.5032
Alveolar	Control	95.4522
Alveolar	Control	100
Alveolar	Control	90.4372
Alveolar	Control	93.1595
Alveolar	Control	32.9496
Alveolar	Control	99.5593
Alveolar	Control	98.0828
Alveolar	Control	96.4275
Alveolar	Control	42.5587
Alveolar	Control	98.6891
Alveolar	Control	87.4468
Alveolar	Control	42.6184
Alveolar	Control	100
Alveolar	Control	88.4851
Alveolar	Control	81.5853
Alveolar	Control	72.2783
Alveolar	Control	65.1138
Alveolar	Control	93.5
Alveolar	Control	63.7499
Alveolar	Control	86.6972
Alveolar	Control	15.608
Alveolar	Control	54.0382
Alveolar	Control	92.1597
Alveolar	Control	91.1846
Alveolar	Control	73.1537
Alveolar	Control	24.8833
Alveolar	Control	80.2694
Alveolar	Control	82.8499
Alveolar	Control	18.9532
Alveolar	Control	69.9607
Alveolar	Control	96.8241
Alveolar	Control	92.0073
Alveolar	Control	73.6821
Alveolar	Control	54.4115
Alveolar	Control	93.9794
Alveolar	Control	85.1694
Alveolar	Control	46.2056
Alveolar	Control	51.2
Alveolar	Control	93.0788
Alveolar	Control	96.1372
Alveolar	Control	75.4394
Alveolar	Control	96.9201
Alveolar	Control	94.8905
Alveolar	Control	90.7871
Alveolar	Control	84.2761
Alveolar	Control	86.2503
Alveolar	Control	62.5006
Alveolar	Control	88.2041
Alveolar	Control	87.6749
Alveolar	Control	85.559
Alveolar	Control	86.0162
Alveolar	Control	95.1978
Alveolar	Control	97.2803
Alveolar	Control	22.2513
Alveolar	Control	25.0495
Alveolar	Control	70.2357
Alveolar	Control	84.0256
Alveolar	Control	91.4688
Alveolar	Control	97.6253
Alveolar	LUAD	28.9588
Alveolar	LUAD	4.21989
Alveolar	LUAD	3.47142
Alveolar	LUAD	10.0356
Alveolar	LUAD	79.9095
Alveolar	LUAD	19.948
Alveolar	LUAD	7.196
Alveolar	LUAD	0
Alveolar	LUAD	39.208
Alveolar	LUAD	0
Alveolar	LUAD	1.0676
Alveolar	LUAD	8.14814
Alveolar	LUAD	20.5167
Alveolar	LUAD	0.803618
Alveolar	LUAD	25.2818
Alveolar	LUAD	0
Alveolar	LUAD	2.81541
Alveolar	LUAD	0
Alveolar	LUAD	0.700002
Alveolar	LUAD	76.6366
Alveolar	LUAD	18.0353
Alveolar	LUAD	0
Alveolar	LUAD	0
Alveolar	LUAD	5.94755
Alveolar	LUAD	3.88305
Alveolar	LUAD	1.80011
Alveolar	LUAD	75.2941
Alveolar	LUAD	11.7936
Alveolar	LUAD	7.136
Alveolar	LUAD	41.8894
Alveolar	LUAD	8.9863
Alveolar	LUAD	1.34544
Alveolar	LUAD	0
Alveolar	LUAD	3.97435
Alveolar	LUAD	24.0377
Alveolar	LUAD	6.37578
Alveolar	LUAD	0
Alveolar	LUAD	2.8723
Alveolar	LUAD	13.7385
Alveolar	LUAD	18.7995
Alveolar	LUAD	0.143385
Alveolar	LUAD	0
Alveolar	LUAD	0
Alveolar	LUAD	0
Alveolar	LUAD	0
Alveolar	LUAD	0
Alveolar	LUAD	8.02342
Alveolar	LUAD	37.8102
Alveolar	LUAD	24.9568
Alveolar	LUAD	39.5807
Alveolar	LUAD	14.828
Alveolar	LUAD	53.4145
Alveolar	LUAD	14.0421
Alveolar	LUAD	23.786
Alveolar	LUAD	0
Alveolar	LUAD	0
Alveolar	LUAD	62.9114
Alveolar	LUAD	0
Alveolar	LUAD	0
Alveolar	LUAD	7.28942
Alveolar	LUAD	5.82462
Alveolar	LUAD	11.426
Alveolar	LUAD	4.45693
Alveolar	LUAD	0.448935
Alveolar	LUAD	0
Alveolar	LUAD	61.2688
Alveolar	LUAD	4.26114
Alveolar	LUAD	25.0343
Alveolar	LUAD	16.0272
Alveolar	LUAD	44.2834
Alveolar	LUAD	0
Alveolar	LUAD	0
Alveolar	LUAD	85.2205
Alveolar	LUAD	1.74183
Alveolar	LUAD	67.5821
Alveolar	LUAD	0
Alveolar	LUAD	62.9102
Alveolar	LUAD	0
Alveolar	LUAD	3.09495
Alveolar	LUAD	0
Alveolar	LUAD	0
Alveolar	LUAD	19.3852
Alveolar	LUAD	7.62938
Alveolar	LUAD	25.5817
Alveolar	LUAD	0.601225
Alveolar	LUAD	16.1594
Alveolar	LUAD	0
Alveolar	LUAD	15.6641
Alveolar	LUAD	0
Alveolar	LUAD	1.42849
Alveolar	LUAD	7.4984
Alveolar	LUAD	6.33883
Alveolar	LUAD	0.0425196
Alveolar	LUAD	13.7754
Alveolar	LUAD	100
Alveolar	LUAD	5.99861
Alveolar	LUAD	0
Alveolar	LUAD	6.26911
Alveolar	LUAD	0
Alveolar	LUAD	15.1165
Alveolar	LUAD	14.6555
Alveolar	LUAD	0
Alveolar	LUAD	0
Alveolar	LUAD	19.3057
Alveolar	LUAD	0
Alveolar	LUAD	33.2775
Alveolar	LUAD	20.6185
Alveolar	LUAD	6.17923
Alveolar	LUAD	13.74
Alveolar	LUAD	9.30382
Alveolar	LUAD	0
Alveolar	LUAD	0
Alveolar	LUAD	4.64022
Alveolar	LUAD	39.1923
Alveolar	LUAD	0
Alveolar	LUAD	0
Alveolar	LUAD	1.21763
Alveolar	LUAD	0
Alveolar	LUAD	0
Alveolar	LUAD	10.7025
Alveolar	LUAD	1.80193
Alveolar	LUAD	0
Alveolar	LUAD	32.9628
Alveolar	LUAD	0
Alveolar	LUAD	0
Alveolar	LUAD	2.86603
Alveolar	LUAD	4.08275
Alveolar	LUAD	15.4716
Alveolar	LUAD	14.3329
Alveolar	LUAD	0
Alveolar	LUAD	13.4775
Alveolar	LUAD	10.0036
Alveolar	LUAD	6.26705
Alveolar	LUAD	0
Alveolar	LUAD	79.3099
Alveolar	LUAD	4.36176
Alveolar	LUAD	26.3467
Alveolar	LUAD	0
Alveolar	LUAD	11.0784
Alveolar	LUAD	5.57965
Alveolar	LUAD	47.6092
Alveolar	LUAD	33.5541
Alveolar	LUAD	0
Alveolar	LUAD	0
Alveolar	LUAD	11.7169
Alveolar	LUAD	0
Alveolar	LUAD	0.350399
Alveolar	LUAD	0
Alveolar	LUAD	0
Alveolar	LUAD	48.2177
Alveolar	LUAD	20.9821
Alveolar	LUAD	3.18583
Alveolar	LUAD	46.9707
Alveolar	LUAD	0
Alveolar	LUAD	53.7383
Alveolar	LUAD	NA
Alveolar	LUAD	48.3619
Alveolar	LUAD	0
Alveolar	LUAD	0
Alveolar	LUAD	44.2059
Alveolar	LUAD	8.73259
Alveolar	LUAD	4.83648
Alveolar	LUAD	5.72824
Alveolar	LUAD	0
Alveolar	LUAD	36.6487
Alveolar	LUAD	0
Alveolar	LUAD	9.14099
Alveolar	LUAD	3.26726
Alveolar	LUAD	0
Alveolar	LUAD	31.9879
Alveolar	LUAD	11.6915
Alveolar	LUAD	100
Alveolar	LUAD	2.64175
Alveolar	LUAD	5.15561
Alveolar	LUAD	2.55223
Alveolar	LUAD	25.4688
Alveolar	LUAD	7.39674
Alveolar	LUAD	0.72656
Alveolar	LUAD	2.55703
Alveolar	LUAD	9.65573
Alveolar	LUAD	7.32693
Alveolar	LUAD	56.4913
Alveolar	LUAD	6.35688
Alveolar	LUAD	12.4283
Alveolar	LUAD	8.76364
Alveolar	LUAD	80.7562
Alveolar	LUAD	38.2349
Alveolar	LUAD	5.08091
Alveolar	LUAD	63.1842
Alveolar	LUAD	16.211
Alveolar	LUAD	12.9987
Alveolar	LUAD	64.9814
Alveolar	LUAD	67.9537
Alveolar	LUAD	0
Alveolar	LUAD	23.5845
Alveolar	LUAD	27.5907
Alveolar	LUAD	3.94031
Alveolar	LUAD	0.326151
Alveolar	LUAD	39.4489
Alveolar	LUAD	0
Alveolar	LUAD	3.10575
Alveolar	LUAD	11.3895
Alveolar	LUAD	0
Alveolar	LUAD	9.0747
Alveolar	LUAD	12.0088
Alveolar	LUAD	10.5567
Alveolar	LUAD	0
Alveolar	LUAD	50.3479
Alveolar	LUAD	3.43896
Alveolar	LUAD	9.02432
Alveolar	LUAD	6.83447
Alveolar	LUAD	5.25058
Alveolar	LUAD	0
Alveolar	LUAD	0.49254
Alveolar	LUAD	68.9451
Alveolar	LUAD	8.32459
Alveolar	LUAD	0
Alveolar	LUAD	3.15186
Alveolar	LUAD	52.5165
Alveolar	LUAD	34.771
Alveolar	LUAD	1.225
Alveolar	LUAD	2.18209
Alveolar	LUAD	0
Alveolar	LUAD	3.82744
Alveolar	LUAD	0.789746
Alveolar	LUAD	0
Alveolar	LUAD	7.48609
Alveolar	LUAD	0
Alveolar	LUAD	4.17214
Alveolar	LUAD	0
Alveolar	LUAD	49.9547
Alveolar	LUAD	44.006
Alveolar	LUAD	40.4654
Alveolar	LUAD	4.13261
Alveolar	LUAD	0
Alveolar	LUAD	43.2597
Alveolar	LUAD	58.4284
Alveolar	LUAD	21.7394
Alveolar	LUAD	51.2164
Alveolar	LUAD	17.7563
Alveolar	LUAD	0
Alveolar	LUAD	0
Alveolar	LUAD	0
Alveolar	LUAD	0
Alveolar	LUAD	93.3227
Alveolar	LUAD	0
Alveolar	LUAD	0
Alveolar	LUAD	3.76773
Alveolar	LUAD	29.7054
Alveolar	LUAD	37.1173
Alveolar	LUAD	10.7415
Alveolar	LUAD	27.4377
Alveolar	LUAD	25.4994
Alveolar	LUAD	0
Alveolar	LUAD	21.891
Alveolar	LUAD	11.8846
Alveolar	LUAD	9.50145
Alveolar	LUAD	29.8728
Alveolar	LUAD	7.42434
Alveolar	LUAD	72.8839
Alveolar	LUAD	16.0683
Alveolar	LUAD	0
Alveolar	LUAD	55.8911
Alveolar	LUAD	76.1485
Alveolar	LUAD	0
Alveolar	LUAD	16.7218
Alveolar	LUAD	0
Alveolar	LUAD	0.707516
Alveolar	LUAD	0
Alveolar	LUAD	0
Alveolar	LUAD	49.2303
Alveolar	LUAD	24.2392
Alveolar	LUAD	0
Alveolar	LUAD	0
Alveolar	LUAD	31.8748
Alveolar	LUAD	4.48309
Alveolar	LUAD	3.27539
Alveolar	LUAD	0
Alveolar	LUAD	72.3669
Alveolar	LUAD	18.537
Alveolar	LUAD	8.50628
Alveolar	LUAD	52.5087
Alveolar	LUAD	47.6699
Alveolar	LUAD	26.5813
Alveolar	LUAD	0.0411823
Alveolar	LUAD	13.902
Alveolar	LUAD	77.9265
Alveolar	LUAD	17.3424
Alveolar	LUAD	27.905
Alveolar	LUAD	17.2333
Alveolar	LUAD	44.2685
Alveolar	LUAD	0
Alveolar	LUAD	2.07432
Alveolar	LUAD	10.8791
Alveolar	LUAD	6.91202
Alveolar	LUAD	4.83798
Alveolar	LUAD	16.5744
Alveolar	LUAD	57.0933
Alveolar	LUAD	43.7241
Alveolar	LUAD	NA
Alveolar	LUAD	37.3168
Alveolar	LUAD	19.1725
Alveolar	LUAD	10.5531
Alveolar	LUAD	0
Alveolar	LUAD	3.36089
Alveolar	LUAD	12.7301
Alveolar	LUAD	46.895
Alveolar	LUAD	5.65781
Alveolar	LUAD	1.29521
Alveolar	LUAD	0
Alveolar	LUAD	0
Alveolar	LUAD	27.1245
Alveolar	LUAD	59.1041
Alveolar	LUAD	54.5072
Alveolar	LUAD	0
Alveolar	LUAD	0
Alveolar	LUAD	49.2853
Alveolar	LUAD	0
Alveolar	LUAD	10.3202
Alveolar	LUAD	68.5386
Alveolar	LUAD	22.1685
Alveolar	LUAD	81.4087
Alveolar	LUAD	6.18163
Alveolar	LUAD	51.1317
Alveolar	LUAD	20.765
Alveolar	LUAD	0
Alveolar	LUAD	18.6379
Alveolar	LUAD	0.732666
Alveolar	LUAD	31.9223
Alveolar	LUAD	0
Alveolar	LUAD	5.81055
Alveolar	LUAD	28.2256
Alveolar	LUAD	69.3107
Alveolar	LUAD	20.0972
Alveolar	LUAD	2.00474
Alveolar	LUAD	32.244
Alveolar	LUAD	48.7305
Alveolar	LUAD	73.1103
Alveolar	LUAD	0
Alveolar	LUAD	36.1314
Alveolar	LUAD	34.0583
Alveolar	LUAD	20.2684
Alveolar	LUAD	5.60554
Alveolar	LUAD	100
Alveolar	LUAD	5.11248
Alveolar	LUAD	0.315869
Alveolar	LUAD	20.5175
Alveolar	LUAD	3.39886
Alveolar	LUAD	77.556
Alveolar	LUAD	100
Alveolar	LUAD	0
Alveolar	LUAD	46.8362
Alveolar	LUAD	13.2726
Alveolar	LUAD	0
Alveolar	LUAD	22.0181
Alveolar	LUAD	0
Alveolar	LUAD	32.7176
Alveolar	LUAD	25.2019
Alveolar	LUAD	0
Alveolar	LUAD	100
Alveolar	LUAD	26.368
Alveolar	LUAD	1.24507
Alveolar	LUAD	12.9109
Alveolar	LUAD	21.9276
Alveolar	LUAD	10.1983
Alveolar	LUAD	27.2197
Alveolar	LUAD	31.8333
Alveolar	LUAD	0
Alveolar	LUAD	5.81223
Alveolar	LUAD	2.29215
Alveolar	LUAD	6.60353
Alveolar	LUAD	2.08418
Alveolar	LUAD	0
Alveolar	LUAD	21.7665
Alveolar	LUAD	37.4552
Alveolar	LUAD	7.92094
Alveolar	LUAD	11.7042
Alveolar	LUAD	0
Alveolar	LUAD	5.58329
Alveolar	LUAD	0
Alveolar	LUAD	46.3426
Alveolar	LUAD	18.0814
Alveolar	LUAD	0
Alveolar	LUAD	1.45358
Alveolar	LUAD	14.8088
Alveolar	LUAD	0
Alveolar	LUAD	0
Alveolar	LUAD	29.9634
Alveolar	LUAD	13.2125
Alveolar	LUAD	2.47246
Alveolar	LUAD	13.6749
Alveolar	LUAD	4.86037
Alveolar	LUAD	25.3669
Alveolar	LUAD	58.9589
Alveolar	LUAD	8.54952
Alveolar	LUAD	3.18252
Alveolar	LUAD	0
Alveolar	LUAD	0
Alveolar	LUAD	50.577
Alveolar	LUAD	35.7395
Alveolar	LUAD	31.0024
Alveolar	LUAD	47.957
Alveolar	LUAD	96.2
Alveolar	LUAD	17.9114
Alveolar	LUAD	0.850134
Alveolar	LUAD	49.5375
Alveolar	LUAD	0
Alveolar	LUAD	30.1879
Alveolar	LUAD	0
Alveolar	LUAD	17.4948
Alveolar	LUAD	0
Alveolar	LUAD	2.5704
Alveolar	LUAD	66.406
Alveolar	LUAD	48.2703
Alveolar	LUAD	54.5535
Alveolar	LUAD	47.5488
Alveolar	LUAD	0
Alveolar	LUAD	0
Alveolar	LUAD	33.8982
Alveolar	LUAD	10.8452
Alveolar	LUAD	2.76652
Alveolar	LUAD	0
Alveolar	LUAD	10.2366
Alveolar	LUAD	3.2507
Alveolar	LUAD	94.9437
Alveolar	LUAD	0.448275
Alveolar	LUAD	2.03855
Alveolar	LUAD	6.5721
Alveolar	LUAD	1.39108
Alveolar	LUAD	16.4045
Alveolar	LUAD	6.93709
Alveolar	LUAD	5.26026
Alveolar	LUAD	0
Alveolar	LUAD	15.3622
Alveolar	LUAD	0
Alveolar	LUAD	12.4799
Alveolar	LUAD	5.36871
Alveolar	LUAD	16.2239
Alveolar	LUAD	68.9508
Alveolar	LUAD	NA
Alveolar	LUAD	33.7884
Alveolar	LUAD	33.7854
Alveolar	LUAD	1.0576
Alveolar	LUAD	0.759244
Alveolar	LUAD	45.0826
Alveolar	LUAD	28.6476
Alveolar	LUAD	19.4369
Alveolar	LUAD	45.5009
Alveolar	LUAD	50.8254
Alveolar	LUAD	4.52424
Alveolar	LUAD	0
Alveolar	LUAD	23.1957
Alveolar	LUAD	54.2875
Alveolar	LUAD	0
Alveolar	LUAD	61.696
Alveolar	LUAD	0.456751
Alveolar	LUAD	52.5055
Alveolar	LUAD	82.8346
Alveolar	LUAD	68.7905
Alveolar	LUAD	41.2003
Alveolar	LUAD	16.2434
Alveolar	LUAD	18.2921
Alveolar	LUAD	13.3151
Alveolar	LUAD	7.8962
Alveolar	LUAD	3.89035
Alveolar	LUAD	6.68851
Alveolar	LUAD	0
Alveolar	LUAD	0
Alveolar	LUAD	79.3648
Alveolar	LUAD	0.467064
Alveolar	LUAD	8.85744
Alveolar	LUAD	13.0776
Alveolar	LUAD	91.6693
Alveolar	LUAD	25.2177
Alveolar	LUAD	0
Alveolar	LUAD	62.7179
Alveolar	LUAD	0
Alveolar	LUAD	8.88026
Alveolar	LUAD	0
Alveolar	LUAD	0
Alveolar	LUAD	14.5483
Alveolar	LUAD	21.7874
Alveolar	LUAD	15.7269
Alveolar	LUAD	2.63639
Alveolar	LUAD	0
Alveolar	LUAD	27.9784
Alveolar	LUAD	3.09315
Alveolar	LUAD	21.1171
Alveolar	LUAD	0
Alveolar	LUAD	4.96891
Alveolar	LUAD	42.0868
Alveolar	LUAD	36.5193
Alveolar	LUAD	0
Alveolar	LUAD	21.6143
Alveolar	LUAD	0
Alveolar	LUAD	0
Alveolar	LUAD	11.0836
Alveolar	LUAD	0
Alveolar	LUAD	0
Alveolar	LUAD	51.2483
Alveolar	LUAD	0
Alveolar	LUAD	4.84802
Alveolar	LUAD	0
Alveolar	LUAD	54.8232
Alveolar	LUAD	4.80496
Alveolar	LUAD	2.80331
Alveolar	LUAD	14.5404
Alveolar	LUAD	0
Alveolar	LUAD	16.2724
Alveolar	LUAD	44.0462
Alveolar	LUAD	59.0341
Alveolar	LUAD	18.7241
Alveolar	LUAD	56.1393
Alveolar	LUAD	57.4275
Alveolar	LUAD	50.2473
Alveolar	LUSC	0
Alveolar	LUSC	0
Alveolar	LUSC	36.8039
Alveolar	LUSC	0
Alveolar	LUSC	0
Alveolar	LUSC	0
Alveolar	LUSC	0
Alveolar	LUSC	0
Alveolar	LUSC	0
Alveolar	LUSC	11.2511
Alveolar	LUSC	0
Alveolar	LUSC	0
Alveolar	LUSC	0
Alveolar	LUSC	0
Alveolar	LUSC	0
Alveolar	LUSC	0
Alveolar	LUSC	0
Alveolar	LUSC	15.9643
Alveolar	LUSC	0
Alveolar	LUSC	0
Alveolar	LUSC	0
Alveolar	LUSC	0
Alveolar	LUSC	7.83714
Alveolar	LUSC	0
Alveolar	LUSC	0
Alveolar	LUSC	0
Alveolar	LUSC	0
Alveolar	LUSC	0
Alveolar	LUSC	0
Alveolar	LUSC	0.424106
Alveolar	LUSC	0
Alveolar	LUSC	0
Alveolar	LUSC	6.80169
Alveolar	LUSC	0
Alveolar	LUSC	2.12501
Alveolar	LUSC	0
Alveolar	LUSC	0
Alveolar	LUSC	0
Alveolar	LUSC	0
Alveolar	LUSC	9.75079
Alveolar	LUSC	2.73198
Alveolar	LUSC	4.64524
Alveolar	LUSC	0
Alveolar	LUSC	10.8334
Alveolar	LUSC	16.3409
Alveolar	LUSC	23.077
Alveolar	LUSC	0
Alveolar	LUSC	1.98811
Alveolar	LUSC	0
Alveolar	LUSC	3.00036
Alveolar	LUSC	0
Alveolar	LUSC	38.2324
Alveolar	LUSC	0
Alveolar	LUSC	19.6023
Alveolar	LUSC	0
Alveolar	LUSC	4.09733
Alveolar	LUSC	4.43934
Alveolar	LUSC	0
Alveolar	LUSC	14.7616
Alveolar	LUSC	0
Alveolar	LUSC	2.58879
Alveolar	LUSC	22.4292
Alveolar	LUSC	0
Alveolar	LUSC	0
Alveolar	LUSC	0
Alveolar	LUSC	0
Alveolar	LUSC	0
Alveolar	LUSC	0
Alveolar	LUSC	15.6166
Alveolar	LUSC	0
Alveolar	LUSC	0
Alveolar	LUSC	2.25941
Alveolar	LUSC	18.335
Alveolar	LUSC	0
Alveolar	LUSC	16.7765
Alveolar	LUSC	0
Alveolar	LUSC	0
Alveolar	LUSC	0
Alveolar	LUSC	0
Alveolar	LUSC	0
Alveolar	LUSC	0
Alveolar	LUSC	0
Alveolar	LUSC	0
Alveolar	LUSC	8.97374
Alveolar	LUSC	0
Alveolar	LUSC	0
Alveolar	LUSC	0
Alveolar	LUSC	11.4672
Alveolar	LUSC	0
Alveolar	LUSC	0
Alveolar	LUSC	0
Alveolar	LUSC	0
Alveolar	LUSC	0
Alveolar	LUSC	2.64719
Alveolar	LUSC	16.3596
Alveolar	LUSC	0
Alveolar	LUSC	0
Alveolar	LUSC	4.68129
Alveolar	LUSC	0
Alveolar	LUSC	0
Alveolar	LUSC	0
Alveolar	LUSC	2.71941
Alveolar	LUSC	0
Alveolar	LUSC	0
Alveolar	LUSC	0
Alveolar	LUSC	0.679489
Alveolar	LUSC	0
Alveolar	LUSC	7.37547
Alveolar	LUSC	1.58117
Alveolar	LUSC	22.8154
Alveolar	LUSC	0
Alveolar	LUSC	2.68624
Alveolar	LUSC	0
Alveolar	LUSC	0
Alveolar	LUSC	0
Alveolar	LUSC	12.7158
Alveolar	LUSC	19.9392
Alveolar	LUSC	0
Alveolar	LUSC	8.5521
Alveolar	LUSC	13.5577
Alveolar	LUSC	3.12351
Alveolar	LUSC	0
Alveolar	LUSC	0
Alveolar	LUSC	0
Alveolar	LUSC	6.31532
Alveolar	LUSC	0
Alveolar	LUSC	0
Alveolar	LUSC	0
Alveolar	LUSC	1.72792
Alveolar	LUSC	0
Alveolar	LUSC	0
Alveolar	LUSC	0
Alveolar	LUSC	0
Alveolar	LUSC	0
Alveolar	LUSC	0
Alveolar	LUSC	0
Alveolar	LUSC	0
Alveolar	LUSC	0
Alveolar	LUSC	0
Alveolar	LUSC	4.10981
Alveolar	LUSC	47.234
Alveolar	LUSC	0
Alveolar	LUSC	3.72124
Alveolar	LUSC	0
Alveolar	LUSC	1.69319
Alveolar	LUSC	0
Alveolar	LUSC	5.79114
Alveolar	LUSC	0
Alveolar	LUSC	0
Alveolar	LUSC	0
Alveolar	LUSC	1.33385
Alveolar	LUSC	0
Alveolar	LUSC	7.03422
Alveolar	LUSC	0
Alveolar	LUSC	0
Alveolar	LUSC	23.3753
Alveolar	LUSC	0
Alveolar	LUSC	0
Alveolar	LUSC	0.111509
Alveolar	LUSC	0
Alveolar	LUSC	22.4963
Alveolar	LUSC	9.92477
Alveolar	LUSC	0
Alveolar	LUSC	0.0989173
Alveolar	LUSC	1.94481
Alveolar	LUSC	0.428441
Alveolar	LUSC	7.07796
Alveolar	LUSC	0.461932
Alveolar	LUSC	0
Alveolar	LUSC	0
Alveolar	LUSC	0
Alveolar	LUSC	29.6922
Alveolar	LUSC	0
Alveolar	LUSC	15.4976
Alveolar	LUSC	20.7737
Alveolar	LUSC	16.4657
Alveolar	LUSC	0
Alveolar	LUSC	9.90463
Alveolar	LUSC	0
Alveolar	LUSC	0
Alveolar	LUSC	0
Alveolar	LUSC	3.56868
Alveolar	LUSC	0
Alveolar	LUSC	6.34344
Alveolar	LUSC	0
Alveolar	LUSC	0
Alveolar	LUSC	0
Alveolar	LUSC	0
Alveolar	LUSC	0
Alveolar	LUSC	0
Alveolar	LUSC	45.9222
Alveolar	LUSC	9.77653
Alveolar	LUSC	2.32584
Alveolar	LUSC	0
Alveolar	LUSC	0
Alveolar	LUSC	0
Alveolar	LUSC	0
Alveolar	LUSC	0
Alveolar	LUSC	0
Alveolar	LUSC	0
Alveolar	LUSC	0
Alveolar	LUSC	2.58161
Alveolar	LUSC	0
Alveolar	LUSC	0
Alveolar	LUSC	0
Alveolar	LUSC	88.3648
Alveolar	LUSC	14.1712
Alveolar	LUSC	0.289845
Alveolar	LUSC	0
Alveolar	LUSC	21.3012
Alveolar	LUSC	0
Alveolar	LUSC	32.8697
Alveolar	LUSC	0
Alveolar	LUSC	0
Alveolar	LUSC	19.524
Alveolar	LUSC	0.816746
Alveolar	LUSC	0
Alveolar	LUSC	0
Alveolar	LUSC	0.972998
Alveolar	LUSC	0
Alveolar	LUSC	10.4219
Alveolar	LUSC	0
Alveolar	LUSC	1.01685
Alveolar	LUSC	0
Alveolar	LUSC	0
Alveolar	LUSC	7.18507
Alveolar	LUSC	8.72985
Alveolar	LUSC	18.505
Alveolar	LUSC	0
Alveolar	LUSC	0
Alveolar	LUSC	0
Alveolar	LUSC	0
Alveolar	LUSC	21.1482
Alveolar	LUSC	2.98171
Alveolar	LUSC	26.1876
Alveolar	LUSC	0
Alveolar	LUSC	0
Alveolar	LUSC	7.11533
Alveolar	LUSC	3.38386
Alveolar	LUSC	0
Alveolar	LUSC	0
Alveolar	LUSC	5.74928
Alveolar	LUSC	10.0322
Alveolar	LUSC	2.75611
Alveolar	LUSC	0
Alveolar	LUSC	0
Alveolar	LUSC	0
Alveolar	LUSC	4.95669
[truncated: 1,379 more rows]

## Sheet: Suppl Figure 3e
Adventitial fibroblasts		Alveolar fibroblasts		Myofibroblasts
True Abundance	CSx Estimated abundance (Abs score)	True Abundance	CSx Estimated abundance (Abs score)	True Abundance	CSx Estimated abundance (Abs score)
7	1.51527	20	0.788863	16	3.22161
30	4.04343	87	19.666	65	18.1316
28	7.122	48	13.778	35	5.1482
44	16.4527	85	9.22787	83	18.886
64	21.7365	125	31.3857	134	48.6358
5	0	10	1.20531	16	0
62	22.1366	121	24.5519	127	43.0058
50	17.7137	129	39.7802	121	42.7326
31	6.44021	72	16.95	64	9.87988
72	25.743	141	33.8616	120	40.5704
47	17.2722	105	25.7283	113	27.7944
12	0.98824	14	0	19	0
8	1.33159	18	0.865696	10	0
26	6.15191	55	10.6743	55	11.4255
10	4.18063	13	0	19	3.42683
24	12.619	46	8.90503	48	6.66017
16	12.4216	18	0	25	4.84917
76	20.8443	158	42.3856	134	34.4593
29	12.586	71	15.2097	61	13.4105
69	18.0014	92	16.3513	112	34.9414
29	1.90815	86	17.3703	77	24.0007
20	9.81152	28	8.26417	35	5.08713
15	13.3071	57	9.77334	56	12.7509
48	12.0433	98	25.6952	115	35.8687
71	19.5179	129	34.9905	116	41.4688
17	1.64998	11	3.7345	12	0
49	11.0543	103	28.7911	81	32.3241
60	18.4258	103	18.0261	113	41.5642
41	12.4572	54	2.63142	72	25.4077
23	3.90259	37	9.34716	37	3.64124
51	14.9713	106	27.37	83	25.2396
9	4.30233	12	1.6929	13	0
87	25.9787	159	36.9732	163	52.2606
49	19.7292	91	19.5272	86	25.5643
31	6.09229	73	19.1822	75	15.0715
64	17.1186	139	36.3158	120	40.9229
23	5.57869	33	1.11043	51	11.6378
11	3.80564	21	0	8	0
11	1.92396	15	2.01972	14	0
25	7.0225	74	14.9721	61	18.7128
46	7.02763	91	19.4559	85	19.5622
58	12.1929	117	25.4639	121	33.0523
49	13.3359	93	22.1128	108	28.9242
12	1.63925	32	1.86189	33	7.8908
10	4.11591	21	0.344699	34	9.0936
23	6.4621	50	7.39757	45	6.39538
18	5.1021	40	10.3463	45	6.50856
63	25.6794	136	27.0802	146	36.7902
76	16.1947	165	38.4221	134	52.3384
7	2.7176	13	1.59473	14	0
29	8.18774	56	8.37178	40	4.75648
34	8.78814	114	25.1963	102	26.6315
37	8.40802	55	10.7369	79	17.8149
34	7.3833	61	20.65	48	15.4935
18	7.49379	45	4.49142	37	3.88172
37	9.12372	78	17.6897	79	21.4411
54	13.3047	102	20.2203	117	45.5119
70	21.2054	114	27.4136	149	39.37
95	30.3156	196	39.9285	153	44.6732
21	5.10573	71	13.6985	69	24.9323
32	8.6191	71	15.389	64	21.786
30	6.57609	57	6.86723	61	18.3055
13	0.16099	17	1.84485	15	2.08592
66	18.9655	133	28.2435	146	39.2476
67	22.425	128	29.8871	123	37.5356
58	19.9846	111	26.0718	143	42.5407
23	7.68933	55	10.2281	47	8.58282
50	7.75451	100	27.1555	81	32.1331
19	1.99068	41	2.46298	34	8.7966
14	1.1263	32	4.83631	21	6.39154
89	28.5372	139	32.2509	142	44.7771
8	6.5812	15	3.14415	9	0
55	12.2326	139	33.8235	139	45.8127
17	2.74156	56	11.8605	48	11.4042
39	13.5791	81	21.1577	87	25.0235
30	10.4307	81	13.0102	89	22.0808
37	15.2578	91	26.1063	110	28.4117
15	5.34821	26	4.70655	24	0.898675
50	14.994	121	28.9867	115	28.1561
15	4.04019	33	3.16835	35	4.24539
12	0.993953	23	3.18844	21	0
27	12.0793	43	6.11696	41	8.67731
28	12.8774	64	10.8887	62	17.9315
40	8.28001	71	15.4434	63	16.1296
49	12.75	106	19.5943	106	41.1743
21	5.82752	53	8.29472	64	19.3397
20	11.1695	29	1.72059	28	0.1425
6	3.2884	11	0.305138	17	2.10408
24	4.05107	42	3.24876	31	2.30021
27	8.66053	77	17.0903	56	10.479
8	3.33674	12	0	14	0
39	10.729	103	18.3178	91	36.6132
43	12.589	94	16.9786	113	33.5335
78	25.1875	141	29.1278	162	55.7764
51	18.3979	101	17.0599	121	36.1698
34	6.77986	52	10.5841	52	18.1921
11	9.29269	32	3.59735	26	1.7075
34	9.69557	75	15.4745	75	20.8842
56	11.8873	118	30.4433	126	36.9126
18	4.77212	42	10.8709	35	3.96868
35	3.84673	76	16.6483	81	22.4549
20	10.3942	55	5.70489	55	16.7038
46	11.2187	104	29.3844	111	33.0326
50	13.1877	95	19.0323	95	27.7874
51	14.7274	88	19.7494	78	16.332
24	7.0842	47	8.71436	40	6.7435
24	8.67907	40	5.49492	33	8.26797
42	14.1628	87	20.9071	90	17.102
16	2.75411	33	11.3196	38	1.64276
42	14.6791	93	13.4897	106	22.974
36	10.1747	92	23.6433	98	32.2536
9	2.20656	12	0	11	0
11	3.39862	9	0	18	0
56	15.7657	126	23.8921	114	29.5404
18	8.10966	36	4.6607	41	8.52507
8	0	29	5.74702	20	0
4	2.46853	15	2.91354	13	0
56	12.9466	139	39.8087	138	40.7454
10	1.30238	11	0	12	0
56	17.4592	123	22.3196	101	29.7825
8	0.426398	22	1.24842	29	4.04516
57	10.8379	108	21.7639	102	44.2194
23	4.29845	52	13.3547	50	10.8679
18	0	35	4.2398	42	10.6148
35	10.4642	82	18.0747	68	14.1904
33	11.3012	53	6.69003	57	10.9092
56	15.3394	131	35.5415	121	35.5267
35	7.61202	58	12.1802	45	13.589
63	19.7842	128	34.5081	117	32.3905
9	2.04259	13	0	14	0.604743
10	4.42773	22	2.48541	35	1.65773
17	2.20184	47	10.2622	61	13.1758
49	13.0974	137	36.8891	122	29.9426
13	6.77824	29	5.91496	32	1.61343
33	8.82031	109	19.8631	84	36.6768
76	26.5844	117	24.0551	153	61.4398
46	12.5658	103	16.4909	101	32.4439
64	20.5052	103	23.0464	141	37.9657
11	1.82037	33	2.87163	25	0.715419
54	14.4152	100	31.0567	96	28.7665
16	5.68162	54	7.97921	45	8.24794
70	22.8546	129	31.3892	119	31.5375
33	9.67469	81	15.6276	60	11.6589
51	15.7612	117	33.8722	128	39.5216
95	25.9675	168	36.0556	187	64.6401
21	2.86239	51	10.8947	64	18.7374
74	37.7199	116	24.217	128	37.8057
33	9.7914	90	16.4806	84	24.8042
28	8.28873	84	21.2497	80	24.7736
30	8.03832	66	8.69412	58	12.6465
53	14.7017	90	15.6252	95	28.7517
34	6.5059	77	14.0353	106	32.0432
22	5.04051	30	4.24344	43	11.2141
31	7.54377	73	14.6181	63	18.2312
83	25.7288	157	32.0711	160	41.6462
56	12.7814	112	24.1711	112	33.2998
63	19.539	126	28.234	121	32.7106
80	23.9534	143	33.2857	168	56.0102
47	11.0589	124	22.6913	115	29.0994
50	19.4508	106	21.5978	87	19.2254
71	23.97	132	33.0629	130	42.2955
55	17.2519	105	22.4611	78	20.9904
21	6.37786	32	3.68216	24	0
14	1.23771	31	6.93912	32	3.25118
69	25.5442	122	31.0383	113	30.6892
49	16.2987	98	22.6094	79	19.1581
32	6.88349	92	26.4399	103	25.4795
34	5.52469	59	12.3991	61	19.1728
49	13.7649	106	30.8314	95	28.2628
36	12.4038	83	12.9063	63	18.2394
18	4.5978	36	3.39134	41	7.31062
45	12.8189	131	30.7743	145	38.2816
30	11.9423	73	19.1618	79	19.055
10	3.31291	12	1.40371	16	0
33	7.33488	70	14.867	79	26.8753
84	22.0289	132	26.1	159	59.8998
51	9.6435	104	27.1089	85	24.1854
21	9.95553	34	2.5719	22	0.0660628
57	13.1342	120	31.2034	104	38.3516
17	5.79549	40	5.1378	38	6.80338
52	21.5669	85	15.4068	113	30.5719
60	18.8945	118	26.2123	118	39.6147
53	15.8138	107	30.4296	105	35.5942
73	19.5712	158	36.2382	160	50.7187
44	11.8874	110	30.9618	68	14.5587
23	2.20938	73	7.56686	78	34.4401
50	17.9764	86	12.9182	99	27.7175
23	7.18193	42	7.48834	42	7.83354
59	26.5653	121	20.79	110	31.7289
53	14.5626	113	23.2295	110	37.042
55	16.5659	123	28.8968	126	32.2772
22	4.25288	52	12.189	55	15.7338
48	19.8388	112	21.812	121	31.5079
70	19.2289	143	32.1945	135	50.8757
51	13.6997	93	21.3063	70	28.7637
42	9.98913	67	15.0131	65	16.3397
55	14.3615	131	35.1445	114	33.6026
29	6.63143	54	7.32418	69	15.916
37	10.6026	73	12.9699	51	8.88038
37	9.10856	89	23.1097	82	21.7817

## Sheet: Suppl Figure 3f
Fibroblast Subpopulation	Sample type	% of all fibroblasts (mxIHC)
Adventitial	LUAD	9.26711
Adventitial	LUAD	40.9803
Adventitial	LUAD	21.9558
Adventitial	LUAD	31.0303
Adventitial	LUAD	65.9731
Adventitial	LUAD	45.0851
Adventitial	LUAD	35.9954
Adventitial	LUAD	23.1076
Adventitial	LUSC	40.3465
Adventitial	LUSC	18.8274
Adventitial	LUSC	89.7245
Adventitial	LUSC	14.112
Adventitial	LUSC	10.5379
Adventitial	LUSC	6.14922
Adventitial	LUSC	42.7303
Adventitial	LUSC	41.3944
Adventitial	LUSC	25.7654
Adventitial	LUSC	21.809
Alveolar	LUAD	81.4194
Alveolar	LUAD	57.9804
Alveolar	LUAD	76.5764
Alveolar	LUAD	56.7426
Alveolar	LUAD	31.3505
Alveolar	LUAD	50.1937
Alveolar	LUAD	61.063
Alveolar	LUAD	74.6513
Alveolar	LUSC	39.3129
Alveolar	LUSC	68.0178
Alveolar	LUSC	3.04655
Alveolar	LUSC	74.0029
Alveolar	LUSC	31.3637
Alveolar	LUSC	56.2997
Alveolar	LUSC	51.9927
Alveolar	LUSC	24.8339
Alveolar	LUSC	22.8844
Alveolar	LUSC	38.7394
Myo	LUAD	9.31346
Myo	LUAD	1.03924
Myo	LUAD	1.46785
Myo	LUAD	12.2271
Myo	LUAD	2.67633
Myo	LUAD	4.72119
Myo	LUAD	2.94163
Myo	LUAD	2.24103
Myo	LUSC	20.3406
Myo	LUSC	13.1548
Myo	LUSC	7.22892
Myo	LUSC	11.8851
Myo	LUSC	58.0984
Myo	LUSC	37.5511
Myo	LUSC	5.27704
Myo	LUSC	33.7717
Myo	LUSC	51.3502
Myo	LUSC	39.4516

[truncated: 19 more sheets: Suppl Figure 3h, Figure 4g, Figure 4i, Figure 5e, Figure 5f, Figure 6i, Figure 6j, Suppl Figure 6a, Suppl Figure 6c, Suppl Figure 6d, Figure 7b, Figure 7c, Figure 7d, Figure 7e, Figure 7f, Suppl Figure 7a, Suppl Figure 7c, Suppl Figure 7d, Suppl Figure 7e]
